# Supplementary material for: Proteomic Analysis of the Schistosoma mansoni Miracidium
Source: PLoS One. 2016 Jan 22;11(1):e0147247. doi: 10.1371/journal.pone.0147247 (PMC4723143; doi:10.1371/journal.pone.0147247)
Supplement: S1 Table — (XLSX) [file pone.0147247.s003.xlsx]

## Sheet: Proteins identified by PEAKS
Accession	-10lgP	Coverage (%)	#Total peptides identified for each protein	#Unique	PTM	Avg. Mass	Description
Smp_106930.1:pep	405.82	53	60	38	Carbamidomethylation; Deamidation (NQ); Oxidation (M); Pyro-glu from Q	69859	pep:known chromosome:ASM23792v2:1:47704341:47707076:1 gene:Smp_106930 transcript:Smp_106930.1 description:"Heat shock 70 kDa protein homolog "
Smp_192110.1:pep	391.46	67	64	1	Carbamidomethylation	49817	pep:novel chromosome:ASM23792v2:4:29505378:29533611:-1 gene:Smp_192110 transcript:Smp_192110.1 description:"Putative tubulin beta chain "
Smp_078040.1:pep	390.9	67	64	1	Carbamidomethylation	49821	pep:novel supercontig:ASM23792v2:SC_0129:746926:748338:-1 gene:Smp_078040 transcript:Smp_078040.1 description:"Tubulin beta chain putative "
Smp_049250.1:pep	376.17	64	61	9	Amidation; Deamidation (NQ); Oxidation (M); Pyro-glu from Q	37034	pep:novel chromosome:ASM23792v2:1:48997719:48999319:1 gene:Smp_049250 transcript:Smp_049250.1 description:"Putative heat shock protein-HSP20/alpha crystallin family "
Smp_030730.1:pep	371.82	62	57	2	Carbamidomethylation	46067	pep:novel supercontig:ASM23792v2:Chr_3.unplaced.SC_0083:804277:806104:1 gene:Smp_030730 transcript:Smp_030730.1 description:"Tubulin beta chain putative "
Smp_103790.1:pep	366.22	61	58	1	Carbamidomethylation; Amidation; Deamidation (NQ); Oxidation (M); Pyro-glu from Q	50234	pep:novel chromosome:ASM23792v2:1:44517414:44520261:1 gene:Smp_103790 transcript:Smp_103790.1 description:"Putative tubulin alpha chain "
Smp_090120.2:pep	364.02	64	52	1	Carbamidomethylation; Amidation; Deamidation (NQ); Oxidation (M); Pyro-glu from Q	48412	pep:novel chromosome:ASM23792v2:4:31987438:31988896:-1 gene:Smp_090120 transcript:Smp_090120.2 description:"Putative alpha tubulin "
Smp_090120.1:pep	364.02	61	52	1	Carbamidomethylation; Amidation; Deamidation (NQ); Oxidation (M); Pyro-glu from Q	50008	pep:known chromosome:ASM23792v2:4:31987367:31988930:-1 gene:Smp_090120 transcript:Smp_090120.1 description:"Putative alpha tubulin "
Smp_072330.1:pep	352.15	55	54	1	Deamidation (NQ); Oxidation (M); Pyro-glu from Q	80571	pep:novel chromosome:ASM23792v2:1:51110400:51112647:1 gene:Smp_072330 transcript:Smp_072330.1 description:"Putative heat shock protein "
Smp_072330.2:pep	352.15	54	54	1	Deamidation (NQ); Oxidation (M); Pyro-glu from Q	82175	pep:known chromosome:ASM23792v2:1:51110441:51112594:1 gene:Smp_072330 transcript:Smp_072330.2 description:"Putative heat shock protein "
Smp_049300.3:pep	344.04	45	51	1	Amidation; Deamidation (NQ); Oxidation (M); Pyro-glu from Q	39417	pep:known chromosome:ASM23792v2:1:49146712:49148411:1 gene:Smp_049300 transcript:Smp_049300.3 description:"Major egg antigen "
Smp_049550.1:pep	335.14	44	32	22		71238	pep:novel chromosome:ASM23792v2:1:49952027:49954197:1 gene:Smp_049550 transcript:Smp_049550.1 description:"Putative heat shock protein 70 (Hsp70) "
Smp_016780.1:pep	334.79	46	38	1	Carbamidomethylation	50137	pep:novel chromosome:ASM23792v2:6:17167149:17168681:1 gene:Smp_016780 transcript:Smp_016780.1 description:"Putative tubulin alpha chain "
Smp_079960.1:pep	332.45	53	50	1	Carbamidomethylation	48907	pep:novel chromosome:ASM23792v2:W:24696391:24699454:1 gene:Smp_079960 transcript:Smp_079960.1 description:"Putative tubulin beta chain "
Smp_046600.1:pep	328.74	52	37	1		41732	pep:known chromosome:ASM23792v2:6:6381147:6382476:1 gene:Smp_046600 transcript:Smp_046600.1 description:"Actin-1 "
Smp_183710.1:pep	324.76	52	36	1		41734	pep:novel chromosome:ASM23792v2:6:6366736:6367894:1 gene:Smp_183710 transcript:Smp_183710.1 description:"Putative actin "
Smp_161920.1:pep	323.2	46	38	5		41683	pep:novel chromosome:ASM23792v2:W:54352916:54354531:-1 gene:Smp_161920 transcript:Smp_161920.1 description:"Putative actin "
Smp_049240.1:pep	318.16	67	32	1	Amidation; Deamidation (NQ)	15742	pep:novel chromosome:ASM23792v2:1:48960029:48960733:1 gene:Smp_049240 transcript:Smp_049240.1 description:"Putative heat-shock protein beta-1 (HspB1) (Heat shock 27 kDa protein) (HSP 27) "
Smp_056970.1:pep	314.84	56	31	25	Carbamidomethylation; Deamidation (NQ); Dehydration; Oxidation (M)	36378	pep:known chromosome:ASM23792v2:1:31496050:31497284:-1 gene:Smp_056970 transcript:Smp_056970.1 description:"Glyceraldehyde-3-phosphate dehydrogenase "
Smp_056970.3:pep	312.72	61	29	24	Carbamidomethylation; Deamidation (NQ); Dehydration; Oxidation (M)	31743	pep:novel chromosome:ASM23792v2:1:31496127:31497284:-1 gene:Smp_056970 transcript:Smp_056970.3 description:"Glyceraldehyde-3-phosphate dehydrogenase "
Smp_042160.2:pep	312.42	72	40	31	Carbamidomethylation; Deamidation (NQ); Oxidation (M); Pyro-glu from Q	39645	pep:known chromosome:ASM23792v2:4:22686384:22690339:1 gene:Smp_042160 transcript:Smp_042160.2 description:"Fructose-bisphosphate aldolase "
Smp_085540.3:pep	311.48	32	56	16	Deamidation (NQ); Dehydration; Pyro-glu from Q	210698	pep:known supercontig:ASM23792v2:SC_0179:489820:539283:1 gene:Smp_085540 transcript:Smp_085540.3 description:"Myosin heavy chain putative "
Smp_085540.6:pep	311.48	30	56	16	Deamidation (NQ); Dehydration; Pyro-glu from Q	222178	pep:known supercontig:ASM23792v2:SC_0179:489820:539288:1 gene:Smp_085540 transcript:Smp_085540.6 description:"Myosin heavy chain putative "
Smp_056970.4:pep	308.32	53	28	22	Carbamidomethylation; Deamidation (NQ); Dehydration; Oxidation (M)	33808	pep:novel chromosome:ASM23792v2:1:31496050:31497224:-1 gene:Smp_056970 transcript:Smp_056970.4 description:"Glyceraldehyde-3-phosphate dehydrogenase "
Smp_056970.2:pep	308.32	51	28	22	Carbamidomethylation; Deamidation (NQ); Dehydration; Oxidation (M)	35241	pep:novel chromosome:ASM23792v2:1:31496050:31497224:-1 gene:Smp_056970 transcript:Smp_056970.2 description:"Glyceraldehyde-3-phosphate dehydrogenase "
Smp_005880.1:pep	305.07	39	30	26	Carbamidomethylation	70391	pep:known chromosome:ASM23792v2:1:38290494:38311038:-1 gene:Smp_005880 transcript:Smp_005880.1 description:"Putative phosphoenolpyruvate carboxykinase "
Smp_161930.1:pep	302.63	44	30	4		35605	pep:novel chromosome:ASM23792v2:W:54377183:54378728:-1 gene:Smp_161930 transcript:Smp_161930.1 description:"Putative actin "
Smp_049300.1:pep	299.91	39	32	1	Amidation; Oxidation (M); Pyro-glu from Q	29102	pep:novel chromosome:ASM23792v2:1:49146690:49148411:1 gene:Smp_049300 transcript:Smp_049300.1 description:"Major egg antigen "
Smp_186020.1:pep	299.91	39	32	1	Amidation; Oxidation (M); Pyro-glu from Q	29102	pep:novel chromosome:ASM23792v2:1:49132302:49133499:1 gene:Smp_186020 transcript:Smp_186020.1 description:"Putative heat shock protein\x3b Putative major egg antigen "
Smp_147890.1:pep	299.86	26	55	47	Amidation; Deamidation (NQ)	223261	pep:novel chromosome:ASM23792v2:1:48440642:48496728:1 gene:Smp_147890 transcript:Smp_147890.1 description:"Putative rootletin (Ciliary rootlet coiled-coil protein) "
Smp_079970.1:pep	295.26	39	37	1	Carbamidomethylation	52026	pep:novel chromosome:ASM23792v2:W:24707365:24714125:1 gene:Smp_079970 transcript:Smp_079970.1 description:"Putative tubulin beta chain "
Smp_042160.1:pep	294.56	68	31	25	Deamidation (NQ); Oxidation (M); Pyro-glu from Q	35426	pep:novel chromosome:ASM23792v2:4:22686384:22690604:1 gene:Smp_042160 transcript:Smp_042160.1 description:"Fructose-bisphosphate aldolase "
Smp_008545.1:pep	289.46	40	30	23	Carbamidomethylation; Deamidation (NQ); Oxidation (M)	59555	pep:known supercontig:ASM23792v2:Chr_4.unplaced.SC_0032:188514:191484:-1 gene:Smp_008545 transcript:Smp_008545.1 description:"Heat shock protein HSP60 putative "
Smp_085540.1:pep	289.2	28	40	1	Deamidation (NQ); Dehydration; Pyro-glu from Q	171097	pep:known supercontig:ASM23792v2:SC_0179:489820:531940:1 gene:Smp_085540 transcript:Smp_085540.1 description:"Myosin heavy chain putative "
Smp_085540.4:pep	289.2	26	40	1	Deamidation (NQ); Dehydration; Pyro-glu from Q	182577	pep:known supercontig:ASM23792v2:SC_0179:489820:531650:1 gene:Smp_085540 transcript:Smp_085540.4 description:"Myosin heavy chain putative "
Smp_143840.1:pep	283.68	40	41	39	Carbamidomethylation	93601	pep:novel chromosome:ASM23792v2:W:52284595:52304915:-1 gene:Smp_143840 transcript:Smp_143840.1 description:"Putative glycogen phosphorylase "
Smp_038100.1:pep	283.48	51	31	26		55837	pep:novel chromosome:ASM23792v2:4:30392084:30394052:1 gene:Smp_038100 transcript:Smp_038100.1 description:"ATP synthase subunit beta "
Smp_002880.1:pep	278.77	41	22	21	Amidation	59644	pep:novel chromosome:ASM23792v2:6:2789807:2794137:1 gene:Smp_002880 transcript:Smp_002880.1 description:"ATP synthase subunit alpha "
Smp_179250.1:pep	275.55	46	30	3	Carbamidomethylation; Deamidation (NQ)	47762	pep:novel chromosome:ASM23792v2:6:1284778:1297903:-1 gene:Smp_179250 transcript:Smp_179250.1 description:"Putative alpha-galactosidase/alpha-n-acetylgalactosamini da se "
Smp_179260.1:pep	268.74	26	34	8	Carbamidomethylation; Deamidation (NQ); Dehydration	108498	pep:novel chromosome:ASM23792v2:6:1244194:1265711:-1 gene:Smp_179260 transcript:Smp_179260.1 description:"Putative alpha-galactosidase/alpha-n-acetylgalactosamini da se "
Smp_061230.1:pep	267.86	28	17	16	Deamidation (NQ); Dehydration	71428	pep:novel supercontig:ASM23792v2:SC_0062:1499535:1508601:1 gene:Smp_061230 transcript:Smp_061230.1 description:"Succinate dehydrogenase putative "
Smp_021920.1:pep	267.76	44	31	30	Dehydration	84177	pep:novel chromosome:ASM23792v2:2:3431888:3464459:-1 gene:Smp_021920 transcript:Smp_021920.1 description:"Putative paramyosin "
Smp_021920.3:pep	267.76	42	31	30	Dehydration	89878	pep:novel chromosome:ASM23792v2:2:3431869:3465421:-1 gene:Smp_021920 transcript:Smp_021920.3 description:"Putative paramyosin "
Smp_194770.1:pep	263.86	33	24	24		82028	pep:known chromosome:ASM23792v2:1:59963699:59978447:1 gene:Smp_194770 transcript:Smp_194770.1 description:"Taurocyamine kinase "
Smp_024110.1:pep	262.25	44	21	19	Carbamidomethylation	47007	pep:known chromosome:ASM23792v2:W:39428503:39434676:-1 gene:Smp_024110 transcript:Smp_024110.1 description:"Enolase "
Smp_069130.2:pep	259.83	27	21	21	Carbamidomethylation	94464	pep:known supercontig:ASM23792v2:SC_0412:17092:27007:-1 gene:Smp_069130 transcript:Smp_069130.2 description:"Heat shock protein 70 (Hsp70)-4 putative "
Smp_196570.1:pep	259.03	18	43	40	Dehydration; Oxidation (M)	282372	pep:novel chromosome:ASM23792v2:1:45748001:45808720:1 gene:Smp_196570 transcript:Smp_196570.1 description:"Putative spectrin beta chain brain 4 (Spectrin non-erythroid beta chain 4) (Beta-V spectrin) (BSPECV) "
Smp_103140.1:pep	256.99	32	25	2	Carbamidomethylation	50275	pep:novel chromosome:ASM23792v2:4:31959651:31961634:-1 gene:Smp_103140 transcript:Smp_103140.1 description:"Alpha-tubulin\x3b Putative alpha tubulin "
Smp_099870.1:pep	256.38	44	26	21		50981	pep:known chromosome:ASM23792v2:1:56478852:56480430:-1 gene:Smp_099870 transcript:Smp_099870.1 description:"Elongation factor 1-alpha "
Smp_085540.2:pep	255.82	27	27	24		125664	pep:known supercontig:ASM23792v2:SC_0179:489820:525719:1 gene:Smp_085540 transcript:Smp_085540.2 description:"Myosin heavy chain putative "
Smp_085540.5:pep	255.82	24	27	24		137143	pep:known supercontig:ASM23792v2:SC_0179:489820:525717:1 gene:Smp_085540 transcript:Smp_085540.5 description:"Myosin heavy chain putative "
Smp_069130.1:pep	253.18	33	19	19	Carbamidomethylation	69867	pep:novel supercontig:ASM23792v2:SC_0412:23386:27077:-1 gene:Smp_069130 transcript:Smp_069130.1 description:"Heat shock protein 70 (Hsp70)-4 putative "
Smp_079770.1:pep	251.47	35	16	15	Deamidation (NQ)	54360	pep:known chromosome:ASM23792v2:3:17197540:17199393:-1 gene:Smp_079770 transcript:Smp_079770.1 description:"Probable protein disulfide-isomerase ER-60 "
Smp_130300.1:pep	242.48	25	21	14	Dehydration	92239	pep:novel chromosome:ASM23792v2:3:26740698:26798681:-1 gene:Smp_130300 transcript:Smp_130300.1 description:"Putative na+/k+ atpase alpha subunit "
Smp_035270.2:pep	241.65	44	25	22	Carbamidomethylation	36199	pep:novel chromosome:ASM23792v2:1:14350091:14351269:1 gene:Smp_035270 transcript:Smp_035270.2 description:"Malate dehydrogenase "
Smp_006740.1:pep	239.59	31	30	26	Pyro-glu from Q	97254	pep:novel chromosome:ASM23792v2:1:24028902:24047037:-1 gene:Smp_006740 transcript:Smp_006740.1 description:"Putative major vault protein "
Smp_017360.1:pep	237.26	28	18	14		60082	pep:known chromosome:ASM23792v2:2:33893318:33905767:-1 gene:Smp_017360 transcript:Smp_017360.1 description:"T-complex protein 1 subunit alpha "
Smp_049300.2:pep	231.78	27	17	1	Oxidation (M); Pyro-glu from Q	23763	pep:novel chromosome:ASM23792v2:1:49146712:49148411:1 gene:Smp_049300 transcript:Smp_049300.2 description:"Major egg antigen "
Smp_049300.4:pep	231.78	23	17	1	Oxidation (M); Pyro-glu from Q	27317	pep:novel chromosome:ASM23792v2:1:49146712:49148411:1 gene:Smp_049300 transcript:Smp_049300.4 description:"Major egg antigen "
Smp_035270.1:pep	230.85	43	23	20	Carbamidomethylation	31359	pep:novel chromosome:ASM23792v2:1:14350091:14351427:1 gene:Smp_035270 transcript:Smp_035270.1 description:"Malate dehydrogenase "
Smp_079770.2:pep	227.6	33	11	11		41236	pep:novel chromosome:ASM23792v2:3:17197668:17199393:-1 gene:Smp_079770 transcript:Smp_079770.2 description:"Probable protein disulfide-isomerase ER-60 "
Smp_158760.1:pep	227.26	11	41	35		370284	pep:novel chromosome:ASM23792v2:W:10385708:10402848:1 gene:Smp_158760 transcript:Smp_158760.1 description:"Putative dynein heavy chain "
Smp_027920.1:pep	226.16	18	19	1		50175	pep:novel supercontig:ASM23792v2:SC_0241:238167:240227:-1 gene:Smp_027920 transcript:Smp_027920.1 description:"Tubulin alpha chain putative "
Smp_018890.1:pep	223.41	41	13	11		25967	pep:known chromosome:ASM23792v2:3:23909025:23915046:1 gene:Smp_018890 transcript:Smp_018890.1 description:"Phosphoglycerate kinase "
Smp_164480.1:pep	223.22	43	19	1		22606	pep:novel supercontig:ASM23792v2:Chr_1.unplaced.SC_0076:261206:261901:-1 gene:Smp_164480 transcript:Smp_164480.1 description:"Tubulin beta chain putative "
Smp_059480.1:pep	216.48	55	16	11	Deamidation (NQ); Pyro-glu from Q	21059	pep:known chromosome:ASM23792v2:5:5961229:5963671:1 gene:Smp_059480 transcript:Smp_059480.1 description:"Peroxiredoxin Prx1 "
Smp_174530.1:pep	215.83	14	15	13	Carbamidomethylation; Oxidation (M)	110767	pep:novel chromosome:ASM23792v2:1:44182988:44227830:-1 gene:Smp_174530 transcript:Smp_174530.1 description:"Aminopeptidase PILS (M01 family) "
Smp_018240.3:pep	215.09	22	19	18		88809	pep:novel supercontig:ASM23792v2:SC_0186:44532:55057:1 gene:Smp_018240 transcript:Smp_018240.3 description:"Cell division control protein 48 aaa family protein (Transitional endoplasmic reticulum atpase) putative "
Smp_154370.1:pep	214.22	44	11	11		26177	pep:novel chromosome:ASM23792v2:W:24147259:24151109:-1 gene:Smp_154370 transcript:Smp_154370.1 description:"Shippo-1-related "
Smp_153140.1:pep	213.85	10	50	41	Carbamidomethylation; Deamidation (NQ); Dehydration	501213	pep:novel supercontig:ASM23792v2:SC_0173:310401:438479:-1 gene:Smp_153140 transcript:Smp_153140.1 description:"Ciliary outer arm dynein beta heavy chain-related "
Smp_154300.1:pep	209.16	40	10	8	Deamidation (NQ); Dehydration; Pyro-glu from Q	29234	pep:novel chromosome:ASM23792v2:6:12397631:12405408:1 gene:Smp_154300 transcript:Smp_154300.1 description:"Putative uncharacterized protein "
Smp_056760.1:pep	207.21	30	15	14		54161	pep:novel supercontig:ASM23792v2:SC_0097:130601:135405:-1 gene:Smp_056760 transcript:Smp_056760.1 description:"Protein disulfide-isomerase putative "
Smp_185680.1:pep	206.54	36	8	6		12126	pep:novel chromosome:ASM23792v2:1:49134964:49135395:-1 gene:Smp_185680 transcript:Smp_185680.1 description:"Putative uncharacterized protein "
Smp_071390.1:pep	203.94	43	10	10		22303	pep:known chromosome:ASM23792v2:1:23228870:23243626:1 gene:Smp_071390 transcript:Smp_071390.1 description:"Adenylate kinase "
Smp_046060.1:pep	203.56	10	23	17	Dehydration	231097	pep:novel chromosome:ASM23792v2:W:37332678:37366703:-1 gene:Smp_046060 transcript:Smp_046060.1 description:"Putative myosin-10 (Myosin heavy chain nonmuscle IIb) (Nonmuscle myosin heavy chain IIb) (NMMHC II-b) (NMMHC-IIB) (Cellular myos...
Smp_046060.2:pep	203.56	10	23	17	Dehydration	230405	pep:novel chromosome:ASM23792v2:W:37333485:37366616:-1 gene:Smp_046060 transcript:Smp_046060.2 description:"Putative myosin-10 (Myosin heavy chain nonmuscle IIb) (Nonmuscle myosin heavy chain IIb) (NMMHC II-b) (NMMHC-IIB) (Cellular myos...
Smp_018240.1:pep	203.32	25	16	15		66356	pep:novel supercontig:ASM23792v2:SC_0186:44480:46782:1 gene:Smp_018240 transcript:Smp_018240.1 description:"Cell division control protein 48 aaa family protein (Transitional endoplasmic reticulum atpase) putative "
Smp_009760.1:pep	201.14	38	11	4	Pyro-glu from Q	28372	pep:known supercontig:ASM23792v2:Chr_1.unplaced.SC_0010:3686497:3687425:1 gene:Smp_009760 transcript:Smp_009760.1 description:"14-3-3 protein homolog 1 "
Smp_009780.1:pep	199.54	46	13	6	Dehydration; Pyro-glu from Q	28185	pep:novel supercontig:ASM23792v2:Chr_1.unplaced.SC_0010:3646609:3648173:1 gene:Smp_009780 transcript:Smp_009780.1 description:"14-3-3 protein putative "
Smp_009780.2:pep	199.54	42	13	6	Dehydration; Pyro-glu from Q	30730	pep:novel supercontig:ASM23792v2:Chr_1.unplaced.SC_0010:3646658:3655016:1 gene:Smp_009780 transcript:Smp_009780.2 description:"14-3-3 protein putative "
Smp_047370.1:pep	197.56	31	14	11		36328	pep:known chromosome:ASM23792v2:2:9050046:9057960:1 gene:Smp_047370 transcript:Smp_047370.1 description:"Malate dehydrogenase mitochondrial "
Smp_204770.1:pep	197.53	29	15	13		44544	pep:novel supercontig:ASM23792v2:SC_0147:425843:431961:-1 gene:Smp_204770 transcript:Smp_204770.1 description:"Citrate synthase "
Smp_038950.1:pep	197.01	29	12	10		35963	pep:novel chromosome:ASM23792v2:W:43664187:43665915:-1 gene:Smp_038950 transcript:Smp_038950.1 description:"Putative l-lactate dehydrogenase "
Smp_034840.1:pep	196.44	49	12	9		26058	pep:novel chromosome:ASM23792v2:1:15565019:15566762:1 gene:Smp_034840 transcript:Smp_034840.1 description:"14-3-3 epsilon "
Smp_034840.3:pep	196.44	45	12	9		28754	pep:known chromosome:ASM23792v2:1:15565070:15565964:1 gene:Smp_034840 transcript:Smp_034840.3 description:"14-3-3 epsilon "
Smp_034840.2:pep	196.44	45	12	9		28790	pep:novel chromosome:ASM23792v2:1:15565019:15566762:1 gene:Smp_034840 transcript:Smp_034840.2 description:"14-3-3 epsilon "
Smp_046090.2:pep	194.81	25	15	12	Carbamidomethylation	59310	pep:novel chromosome:ASM23792v2:W:37387479:37401363:-1 gene:Smp_046090 transcript:Smp_046090.2 description:"Putative chaperonin containing t-complex protein 1 theta subunit tcpq "
Smp_075210.1:pep	192.64	47	11	10		27724	pep:novel chromosome:ASM23792v2:W:50019490:50026007:-1 gene:Smp_075210 transcript:Smp_075210.1 description:"Putative prohibitin "
Smp_075210.2:pep	192.64	40	11	10		31944	pep:novel chromosome:ASM23792v2:W:50019642:50026007:-1 gene:Smp_075210 transcript:Smp_075210.2 description:"Putative prohibitin "
Smp_102070.1:pep	190.79	36	7	7		22546	pep:known chromosome:ASM23792v2:5:9060649:9065284:1 gene:Smp_102070 transcript:Smp_102070.1 description:"Glutathione S-transferase class-mu 26 kDa isozyme "
Smp_063420.1:pep	188.96	17	9	8	Dehydration	60245	pep:novel chromosome:ASM23792v2:3:16067256:16072118:-1 gene:Smp_063420 transcript:Smp_063420.1 description:"Putative chaperonin containing t-complex protein 1 epsilon subunit tcpe "
Smp_164100.1:pep	186.16	29	11	11		40414	pep:novel chromosome:ASM23792v2:6:19468674:19494199:-1 gene:Smp_164100 transcript:Smp_164100.1 description:"Annexin "
Smp_038960.1:pep	185.64	25	11	9		35919	pep:novel chromosome:ASM23792v2:W:43636759:43638205:1 gene:Smp_038960 transcript:Smp_038960.1 description:"Putative l-lactate dehydrogenase "
Smp_030300.3:pep	183.39	12	20	1	Deamidation (NQ); Dehydration	197076	pep:known chromosome:ASM23792v2:3:20141745:20198295:-1 gene:Smp_030300 transcript:Smp_030300.3 description:"Putative thrombospondin "
Smp_030300.4:pep	183.37	10	20	1	Pyro-glu from E	239520	pep:known chromosome:ASM23792v2:3:20119992:20198230:-1 gene:Smp_030300 transcript:Smp_030300.4 description:"Putative thrombospondin "
Smp_079220.1:pep	182.25	41	13	12	Carbamidomethylation; Oxidation (M)	29934	pep:novel chromosome:ASM23792v2:W:4041907:4043042:-1 gene:Smp_079220 transcript:Smp_079220.1 description:"Putative adp ATP carrier protein "
Smp_018240.2:pep	181.87	19	13	12		71626	pep:novel supercontig:ASM23792v2:SC_0186:44480:55435:1 gene:Smp_018240 transcript:Smp_018240.2 description:"Cell division control protein 48 aaa family protein (Transitional endoplasmic reticulum atpase) putative "
Smp_008070.1:pep	181.71	63	11	7		11924	pep:known chromosome:ASM23792v2:7:8315123:8315971:-1 gene:Smp_008070 transcript:Smp_008070.1 description:"Thioredoxin "
Smp_089670.1:pep	181.61	6	14	13	Amidation; Deamidation (NQ); Dehydration; Pyro-glu from Q	229887	pep:novel chromosome:ASM23792v2:1:2488196:2494903:-1 gene:Smp_089670 transcript:Smp_089670.1 description:"Putative macroglobulin/complement "
Smp_046090.1:pep	181.05	24	10	10	Carbamidomethylation	52313	pep:novel chromosome:ASM23792v2:W:37391641:37401436:-1 gene:Smp_046090 transcript:Smp_046090.1 description:"Putative chaperonin containing t-complex protein 1 theta subunit tcpq "
Smp_197690.1:pep	179.6	22	11	11		67432	pep:novel supercontig:ASM23792v2:Chr_3.unplaced.SC_0077:358188:361882:-1 gene:Smp_197690 transcript:Smp_197690.1 description:"Calmodulin-related "
Smp_030500.1:pep	179.54	26	10	9		38861	pep:known supercontig:ASM23792v2:SC_0246:131474:138995:1 gene:Smp_030500 transcript:Smp_030500.1 description:"Glycerol-3-phosphate dehydrogenase putative "
Smp_091240.1:pep	179.31	40	18	13	Carbamidomethylation; Oxidation (M)	31332	pep:novel supercontig:ASM23792v2:SC_0308:65491:68540:1 gene:Smp_091240 transcript:Smp_091240.1 description:"Voltage-dependent anion-selective channel putative "
Smp_090080.1:pep	178.47	23	10	9		46006	pep:known supercontig:ASM23792v2:SC_0132:555442:568972:-1 gene:Smp_090080 transcript:Smp_090080.1 description:"Serpin putative "
Smp_056360.5:pep	178.21	17	16	15		98847	pep:novel chromosome:ASM23792v2:W:23058854:23062431:-1 gene:Smp_056360 transcript:Smp_056360.5 description:"Putative p30 dbc protein "
Smp_056360.6:pep	178.21	16	16	15		100226	pep:novel chromosome:ASM23792v2:W:23058854:23062431:-1 gene:Smp_056360 transcript:Smp_056360.6 description:"Putative p30 dbc protein "
Smp_056360.8:pep	178.21	16	16	15		101625	pep:novel chromosome:ASM23792v2:W:23058685:23062431:-1 gene:Smp_056360 transcript:Smp_056360.8 description:"Putative p30 dbc protein "
Smp_009650.1:pep	177.96	23	12	10		53781	pep:novel supercontig:ASM23792v2:SC_0125:860820:866149:1 gene:Smp_009650 transcript:Smp_009650.1 description:"Mitochondrial processing peptidase beta-subunit (M16 family) "
Smp_091240.2:pep	176.94	40	17	12	Carbamidomethylation; Oxidation (M)	30026	pep:novel supercontig:ASM23792v2:SC_0308:65521:66404:1 gene:Smp_091240 transcript:Smp_091240.2 description:"Voltage-dependent anion-selective channel putative "
Smp_009650.2:pep	175.11	23	11	9		48541	pep:novel supercontig:ASM23792v2:SC_0125:860846:864142:1 gene:Smp_009650 transcript:Smp_009650.2 description:"Mitochondrial processing peptidase beta-subunit (M16 family) "
Smp_162630.1:pep	174.81	15	13	12		102425	pep:novel chromosome:ASM23792v2:3:7093377:7107872:1 gene:Smp_162630 transcript:Smp_162630.1 description:"Putative ubiquitin-activating enzyme e1 "
Smp_202970.1:pep	174.23	20	16	1		42087	pep:novel chromosome:ASM23792v2:6:4077322:4078458:1 gene:Smp_202970 transcript:Smp_202970.1 description:"Putative uncharacterized protein Smp_202970 "
Smp_149900.1:pep	172.74	15	9	8		59065	pep:novel chromosome:ASM23792v2:4:3703750:3712641:1 gene:Smp_149900 transcript:Smp_149900.1 description:"Putative chaperonin containing t-complex protein 1 eta subunit tcph "
Smp_021730.2:pep	171.7	35	9	9		25128	pep:novel supercontig:ASM23792v2:SC_0129:98515:100748:1 gene:Smp_021730 transcript:Smp_021730.2 description:"Putative uncharacterized protein "
Smp_043670.1:pep	171.25	10	6	6		87450	pep:novel chromosome:ASM23792v2:5:4692529:4743721:1 gene:Smp_043670 transcript:Smp_043670.1 description:"6-phosphofructokinase "
Smp_043670.2:pep	171.25	10	6	6		87966	pep:novel chromosome:ASM23792v2:5:4692516:4743144:1 gene:Smp_043670 transcript:Smp_043670.2 description:"6-phosphofructokinase "
Smp_067620.1:pep	169.69	10	12	12		131952	pep:novel chromosome:ASM23792v2:W:10348373:10383896:1 gene:Smp_067620 transcript:Smp_067620.1 description:"Putative uncharacterized protein "
Smp_148160.1:pep	169.56	26	10	8		35132	pep:novel chromosome:ASM23792v2:W:19946442:19957426:1 gene:Smp_148160 transcript:Smp_148160.1 description:"Putative uncharacterized protein "
Smp_158110.2:pep	169.48	29	10	5		21695	pep:known supercontig:ASM23792v2:Chr_1.unplaced.SC_0094:423737:425007:1 gene:Smp_158110 transcript:Smp_158110.2 description:"Peroxiredoxin Prx2 "
Smp_096760.1:pep	169.17	32	10	9		28425	pep:novel chromosome:ASM23792v2:4:18655437:18670199:1 gene:Smp_096760 transcript:Smp_096760.1 description:"Phosphoglycerate mutase "
Smp_150240.1:pep	168.2	18	9	7		31164	pep:novel chromosome:ASM23792v2:3:13927499:13935405:1 gene:Smp_150240 transcript:Smp_150240.1 description:"Putative uncharacterized protein "
Smp_089370.1:pep	167.7	38	17	12		29840	pep:novel chromosome:ASM23792v2:6:1592929:1595039:-1 gene:Smp_089370 transcript:Smp_089370.1 description:"Putative nad dependent epimerase/dehydratase "
Smp_056360.3:pep	167.58	19	14	14		77688	pep:novel chromosome:ASM23792v2:W:23058744:23062470:-1 gene:Smp_056360 transcript:Smp_056360.3 description:"Putative p30 dbc protein "
Smp_054160.1:pep	167.55	36	10	9		23820	pep:known supercontig:ASM23792v2:SC_0166:594798:600193:-1 gene:Smp_054160 transcript:Smp_054160.1 description:"Glutathione S-transferase class-mu 28 kDa isozyme "
Smp_148530.1:pep	166.68	15	10	7		77836	pep:novel chromosome:ASM23792v2:1:49003395:49026311:1 gene:Smp_148530 transcript:Smp_148530.1 description:"Putative heat shock protein hsp16 "
Smp_041740.1:pep	165.04	17	9	9	Deamidation (NQ)	60139	pep:novel chromosome:ASM23792v2:4:21400735:21402736:1 gene:Smp_041740 transcript:Smp_041740.1 description:"Putative chaperonin containing t-complex protein 1 gamma subunit tcpg "
Smp_203130.1:pep	164.44	28	12	0		20315	pep:novel chromosome:ASM23792v2:6:4189448:4190005:-1 gene:Smp_203130 transcript:Smp_203130.1 description:"Putative uncharacterized protein Smp_203130 "
Smp_187370.1:pep	164.32	32	7	6		18472	pep:novel chromosome:ASM23792v2:3:23902047:23903925:1 gene:Smp_187370 transcript:Smp_187370.1 description:"Phosphoglycerate kinase "
Smp_136710.1:pep	164.25	17	18	15		107299	pep:known chromosome:ASM23792v2:3:22881720:22932264:1 gene:Smp_136710 transcript:Smp_136710.1 description:"Putative calcium-transporting atpase sarcoplasmic/endoplasmic reticulum type (Calcium pump) "
Smp_136710.2:pep	164.25	17	18	15		107153	pep:novel chromosome:ASM23792v2:3:22887807:22932264:1 gene:Smp_136710 transcript:Smp_136710.2 description:"Putative calcium-transporting atpase sarcoplasmic/endoplasmic reticulum type (Calcium pump) "
Smp_030500.2:pep	164.2	23	7	6		28361	pep:novel supercontig:ASM23792v2:SC_0246:131523:134771:1 gene:Smp_030500 transcript:Smp_030500.2 description:"Glycerol-3-phosphate dehydrogenase putative "
Smp_056360.4:pep	164.09	21	13	13		67622	pep:novel chromosome:ASM23792v2:W:23058854:23062470:-1 gene:Smp_056360 transcript:Smp_056360.4 description:"Putative p30 dbc protein "
Smp_014780.2:pep	163.83	15	13	12		104943	pep:novel chromosome:ASM23792v2:2:12740482:12772993:1 gene:Smp_014780 transcript:Smp_014780.2 description:"Putative alpha-actinin "
Smp_054340.2:pep	161.4	15	7	7		57024	pep:novel chromosome:ASM23792v2:W:41603700:41612724:-1 gene:Smp_054340 transcript:Smp_054340.2 description:"Putative chaperonin containing t-complex protein 1 beta subunit tcpb "
Smp_054340.1:pep	161.4	17	7	7		52470	pep:novel chromosome:ASM23792v2:W:41603616:41612333:-1 gene:Smp_054340 transcript:Smp_054340.1 description:"Putative chaperonin containing t-complex protein 1 beta subunit tcpb "
Smp_033400.1:pep	161.07	59	9	8		11987	pep:novel chromosome:ASM23792v2:7:4058304:4060221:-1 gene:Smp_033400 transcript:Smp_033400.1 description:"Cytochrome c-like protein\x3b Putative cytochrome c "
Smp_054240.1:pep	160.84	37	4	4		19587	pep:known supercontig:ASM23792v2:SC_0113:974599:975351:1 gene:Smp_054240 transcript:Smp_054240.1 description:"Translationally-controlled tumor protein homolog "
Smp_071840.1:pep	160.36	21	7	6		41761	pep:novel chromosome:ASM23792v2:2:23259260:23284644:1 gene:Smp_071840 transcript:Smp_071840.1 description:"6-phosphogluconate dehydrogenase decarboxylating "
Smp_121990.1:pep	160.1	17	12	12		75138	pep:novel chromosome:ASM23792v2:1:59905606:59958082:-1 gene:Smp_121990 transcript:Smp_121990.1 description:"Putative glycerol-3-phosphate dehydrogenase "
Smp_061940.1:pep	159.89	33	8	8	Deamidation (NQ)	27232	pep:novel chromosome:ASM23792v2:W:29940617:29951249:-1 gene:Smp_061940 transcript:Smp_061940.1 description:"Putative adenylate kinase 1 "
Smp_098420.1:pep	159.57	21	13	8	Amidation; Deamidation (NQ); Dehydration; Oxidation (M)	36477	pep:novel chromosome:ASM23792v2:6:15633036:15634118:-1 gene:Smp_098420 transcript:Smp_098420.1 description:"Putative uncharacterized protein "
Smp_048430.1:pep	158.88	17	9	8	Carbamidomethylation	65030	pep:known chromosome:ASM23792v2:1:46937472:46963633:-1 gene:Smp_048430 transcript:Smp_048430.1 description:"Thioredoxin glutathione reductase "
Smp_154420.1:pep	158.77	8	13	11		153108	pep:novel chromosome:ASM23792v2:1:27052327:27073767:1 gene:Smp_154420 transcript:Smp_154420.1 description:"Putative clathrin heavy chain "
Smp_077310.1:pep	158.33	40	7	7	Carbamidomethylation	21764	pep:known chromosome:ASM23792v2:W:58592424:58596409:-1 gene:Smp_077310 transcript:Smp_077310.1 description:"Putative tegumental protein\x3b Tegumental antigen "
Smp_056360.2:pep	157.72	13	11	11		87595	pep:novel chromosome:ASM23792v2:W:23058744:23062431:-1 gene:Smp_056360 transcript:Smp_056360.2 description:"Putative p30 dbc protein "
Smp_159160.1:pep	157.45	23	14	13		70607	pep:novel chromosome:ASM23792v2:1:56913253:56945314:-1 gene:Smp_159160 transcript:Smp_159160.1 description:"Putative ef-hand domain (C-terminal) containing protein "
Smp_133210.1:pep	157.14	16	16	13		102486	pep:novel chromosome:ASM23792v2:1:16087008:16106683:-1 gene:Smp_133210 transcript:Smp_133210.1 description:"Putative alpha-glucosidase "
Smp_005860.1:pep	156.97	20	8	7		45154	pep:novel chromosome:ASM23792v2:1:38343494:38359065:-1 gene:Smp_005860 transcript:Smp_005860.1 description:"Putative uncharacterized protein "
Smp_086470.1:pep	156.91	26	6	5		21625	pep:known chromosome:ASM23792v2:1:55196640:55200671:1 gene:Smp_086470 transcript:Smp_086470.1 description:"Putative 22.6kDa tegument-associated antigen "
Smp_059790.1:pep	155.75	14	8	8		63130	pep:novel chromosome:ASM23792v2:1:50671114:50682929:1 gene:Smp_059790 transcript:Smp_059790.1 description:"Transketolase "
Smp_059790.2:pep	155.75	13	8	8		67154	pep:novel chromosome:ASM23792v2:1:50670990:50682621:1 gene:Smp_059790 transcript:Smp_059790.2 description:"Transketolase "
Smp_112110.1:pep	155.09	37	4	4	Carbamidomethylation	15358	pep:known chromosome:ASM23792v2:3:12695776:12696390:-1 gene:Smp_112110 transcript:Smp_112110.1 description:"Putative interleukin-4-inducing protein "
Smp_004600.1:pep	154.69	21	12	9	Carbamidomethylation	58047	pep:novel chromosome:ASM23792v2:4:26914241:26919578:-1 gene:Smp_004600 transcript:Smp_004600.1 description:"T-complex protein 1 subunit delta "
Smp_004990.1:pep	154.58	18	11	9	Deamidation (NQ); Dehydration; Pyro-glu from Q	59885	pep:novel chromosome:ASM23792v2:1:32414350:32424976:1 gene:Smp_004990 transcript:Smp_004990.1 description:"Putative chaperonin containing t-complex protein 1 zeta subunit tcpz "
Smp_154420.2:pep	154.44	8	11	9		131776	pep:novel chromosome:ASM23792v2:1:27055057:27067981:1 gene:Smp_154420 transcript:Smp_154420.2 description:"Putative clathrin heavy chain "
Smp_120670.1:pep	153.53	25	7	7		16416	pep:novel chromosome:ASM23792v2:6:12171879:12175251:-1 gene:Smp_120670 transcript:Smp_120670.1 description:"Venom allergen-like (VAL) 5 protein "
Smp_029500.1:pep	152.95	16	12	11		77688	pep:novel supercontig:ASM23792v2:Chr_3.unplaced.SC_0124:289209:309888:1 gene:Smp_029500 transcript:Smp_029500.1 description:"Thimet oligopeptidase (M03 family) "
Smp_154290.1:pep	152.75	35	9	5		20727	pep:novel chromosome:ASM23792v2:6:12380635:12383330:-1 gene:Smp_154290 transcript:Smp_154290.1 description:"Venom allergen-like (VAL) 27 protein "
Smp_050390.1:pep	152.15	18	7	7		53763	pep:known supercontig:ASM23792v2:Chr_4.unplaced.SC_0032:233304:253266:-1 gene:Smp_050390 transcript:Smp_050390.1 description:"Aldehyde dehydrogenase putative "
Smp_176160.1:pep	151.87	34	8	5		20554	pep:novel chromosome:ASM23792v2:6:12165151:12167876:1 gene:Smp_176160 transcript:Smp_176160.1 description:"Venom allergen-like (VAL) 26 protein\x3b Venom allergen-like (VAL) 28 protein "
Smp_154260.1:pep	151.87	34	8	5		20554	pep:novel chromosome:ASM23792v2:6:12192119:12194845:1 gene:Smp_154260 transcript:Smp_154260.1 description:"Venom allergen-like (VAL) 26 protein\x3b Venom allergen-like (VAL) 28 protein "
Smp_143150.1:pep	151.28	19	12	10		60651	pep:novel chromosome:ASM23792v2:4:5489737:5491450:1 gene:Smp_143150 transcript:Smp_143150.1 description:"Putative eukaryotic translation elongation factor "
Smp_056360.1:pep	149.54	11	8	8		82180	pep:novel chromosome:ASM23792v2:W:23058744:23062470:-1 gene:Smp_056360 transcript:Smp_056360.1 description:"Putative p30 dbc protein "
Smp_065610.1:pep	149.15	21	9	9		54785	pep:novel chromosome:ASM23792v2:1:57762872:57778369:-1 gene:Smp_065610 transcript:Smp_065610.1 description:"Pyruvate kinase "
Smp_065610.2:pep	149.15	21	9	9		54498	pep:novel chromosome:ASM23792v2:1:57763393:57778369:-1 gene:Smp_065610 transcript:Smp_065610.2 description:"Pyruvate kinase "
Smp_022960.1:pep	148.76	19	9	9		57334	pep:novel chromosome:ASM23792v2:7:7593433:7615053:1 gene:Smp_022960 transcript:Smp_022960.1 description:"Putative aldehyde dehydrogenase "
Smp_015020.1:pep	146.84	9	7	2		113483	pep:novel chromosome:ASM23792v2:3:26930814:26970775:1 gene:Smp_015020 transcript:Smp_015020.1 description:"Sodium potassium transporting ATPase alpha subunit "
Smp_148800.1:pep	144.7	48	7	7		18461	pep:novel supercontig:ASM23792v2:Chr_4.unplaced.SC_0032:1743014:1743788:1 gene:Smp_148800 transcript:Smp_148800.1 description:"Putative uncharacterized protein "
Smp_156590.1:pep	144.54	7	10	10		179185	pep:novel supercontig:ASM23792v2:SC_0330:10254:53500:-1 gene:Smp_156590 transcript:Smp_156590.1 description:"Filamin-related "
Smp_063090.1:pep	144.31	10	7	5		65760	pep:novel chromosome:ASM23792v2:6:13592422:13630243:-1 gene:Smp_063090 transcript:Smp_063090.1 description:"Aconitate hydratase "
Smp_003990.1:pep	142.77	25	6	6		28094	pep:known chromosome:ASM23792v2:1:5855329:5867698:-1 gene:Smp_003990 transcript:Smp_003990.1 description:"Triosephosphate isomerase "
Smp_029470.1:pep	142.29	12	9	8		78269	pep:novel supercontig:ASM23792v2:Chr_3.unplaced.SC_0124:365325:383459:1 gene:Smp_029470 transcript:Smp_029470.1 description:"Thimet oligopeptidase (M03 family) "
Smp_147050.1:pep	142.12	15	10	9		69732	pep:novel chromosome:ASM23792v2:6:15241963:15265591:-1 gene:Smp_147050 transcript:Smp_147050.1 description:"Putative atp synthase alpha subunit vacuolar "
Smp_152710.2:pep	142.1	39	13	10	Deamidation (NQ); Pyro-glu from Q	27532	pep:known supercontig:ASM23792v2:SC_0225:60867:79828:1 gene:Smp_152710 transcript:Smp_152710.2 description:"Glutathione-s-transferase omega putative "
Smp_199210.1:pep	141.91	9	8	7	Deamidation (NQ)	105069	pep:novel supercontig:ASM23792v2:SC_0230:143306:276288:1 gene:Smp_199210 transcript:Smp_199210.1 description:"Plasma membrane calcium-transporting atpase putative "
Smp_171010.1:pep	141.31	14	8	8	Pyro-glu from Q	78650	pep:novel chromosome:ASM23792v2:1:2178078:2197501:-1 gene:Smp_171010 transcript:Smp_171010.1 description:"Putative ef-hand domain (C-terminal) containing protein "
Smp_044010.2:pep	140.24	22	7	6		32954	pep:known chromosome:ASM23792v2:2:25325316:25346918:1 gene:Smp_044010 transcript:Smp_044010.2 description:"Tropomyosin-1 "
Smp_170830.1:pep	140	20	8	1	Carbamidomethylation	28637	pep:novel chromosome:ASM23792v2:6:1315832:1316826:1 gene:Smp_170830 transcript:Smp_170830.1 description:"Putative alpha-galactosidase/alpha-n-acetylgalactosamini da se "
Smp_033540.1:pep	139.96	26	9	8		30620	pep:known chromosome:ASM23792v2:W:13352504:13376316:-1 gene:Smp_033540 transcript:Smp_033540.1 description:"Putative carbonyl reductase "
Smp_075940.1:pep	139.87	39	8	6		23133	pep:novel supercontig:ASM23792v2:Chr_1.unplaced.SC_0071:1527263:1534005:1 gene:Smp_075940 transcript:Smp_075940.1 description:"Prohibitin putative "
Smp_005860.2:pep	139.58	17	5	4		37333	pep:novel chromosome:ASM23792v2:1:38343495:38359065:-1 gene:Smp_005860 transcript:Smp_005860.2 description:"Putative uncharacterized protein "
Smp_005860.3:pep	139.58	16	5	4		40449	pep:novel chromosome:ASM23792v2:1:38343495:38359065:-1 gene:Smp_005860 transcript:Smp_005860.3 description:"Putative uncharacterized protein "
Smp_143140.1:pep	138.78	22	7	7		36405	pep:novel chromosome:ASM23792v2:4:5491465:5492480:1 gene:Smp_143140 transcript:Smp_143140.1 description:"Putative eukaryotic translation elongation factor "
Smp_090520.1:pep	138.11	21	8	8	Deamidation (NQ)	44983	pep:known chromosome:ASM23792v2:W:5402071:5427095:1 gene:Smp_090520 transcript:Smp_090520.1 description:"Purine nucleoside phosphorylase "
Smp_097380.1:pep	137.47	55	5	5	Carbamidomethylation	11362	pep:novel chromosome:ASM23792v2:7:833543:834139:-1 gene:Smp_097380 transcript:Smp_097380.1 description:"Putative groes chaperonin "
Smp_008660.2:pep	137.36	25	8	8		41771	pep:novel chromosome:ASM23792v2:4:9076282:9103301:1 gene:Smp_008660 transcript:Smp_008660.2 description:"Putative gelsolin "
Smp_008660.1:pep	137.36	25	8	8		41709	pep:novel chromosome:ASM23792v2:4:9076274:9108810:1 gene:Smp_008660 transcript:Smp_008660.1 description:"Putative gelsolin "
Smp_020340.1:pep	137.23	9	8	7		101574	pep:novel chromosome:ASM23792v2:1:16061828:16070222:-1 gene:Smp_020340 transcript:Smp_020340.1 description:"Putative alpha-glucosidase "
Smp_032670.2:pep	137.1	28	5	4		17205	pep:novel chromosome:ASM23792v2:2:685929:704743:-1 gene:Smp_032670 transcript:Smp_032670.2 description:"Egg protein C122-like "
Smp_032670.3:pep	137.1	26	5	4		18505	pep:novel chromosome:ASM23792v2:2:686043:704708:-1 gene:Smp_032670 transcript:Smp_032670.3 description:"Egg protein C122-like "
Smp_106130.2:pep	136.29	9	5	5		71383	pep:novel chromosome:ASM23792v2:3:10847309:10850972:1 gene:Smp_106130 transcript:Smp_106130.2 description:"Putative heat shock protein 70 (Hsp70) "
Smp_021730.3:pep	135.27	27	8	8		24885	pep:novel supercontig:ASM23792v2:SC_0129:98515:100748:1 gene:Smp_021730 transcript:Smp_021730.3 description:"Putative uncharacterized protein "
Smp_021730.1:pep	135.27	27	8	8		25227	pep:novel supercontig:ASM23792v2:SC_0129:98453:100976:1 gene:Smp_021730 transcript:Smp_021730.1 description:"Putative uncharacterized protein "
Smp_020460.1:pep	135.23	43	7	5		11140	pep:novel supercontig:ASM23792v2:SC_0169:24215:24706:1 gene:Smp_020460 transcript:Smp_020460.1 description:"Elongation factor 1-alpha (Ef-1-alpha) putative "
Smp_157500.1:pep	134.82	6	9	8		172936	pep:known chromosome:ASM23792v2:1:57321236:57423831:1 gene:Smp_157500 transcript:Smp_157500.1 description:"Calpain "
Smp_053300.1:pep	134.52	41	4	4		11367	pep:novel chromosome:ASM23792v2:1:11553719:11557595:1 gene:Smp_053300 transcript:Smp_053300.1 description:"Histone H4 "
Smp_194870.1:pep	134.52	41	4	4		11367	pep:novel chromosome:ASM23792v2:1:11538280:11538591:1 gene:Smp_194870 transcript:Smp_194870.1 description:"Histone H4 "
Smp_053390.1:pep	134.52	41	4	4		11367	pep:novel chromosome:ASM23792v2:1:10982630:10983139:-1 gene:Smp_053390 transcript:Smp_053390.1 description:"Histone H4 "
Smp_014780.1:pep	134.49	11	9	8		91417	pep:novel chromosome:ASM23792v2:2:12740482:12773546:1 gene:Smp_014780 transcript:Smp_014780.1 description:"Putative alpha-actinin "
Smp_142140.1:pep	133.35	10	7	7		83862	pep:novel chromosome:ASM23792v2:W:15697361:15719427:-1 gene:Smp_142140 transcript:Smp_142140.1
Smp_133600.1:pep	132.64	10	6	4		52729	pep:novel chromosome:ASM23792v2:2:30028458:30037736:1 gene:Smp_133600 transcript:Smp_133600.1 description:"Putative utp-glucose-1-phosphate uridylyltransferase 2 (Udp-glucose pyrophosphorylase 2) "
Smp_030370.1:pep	132.13	13	8	7	Carbamidomethylation	45378	pep:known supercontig:ASM23792v2:SC_0111:24644:26085:1 gene:Smp_030370 transcript:Smp_030370.1 description:"Calreticulin "
Smp_016880.1:pep	131.65	10	6	5	Deamidation (NQ)	68767	pep:novel chromosome:ASM23792v2:6:17587472:17623573:-1 gene:Smp_016880 transcript:Smp_016880.1 description:"Putative mannosidase endo-alpha "
Smp_027610.1:pep	131.27	34	8	7		25457	pep:novel supercontig:ASM23792v2:Chr_3.unplaced.SC_0233:105005:105868:-1 gene:Smp_027610 transcript:Smp_027610.1 description:"40S ribosomal protein S3 putative "
Smp_061940.2:pep	131.2	30	6	6	Deamidation (NQ)	19466	pep:novel chromosome:ASM23792v2:W:29949389:29951146:-1 gene:Smp_061940 transcript:Smp_061940.2 description:"Putative adenylate kinase 1 "
Smp_212190.1:pep	130.57	11	5	5		54383	pep:novel supercontig:ASM23792v2:SC_0242:3802:21464:1 gene:Smp_212190 transcript:Smp_212190.1 description:"Thioredoxin-like protein putative "
Smp_154900.1:pep	130.2	11	2	2		27761	pep:novel chromosome:ASM23792v2:2:11023399:11029895:-1 gene:Smp_154900 transcript:Smp_154900.1 description:"Putative rhogap protein "
Smp_030690.1:pep	129.48	19	5	5		23958	pep:novel supercontig:ASM23792v2:Chr_3.unplaced.SC_0083:943847:945953:1 gene:Smp_030690 transcript:Smp_030690.1 description:"Elongation factor 1-beta putative "
Smp_196160.1:pep	129.08	25	7	6		31884	pep:novel chromosome:ASM23792v2:7:6793898:6819992:1 gene:Smp_196160 transcript:Smp_196160.1 description:"Putative isocitric dehydrogenase subunit alpha "
Smp_152710.1:pep	128.71	38	10	8	Deamidation (NQ); Pyro-glu from Q	20580	pep:novel supercontig:ASM23792v2:SC_0225:72122:79926:1 gene:Smp_152710 transcript:Smp_152710.1 description:"Glutathione-s-transferase omega putative "
Smp_009580.1:pep	128.38	19	5	4		28284	pep:novel chromosome:ASM23792v2:1:54270523:54271304:1 gene:Smp_009580 transcript:Smp_009580.1 description:"Ubiquitin "
Smp_046690.1:pep	128.38	12	5	4		42753	pep:known chromosome:ASM23792v2:2:20621340:20638774:-1 gene:Smp_046690 transcript:Smp_046690.1 description:"Putative ubiquitin (Ribosomal protein L40) "
Smp_141360.1:pep	128.07	8	10	9	Carbamidomethylation	132304	pep:novel chromosome:ASM23792v2:1:13506838:13559851:1 gene:Smp_141360 transcript:Smp_141360.1 description:"Pyruvate carboxylase "
Smp_053230.1:pep	127.94	16	6	5		33936	pep:novel supercontig:ASM23792v2:SC_0041:476380:484081:-1 gene:Smp_053230 transcript:Smp_053230.1 description:"NADH-cytochrome b5 reductase putative "
Smp_016730.1:pep	127.18	19	3	3		20631	pep:novel chromosome:ASM23792v2:6:17009644:17013566:-1 gene:Smp_016730 transcript:Smp_016730.1 description:"Putative heme binding protein "
Smp_159900.1:pep	127.17	1	10	10		744490	pep:novel supercontig:ASM23792v2:Chr_3.unplaced.SC_0077:678218:729852:1 gene:Smp_159900 transcript:Smp_159900.1 description:"Lamin putative "
Smp_162140.1:pep	124.62	22	6	6	Carbamidomethylation	28559	pep:novel supercontig:ASM23792v2:Chr_1.unplaced.SC_0076:1550309:1553161:-1 gene:Smp_162140 transcript:Smp_162140.1 description:"Putative uncharacterized protein "
Smp_034920.1:pep	124.6	3	14	11		414923	pep:novel chromosome:ASM23792v2:1:15249014:15320657:-1 gene:Smp_034920 transcript:Smp_034920.1 description:"Putative dynein heavy chain "
Smp_198050.1:pep	123.92	9	6	6		64838	pep:novel chromosome:ASM23792v2:4:652607:660667:1 gene:Smp_198050 transcript:Smp_198050.1 description:"Filamin-related "
Smp_167070.1:pep	122.61	12	3	3	Carbamidomethylation	32207	pep:novel supercontig:ASM23792v2:SC_0132:377843:390659:1 gene:Smp_167070 transcript:Smp_167070.1 description:"Leishmanolysin-2 (M08 family) "
Smp_033670.5:pep	121.77	13	5	4		32088	pep:novel supercontig:ASM23792v2:Chr_2.unplaced.SC_0108:416854:417861:-1 gene:Smp_033670 transcript:Smp_033670.5 description:"ATP synthase gamma chain "
Smp_018260.1:pep	121.63	8	6	5		80689	pep:novel chromosome:ASM23792v2:3:4332920:4350248:1 gene:Smp_018260 transcript:Smp_018260.1 description:"Glycogen synthase "
Smp_044010.1:pep	121.62	17	4	4		28657	pep:novel chromosome:ASM23792v2:2:25330136:25347247:1 gene:Smp_044010 transcript:Smp_044010.1 description:"Tropomyosin-1 "
Smp_059600.1:pep	121.45	28	6	6		27795	pep:novel chromosome:ASM23792v2:6:12411719:12444432:1 gene:Smp_059600 transcript:Smp_059600.1 description:"Putative tektin "
Smp_073590.1:pep	121.44	18	3	3		22500	pep:novel chromosome:ASM23792v2:1:10067248:10068071:1 gene:Smp_073590 transcript:Smp_073590.1 description:"GTP-binding protein-like protein "
Smp_028730.1:pep	121.3	21	6	6		35085	pep:novel chromosome:ASM23792v2:2:8008635:8027006:1 gene:Smp_028730 transcript:Smp_028730.1 description:"Mannose-1-phosphate guanyltransferase "
Smp_172110.1:pep	120.47	10	3	3	Amidation	40227	pep:novel chromosome:ASM23792v2:1:52039402:52055808:-1 gene:Smp_172110 transcript:Smp_172110.1 description:"Putative shc transforming protein "
Smp_000660.1:pep	120.37	15	7	6		47524	pep:known supercontig:ASM23792v2:SC_0113:206493:222136:-1 gene:Smp_000660 transcript:Smp_000660.1 description:"Ornithine--oxo-acid transaminase "
Smp_040130.1:pep	120.23	18	4	4		17671	pep:known chromosome:ASM23792v2:5:7964642:7965291:-1 gene:Smp_040130 transcript:Smp_040130.1 description:"Peptidyl-prolyl cis-trans isomerase "
Smp_158110.1:pep	119.35	19	4	3		17230	pep:novel supercontig:ASM23792v2:Chr_1.unplaced.SC_0094:423651:424526:1 gene:Smp_158110 transcript:Smp_158110.1 description:"Peroxiredoxin Prx2 "
Smp_032510.1:pep	118.96	4	6	5		126052	pep:novel chromosome:ASM23792v2:W:50911694:50934654:1 gene:Smp_032510 transcript:Smp_032510.1 description:"Putative importin-beta 3 "
Smp_004470.1:pep	118.73	19	4	4		24882	pep:known supercontig:ASM23792v2:SC_0037:335057:338462:1 gene:Smp_004470 transcript:Smp_004470.1 description:"Peroxiredoxin Prx3 "
Smp_172140.1:pep	118.38	15	8	7	Deamidation (NQ)	58010	pep:novel chromosome:ASM23792v2:1:52139535:52157112:-1 gene:Smp_172140 transcript:Smp_172140.1 description:"Putative uncharacterized protein "
Smp_200180.1:pep	117.43	32	4	4	Carbamidomethylation	10383	pep:novel chromosome:ASM23792v2:1:61647523:61648519:1 gene:Smp_200180 transcript:Smp_200180.1 description:"Putative uncharacterized protein Smp_200180 "
Smp_040680.1:pep	117.43	32	4	4	Carbamidomethylation	10327	pep:novel chromosome:ASM23792v2:1:61664228:61665885:1 gene:Smp_040680 transcript:Smp_040680.1 description:"Putative cytoplasmic dynein light chain "
Smp_017730.1:pep	117.25	4	6	6		186532	pep:known chromosome:ASM23792v2:W:4187203:4302502:1 gene:Smp_017730 transcript:Smp_017730.1 description:"200-kDa GPI-anchored surface glycoprotein "
Smp_079450.1:pep	117.07	12	4	4		38123	pep:novel chromosome:ASM23792v2:6:8054376:8076076:1 gene:Smp_079450 transcript:Smp_079450.1 description:"Subfamily M16B non-peptidase homologue (M16 family) "
Smp_210780.1:pep	116.96	8	6	6		92713	pep:novel chromosome:ASM23792v2:1:25377782:25404390:-1 gene:Smp_210780 transcript:Smp_210780.1 description:"Putative vacuolar protein sorting 26 vps26 "
Smp_049230.1:pep	116.55	7	3	3		39191	pep:novel chromosome:ASM23792v2:1:48970005:48971840:-1 gene:Smp_049230 transcript:Smp_049230.1 description:"Putative heat shock protein hsp16 "
Smp_001610.1:pep	116.52	17	4	4	Deamidation (NQ)	31187	pep:novel chromosome:ASM23792v2:2:18215967:18219313:1 gene:Smp_001610 transcript:Smp_001610.1 description:"Putative uncharacterized protein "
Smp_045560.1:pep	116.46	11	4	4		36886	pep:novel chromosome:ASM23792v2:4:4519381:4536000:1 gene:Smp_045560 transcript:Smp_045560.1 description:"Annexin "
Smp_002930.1:pep	116.33	31	6	4		13441	pep:novel chromosome:ASM23792v2:3:18141352:18141792:-1 gene:Smp_002930 transcript:Smp_002930.1 description:"Histone H2A "
Smp_089870.1:pep	116.33	31	4	4		13427	pep:novel chromosome:ASM23792v2:2:22800589:22801152:1 gene:Smp_089870 transcript:Smp_089870.1 description:"Histone H2A "
Smp_089840.1:pep	116.33	31	6	4		13413	pep:novel chromosome:ASM23792v2:2:22786694:22787071:-1 gene:Smp_089840 transcript:Smp_089840.1 description:"Histone H2A "
Smp_095360.1:pep	116.27	31	4	4		14848	pep:known supercontig:ASM23792v2:SC_0208:91995:94560:-1 gene:Smp_095360 transcript:Smp_095360.1 description:"14 kDa fatty acid-binding protein "
Smp_210430.1:pep	116.25	29	8	6		24441	pep:novel chromosome:ASM23792v2:1:51197355:51207606:1 gene:Smp_210430 transcript:Smp_210430.1 description:"Putative rab15 13 10 1 35 5 and "
Smp_094880.1:pep	116.22	8	6	5		79686	pep:novel chromosome:ASM23792v2:1:21370772:21383900:1 gene:Smp_094880 transcript:Smp_094880.1 description:"Putative starch branching enzyme II "
Smp_184360.1:pep	115.6	41	7	5		14720	pep:novel chromosome:ASM23792v2:1:1006126:1008694:1 gene:Smp_184360 transcript:Smp_184360.1 description:"Putative ribonuclease t2 "
Smp_099890.1:pep	114.91	29	6	4	Dehydration	21422	pep:novel chromosome:ASM23792v2:1:56440293:56446552:-1 gene:Smp_099890 transcript:Smp_099890.1 description:"Putative polyposis locus protein 1 homolog "
Smp_180530.2:pep	114.35	6	3	3		62730	pep:novel supercontig:ASM23792v2:SC_0227:36806:73743:-1 gene:Smp_180530 transcript:Smp_180530.2 description:"Phosphoglucomutase putative "
Smp_180530.5:pep	114.35	5	3	3		72207	pep:novel supercontig:ASM23792v2:SC_0227:36806:73719:-1 gene:Smp_180530 transcript:Smp_180530.5 description:"Phosphoglucomutase putative "
Smp_180530.1:pep	114.35	5	3	3		73365	pep:novel supercontig:ASM23792v2:SC_0227:36806:73773:-1 gene:Smp_180530 transcript:Smp_180530.1 description:"Phosphoglucomutase putative "
Smp_180530.3:pep	114.35	8	3	3		44212	pep:novel supercontig:ASM23792v2:SC_0227:36806:54022:-1 gene:Smp_180530 transcript:Smp_180530.3 description:"Phosphoglucomutase putative "
Smp_079010.1:pep	114.05	17	6	5		42996	pep:novel supercontig:ASM23792v2:Chr_1.unplaced.SC_0094:634147:636647:1 gene:Smp_079010 transcript:Smp_079010.1 description:"Camp-dependent protein kinase type II-alpha regulatory subunit putative "
Smp_062900.1:pep	113.83	11	4	1		21731	pep:novel chromosome:ASM23792v2:4:483443:492448:1 gene:Smp_062900 transcript:Smp_062900.1 description:"Peroxiredoxin Prx4 "
Smp_102040.2:pep	113.51	20	6	6		34433	pep:novel supercontig:ASM23792v2:SC_0292:37847:38861:1 gene:Smp_102040 transcript:Smp_102040.2 description:"Receptor for activated PKC putative "
Smp_102040.1:pep	113.51	20	6	6		34660	pep:known supercontig:ASM23792v2:SC_0292:37809:38994:1 gene:Smp_102040 transcript:Smp_102040.1 description:"Receptor for activated PKC putative "
Smp_102040.3:pep	113.51	21	6	6		33459	pep:novel supercontig:ASM23792v2:SC_0292:37809:38861:1 gene:Smp_102040 transcript:Smp_102040.3 description:"Receptor for activated PKC putative "
Smp_160560.1:pep	113.15	7	5	5		79513	pep:novel supercontig:ASM23792v2:SC_0150:374977:436370:1 gene:Smp_160560 transcript:Smp_160560.1 description:"Putative uncharacterized protein "
Smp_143470.2:pep	112.9	5	13	13		270810	pep:novel chromosome:ASM23792v2:2:29142409:29158157:1 gene:Smp_143470 transcript:Smp_143470.2 description:"Putative spectrin beta chain brain 3 (Spectrin non-erythroid beta chain 3) (Beta-IV spectrin) "
Smp_005670.1:pep	112.44	32	7	7		24692	pep:novel supercontig:ASM23792v2:SC_0148:190660:197947:1 gene:Smp_005670 transcript:Smp_005670.1 description:"Rab11 putative "
Smp_134660.1:pep	112.05	9	4	4		57251	pep:novel chromosome:ASM23792v2:2:16966089:16979604:1 gene:Smp_134660 transcript:Smp_134660.1 description:"Putative radial spokehead-l "
Smp_156080.1:pep	112	2	8	7		445128	pep:novel supercontig:ASM23792v2:SC_0229:59060:177447:-1 gene:Smp_156080 transcript:Smp_156080.1 description:"Dynein heavy chain putative "
Smp_051640.1:pep	111.62	9	4	3		31053	pep:novel supercontig:ASM23792v2:SC_0049:1759751:1787625:1 gene:Smp_051640 transcript:Smp_051640.1 description:"Endoribonuclease XendoU "
Smp_083720.1:pep	111.42	14	5	5		34899	pep:novel chromosome:ASM23792v2:1:37054360:37062285:-1 gene:Smp_083720 transcript:Smp_083720.1 description:"Putative mitochondrial phosphate carrier protein "
Smp_147440.1:pep	111.11	14	4	4		38229	pep:novel chromosome:ASM23792v2:W:28683196:28694992:-1 gene:Smp_147440 transcript:Smp_147440.1 description:"Tektin related "
Smp_064860.1:pep	110.88	12	4	4		36273	pep:novel chromosome:ASM23792v2:W:38063913:38072063:-1 gene:Smp_064860 transcript:Smp_064860.1 description:"Putative heat shock protein 70 (Hsp70)-interacting protein "
Smp_057320.1:pep	110.82	8	7	5		81790	pep:novel chromosome:ASM23792v2:7:5481038:5508229:1 gene:Smp_057320 transcript:Smp_057320.1 description:"Putative vesicular-fusion protein nsf "
Smp_145300.1:pep	110.24	11	2	2		25422	pep:novel chromosome:ASM23792v2:4:11966752:11988243:-1 gene:Smp_145300 transcript:Smp_145300.1 description:"Putative peptidylglycine alpha hydroxylating mono-oxygenase "
Smp_155060.1:pep	110.09	16	4	4		26653	pep:novel supercontig:ASM23792v2:SC_0062:1858200:1859650:-1 gene:Smp_155060 transcript:Smp_155060.1 description:"Set putative "
Smp_155060.2:pep	110.09	15	4	4		29292	pep:novel supercontig:ASM23792v2:SC_0062:1858200:1859594:-1 gene:Smp_155060 transcript:Smp_155060.2 description:"Set putative "
Smp_043150.1:pep	109.82	8	4	4		65775	pep:known chromosome:ASM23792v2:4:13283909:13299090:1 gene:Smp_043150 transcript:Smp_043150.1 description:"Putative smirv1 protein\x3b SmIrV1 protein "
Smp_033760.2:pep	109.69	8	6	6		75251	pep:novel supercontig:ASM23792v2:Chr_2.unplaced.SC_0108:689387:704044:1 gene:Smp_033760 transcript:Smp_033760.2 description:"Putative uncharacterized protein "
Smp_199860.1:pep	109.65	24	3	2		17565	pep:novel supercontig:ASM23792v2:SC_0581:231:2380:-1 gene:Smp_199860 transcript:Smp_199860.1 description:"6-phosphogluconate dehydrogenase putative "
Smp_064380.1:pep	109.01	11	4	4		42846	pep:novel chromosome:ASM23792v2:5:5620051:5639729:-1 gene:Smp_064380 transcript:Smp_064380.1 description:"Aspartate aminotransferase "
Smp_195080.1:pep	108.67	33	5	5	Carbamidomethylation	15659	pep:novel supercontig:ASM23792v2:SC_0166:555822:556350:1 gene:Smp_195080 transcript:Smp_195080.1 description:"Cofilin "
Smp_176200.2:pep	108.5	24	3	3	Deamidation (NQ); Pyro-glu from Q	15707	pep:known supercontig:ASM23792v2:SC_0178:17265:25622:1 gene:Smp_176200 transcript:Smp_176200.2 description:"Superoxide dismutase"
Smp_162540.1:pep	107.77	10	5	5		59538	pep:novel chromosome:ASM23792v2:3:7553953:7586236:1 gene:Smp_162540 transcript:Smp_162540.1 description:"Putative tektin "
Smp_085110.2:pep	107.69	8	5	5		63860	pep:novel chromosome:ASM23792v2:3:11861193:11868139:1 gene:Smp_085110 transcript:Smp_085110.2 description:"Dihydropyrimidinase related protein-2 (M38 family) "
Smp_046410.1:pep	107.05	15	9	6		51549	pep:novel chromosome:ASM23792v2:6:15223832:15229964:1 gene:Smp_046410 transcript:Smp_046410.1 description:"Putative tektin "
Smp_066890.1:pep	106.98	25	3	3		17761	pep:novel chromosome:ASM23792v2:4:9620871:9621468:1 gene:Smp_066890 transcript:Smp_066890.1 description:"Putative 40s ribosomal protein S10 "
Smp_079230.1:pep	106.67	32	4	4		11984	pep:novel chromosome:ASM23792v2:1:10375045:10375513:-1 gene:Smp_079230 transcript:Smp_079230.1 description:"Peptidyl-prolyl cis-trans isomerase "
Smp_143470.1:pep	106.48	5	10	10		220042	pep:novel chromosome:ASM23792v2:2:29139293:29154225:1 gene:Smp_143470 transcript:Smp_143470.1 description:"Putative spectrin beta chain brain 3 (Spectrin non-erythroid beta chain 3) (Beta-IV spectrin) "
Smp_083410.1:pep	106.43	12	5	5		47574	pep:novel supercontig:ASM23792v2:SC_0013:2148128:2149736:1 gene:Smp_083410 transcript:Smp_083410.1 description:"Elongation factor 1-gamma putative "
Smp_097660.1:pep	106.13	10	4	4		44286	pep:novel supercontig:ASM23792v2:SC_0013:2425638:2429356:-1 gene:Smp_097660 transcript:Smp_097660.1 description:"DEAD box ATP-dependent RNA helicase putative "
Smp_082030.1:pep	105.98	17	2	2		19091	pep:novel chromosome:ASM23792v2:2:1990021:1990714:-1 gene:Smp_082030 transcript:Smp_082030.1 description:"Family C56 non-peptidase homologue (C56 family) "
Smp_176180.1:pep	105.61	25	8	6	Pyro-glu from Q	21035	pep:known chromosome:ASM23792v2:6:12148934:12154989:1 gene:Smp_176180 transcript:Smp_176180.1 description:"Venom allergen-like (VAL) 9 protein\x3b Venom allergen-like protein 9 "
Smp_094420.1:pep	105.43	15	6	6		50274	pep:novel chromosome:ASM23792v2:2:14787318:14794963:1 gene:Smp_094420 transcript:Smp_094420.1 description:"Putative rab GDP-dissociation inhibitor "
Smp_063830.1:pep	105.37	8	7	7		81371	pep:novel supercontig:ASM23792v2:SC_0203:134647:144496:-1 gene:Smp_063830 transcript:Smp_063830.1 description:"GMP synthetase (Glutamine-hydrolysing) "
Smp_179960.1:pep	105.34	30	5	3		14028	pep:novel chromosome:ASM23792v2:1:1046357:1047330:1 gene:Smp_179960 transcript:Smp_179960.1 description:"Putative uncharacterized protein "
Smp_039000.1:pep	105.25	20	4	4		22778	pep:novel supercontig:ASM23792v2:Chr_5.unplaced.SC_0198:302634:312250:1 gene:Smp_039000 transcript:Smp_039000.1 description:"ATP synthase delta chain putative "
Smp_062070.1:pep	104.98	7	4	3		50923	pep:novel supercontig:ASM23792v2:SC_0154:376175:410650:-1 gene:Smp_062070 transcript:Smp_062070.1 description:"Sulfide quinone reductase putative "
Smp_062070.2:pep	104.98	7	4	3		52881	pep:novel supercontig:ASM23792v2:SC_0154:376445:410570:-1 gene:Smp_062070 transcript:Smp_062070.2 description:"Sulfide quinone reductase putative "
Smp_203590.1:pep	104.63	42	3	3		8890	pep:novel chromosome:ASM23792v2:W:27444843:27448072:1 gene:Smp_203590 transcript:Smp_203590.1 description:"Putative uncharacterized protein Smp_203590 "
Smp_106130.1:pep	104.56	6	2	2		52649	pep:novel chromosome:ASM23792v2:3:10847259:10850972:1 gene:Smp_106130 transcript:Smp_106130.1 description:"Putative heat shock protein 70 (Hsp70) "
Smp_012750.1:pep	104.14	15	2	2		17731	pep:novel chromosome:ASM23792v2:1:21985243:21985847:1 gene:Smp_012750 transcript:Smp_012750.1 description:"Putative 60s ribosomal protein L12 "
Smp_108390.1:pep	104	30	5	5	Pyro-glu from Q	13575	pep:novel supercontig:ASM23792v2:SC_0248:118278:118935:1 gene:Smp_108390 transcript:Smp_108390.1 description:"Histone H2B "
Smp_036220.1:pep	104	30	5	5	Pyro-glu from Q	13577	pep:novel chromosome:ASM23792v2:1:34980248:34980698:1 gene:Smp_036220 transcript:Smp_036220.1 description:"Histone H2B "
Smp_033550.1:pep	103.87	23	5	5		23548	pep:novel chromosome:ASM23792v2:1:27348880:27355784:-1 gene:Smp_033550 transcript:Smp_033550.1 description:"Putative sodium/potassium-transporting ATPase subunit beta (Sodium/potassium-dependent ATPase beta subunit) "
Smp_033670.2:pep	103.8	12	4	3		24167	pep:novel supercontig:ASM23792v2:Chr_2.unplaced.SC_0108:416957:417677:-1 gene:Smp_033670 transcript:Smp_033670.2 description:"ATP synthase gamma chain "
Smp_033670.4:pep	103.8	10	4	3		28548	pep:novel supercontig:ASM23792v2:Chr_2.unplaced.SC_0108:416957:417861:-1 gene:Smp_033670 transcript:Smp_033670.4 description:"ATP synthase gamma chain "
Smp_033670.3:pep	103.8	10	4	3		29743	pep:novel supercontig:ASM23792v2:Chr_2.unplaced.SC_0108:416957:417912:-1 gene:Smp_033670 transcript:Smp_033670.3 description:"ATP synthase gamma chain "
Smp_087760.1:pep	103.79	17	3	3		20173	pep:known supercontig:ASM23792v2:Chr_1.unplaced.SC_0076:998955:1000478:-1 gene:Smp_087760 transcript:Smp_087760.1 description:"Ferritin-1 heavy chain "
Smp_085110.1:pep	103.32	8	4	4		50634	pep:novel chromosome:ASM23792v2:3:11861193:11868412:1 gene:Smp_085110 transcript:Smp_085110.1 description:"Dihydropyrimidinase related protein-2 (M38 family) "
Smp_085110.3:pep	103.32	7	4	4		56185	pep:novel chromosome:ASM23792v2:3:11861193:11868139:1 gene:Smp_085110 transcript:Smp_085110.3 description:"Dihydropyrimidinase related protein-2 (M38 family) "
Smp_210740.1:pep	102.96	10	4	4		62998	pep:novel chromosome:ASM23792v2:3:26895106:26925865:-1 gene:Smp_210740 transcript:Smp_210740.1 description:"Prolyl oligopeptidase (S09 family) "
Smp_046740.1:pep	102	12	7	5		52869	pep:novel chromosome:ASM23792v2:2:20370900:20382056:1 gene:Smp_046740 transcript:Smp_046740.1 description:"Dihydrolipoyl dehydrogenase "
Smp_061870.1:pep	101.95	19	5	5		29888	pep:novel chromosome:ASM23792v2:W:30146754:30157993:1 gene:Smp_061870 transcript:Smp_061870.1 description:"Ubiquinol-cytochrome c reductase iron-sulfur subunit "
Smp_140270.1:pep	101.51	13	5	5		33747	pep:novel chromosome:ASM23792v2:W:13418803:13428726:1 gene:Smp_140270 transcript:Smp_140270.1 description:"Putative carbonyl reductase "
Smp_004780.2:pep	100.85	11	5	5	Deamidation (NQ)	46589	pep:novel chromosome:ASM23792v2:2:26134074:26135662:1 gene:Smp_004780 transcript:Smp_004780.2 description:"Putative immunophilin "
Smp_004780.1:pep	100.85	11	5	5	Deamidation (NQ)	48124	pep:known chromosome:ASM23792v2:2:26134048:26135662:1 gene:Smp_004780 transcript:Smp_004780.1 description:"Putative immunophilin "
Smp_179810.1:pep	100.08	13	4	3		37438	pep:novel supercontig:ASM23792v2:SC_0113:8107:26395:-1 gene:Smp_179810 transcript:Smp_179810.1 description:"Troponin t invertebrate putative "
Smp_005350.1:pep	99.56	7	3	3		57939	pep:known supercontig:ASM23792v2:SC_0137:408268:420165:-1 gene:Smp_005350 transcript:Smp_005350.1 description:"20 kDa calcium-binding protein "
Smp_066760.1:pep	99.55	13	7	6		53856	pep:novel chromosome:ASM23792v2:W:29719215:29731123:-1 gene:Smp_066760 transcript:Smp_066760.1 description:"Putative merlin/moesin/ezrin/radixin "
Smp_066760.2:pep	99.55	11	7	6		63652	pep:novel chromosome:ASM23792v2:W:29718055:29731072:-1 gene:Smp_066760 transcript:Smp_066760.2 description:"Putative merlin/moesin/ezrin/radixin "
Smp_073940.1:pep	99.37	9	5	5		68777	pep:novel supercontig:ASM23792v2:SC_0172:407015:427928:1 gene:Smp_073940 transcript:Smp_073940.1 description:"WD-repeat protein putative "
Smp_149600.1:pep	99.28	11	2	2		23510	pep:novel supercontig:ASM23792v2:SC_0049:1482271:1487909:-1 gene:Smp_149600 transcript:Smp_149600.1 description:"Histone H4 "
Smp_096390.1:pep	99.27	25	5	3	Oxidation (M)	15082	pep:novel chromosome:ASM23792v2:W:14595703:14599052:-1 gene:Smp_096390 transcript:Smp_096390.1 description:"Similar to 16 kDa calcium-binding protein "
Smp_173990.1:pep	98.4	5	5	5		104865	pep:novel supercontig:ASM23792v2:SC_0148:92404:145703:-1 gene:Smp_173990 transcript:Smp_173990.1 description:"Rab11 putative "
Smp_125980.1:pep	98.33	8	6	4		60580	pep:novel chromosome:ASM23792v2:1:30707713:30738422:1 gene:Smp_125980 transcript:Smp_125980.1 description:"Putative uncharacterized protein "
Smp_056370.1:pep	98.32	11	5	4		39720	pep:known chromosome:ASM23792v2:W:23007680:23016044:1 gene:Smp_056370 transcript:Smp_056370.1 description:"Dexyhypusine hydroxylase\x3b Pbs lyase heat-like protein "
Smp_029820.1:pep	97.41	22	2	2		12067	pep:novel chromosome:ASM23792v2:3:18903591:18904036:-1 gene:Smp_029820 transcript:Smp_029820.1 description:"Putative 60s acidic ribosomal protein P2 "
Smp_062420.3:pep	97.27	10	5	4		40423	pep:novel chromosome:ASM23792v2:4:20023914:20028977:-1 gene:Smp_062420 transcript:Smp_062420.3 description:"Putative heat shock protein 70 (Hsp70)-interacting protein "
Smp_062420.1:pep	97.27	14	4	4		31138	pep:novel chromosome:ASM23792v2:4:20026331:20029004:-1 gene:Smp_062420 transcript:Smp_062420.1 description:"Putative heat shock protein 70 (Hsp70)-interacting protein "
Smp_078590.1:pep	96.59	31	6	5		17719	pep:novel chromosome:ASM23792v2:6:8386050:8392778:1 gene:Smp_078590 transcript:Smp_078590.1 description:"Putative uncharacterized protein "
Smp_052810.1:pep	96.59	10	4	4		47348	pep:novel chromosome:ASM23792v2:1:27746375:27769102:1 gene:Smp_052810 transcript:Smp_052810.1 description:"Glucose-6-phosphate 1-dehydrogenase "
Smp_095360.2:pep	96.23	30	3	3		10987	pep:novel supercontig:ASM23792v2:SC_0208:92165:94528:-1 gene:Smp_095360 transcript:Smp_095360.2 description:"14 kDa fatty acid-binding protein "
Smp_176300.1:pep	95.44	1	10	4		528101	pep:novel supercontig:ASM23792v2:SC_0180:232738:331582:1 gene:Smp_176300 transcript:Smp_176300.1 description:"Dynein heavy chain putative "
Smp_170410.1:pep	95	12	3	3		29253	pep:novel chromosome:ASM23792v2:2:1434915:1435910:-1 gene:Smp_170410 transcript:Smp_170410.1 description:"Putative uncharacterized protein "
Smp_045220.1:pep	94.14	34	3	3		12283	pep:novel chromosome:ASM23792v2:2:11821636:11826170:1 gene:Smp_045220 transcript:Smp_045220.1 description:"Putative myosin light chain 1 "
Smp_092750.1:pep	93.77	25	4	4		16850	pep:novel chromosome:ASM23792v2:5:1131174:1138884:1 gene:Smp_092750 transcript:Smp_092750.1 description:"Nucleoside diphosphate kinase "
Smp_128610.1:pep	92.6	14	3	3		21799	pep:novel chromosome:ASM23792v2:W:18788117:18788748:-1 gene:Smp_128610 transcript:Smp_128610.1 description:"Cytochrome-c oxidase "
Smp_002510.1:pep	92.49	8	3	2		38711	pep:novel chromosome:ASM23792v2:3:15270298:15280223:-1 gene:Smp_002510 transcript:Smp_002510.1 description:"Pyruvate dehydrogenase (Lipoamide) "
Smp_138760.1:pep	92.48	18	4	4		29339	pep:novel supercontig:ASM23792v2:Chr_3.unplaced.SC_0083:910685:934265:-1 gene:Smp_138760 transcript:Smp_138760.1 description:"Putative uncharacterized protein "
Smp_093820.1:pep	92.3	8	4	3		52403	pep:novel supercontig:ASM23792v2:SC_0136:313471:328850:1 gene:Smp_093820 transcript:Smp_093820.1 description:"Glutamate dehydrogenase "
Smp_089430.1:pep	91.74	24	4	3		14615	pep:novel supercontig:ASM23792v2:SC_0423:397:871:-1 gene:Smp_089430 transcript:Smp_089430.1 description:"Ubiquitin (Ribosomal protein L40) putative "
Smp_033530.3:pep	91.72	10	3	3		26068	pep:novel chromosome:ASM23792v2:W:13406839:13410025:1 gene:Smp_033530 transcript:Smp_033530.3 description:"Putative carbonyl reductase "
Smp_132670.1:pep	91.67	10	2	2		22719	pep:novel supercontig:ASM23792v2:Chr_1.unplaced.SC_0010:2055041:2062533:1 gene:Smp_132670 transcript:Smp_132670.1 description:"Myosin regulatory light chain putative "
Smp_062970.1:pep	91.16	5	10	8		153916	pep:novel supercontig:ASM23792v2:SC_0041:1477084:1513053:1 gene:Smp_062970 transcript:Smp_062970.1 description:"WD-repeat protein putative "
Smp_179630.1:pep	91.05	33	4	5	Carbamidomethylation; Mutation	19504	pep:novel supercontig:ASM23792v2:SC_0240:119496:144830:-1 gene:Smp_179630 transcript:Smp_179630.1 description:"Putative uncharacterized protein "
Smp_062420.2:pep	90.91	14	4	3		23984	pep:novel chromosome:ASM23792v2:4:20023817:20029006:-1 gene:Smp_062420 transcript:Smp_062420.2 description:"Putative heat shock protein 70 (Hsp70)-interacting protein "
Smp_062420.4:pep	90.91	11	4	3		30877	pep:novel chromosome:ASM23792v2:4:20023914:20029006:-1 gene:Smp_062420 transcript:Smp_062420.4 description:"Putative heat shock protein 70 (Hsp70)-interacting protein "
Smp_088950.1:pep	90.85	5	4	4		95220	pep:novel chromosome:ASM23792v2:1:58779274:58800841:-1 gene:Smp_088950 transcript:Smp_088950.1 description:"Hypoxia upregulated 1 (Hyou1)-related "
Smp_167120.1:pep	90.84	4	4	3		87163	pep:novel supercontig:ASM23792v2:SC_0132:166443:210759:1 gene:Smp_167120 transcript:Smp_167120.1 description:"Leishmanolysin-2 (M08 family) "
Smp_093220.1:pep	90.84	4	3	2		74224	pep:novel chromosome:ASM23792v2:1:18447750:18481096:-1 gene:Smp_093220 transcript:Smp_093220.1 description:"Putative uncharacterized protein "
Smp_103560.1:pep	90.73	13	3	3		28037	pep:known supercontig:ASM23792v2:Chr_4.unplaced.SC_0032:2144257:2152854:-1 gene:Smp_103560 transcript:Smp_103560.1 description:"Hypoxanthine-guanine phosphoribosyltransferase "
Smp_155890.1:pep	90.67	11	4	4		46319	pep:known chromosome:ASM23792v2:4:17538995:17543262:-1 gene:Smp_155890 transcript:Smp_155890.1 description:"Putative alkaline phosphatase "
Smp_019750.2:pep	90.4	20	3	3		19958	pep:novel supercontig:ASM23792v2:SC_0136:36657:37386:-1 gene:Smp_019750 transcript:Smp_019750.2 description:"Putative uncharacterized protein "
Smp_200240.1:pep	90.14	18	3	3	Carbamidomethylation	19456	pep:novel chromosome:ASM23792v2:1:64490849:64491373:1 gene:Smp_200240 transcript:Smp_200240.1 description:"Putative uncharacterized protein Smp_200240 "
Smp_066990.1:pep	89.33	21	2	2		13253	pep:known chromosome:ASM23792v2:4:9211750:9212217:-1 gene:Smp_066990 transcript:Smp_066990.1 description:"40S ribosomal protein S20-like protein\x3b Putative 40s rRNA protein "
Smp_004780.3:pep	89.32	11	4	4	Deamidation (NQ)	37037	pep:novel chromosome:ASM23792v2:2:26134048:26135560:1 gene:Smp_004780 transcript:Smp_004780.3 description:"Putative immunophilin "
Smp_024520.1:pep	89.1	8	3	3		50729	pep:novel chromosome:ASM23792v2:2:14818725:14822893:-1 gene:Smp_024520 transcript:Smp_024520.1 description:"Putative rab GDP-dissociation inhibitor "
Smp_179480.1:pep	88.87	15	4	4		31237	pep:known supercontig:ASM23792v2:SC_0670:6013:10415:1 gene:Smp_179480 transcript:Smp_179480.1 description:"Venom allergen-like (VAL) 5 protein "
Smp_006390.1:pep	88.83	19	2	2		11386	pep:novel supercontig:ASM23792v2:SC_0138:259963:260505:1 gene:Smp_006390 transcript:Smp_006390.1 description:"Cystatin B putative\x3b Cysteine protease inhibitor "
Smp_069770.1:pep	88.81	15	3	3		27432	pep:novel chromosome:ASM23792v2:5:3192254:3206205:-1 gene:Smp_069770 transcript:Smp_069770.1 description:"Putative nadh-ubiquinone oxidoreductase 24 kD subunit "
Smp_155740.1:pep	88.4	2	1	1		80756	pep:novel chromosome:ASM23792v2:4:17639475:17666136:-1 gene:Smp_155740 transcript:Smp_155740.1 description:"Putative heat shock protein "
Smp_077790.1:pep	88.39	24	3	3	Pyro-glu from Q	9360	pep:novel chromosome:ASM23792v2:6:19709750:19709998:1 gene:Smp_077790 transcript:Smp_077790.1 description:"Putative histone H2B "
Smp_096750.1:pep	88.29	19	4	3		17089	pep:novel chromosome:ASM23792v2:4:18714933:18715541:-1 gene:Smp_096750 transcript:Smp_096750.1 description:"Putative uncharacterized protein "
Smp_167040.1:pep	88.18	6	3	3		54759	pep:novel chromosome:ASM23792v2:2:16078442:16084556:1 gene:Smp_167040 transcript:Smp_167040.1 description:"Putative axonemal dynein intermediate chain polypeptide "
Smp_005290.1:pep	88.08	8	3	2		33544	pep:novel supercontig:ASM23792v2:SC_0137:222797:238677:-1 gene:Smp_005290 transcript:Smp_005290.1 description:"Cytochrome C1 putative "
Smp_167270.1:pep	87.96	24	3	3	Deamidation (NQ)	16945	pep:novel supercontig:ASM23792v2:SC_0013:1586134:1590902:1 gene:Smp_167270 transcript:Smp_167270.1 description:"Putative uncharacterized protein "
Smp_019280.1:pep	87.6	8	3	3		40271	pep:novel supercontig:ASM23792v2:Chr_1.unplaced.SC_0010:1688048:1724099:-1 gene:Smp_019280 transcript:Smp_019280.1 description:"Camp-dependent protein kinase regulatory chain putative "
Smp_159840.1:pep	86.86	1	7	4		432994	pep:novel supercontig:ASM23792v2:SC_0223:35777:137034:1 gene:Smp_159840 transcript:Smp_159840.1 description:"Dynein heavy chain putative "
Smp_089640.2:pep	86.78	13	4	4		32268	pep:novel chromosome:ASM23792v2:1:2445263:2450518:1 gene:Smp_089640 transcript:Smp_089640.2 description:"Putative succinate dehydrogenase iron-sulfur protein "
Smp_171960.1:pep	86.76	4	3	2		71955	pep:novel chromosome:ASM23792v2:W:15911751:15947225:-1 gene:Smp_171960 transcript:Smp_171960.1 description:"Putative short chain dehydrogenase "
Smp_140660.1:pep	86.75	7	5	5		85357	pep:novel chromosome:ASM23792v2:2:6693774:6717555:-1 gene:Smp_140660 transcript:Smp_140660.1 description:"Putative uncharacterized protein "
Smp_165550.1:pep	86.74	5	3	3		74071	pep:novel chromosome:ASM23792v2:W:17112939:17130815:-1 gene:Smp_165550 transcript:Smp_165550.1 description:"Afg3-like protein 2 (M41 family) "
Smp_001040.1:pep	86.29	5	8	5		115091	pep:novel chromosome:ASM23792v2:1:64368679:64391526:1 gene:Smp_001040 transcript:Smp_001040.1 description:"Kinesin heavy chain "
Smp_053220.2:pep	86.04	19	6	6		32493	pep:novel supercontig:ASM23792v2:SC_0041:498786:511800:1 gene:Smp_053220 transcript:Smp_053220.2 description:"Aldo-keto reductase putative "
Smp_053220.1:pep	86.04	17	6	6		35492	pep:novel supercontig:ASM23792v2:SC_0041:495243:511917:1 gene:Smp_053220 transcript:Smp_053220.1 description:"Aldo-keto reductase putative "
Smp_025510.1:pep	85.71	6	2	1		48649	pep:novel chromosome:ASM23792v2:W:35454452:35469001:1 gene:Smp_025510 transcript:Smp_025510.1 description:"Putative skd/vacuolar sorting "
Smp_130810.1:pep	85.49	1	8	4		448639	pep:novel chromosome:ASM23792v2:W:21870793:21996943:1 gene:Smp_130810 transcript:Smp_130810.1 description:"Putative uncharacterized protein "
Smp_014010.1:pep	85.09	5	2	2		52697	pep:novel supercontig:ASM23792v2:Chr_2.unplaced.SC_0120:709698:726400:-1 gene:Smp_014010 transcript:Smp_014010.1 description:"Adenylyl cyclase-associated protein "
Smp_095250.1:pep	84.71	15	3	3		20287	pep:novel supercontig:ASM23792v2:SC_0111:599718:600402:1 gene:Smp_095250 transcript:Smp_095250.1 description:"Putative uncharacterized protein "
Smp_171350.1:pep	84.22	10	2	2		18682	pep:novel supercontig:ASM23792v2:SC_0132:370275:372142:1 gene:Smp_171350 transcript:Smp_171350.1 description:"Putative uncharacterized protein "
Smp_137550.1:pep	84.04	2	6	2		333951	pep:novel supercontig:ASM23792v2:Chr_W.unplaced.SC_0115:777467:826061:-1 gene:Smp_137550 transcript:Smp_137550.1 description:"Dynein heavy chain 3' "
Smp_140670.1:pep	83.89	9	4	3		40749	pep:novel chromosome:ASM23792v2:2:6724167:6764129:-1 gene:Smp_140670 transcript:Smp_140670.1 description:"Putative uncharacterized protein "
Smp_059660.1:pep	83.53	6	3	2		46456	pep:novel chromosome:ASM23792v2:6:12241963:12264593:-1 gene:Smp_059660 transcript:Smp_059660.1 description:"Putative uncharacterized protein "
Smp_136640.1:pep	83.41	13	2	2		20017	pep:novel chromosome:ASM23792v2:6:16112876:16121570:1 gene:Smp_136640 transcript:Smp_136640.1 description:"Putative programmed cell death protein "
Smp_079430.2:pep	83.26	15	4	3		24860	pep:novel chromosome:ASM23792v2:1:10391988:10392738:1 gene:Smp_079430 transcript:Smp_079430.2 description:"Putative ran "
Smp_000580.1:pep	83.13	5	2	2		52056	pep:novel supercontig:ASM23792v2:SC_0113:365430:375993:-1 gene:Smp_000580 transcript:Smp_000580.1 description:"Putative uncharacterized protein "
Smp_066760.3:pep	83.11	11	5	4		43055	pep:novel chromosome:ASM23792v2:W:29718426:29728075:-1 gene:Smp_066760 transcript:Smp_066760.3 description:"Putative merlin/moesin/ezrin/radixin "
Smp_185230.1:pep	82.88	21	4	4	Deamidation (NQ)	23245	pep:novel supercontig:ASM23792v2:Chr_2.unplaced.SC_0108:1029631:1030375:1 gene:Smp_185230 transcript:Smp_185230.1 description:"Arginine/serine-rich splicing factor putative "
Smp_033760.1:pep	82.86	6	4	4		63213	pep:novel supercontig:ASM23792v2:Chr_2.unplaced.SC_0108:689387:704197:1 gene:Smp_033760 transcript:Smp_033760.1 description:"Putative uncharacterized protein "
Smp_031300.1:pep	82.71	14	2	2		18230	pep:novel chromosome:ASM23792v2:W:7569490:7570291:-1 gene:Smp_031300 transcript:Smp_031300.1 description:"Putative universal stress protein "
Smp_082120.1:pep	82	16	2	2		17355	pep:novel supercontig:ASM23792v2:SC_0111:641087:665785:1 gene:Smp_082120 transcript:Smp_082120.1 description:"ATP synthase delta chain mitochondrial putative "
Smp_053940.1:pep	81.85	10	3	2		33931	pep:novel chromosome:ASM23792v2:4:31162762:31164608:-1 gene:Smp_053940 transcript:Smp_053940.1 description:"Putative heterogeneous nuclear ribonucleoprotein "
Smp_086480.1:pep	81.68	14	5	3		21689	pep:known chromosome:ASM23792v2:1:55227713:55232178:-1 gene:Smp_086480 transcript:Smp_086480.1 description:"Antigen Sm21.7 "
Smp_044970.1:pep	81.24	5	5	4		107598	pep:novel chromosome:ASM23792v2:W:47678827:47706909:1 gene:Smp_044970 transcript:Smp_044970.1 description:"2-oxoglutarate dehydrogenase "
Smp_156370.1:pep	81.11	6	4	4		78909	pep:novel chromosome:ASM23792v2:3:15931828:15943399:-1 gene:Smp_156370 transcript:Smp_156370.1 description:"Putative uncharacterized protein "
Smp_060760.1:pep	80.96	19	5	3		13748	pep:novel chromosome:ASM23792v2:1:52755853:52756230:1 gene:Smp_060760 transcript:Smp_060760.1 description:"Histone H2A "
Smp_144680.1:pep	80.81	7	2	2		45590	pep:novel supercontig:ASM23792v2:Chr_7.unplaced.SC_0100:274361:289579:1 gene:Smp_144680 transcript:Smp_144680.1 description:"Putative uncharacterized protein "
Smp_088650.1:pep	80.61	17	3	3		20748	pep:novel chromosome:ASM23792v2:2:1373062:1377833:-1 gene:Smp_088650 transcript:Smp_088650.1 description:"Putative adp-ribosylation factor arf "
Smp_014660.2:pep	80.6	15	4	2		23086	pep:known chromosome:ASM23792v2:2:12423265:12424040:1 gene:Smp_014660 transcript:Smp_014660.2 description:"Rab-related GTP-binding protein "
Smp_094680.1:pep	80.4	12	4	3	Deamidation (NQ); Pyro-glu from Q	22197	pep:novel chromosome:ASM23792v2:1:52337605:52340277:-1 gene:Smp_094680 transcript:Smp_094680.1 description:"Putative heat shock protein 70 (Hsp70) "
Smp_002410.1:pep	80.22	7	2	1		28432	pep:known supercontig:ASM23792v2:Chr_2.unplaced.SC_0171:128616:131145:-1 gene:Smp_002410 transcript:Smp_002410.1 description:"14-3-3 epsilon 2 "
Smp_020370.1:pep	79.98	10	3	3		24279	pep:novel chromosome:ASM23792v2:1:16002655:16015479:1 gene:Smp_020370 transcript:Smp_020370.1 description:"Putative reticulon/nogo "
Smp_193860.1:pep	79.94	13	3	2		15132	pep:known chromosome:ASM23792v2:1:1020554:1023122:1 gene:Smp_193860 transcript:Smp_193860.1 description:"Putative hepatotoxic ribonuclease omega-1 "
Smp_025160.1:pep	79.61	11	3	3		24380	pep:novel chromosome:ASM23792v2:W:36379193:36390303:-1 gene:Smp_025160 transcript:Smp_025160.1 description:"Putative acyl-protein thioesterase 1 2 (Lysophospholipase I II) "
Smp_025160.2:pep	79.61	11	3	3		25758	pep:novel chromosome:ASM23792v2:W:36379193:36390255:-1 gene:Smp_025160 transcript:Smp_025160.2 description:"Putative acyl-protein thioesterase 1 2 (Lysophospholipase I II) "
Smp_025160.3:pep	79.61	10	3	3		25870	pep:known chromosome:ASM23792v2:W:36387459:36390255:-1 gene:Smp_025160 transcript:Smp_025160.3 description:"Putative acyl-protein thioesterase 1 2 (Lysophospholipase I II) "
Smp_162360.1:pep	79.17	15	2	2		17160	pep:novel supercontig:ASM23792v2:SC_0144:787981:790720:1 gene:Smp_162360 transcript:Smp_162360.1 description:"Myoglobin 1 putative "
Smp_019010.1:pep	79.01	8	5	5		81888	pep:novel chromosome:ASM23792v2:3:24497703:24504654:-1 gene:Smp_019010 transcript:Smp_019010.1 description:"Dipeptidyl-peptidase III (M49 family) "
Smp_159800.1:pep	78.58	15	1	1		9095	pep:novel supercontig:ASM23792v2:SC_0255:145838:155210:-1 gene:Smp_159800 transcript:Smp_159800.1 description:"MEG-2 (ESP15) family "
Smp_003660.1:pep	78.57	13	6	6		49089	pep:novel chromosome:ASM23792v2:1:7029930:7032906:-1 gene:Smp_003660 transcript:Smp_003660.1 description:"Putative dead box ATP-dependent RNA helicase "
Smp_134510.1:pep	78.45	27	4	4		13788	pep:novel chromosome:ASM23792v2:7:7219221:7231150:-1 gene:Smp_134510 transcript:Smp_134510.1 description:"Putative uncharacterized protein "
Smp_124570.1:pep	78.41	9	4	4		53931	pep:novel supercontig:ASM23792v2:SC_0037:89066:119067:1 gene:Smp_124570 transcript:Smp_124570.1 description:"Leucine zipper protein putative "
Smp_000260.1:pep	78.41	1	3	1		104721	pep:novel supercontig:ASM23792v2:Chr_3.unplaced.SC_0044:463559:489677:-1 gene:Smp_000260 transcript:Smp_000260.1 description:"Saposin containing protein "
Smp_153490.1:pep	78.1	8	4	3		41669	pep:known chromosome:ASM23792v2:W:31333379:31338682:1 gene:Smp_153490 transcript:Smp_153490.1 description:"GDP-mannose 4 6-dehydratase "
Smp_055210.1:pep	77.9	9	1	1		17961	pep:novel chromosome:ASM23792v2:4:24413973:24415370:-1 gene:Smp_055210 transcript:Smp_055210.1 description:"Microsomal GST-3 "
Smp_103920.1:pep	77.48	4	3	3		71782	pep:novel supercontig:ASM23792v2:SC_0129:367412:377328:1 gene:Smp_103920 transcript:Smp_103920.1 description:"Axonemal dynein intermediate chain putative "
Smp_019750.1:pep	77.19	20	2	2		14151	pep:novel supercontig:ASM23792v2:SC_0136:36657:37442:-1 gene:Smp_019750 transcript:Smp_019750.1 description:"Putative uncharacterized protein "
Smp_098590.1:pep	77.04	39	4	4		13281	pep:novel supercontig:ASM23792v2:SC_0186:265367:265840:-1 gene:Smp_098590 transcript:Smp_098590.1 description:"Putative uncharacterized protein "
Smp_193380.1:pep	76.72	12	2	2		25520	pep:novel supercontig:ASM23792v2:SC_0134:777221:782580:1 gene:Smp_193380 transcript:Smp_193380.1 description:"Egg protein CP391B-like "
Smp_172830.1:pep	76.67	5	2	2		46399	pep:novel supercontig:ASM23792v2:SC_0150:401681:414568:-1 gene:Smp_172830 transcript:Smp_172830.1 description:"Dyp-type peroxidase putative "
Smp_005710.2:pep	76.57	10	3	3		33968	pep:novel chromosome:ASM23792v2:1:38875967:38889219:1 gene:Smp_005710 transcript:Smp_005710.2 description:"Putative egg protein CP391S "
Smp_005710.1:pep	76.57	8	3	3		41722	pep:novel chromosome:ASM23792v2:1:38875931:38890101:1 gene:Smp_005710 transcript:Smp_005710.1 description:"Putative egg protein CP391S "
Smp_070780.1:pep	76.24	6	2	2		39020	pep:novel chromosome:ASM23792v2:3:10497712:10518161:-1 gene:Smp_070780 transcript:Smp_070780.1 description:"UDP-glucose 4-epimerase "
Smp_056440.1:pep	76	12	2	2		24278	pep:novel chromosome:ASM23792v2:W:22621006:22625023:-1 gene:Smp_056440 transcript:Smp_056440.1 description:"Superoxide dismutase "
Smp_089590.1:pep	75.93	9	5	5	Deamidation (NQ)	53365	pep:novel chromosome:ASM23792v2:1:2316471:2331849:1 gene:Smp_089590 transcript:Smp_089590.1 description:"Mannose-6-phosphate isomerase "
Smp_043120.1:pep	75.03	14	2	2		17970	pep:novel chromosome:ASM23792v2:4:13158120:13158783:1 gene:Smp_043120 transcript:Smp_043120.1 description:"Putative universal stress protein "
Smp_016630.1:pep	74.73	15	2	1		17241	pep:novel chromosome:ASM23792v2:6:16610289:16666073:-1 gene:Smp_016630 transcript:Smp_016630.1 description:"Putative trimeric G-protein alpha o subunit "
Smp_159230.1:pep	74.44	5	2	2		46742	pep:novel chromosome:ASM23792v2:5:6085047:6101199:1 gene:Smp_159230 transcript:Smp_159230.1 description:"Putative quinone oxidoreductase "
Smp_097490.1:pep	74.31	12	2	2		19049	pep:novel supercontig:ASM23792v2:Chr_1.unplaced.SC_0010:802113:802847:-1 gene:Smp_097490 transcript:Smp_097490.1 description:"P25 alpha-related "
Smp_104470.1:pep	74.19	6	5	4		71518	pep:novel supercontig:ASM23792v2:SC_0178:389082:396791:1 gene:Smp_104470 transcript:Smp_104470.1 description:"Lysine--tRNA ligase "
Smp_104470.2:pep	74.19	8	5	4		55803	pep:novel supercontig:ASM23792v2:SC_0178:389082:396791:1 gene:Smp_104470 transcript:Smp_104470.2 description:"Lysine--tRNA ligase "
Smp_013210.1:pep	74	7	3	1		37458	pep:novel supercontig:ASM23792v2:Chr_5.unplaced.SC_0198:441403:452275:-1 gene:Smp_013210 transcript:Smp_013210.1 description:"Putative uncharacterized protein "
Smp_070250.1:pep	73.94	10	3	3		31162	pep:novel chromosome:ASM23792v2:6:13075257:13079643:-1 gene:Smp_070250 transcript:Smp_070250.1 description:"Venom allergen-like (VAL) 15 protein "
Smp_154530.1:pep	73.7	10	3	3		34671	pep:novel chromosome:ASM23792v2:5:694221:695880:-1 gene:Smp_154530 transcript:Smp_154530.1 description:"Putative mitochondrial ATP synthase B chain "
Smp_029390.1:pep	73.35	2	1	1		54231	pep:novel supercontig:ASM23792v2:Chr_3.unplaced.SC_0124:902202:910694:1 gene:Smp_029390 transcript:Smp_029390.1 description:"ATP synthase subunit beta vacuolar putative "
Smp_086590.1:pep	73.34	11	1	1		16410	pep:novel chromosome:ASM23792v2:3:6150853:6151901:-1 gene:Smp_086590 transcript:Smp_086590.1 description:"Putative actin-depolymerizing factor "
Smp_046290.1:pep	73.21	6	1	1		23367	pep:novel chromosome:ASM23792v2:6:14916365:14923668:1 gene:Smp_046290 transcript:Smp_046290.1 description:"Putative marvel-containing potential lipid raft-associated protein "
Smp_057090.1:pep	72.87	2	1	1		55603	pep:novel chromosome:ASM23792v2:1:31750554:31769185:1 gene:Smp_057090 transcript:Smp_057090.1 description:"Putative radial spokehead-l "
Smp_073410.1:pep	72.8	11	4	3	Amidation	30539	pep:novel chromosome:ASM23792v2:W:54278200:54283327:1 gene:Smp_073410 transcript:Smp_073410.1 description:"Proteasome subunit beta type "
Smp_210630.1:pep	72.65	12	2	2		14276	pep:novel chromosome:ASM23792v2:6:12981217:12982816:-1 gene:Smp_210630 transcript:Smp_210630.1 description:"Histone H2A "
Smp_086860.1:pep	72.65	12	3	2		14577	pep:novel chromosome:ASM23792v2:1:48129894:48130381:1 gene:Smp_086860 transcript:Smp_086860.1 description:"Histone H2A "
Smp_024120.1:pep	72.41	8	1	1		15443	pep:known chromosome:ASM23792v2:W:39434794:39435186:-1 gene:Smp_024120 transcript:Smp_024120.1 description:"Cytochrome b-c1 complex subunit 7 "
Smp_131450.1:pep	72.28	12	2	1		16943	pep:novel chromosome:ASM23792v2:W:57607061:57607519:1 gene:Smp_131450 transcript:Smp_131450.1 description:"Putative 40s ribosomal protein S3 "
Smp_050940.1:pep	72.26	12	2	2		20707	pep:novel chromosome:ASM23792v2:6:14087884:14088572:1 gene:Smp_050940 transcript:Smp_050940.1 description:"Putative 60s ribosomal protein L11 "
Smp_176850.1:pep	72.14	5	4	4		79833	pep:novel chromosome:ASM23792v2:2:10199868:10236140:1 gene:Smp_176850 transcript:Smp_176850.1 description:"Putative armc4 "
Smp_053830.1:pep	72.14	18	3	2		16319	pep:novel chromosome:ASM23792v2:4:31664233:31664793:1 gene:Smp_053830 transcript:Smp_053830.1 description:"Putative 40s ribosomal protein S14 "
Smp_035200.2:pep	71.54	8	3	3		33075	pep:novel chromosome:ASM23792v2:1:14470305:14471813:-1 gene:Smp_035200 transcript:Smp_035200.2 description:"Putative hsp40 subfamily A members 1 2 4 "
Smp_035200.3:pep	71.54	7	3	3		39181	pep:novel chromosome:ASM23792v2:1:14470479:14471813:-1 gene:Smp_035200 transcript:Smp_035200.3 description:"Putative hsp40 subfamily A members 1 2 4 "
Smp_035200.4:pep	71.54	6	3	3		45224	pep:novel chromosome:ASM23792v2:1:14470479:14471789:-1 gene:Smp_035200 transcript:Smp_035200.4 description:"Putative hsp40 subfamily A members 1 2 4 "
Smp_007640.1:pep	71.36	4	4	4		110796	pep:novel chromosome:ASM23792v2:W:8622662:8661609:1 gene:Smp_007640 transcript:Smp_007640.1 description:"Putative uncharacterized protein "
Smp_029790.1:pep	70.9	34	3	3		12225	pep:novel chromosome:ASM23792v2:3:18841664:18844184:1 gene:Smp_029790 transcript:Smp_029790.1 description:"Putative uncharacterized protein "
Smp_054340.3:pep	70.77	7	3	3		38487	pep:novel chromosome:ASM23792v2:W:41603700:41607552:-1 gene:Smp_054340 transcript:Smp_054340.3 description:"Putative chaperonin containing t-complex protein 1 beta subunit tcpb "
Smp_144000.1:pep	70.53	21	3	3		11456	pep:novel chromosome:ASM23792v2:5:7698575:7699166:-1 gene:Smp_144000 transcript:Smp_144000.1 description:"Putative cytochrome C oxidase polypeptide vib "
Smp_144010.1:pep	70.53	21	3	3		11456	pep:novel chromosome:ASM23792v2:5:7702949:7703640:1 gene:Smp_144010 transcript:Smp_144010.1 description:"Putative cytochrome C oxidase polypeptide vib "
Smp_170310.1:pep	69.99	6	2	2		47589	pep:known supercontig:ASM23792v2:SC_0403:24750:28065:-1 gene:Smp_170310 transcript:Smp_170310.1 description:"Spectrin beta chain brain 4 (Spectrin non-erythroid beta chain 4) (Beta-V spectrin) (BSPECV) putative "
Smp_186710.1:pep	69.02	12	3	1	Carbamidomethylation	16562	pep:novel chromosome:ASM23792v2:6:1299695:1300371:1 gene:Smp_186710 transcript:Smp_186710.1 description:"Putative alpha-galactosidase/alpha-n-acetylgalactosamini da se "
Smp_105680.2:pep	69.01	5	2	2		57164	pep:novel supercontig:ASM23792v2:Chr_3.unplaced.SC_0141:523488:532945:1 gene:Smp_105680 transcript:Smp_105680.2 description:"Putative uncharacterized protein "
Smp_105680.1:pep	69.01	4	2	2		66263	pep:novel supercontig:ASM23792v2:Chr_3.unplaced.SC_0141:523488:533087:1 gene:Smp_105680 transcript:Smp_105680.1 description:"Putative uncharacterized protein "
Smp_033970.1:pep	68.79	7	3	3		50124	pep:novel chromosome:ASM23792v2:1:23543890:23565729:-1 gene:Smp_033970 transcript:Smp_033970.1 description:"Putative flotillin-2 "
Smp_157710.1:pep	68.51	4	2	2		71672	pep:novel chromosome:ASM23792v2:W:34731383:34748825:1 gene:Smp_157710 transcript:Smp_157710.1 description:"Putative phosphoglucomutase "
Smp_089640.3:pep	67.65	12	3	3		23999	pep:novel chromosome:ASM23792v2:1:2445399:2450518:1 gene:Smp_089640 transcript:Smp_089640.3 description:"Putative succinate dehydrogenase iron-sulfur protein "
Smp_105610.1:pep	67.28	26	4	3		10566	pep:novel supercontig:ASM23792v2:SC_0163:622786:623092:1 gene:Smp_105610 transcript:Smp_105610.1 description:"Putative uncharacterized protein "
Smp_171570.1:pep	67.25	2	2	2		99844	pep:novel supercontig:ASM23792v2:Chr_2.unplaced.SC_0193:176341:197001:1 gene:Smp_171570 transcript:Smp_171570.1 description:"Ribosomal protein L19 "
Smp_167330.1:pep	67.19	7	4	3		37517	pep:novel supercontig:ASM23792v2:SC_0013:1893825:1920660:-1 gene:Smp_167330 transcript:Smp_167330.1 description:"Succinyl-CoA synthetase beta chain putative "
Smp_046800.2:pep	67.13	23	2	2		11204	pep:novel chromosome:ASM23792v2:2:20095734:20106650:-1 gene:Smp_046800 transcript:Smp_046800.2 description:"Putative fatty acid binding protein "
Smp_046800.1:pep	67.13	17	2	2		15100	pep:novel chromosome:ASM23792v2:2:20095441:20106776:-1 gene:Smp_046800 transcript:Smp_046800.1 description:"Putative fatty acid binding protein "
Smp_001360.1:pep	66.71	9	2	2		25485	pep:novel supercontig:ASM23792v2:SC_0799:2794:6392:-1 gene:Smp_001360 transcript:Smp_001360.1 description:"Thymidylate kinase "
Smp_000030.3:pep	66.69	4	3	3		80276	pep:novel supercontig:ASM23792v2:Chr_1.unplaced.SC_0010:2568916:2576695:-1 gene:Smp_000030 transcript:Smp_000030.3 description:"26s proteasome regulatory particle subunit putative "
Smp_000030.2:pep	66.69	3	4	3		106027	pep:novel supercontig:ASM23792v2:Chr_1.unplaced.SC_0010:2568916:2579229:-1 gene:Smp_000030 transcript:Smp_000030.2 description:"26s proteasome regulatory particle subunit putative "
Smp_000030.1:pep	66.69	3	4	3		110295	pep:novel supercontig:ASM23792v2:Chr_1.unplaced.SC_0010:2568817:2579229:-1 gene:Smp_000030 transcript:Smp_000030.1 description:"26s proteasome regulatory particle subunit putative "
Smp_035500.1:pep	66.57	8	4	2		27926	pep:novel chromosome:ASM23792v2:1:13818843:13819608:1 gene:Smp_035500 transcript:Smp_035500.1 description:"Putative uncharacterized protein "
Smp_128380.1:pep	66.17	2	3	3		175715	pep:novel chromosome:ASM23792v2:W:19452173:19501437:1 gene:Smp_128380 transcript:Smp_128380.1 description:"Putative glutamate synthase "
Smp_034190.1:pep	66.04	3	1	1		46006	pep:novel chromosome:ASM23792v2:2:6603612:6612225:1 gene:Smp_034190 transcript:Smp_034190.1 description:"Putative dead box ATP-dependent RNA helicase "
Smp_034190.2:pep	66.04	3	1	1		41339	pep:novel chromosome:ASM23792v2:2:6603641:6612225:1 gene:Smp_034190 transcript:Smp_034190.2 description:"Putative dead box ATP-dependent RNA helicase "
Smp_059150.1:pep	65.99	5	5	4		85581	pep:novel chromosome:ASM23792v2:4:15652373:15679837:-1 gene:Smp_059150 transcript:Smp_059150.1 description:"Putative uncharacterized protein "
Smp_056200.1:pep	65.77	6	2	2		43546	pep:novel chromosome:ASM23792v2:1:3395669:3412888:1 gene:Smp_056200 transcript:Smp_056200.1 description:"Putative isocitrate dehydrogenase"
Smp_021140.1:pep	65.69	12	3	2		23084	pep:novel chromosome:ASM23792v2:2:29800448:29801255:-1 gene:Smp_021140 transcript:Smp_021140.1 description:"Putative ribosomal protein S7 "
Smp_194720.1:pep	65.58	8	4	3		39819	pep:novel chromosome:ASM23792v2:3:150322:187475:-1 gene:Smp_194720 transcript:Smp_194720.1 description:"Family S33 non-peptidase homologue (S33 family) "
Smp_145290.1:pep	65.56	6	2	2		38815	pep:novel chromosome:ASM23792v2:4:11928375:11932498:1 gene:Smp_145290 transcript:Smp_145290.1 description:"Putative alkaline phosphatase "
Smp_054360.1:pep	65.51	15	3	3	Carbamidomethylation	20602	pep:novel chromosome:ASM23792v2:W:41343853:41345649:1 gene:Smp_054360 transcript:Smp_054360.1 description:"Putative adenine phosphoribosyltransferase "
Smp_069960.1:pep	65.21	3	3	3		102557	pep:novel supercontig:ASM23792v2:SC_0037:1627202:1650780:1 gene:Smp_069960 transcript:Smp_069960.1 description:"Ubiquitin carboxyl-terminal hydrolase "
Smp_063120.1:pep	65.09	10	2	2		21176	pep:novel chromosome:ASM23792v2:6:13467409:13475947:-1 gene:Smp_063120 transcript:Smp_063120.1 description:"Putative inosine triphosphate pyrophosphatase (Itpase) (Inosine triphosphatase) "
Smp_070930.1:pep	65	12	3	3		27774	pep:novel supercontig:ASM23792v2:SC_0218:19864:24695:-1 gene:Smp_070930 transcript:Smp_070930.1 description:"Proteasome subunit alpha type "
Smp_079430.1:pep	64.87	10	2	2		23553	pep:novel chromosome:ASM23792v2:1:10391929:10392865:1 gene:Smp_079430 transcript:Smp_079430.1 description:"Putative ran "
Smp_026310.1:pep	64.84	6	3	2		39408	pep:novel chromosome:ASM23792v2:3:13500267:13503587:-1 gene:Smp_026310 transcript:Smp_026310.1 description:"Putative zinc binding dehydrogenase "
Smp_163720.1:pep	64.68	14	3	3		26845	pep:novel chromosome:ASM23792v2:W:59182233:59208055:-1 gene:Smp_163720 transcript:Smp_163720.1 description:"Putative endophilin B1 "
Smp_059090.1:pep	64.56	19	4	4		22709	pep:novel chromosome:ASM23792v2:4:15216644:15222121:1 gene:Smp_059090 transcript:Smp_059090.1 description:"Putative camp-dependent protein kinase regulatory subunit "
Smp_154580.1:pep	64.3	13	5	1		19717	pep:novel chromosome:ASM23792v2:5:928810:946632:-1 gene:Smp_154580 transcript:Smp_154580.1 description:"Putative rab 3 and "
Smp_038870.2:pep	64.12	3	2	2		61805	pep:novel supercontig:ASM23792v2:Chr_1.unplaced.SC_0034:49014:69520:-1 gene:Smp_038870 transcript:Smp_038870.2 description:"NADH-ubiquinone oxidoreductase putative "
Smp_038870.1:pep	64.12	3	2	2		76208	pep:novel supercontig:ASM23792v2:Chr_1.unplaced.SC_0034:49015:78383:-1 gene:Smp_038870 transcript:Smp_038870.1 description:"NADH-ubiquinone oxidoreductase putative "
Smp_059980.1:pep	64.09	5	3	2		39917	pep:known chromosome:ASM23792v2:1:27255111:27270183:-1 gene:Smp_059980 transcript:Smp_059980.1 description:"Arginase\x3b Putative arginase "
Smp_088720.1:pep	63	15	3	3	Amidation	27396	pep:novel chromosome:ASM23792v2:2:1493497:1499343:-1 gene:Smp_088720 transcript:Smp_088720.1 description:"Putative uncharacterized protein "
Smp_014650.1:pep	62.63	8	1	1		14695	pep:novel chromosome:ASM23792v2:2:12403624:12404390:1 gene:Smp_014650 transcript:Smp_014650.1 description:"Putative 40s ribosomal protein S30 "
Smp_176170.1:pep	62.21	12	2	2		9640	pep:novel chromosome:ASM23792v2:6:12156774:12187552:-1 gene:Smp_176170 transcript:Smp_176170.1 description:"Putative uncharacterized protein "
Smp_163050.1:pep	62.14	3	1	1		50740	pep:novel supercontig:ASM23792v2:Chr_1.unplaced.SC_0071:1668596:1684383:-1 gene:Smp_163050 transcript:Smp_163050.1 description:"Isocitrate dehydrogenase"
Smp_003970.1:pep	62.11	8	2	2		26660	pep:novel chromosome:ASM23792v2:1:5948588:5958047:-1 gene:Smp_003970 transcript:Smp_003970.1 description:"Putative elongation factor-1 beta delta "
Smp_041450.1:pep	62.06	8	4	4		61245	pep:novel supercontig:ASM23792v2:Chr_7.unplaced.SC_0100:830675:845416:1 gene:Smp_041450 transcript:Smp_041450.1 description:"Aspartyl-tRNA synthetase putative "
Smp_032580.1:pep	61.88	13	3	3		24485	pep:novel chromosome:ASM23792v2:2:320420:345605:1 gene:Smp_032580 transcript:Smp_032580.1 description:"Proteasome subunit alpha type "
Smp_032580.2:pep	61.88	11	3	3		27270	pep:novel chromosome:ASM23792v2:2:320422:345605:1 gene:Smp_032580 transcript:Smp_032580.2 description:"Proteasome subunit alpha type "
Smp_143090.1:pep	60.86	12	3	3		30667	pep:novel chromosome:ASM23792v2:W:30771622:30779873:1 gene:Smp_143090 transcript:Smp_143090.1 description:"Putative uncharacterized protein "
Smp_054410.1:pep	60.77	11	2	2		21651	pep:novel chromosome:ASM23792v2:W:41323113:41324963:1 gene:Smp_054410 transcript:Smp_054410.1 description:"Putative adenine phosphoribosyltransferase "
Smp_006560.1:pep	60.74	18	3	3		20255	pep:novel chromosome:ASM23792v2:1:24625907:24626853:1 gene:Smp_006560 transcript:Smp_006560.1 description:"Putative uncharacterized protein "
Smp_032180.1:pep	60.73	18	3	3		20378	pep:novel supercontig:ASM23792v2:SC_0125:564235:565237:1 gene:Smp_032180 transcript:Smp_032180.1 description:"ADP-ribosylation factor arf putative "
Smp_176200.1:pep	60.55	16	2	2	Deamidation (NQ); Pyro-glu from Q	15910	pep:novel supercontig:ASM23792v2:SC_0178:17179:22743:1 gene:Smp_176200 transcript:Smp_176200.1 description:"Superoxide dismutase"
Smp_010230.1:pep	60.45	6	2	2		34765	pep:novel supercontig:ASM23792v2:Chr_1.unplaced.SC_0010:2921927:2936355:-1 gene:Smp_010230 transcript:Smp_010230.1 description:"Putative uncharacterized protein Smp_010230 "
Smp_180530.4:pep	60.37	3	1	1		44898	pep:novel supercontig:ASM23792v2:SC_0227:43153:63109:-1 gene:Smp_180530 transcript:Smp_180530.4 description:"Phosphoglucomutase putative "
Smp_085150.1:pep	59.68	4	3	3		63800	pep:novel chromosome:ASM23792v2:1:21016613:21040418:-1 gene:Smp_085150 transcript:Smp_085150.1 description:"Putative phosphoglucomutase "
Smp_163660.1:pep	59.67	4	3	3		78916	pep:novel chromosome:ASM23792v2:W:59482407:59504320:-1 gene:Smp_163660 transcript:Smp_163660.1 description:"Putative uncharacterized protein "
Smp_133710.1:pep	59.43	3	2	2		61684	pep:novel chromosome:ASM23792v2:1:46141076:46156645:-1 gene:Smp_133710 transcript:Smp_133710.1 description:"Putative importin 7 "
Smp_025620.1:pep	59.37	4	2	2		66541	pep:novel chromosome:ASM23792v2:1:29218209:29228511:1 gene:Smp_025620 transcript:Smp_025620.1 description:"Putative DNA double-strand break repair rad50 ATPase "
Smp_136210.1:pep	59.35	2	2	2		120068	pep:novel chromosome:ASM23792v2:1:28523083:28542376:-1 gene:Smp_136210 transcript:Smp_136210.1 description:"Putative testis development protein nyd-sp29 "
Smp_113620.2:pep	58.87	11	1	1		11894	pep:novel chromosome:ASM23792v2:2:12017714:12024264:-1 gene:Smp_113620 transcript:Smp_113620.2 description:"Putative serine/arginine rich splicing factor "
Smp_113620.1:pep	58.87	11	1	1		11964	pep:novel chromosome:ASM23792v2:2:12023805:12024297:-1 gene:Smp_113620 transcript:Smp_113620.1 description:"Putative serine/arginine rich splicing factor "
Smp_113620.3:pep	58.87	7	1	1		17991	pep:novel chromosome:ASM23792v2:2:12017714:12024264:-1 gene:Smp_113620 transcript:Smp_113620.3 description:"Putative serine/arginine rich splicing factor "
Smp_011570.2:pep	58.68	7	2	2		28096	pep:novel chromosome:ASM23792v2:W:19546522:19547465:1 gene:Smp_011570 transcript:Smp_011570.2 description:"Putative 40s ribosomal protein S4 "
Smp_011570.1:pep	58.68	6	2	2		30377	pep:known chromosome:ASM23792v2:W:19546522:19547488:1 gene:Smp_011570 transcript:Smp_011570.1 description:"Putative 40s ribosomal protein S4 "
Smp_156360.1:pep	58.62	3	4	3		127121	pep:novel chromosome:ASM23792v2:3:15967431:16032984:1 gene:Smp_156360 transcript:Smp_156360.1 description:"Pyruvate kinase "
Smp_042560.1:pep	58.59	6	1	1		35233	pep:novel chromosome:ASM23792v2:W:46107827:46109041:-1 gene:Smp_042560 transcript:Smp_042560.1 description:"Putative mitochondrial import receptor subunit tom40 "
Smp_089460.1:pep	58.55	3	2	2		87677	pep:novel chromosome:ASM23792v2:2:2657036:2734456:1 gene:Smp_089460 transcript:Smp_089460.1 description:"Family C2 unassigned peptidase (C02 family) "
Smp_089460.2:pep	58.55	3	2	2		88362	pep:novel chromosome:ASM23792v2:2:2657061:2733658:1 gene:Smp_089460 transcript:Smp_089460.2 description:"Family C2 unassigned peptidase (C02 family) "
Smp_071630.1:pep	58.37	12	2	2		23697	pep:novel chromosome:ASM23792v2:W:48426693:48442466:1 gene:Smp_071630 transcript:Smp_071630.1 description:"Putative rab-2 4 14 "
Smp_144010.2:pep	58.27	14	2	2		9680	pep:novel chromosome:ASM23792v2:5:7702949:7703477:1 gene:Smp_144010 transcript:Smp_144010.2 description:"Putative cytochrome C oxidase polypeptide vib "
Smp_170890.1:pep	58.05	9	4	2	Oxidation (M)	38769	pep:novel chromosome:ASM23792v2:6:1613641:1622535:1 gene:Smp_170890 transcript:Smp_170890.1 description:"Putative nad dependent epimerase/dehydratase "
Smp_092280.1:pep	57.98	13	3	3		28087	pep:novel chromosome:ASM23792v2:4:1388177:1391454:1 gene:Smp_092280 transcript:Smp_092280.1 description:"Proteasome subunit alpha 3 (T01 family) "
Smp_135320.1:pep	57.77	19	1	1		7954	pep:novel chromosome:ASM23792v2:W:40131341:40132115:1 gene:Smp_135320 transcript:Smp_135320.1 description:"Putative uncharacterized protein "
Smp_017430.1:pep	57.54	5	1	1		23640	pep:known supercontig:ASM23792v2:Chr_3.unplaced.SC_0105:786494:788767:-1 gene:Smp_017430 transcript:Smp_017430.1 description:"23 kDa integral membrane protein "
Smp_037530.1:pep	57.53	19	2	2		12425	pep:novel chromosome:ASM23792v2:2:4685595:4687264:-1 gene:Smp_037530 transcript:Smp_037530.1 description:"Thioredoxin (Mitochondrial) Trx M "
Smp_129080.1:pep	57.52	11	1	1		12764	pep:novel chromosome:ASM23792v2:1:22673874:22674435:-1 gene:Smp_129080 transcript:Smp_129080.1 description:"Putative uncharacterized protein "
Smp_140150.1:pep	57.44	2	1	1		54875	pep:novel supercontig:ASM23792v2:SC_0199:246993:263462:1 gene:Smp_140150 transcript:Smp_140150.1 description:"Katanin-related "
Smp_072950.1:pep	57.43	11	2	2		24537	pep:novel chromosome:ASM23792v2:1:24829766:24833068:-1 gene:Smp_072950 transcript:Smp_072950.1 description:"Putative transmembrane transport protein "
Smp_100090.1:pep	57.33	10	2	2		20632	pep:known chromosome:ASM23792v2:3:26025767:26026639:-1 gene:Smp_100090 transcript:Smp_100090.1 description:"High mobility group B1\x3b High mobility group B1 protein\x3b SWI/SNF-related chromatin binding protein "
Smp_127360.1:pep	56.93	8	1	1		19858	pep:novel supercontig:ASM23792v2:Chr_1.unplaced.SC_0010:3547254:3552272:1 gene:Smp_127360 transcript:Smp_127360.1 description:"Putative uncharacterized protein "
Smp_050940.2:pep	56.85	10	1	1		16726	pep:novel chromosome:ASM23792v2:6:14087935:14088794:1 gene:Smp_050940 transcript:Smp_050940.2 description:"Putative 60s ribosomal protein L11 "
Smp_013200.2:pep	56.82	10	2	2		25112	pep:novel supercontig:ASM23792v2:SC_0183:851:3057:-1 gene:Smp_013200 transcript:Smp_013200.2 description:"60S ribosomal protein L10 putative "
Smp_020080.2:pep	56.79	6	3	1		38141	pep:novel chromosome:ASM23792v2:1:17119020:17134841:1 gene:Smp_020080 transcript:Smp_020080.2 description:"Putative gtp-binding protein (I) alpha-1subunit gnai1 "
Smp_020080.1:pep	56.79	6	3	1		40666	pep:novel chromosome:ASM23792v2:1:17118997:17135559:1 gene:Smp_020080 transcript:Smp_020080.1 description:"Putative gtp-binding protein (I) alpha-1subunit gnai1 "
Smp_174580.1:pep	56.71	4	1	1		34881	pep:novel supercontig:ASM23792v2:SC_0204:267502:289241:-1 gene:Smp_174580 transcript:Smp_174580.1 description:"Vesicular integral-membrane protein vip36 (Mannose-binding lectin 2)-related "
Smp_156180.1:pep	56.5	2	2	2		121037	pep:novel chromosome:ASM23792v2:6:13409295:13459272:1 gene:Smp_156180 transcript:Smp_156180.1 description:"Putative calmodulin "
Smp_061650.1:pep	56.42	5	2	2		46630	pep:novel supercontig:ASM23792v2:Chr_1.unplaced.SC_0034:1453892:1465972:-1 gene:Smp_061650 transcript:Smp_061650.1 description:"26S proteasome subunit S9 putative "
Smp_113760.1:pep	56.26	12	1	1		9909	pep:known supercontig:ASM23792v2:SC_0662:7716:8164:-1 gene:Smp_113760 transcript:Smp_113760.1 description:"Anti-inflammatory protein 16 putative "
Smp_042680.1:pep	56.09	8	2	2		29407	pep:known chromosome:ASM23792v2:3:22522552:22533229:1 gene:Smp_042680 transcript:Smp_042680.1 description:"Putative tropinone reductase "
Smp_083870.1:pep	56	4	2	2		59707	pep:known supercontig:ASM23792v2:Chr_3.unplaced.SC_0044:1608453:1628349:1 gene:Smp_083870 transcript:Smp_083870.1 description:"PwLAP aminopeptidase (M17 family) "
Smp_059670.1:pep	55.4	5	1	1		26060	pep:novel chromosome:ASM23792v2:6:12275256:12285052:1 gene:Smp_059670 transcript:Smp_059670.1 description:"Putative uncharacterized protein "
Smp_066410.1:pep	55.36	4	2	2		52621	pep:novel supercontig:ASM23792v2:SC_0136:538662:548445:-1 gene:Smp_066410 transcript:Smp_066410.1 description:"Putative uncharacterized protein "
Smp_067890.1:pep	55.16	10	2	2		23257	pep:novel supercontig:ASM23792v2:SC_0167:154974:159457:1 gene:Smp_067890 transcript:Smp_067890.1 description:"Proteasome subunit alpha type "
Smp_129310.1:pep	54.86	5	2	1		43469	pep:novel supercontig:ASM23792v2:Chr_5.unplaced.SC_0198:424940:435572:-1 gene:Smp_129310 transcript:Smp_129310.1 description:"Inositol polyphosphate multikinase putative "
Smp_058700.1:pep	54.81	14	2	2		17590	pep:novel supercontig:ASM23792v2:SC_0013:583343:584159:1 gene:Smp_058700 transcript:Smp_058700.1 description:"Glutathione peroxidase putative "
Smp_058690.1:pep	54.81	13	2	2		19471	pep:known supercontig:ASM23792v2:SC_0013:623632:626013:-1 gene:Smp_058690 transcript:Smp_058690.1 description:"Glutathione peroxidase "
Smp_204830.1:pep	54.79	3	1	1		47982	pep:novel supercontig:ASM23792v2:SC_0163:576870:585774:1 gene:Smp_204830 transcript:Smp_204830.1 description:"Putative uncharacterized protein Smp_204830 "
Smp_032580.3:pep	54.75	8	2	2		26443	pep:novel chromosome:ASM23792v2:2:320393:345439:1 gene:Smp_032580 transcript:Smp_032580.3 description:"Proteasome subunit alpha type "
Smp_020920.1:pep	54.7	7	3	2		37533	pep:novel chromosome:ASM23792v2:W:11121564:11125483:1 gene:Smp_020920 transcript:Smp_020920.1 description:"Putative dnaj homolog subfamily B member 4 "
Smp_179560.1:pep	54.7	3	2	2		59211	pep:novel supercontig:ASM23792v2:SC_0284:57614:70867:-1 gene:Smp_179560 transcript:Smp_179560.1 description:"Multiple inositol polyphosphate phosphatase-related "
Smp_024850.1:pep	54.61	5	1	1		22248	pep:novel chromosome:ASM23792v2:6:11201303:11202059:-1 gene:Smp_024850 transcript:Smp_024850.1 description:"Putative 60s ribosomal protein L17 "
Smp_104310.1:pep	54.29	5	1	1		24182	pep:novel supercontig:ASM23792v2:SC_0201:3031:31414:-1 gene:Smp_104310 transcript:Smp_104310.1 description:"Rab11 putative "
Smp_179460.1:pep	54.2	16	2	2		10454	pep:novel chromosome:ASM23792v2:W:23613602:23613883:-1 gene:Smp_179460 transcript:Smp_179460.1 description:"Putative uncharacterized protein "
Smp_179320.1:pep	53.94	2	3	2		105569	pep:novel supercontig:ASM23792v2:SC_0250:11056:17725:1 gene:Smp_179320 transcript:Smp_179320.1 description:"Eukaryotic translation initiation factor 2c putative "
Smp_042590.2:pep	53.22	7	1	1		19149	pep:novel chromosome:ASM23792v2:W:45929268:45930013:1 gene:Smp_042590 transcript:Smp_042590.2 description:"Putative nadh-ubiquinone oxidoreductase 1 chain "
Smp_042590.1:pep	53.22	6	2	1		23631	pep:novel chromosome:ASM23792v2:W:45929236:45933661:1 gene:Smp_042590 transcript:Smp_042590.1 description:"Putative nadh-ubiquinone oxidoreductase 1 chain "
Smp_085520.1:pep	53.11	8	2	2		26582	pep:known supercontig:ASM23792v2:SC_0179:441005:445495:-1 gene:Smp_085520 transcript:Smp_085520.1 description:"Vacuolar ATP synthase subunit e putative "
Smp_060950.1:pep	53.03	7	2	2		32485	pep:novel chromosome:ASM23792v2:2:10979981:10994514:1 gene:Smp_060950 transcript:Smp_060950.1 description:"Putative soluble NSF attachment protein (SNAP) "
Smp_037910.1:pep	52.84	6	1	1		17286	pep:novel chromosome:ASM23792v2:1:34629971:34637657:1 gene:Smp_037910 transcript:Smp_037910.1 description:"Putative succinate dehydrogenase "
Smp_140490.1:pep	52.68	2	1	1		56113	pep:novel chromosome:ASM23792v2:1:23274024:23305716:1 gene:Smp_140490 transcript:Smp_140490.1 description:"Putative membrane traffic protein "
Smp_207080.1:pep	52.56	5	1	1		25711	pep:novel chromosome:ASM23792v2:2:12254706:12297763:1 gene:Smp_207080 transcript:Smp_207080.1 description:"Proteasome subunit alpha 6 (T01 family) "
Smp_063640.1:pep	52.42	3	1	1		37512	pep:novel chromosome:ASM23792v2:1:54875937:54884472:-1 gene:Smp_063640 transcript:Smp_063640.1 description:"Putative g-protein beta subunit "
Smp_000100.1:pep	52.34	2	5	4		251415	pep:known supercontig:ASM23792v2:Chr_3.unplaced.SC_0044:1255638:1349001:-1 gene:Smp_000100 transcript:Smp_000100.1 description:"Filamin "
Smp_025800.1:pep	51.99	11	2	2		23157	pep:novel chromosome:ASM23792v2:1:28864112:28865585:-1 gene:Smp_025800 transcript:Smp_025800.1 description:"Proteasome subunit beta type "
Smp_113750.1:pep	51.94	9	2	2		24379	pep:novel supercontig:ASM23792v2:Chr_2.unplaced.SC_0108:110319:113788:1 gene:Smp_113750 transcript:Smp_113750.1 description:"Putative uncharacterized protein "
Smp_041430.1:pep	51.47	9	2	2		27963	pep:novel supercontig:ASM23792v2:Chr_7.unplaced.SC_0100:815184:817215:-1 gene:Smp_041430 transcript:Smp_041430.1 description:"14-3-3 protein putative "
Smp_154760.1:pep	51.43	1	2	1		198158	pep:novel chromosome:ASM23792v2:1:52896440:52973762:-1 gene:Smp_154760 transcript:Smp_154760.1 description:"Egf-like domain protein "
Smp_022640.1:pep	51.4	8	2	2		23585	pep:known chromosome:ASM23792v2:1:2627149:2628953:-1 gene:Smp_022640 transcript:Smp_022640.1 description:"60S ribosomal protein L13 "
Smp_004080.1:pep	51.34	6	2	2		34372	pep:novel chromosome:ASM23792v2:1:5621624:5640321:1 gene:Smp_004080 transcript:Smp_004080.1 description:"Putative mitochondrial 2-oxoglutarate/malate carrier protein "
Smp_048690.1:pep	51.17	11	2	2		17509	pep:novel chromosome:ASM23792v2:4:16322182:16323192:1 gene:Smp_048690 transcript:Smp_048690.1 description:"Putative uncharacterized protein "
Smp_065470.1:pep	50.99	22	3	3		15615	pep:novel chromosome:ASM23792v2:1:57141059:57157302:-1 gene:Smp_065470 transcript:Smp_065470.1 description:"Putative tumor protein d52 "
Smp_065470.2:pep	50.99	19	3	3		18338	pep:novel chromosome:ASM23792v2:1:57141059:57157049:-1 gene:Smp_065470 transcript:Smp_065470.2 description:"Putative tumor protein d52 "
Smp_065470.3:pep	50.99	17	3	3		20975	pep:novel chromosome:ASM23792v2:1:57141718:57157049:-1 gene:Smp_065470 transcript:Smp_065470.3 description:"Putative tumor protein d52 "
Smp_126490.1:pep	50.88	2	2	2		115886	pep:novel chromosome:ASM23792v2:7:8482915:8524255:1 gene:Smp_126490 transcript:Smp_126490.1 description:"Lon protease homolog "
Smp_162000.1:pep	50.51	1	5	4		863174	pep:novel chromosome:ASM23792v2:1:9856403:9986264:-1 gene:Smp_162000 transcript:Smp_162000.1 description:"Putative uncharacterized protein "
Smp_048050.1:pep	50.42	6	1	1		26788	pep:novel chromosome:ASM23792v2:1:48987956:48989881:1 gene:Smp_048050 transcript:Smp_048050.1 description:"Putative alpha crystallin A chain "
Smp_104670.1:pep	50.25	5	2	1		23905	pep:novel supercontig:ASM23792v2:SC_0049:1297615:1306276:-1 gene:Smp_104670 transcript:Smp_104670.1 description:"Rab15 13 10 1 35 5 and putative "
Smp_163580.1:pep	50.25	5	2	1		23257	pep:novel supercontig:ASM23792v2:SC_0013:3272716:3278456:-1 gene:Smp_163580 transcript:Smp_163580.1 description:"Rab6 putative "
Smp_176050.1:pep	50.25	6	2	1		22437	pep:novel supercontig:ASM23792v2:Chr_1.unplaced.SC_0135:558571:568143:-1 gene:Smp_176050 transcript:Smp_176050.1 description:"Rab6 putative "
Smp_132330.1:pep	50.25	5	2	1		24238	pep:novel chromosome:ASM23792v2:3:3424076:3434026:-1 gene:Smp_132330 transcript:Smp_132330.1 description:"Putative rab15 13 10 1 35 5 and "
Smp_055670.1:pep	50.25	5	2	1		25117	pep:novel chromosome:ASM23792v2:4:28936515:28943877:-1 gene:Smp_055670 transcript:Smp_055670.1 description:"Putative rab-2 4 14 "
Smp_004910.1:pep	50.25	5	2	1		24767	pep:novel supercontig:ASM23792v2:SC_0266:49004:56094:1 gene:Smp_004910 transcript:Smp_004910.1 description:"Rab-2 4 14 putative "
Smp_139340.1:pep	50.25	3	2	1		42408	pep:novel chromosome:ASM23792v2:7:8948548:8971356:-1 gene:Smp_139340 transcript:Smp_139340.1 description:"Putative rab "
Smp_047650.1:pep	50.23	12	2	2		19706	pep:known chromosome:ASM23792v2:2:8449112:8451986:-1 gene:Smp_047650 transcript:Smp_047650.1 description:"Ferritin-2 heavy chain "
Smp_210890.1:pep	50.2	9	3	3		37606	pep:novel chromosome:ASM23792v2:W:35967326:35977835:1 gene:Smp_210890 transcript:Smp_210890.1 description:"Putative inorganic pyrophosphatase "
Smp_150360.1:pep	50.19	1	3	3		357479	pep:novel chromosome:ASM23792v2:1:27386893:27420120:-1 gene:Smp_150360 transcript:Smp_150360.1 description:"Putative ubiquitin--protein ligase edd "
Smp_057060.1:pep	49.97	4	2	2		52714	pep:novel chromosome:ASM23792v2:1:31678342:31687133:-1 gene:Smp_057060 transcript:Smp_057060.1 description:"Putative uncharacterized protein "
Smp_052060.1:pep	49.91	8	3	3		36580	pep:novel chromosome:ASM23792v2:4:2781058:2796731:-1 gene:Smp_052060 transcript:Smp_052060.1 description:"Succinyl-CoA synthetase-related "
Smp_146480.1:pep	49.83	5	1	1		24969	pep:novel chromosome:ASM23792v2:W:13657225:13661012:1 gene:Smp_146480 transcript:Smp_146480.1 description:"Putative uncharacterized protein "
Smp_015720.1:pep	49.82	3	2	1		44914	pep:novel chromosome:ASM23792v2:W:21511525:21523036:1 gene:Smp_015720 transcript:Smp_015720.1 description:"GTP-binding protein-related "
Smp_008230.1:pep	49.65	5	1	1		23993	pep:novel chromosome:ASM23792v2:1:40773780:40782101:-1 gene:Smp_008230 transcript:Smp_008230.1 description:"Putative rab-18 "
Smp_169470.1:pep	49.65	5	1	1		22704	pep:novel supercontig:ASM23792v2:SC_0041:1437465:1445706:-1 gene:Smp_169470 transcript:Smp_169470.1 description:"Rab-18 putative "
Smp_054780.1:pep	49.41	5	1	1		24857	pep:novel chromosome:ASM23792v2:1:42667640:42669639:-1 gene:Smp_054780 transcript:Smp_054780.1 description:"40S ribosomal protein S8 "
Smp_175250.1:pep	49.36	2	2	2		107808	pep:novel supercontig:ASM23792v2:Chr_1.unplaced.SC_0210:341121:362995:-1 gene:Smp_175250 transcript:Smp_175250.1 description:"26S proteasome regulatory subunit rpn2 putative "
Smp_013470.1:pep	49.3	8	2	2		24642	pep:novel chromosome:ASM23792v2:3:8324374:8325273:-1 gene:Smp_013470 transcript:Smp_013470.1 description:"Putative ribosomal protein S2 "
Smp_013470.2:pep	49.3	7	2	2		28196	pep:novel chromosome:ASM23792v2:3:8324374:8325225:-1 gene:Smp_013470 transcript:Smp_013470.2 description:"Putative ribosomal protein S2 "
Smp_016250.1:pep	48.77	3	1	1		39939	pep:novel chromosome:ASM23792v2:4:27493044:27498671:1 gene:Smp_016250 transcript:Smp_016250.1 description:"Putative gtp-binding protein (I) alpha-2 subunit gnai2 "
Smp_016250.2:pep	48.77	3	1	1		41034	pep:novel chromosome:ASM23792v2:4:27493117:27498337:1 gene:Smp_016250 transcript:Smp_016250.2 description:"Putative gtp-binding protein (I) alpha-2 subunit gnai2 "
Smp_059340.2:pep	48.77	3	1	1		43868	pep:novel supercontig:ASM23792v2:SC_0129:711280:716858:-1 gene:Smp_059340 transcript:Smp_059340.2 description:"Guanine nucleotide-binding protein G(s) subunit alpha "
Smp_059340.1:pep	48.77	3	1	1		44045	pep:known supercontig:ASM23792v2:SC_0129:709946:716957:-1 gene:Smp_059340 transcript:Smp_059340.1 description:"Guanine nucleotide-binding protein G(s) subunit alpha "
Smp_026560.1:pep	48.49	10	1	1		17177	pep:novel chromosome:ASM23792v2:W:54713078:54717704:1 gene:Smp_026560 transcript:Smp_026560.1 description:"Putative calmodulin "
Smp_026560.2:pep	48.49	9	1	1		20407	pep:known chromosome:ASM23792v2:W:54713078:54717704:1 gene:Smp_026560 transcript:Smp_026560.2 description:"Putative calmodulin "
Smp_006550.1:pep	48.05	8	2	2		23979	pep:novel chromosome:ASM23792v2:1:24680177:24690542:1 gene:Smp_006550 transcript:Smp_006550.1 description:"Putative glutaredoxin grx "
Smp_132750.1:pep	47.94	6	2	1		34259	pep:novel supercontig:ASM23792v2:Chr_1.unplaced.SC_0010:1385527:1424877:1 gene:Smp_132750 transcript:Smp_132750.1 description:"GTP-binding protein (Q) alpha-11 subunit gna11 putative "
Smp_003710.1:pep	47.84	6	2	2		40467	pep:novel chromosome:ASM23792v2:5:556817:566918:1 gene:Smp_003710 transcript:Smp_003710.1 description:"Putative tropomodulin "
Smp_212290.1:pep	47.84	0	2	1		322851	pep:novel supercontig:ASM23792v2:SC_0218:182353:224184:1 gene:Smp_212290 transcript:Smp_212290.1 description:"Dynein heavy chain putative "
Smp_054220.1:pep	47.57	9	1	1		13675	pep:novel supercontig:ASM23792v2:SC_0113:1004119:1007858:-1 gene:Smp_054220 transcript:Smp_054220.1 description:"Vacuolar ATP synthase subunit g putative "
Smp_018250.1:pep	47.28	6	1	1		26275	pep:novel chromosome:ASM23792v2:3:4362665:4389034:-1 gene:Smp_018250 transcript:Smp_018250.1 description:"Putative troponin I "
Smp_033670.1:pep	46.98	8	3	2		22555	pep:novel supercontig:ASM23792v2:Chr_2.unplaced.SC_0108:416800:417912:-1 gene:Smp_033670 transcript:Smp_033670.1 description:"ATP synthase gamma chain "
Smp_170840.1:pep	46.4	2	1	1		39113	pep:novel chromosome:ASM23792v2:6:1337890:1339984:1 gene:Smp_170840 transcript:Smp_170840.1 description:"Putative alpha-galactosidase/alpha-n-acetylgalactosamini da se "
Smp_058650.1:pep	46.36	2	1	1		52219	pep:novel supercontig:ASM23792v2:SC_0013:684279:690831:-1 gene:Smp_058650 transcript:Smp_058650.1 description:"Proteasome regulatory subunit-related "
Smp_167830.1:pep	45.84	8	1	1		11972	pep:novel chromosome:ASM23792v2:1:3123822:3124124:1 gene:Smp_167830 transcript:Smp_167830.1 description:"Putative uncharacterized protein "
Smp_034490.1:pep	45.83	8	2	2		24485	pep:novel chromosome:ASM23792v2:1:19876821:19886402:-1 gene:Smp_034490 transcript:Smp_034490.1 description:"Proteasome subunit beta type "
Smp_080920.3:pep	45.76	9	2	2		11293	pep:novel chromosome:ASM23792v2:W:25557222:25558946:1 gene:Smp_080920 transcript:Smp_080920.3 description:"Putative uncharacterized protein "
Smp_080920.1:pep	45.76	8	2	2		13823	pep:novel chromosome:ASM23792v2:W:25557137:25560278:1 gene:Smp_080920 transcript:Smp_080920.1 description:"Putative uncharacterized protein "
Smp_080920.4:pep	45.76	7	2	2		15020	pep:novel chromosome:ASM23792v2:W:25557222:25560573:1 gene:Smp_080920 transcript:Smp_080920.4 description:"Putative uncharacterized protein "
Smp_080920.2:pep	45.76	9	2	2		12323	pep:novel chromosome:ASM23792v2:W:25558312:25561050:1 gene:Smp_080920 transcript:Smp_080920.2 description:"Putative uncharacterized protein "
Smp_073880.1:pep	45.42	4	1	1		29287	pep:novel supercontig:ASM23792v2:SC_0172:197289:198336:1 gene:Smp_073880 transcript:Smp_073880.1 description:"40S ribosomal protein S3A putative "
Smp_001410.1:pep	44.99	3	1	1		32982	pep:novel chromosome:ASM23792v2:2:31577081:31589031:1 gene:Smp_001410 transcript:Smp_001410.1
Smp_137920.1:pep	44.91	6	2	2		29750	pep:novel chromosome:ASM23792v2:3:5306052:5310449:1 gene:Smp_137920 transcript:Smp_137920.1 description:"Putative chloride intracellular channel "
Smp_166170.1:pep	44.84	4	2	2		46421	pep:novel chromosome:ASM23792v2:4:19724147:19737702:1 gene:Smp_166170 transcript:Smp_166170.1 description:"Putative uncharacterized protein "
Smp_044580.1:pep	44.58	10	1	1		12975	pep:novel chromosome:ASM23792v2:W:13135095:13135702:1 gene:Smp_044580 transcript:Smp_044580.1 description:"Putative 60s ribosomal protein L30 "
Smp_151440.1:pep	44.56	14	2	2		14807	pep:novel chromosome:ASM23792v2:4:24895016:24896682:1 gene:Smp_151440 transcript:Smp_151440.1 description:"Putative uncharacterized protein "
Smp_128050.1:pep	44.54	1	2	1		117343	pep:novel supercontig:ASM23792v2:SC_0097:883999:916482:-1 gene:Smp_128050 transcript:Smp_128050.1 description:"Importin-alpha re-exporter (Chromosome segregation 1-like protein) "
Smp_159420.1:pep	44.39	2	2	2		102684	pep:novel chromosome:ASM23792v2:W:38889701:38938060:1 gene:Smp_159420 transcript:Smp_159420.1 description:"Low-density lipoprotein receptor (Ldl) "
Smp_102690.3:pep	44.39	1	1	1		93881	pep:novel supercontig:ASM23792v2:SC_0250:57859:64798:1 gene:Smp_102690 transcript:Smp_102690.3 description:"Eukaryotic translation initiation factor 2c putative "
Smp_035470.1:pep	44.38	4	2	2		48682	pep:novel chromosome:ASM23792v2:1:13864554:13869810:1 gene:Smp_035470 transcript:Smp_035470.1 description:"Putative dolichyl-diphosphooligosaccharide-protein glycosyltransferase "
Smp_152330.1:pep	44.34	5	2	2		41273	pep:novel chromosome:ASM23792v2:W:23152085:23213826:1 gene:Smp_152330 transcript:Smp_152330.1 description:"Serine/threonine kinase "
Smp_150690.1:pep	44.32	8	3	3		43035	pep:novel supercontig:ASM23792v2:SC_0041:431203:432766:1 gene:Smp_150690 transcript:Smp_150690.1 description:"Proliferation-associated protein 2G4 38kDa (M24 family) "
Smp_150690.2:pep	44.32	10	3	3		33473	pep:novel supercontig:ASM23792v2:SC_0041:431203:432726:1 gene:Smp_150690 transcript:Smp_150690.2 description:"Proliferation-associated protein 2G4 38kDa (M24 family) "
Smp_025150.1:pep	44.3	4	1	1		25835	pep:novel chromosome:ASM23792v2:W:36420314:36429431:-1 gene:Smp_025150 transcript:Smp_025150.1 description:"Sugar nucleotide epimerase related "
Smp_045610.1:pep	44.3	6	1	1		22969	pep:novel chromosome:ASM23792v2:5:3674520:3680348:-1 gene:Smp_045610 transcript:Smp_045610.1 description:"Rho GDP-dissociation inhibitor-related "
Smp_135080.2:pep	44.23	1	1	1		98904	pep:novel chromosome:ASM23792v2:2:24681830:24713379:1 gene:Smp_135080 transcript:Smp_135080.2 description:"Putative microtubule-associated protein "
Smp_135080.1:pep	44.23	1	1	1		101085	pep:novel chromosome:ASM23792v2:2:24681830:24714004:1 gene:Smp_135080 transcript:Smp_135080.1 description:"Putative microtubule-associated protein "
Smp_029060.1:pep	43.95	4	1	1		32406	pep:novel chromosome:ASM23792v2:3:5103520:5120809:-1 gene:Smp_029060 transcript:Smp_029060.1 description:"Putative hexaprenyldihydroxybenzoate methyltransferase "
Smp_170210.1:pep	43.92	5	2	2		49701	pep:novel supercontig:ASM23792v2:SC_0253:116508:127039:-1 gene:Smp_170210 transcript:Smp_170210.1 description:"Tektin related "
Smp_024220.1:pep	43.89	2	2	2		85117	pep:novel chromosome:ASM23792v2:W:39852423:39856031:-1 gene:Smp_024220 transcript:Smp_024220.1 description:"Putative uncharacterized protein "
Smp_133700.1:pep	43.13	1	3	2		189182	pep:novel chromosome:ASM23792v2:1:46292801:46333910:1 gene:Smp_133700 transcript:Smp_133700.1 description:"Putative udp-glucose glycoprotein\x3aglucosyltransferase "
Smp_082830.1:pep	43.06	6	1	1		24018	pep:novel chromosome:ASM23792v2:2:16088047:16106837:1 gene:Smp_082830 transcript:Smp_082830.1 description:"Putative axonemal dynein intermediate chain polypeptide "
Smp_119310.1:pep	43.04	3	1	1		48531	pep:known chromosome:ASM23792v2:4:8046574:8048071:1 gene:Smp_119310 transcript:Smp_119310.1 description:"Putative 26s protease regulatory subunit "
Smp_042270.1:pep	43.04	3	1	1		41074	pep:novel supercontig:ASM23792v2:SC_0191:304728:309230:-1 gene:Smp_042270 transcript:Smp_042270.1 description:"26S protease regulatory subunit 6a putative "
Smp_042270.3:pep	43.04	3	1	1		45456	pep:novel supercontig:ASM23792v2:SC_0191:304728:309212:-1 gene:Smp_042270 transcript:Smp_042270.3 description:"26S protease regulatory subunit 6a putative "
Smp_042270.2:pep	43.04	3	1	1		48173	pep:known supercontig:ASM23792v2:SC_0191:304121:309212:-1 gene:Smp_042270 transcript:Smp_042270.2 description:"26S protease regulatory subunit 6a putative "
Smp_100370.1:pep	42.87	41	2	2		6200	pep:novel chromosome:ASM23792v2:2:11178472:11179213:-1 gene:Smp_100370 transcript:Smp_100370.1 description:"Putative f-actin capping protein beta subunit "
Smp_051550.1:pep	42.74	4	1	1		28878	pep:novel supercontig:ASM23792v2:SC_0239:84988:96455:1 gene:Smp_051550 transcript:Smp_051550.1 description:"Pyridoxamine 5'-phosphate oxidase "
Smp_003610.1:pep	42.72	6	1	1		16067	pep:novel chromosome:ASM23792v2:1:7145840:7149622:-1 gene:Smp_003610 transcript:Smp_003610.1 description:"Putative uncharacterized protein "
Smp_003610.2:pep	42.72	6	1	1		17621	pep:novel chromosome:ASM23792v2:1:7145996:7147882:-1 gene:Smp_003610 transcript:Smp_003610.2 description:"Putative uncharacterized protein "
Smp_077720.1:pep	42.56	3	2	1		39392	pep:known chromosome:ASM23792v2:6:19430888:19460055:-1 gene:Smp_077720 transcript:Smp_077720.1 description:"Putative annexin "
Smp_201330.1:pep	42.47	4	1	1		26692	pep:novel supercontig:ASM23792v2:Chr_1.unplaced.SC_0122:903731:910743:1 gene:Smp_201330 transcript:Smp_201330.1 description:"Putative uncharacterized protein Smp_201330 "
Smp_157380.1:pep	42.31	0	1	1		308010	pep:novel chromosome:ASM23792v2:2:21762373:21807955:1 gene:Smp_157380 transcript:Smp_157380.1 description:"Putative uncharacterized protein "
Smp_189490.1:pep	42.29	4	2	2		67557	pep:novel chromosome:ASM23792v2:3:24805560:24807305:-1 gene:Smp_189490 transcript:Smp_189490.1
Smp_192960.1:pep	42.02	42	1	1		4224	pep:novel chromosome:ASM23792v2:W:47703409:47703525:1 gene:Smp_192960 transcript:Smp_192960.1 description:"2-oxoglutarate dehydrogenase "
Smp_136050.1:pep	41.78	6	1	1		24216	pep:novel chromosome:ASM23792v2:W:35416284:35435726:1 gene:Smp_136050 transcript:Smp_136050.1 description:"Putative leucine-rich repeat-containing protein "
Smp_196540.1:pep	41.75	11	3	3		25148	pep:novel chromosome:ASM23792v2:1:35736097:35738845:-1 gene:Smp_196540 transcript:Smp_196540.1 description:"Putative ribc1 "
Smp_177140.1:pep	41.67	17	2	2		10350	pep:novel supercontig:ASM23792v2:SC_0274:25778:26059:1 gene:Smp_177140 transcript:Smp_177140.1 description:"Histone H3 putative "
Smp_074610.1:pep	41.67	12	2	2		15344	pep:novel supercontig:ASM23792v2:SC_0144:738385:738830:1 gene:Smp_074610 transcript:Smp_074610.1 description:"Histone H3 "
Smp_082240.1:pep	41.67	12	2	2		15314	pep:novel supercontig:ASM23792v2:SC_0111:1051360:1051862:-1 gene:Smp_082240 transcript:Smp_082240.1 description:"Histone H3 "
Smp_089860.1:pep	41.67	12	2	2		15344	pep:novel chromosome:ASM23792v2:2:22798575:22799040:-1 gene:Smp_089860 transcript:Smp_089860.1 description:"Histone H3 "
Smp_165950.1:pep	41.53	2	1	1		46723	pep:novel chromosome:ASM23792v2:1:18146363:18155509:1 gene:Smp_165950 transcript:Smp_165950.1 description:"Putative tektin "
Smp_082420.1:pep	41.26	4	1	1		32701	pep:novel chromosome:ASM23792v2:3:2149055:2160119:-1 gene:Smp_082420 transcript:Smp_082420.1 description:"Putative uridine phosphorylase "
Smp_101280.1:pep	40.83	1	2	1		194344	pep:novel supercontig:ASM23792v2:SC_0270:80949:122686:1 gene:Smp_101280 transcript:Smp_101280.1 description:"Golgi-specific brefeldin A-resistance factor putative "
Smp_029780.1:pep	40.66	6	3	2		31785	pep:novel chromosome:ASM23792v2:3:18839063:18841375:1 gene:Smp_029780 transcript:Smp_029780.1 description:"Putative uncharacterized protein "
Smp_140890.1:pep	40.52	1	3	2		245722	pep:novel supercontig:ASM23792v2:SC_0049:2083031:2099773:1 gene:Smp_140890 transcript:Smp_140890.1 description:"Splicing factor Prp8 putative "
Smp_075430.1:pep	40.43	4	1	1		35782	pep:novel supercontig:ASM23792v2:Chr_W.unplaced.SC_0185:139209:140309:1 gene:Smp_075430 transcript:Smp_075430.1 description:"Putative uncharacterized protein "
Smp_210370.1:pep	40.06	2	1	1		80039	pep:novel supercontig:ASM23792v2:Chr_7.unplaced.SC_0100:1143209:1158868:1 gene:Smp_210370 transcript:Smp_210370.1 description:"Ormdl proteins putative "
Smp_123990.1:pep	39.9	2	1	1		46403	pep:novel chromosome:ASM23792v2:1:8094462:8108257:-1 gene:Smp_123990 transcript:Smp_123990.1 description:"Putative threonyl-tRNA synthetase "
Smp_001000.1:pep	39.66	4	1	1		19332	pep:novel chromosome:ASM23792v2:1:64514614:64515577:-1 gene:Smp_001000 transcript:Smp_001000.1 description:"Putative uncharacterized protein "
Smp_031770.5:pep	39.49	3	1	1		31444	pep:novel chromosome:ASM23792v2:7:9337536:9366720:1 gene:Smp_031770 transcript:Smp_031770.5 description:"Tropomyosin-2 "
Smp_031770.9:pep	39.49	3	1	1		32591	pep:novel chromosome:ASM23792v2:7:9337536:9366318:1 gene:Smp_031770 transcript:Smp_031770.9 description:"Tropomyosin-2 "
Smp_031770.4:pep	39.49	3	1	1		32696	pep:known chromosome:ASM23792v2:7:9337536:9366720:1 gene:Smp_031770 transcript:Smp_031770.4 description:"Tropomyosin-2 "
Smp_031770.14:pep	39.49	3	1	1		32548	pep:novel chromosome:ASM23792v2:7:9337536:9366318:1 gene:Smp_031770 transcript:Smp_031770.14 description:"Tropomyosin-2 "
Smp_031770.11:pep	39.49	3	1	1		32838	pep:novel chromosome:ASM23792v2:7:9337536:9363248:1 gene:Smp_031770 transcript:Smp_031770.11 description:"Tropomyosin-2 "
Smp_031770.2:pep	39.49	3	1	1		32986	pep:novel chromosome:ASM23792v2:7:9337536:9364170:1 gene:Smp_031770 transcript:Smp_031770.2 description:"Tropomyosin-2 "
Smp_031770.1:pep	39.49	3	1	1		34668	pep:novel chromosome:ASM23792v2:7:9337402:9359849:1 gene:Smp_031770 transcript:Smp_031770.1 description:"Tropomyosin-2 "
Smp_031770.7:pep	39.49	4	1	1		27225	pep:novel chromosome:ASM23792v2:7:9348959:9366318:1 gene:Smp_031770 transcript:Smp_031770.7 description:"Tropomyosin-2 "
Smp_031770.13:pep	39.49	4	1	1		28406	pep:novel chromosome:ASM23792v2:7:9349129:9363248:1 gene:Smp_031770 transcript:Smp_031770.13 description:"Tropomyosin-2 "
Smp_022430.1:pep	39.35	7	2	1		13525	pep:novel chromosome:ASM23792v2:W:5844742:5845502:-1 gene:Smp_022430 transcript:Smp_022430.1 description:"Putative uncharacterized protein "
Smp_203280.1:pep	39.08	12	1	1		13647	pep:novel chromosome:ASM23792v2:7:4356965:4357387:1 gene:Smp_203280 transcript:Smp_203280.1 description:"Putative uncharacterized protein Smp_203280 "
Smp_072380.1:pep	38.99	7	1	1		13655	pep:novel chromosome:ASM23792v2:1:50952538:50955096:1 gene:Smp_072380 transcript:Smp_072380.1 description:"Putative elongin B "
Smp_164070.1:pep	38.96	13	1	1		9954	pep:novel chromosome:ASM23792v2:6:19380876:19386775:-1 gene:Smp_164070 transcript:Smp_164070.1 description:"Putative uncharacterized protein "
Smp_164650.1:pep	38.74	6	2	2		42490	pep:novel supercontig:ASM23792v2:SC_0343:6794:14892:1 gene:Smp_164650 transcript:Smp_164650.1 description:"Lupus la ribonucleoprotein putative "
Smp_163380.1:pep	38.68	2	2	2		100730	pep:novel supercontig:ASM23792v2:SC_0149:73987:104949:-1 gene:Smp_163380 transcript:Smp_163380.1 description:"Serine/threonine kinase "
Smp_143610.1:pep	38.45	0	2	2		754038	pep:novel chromosome:ASM23792v2:2:28635640:28704741:1 gene:Smp_143610 transcript:Smp_143610.1 description:"Putative uncharacterized protein "
Smp_175660.1:pep	38.24	5	1	1		26878	pep:known chromosome:ASM23792v2:7:847329:864326:1 gene:Smp_175660 transcript:Smp_175660.1 description:"B-cell receptor-associated protein-like protein "
Smp_101450.1:pep	37.95	6	2	2		29663	pep:novel supercontig:ASM23792v2:SC_0270:9139:11375:-1 gene:Smp_101450 transcript:Smp_101450.1 description:"60S ribosomal protein L7 putative "
Smp_171140.1:pep	37.93	1	2	2		88703	pep:novel chromosome:ASM23792v2:2:22627182:22653208:-1 gene:Smp_171140 transcript:Smp_171140.1 description:"Putative serine-rich repeat protein "
Smp_164840.1:pep	37.92	3	1	1		58340	pep:novel chromosome:ASM23792v2:W:3869859:3890178:1 gene:Smp_164840 transcript:Smp_164840.1 description:"Proteasome catalytic subunit 3 (T01 family) "
Smp_158330.1:pep	37.81	3	2	2		80575	pep:novel chromosome:ASM23792v2:1:29611548:29635287:1 gene:Smp_158330 transcript:Smp_158330.1 description:"Putative uncharacterized protein "
Smp_127730.1:pep	37.44	1	1	1		73494	pep:novel chromosome:ASM23792v2:7:1302831:1335922:-1 gene:Smp_127730 transcript:Smp_127730.1 description:"Putative atp-citrate synthase "
Smp_020920.2:pep	37.15	8	2	1		26363	pep:novel chromosome:ASM23792v2:W:11121564:11125380:1 gene:Smp_020920 transcript:Smp_020920.2 description:"Putative dnaj homolog subfamily B member 4 "
Smp_140590.1:pep	36.97	2	2	2		121514	pep:novel chromosome:ASM23792v2:1:23951750:23991721:-1 gene:Smp_140590 transcript:Smp_140590.1 description:"Putative uncharacterized protein "
Smp_081570.1:pep	36.96	2	1	1		58269	pep:novel supercontig:ASM23792v2:Chr_3.unplaced.SC_0220:31392:38704:1 gene:Smp_081570 transcript:Smp_081570.1 description:"Ebna2 binding protein P100 putative "
Smp_170010.1:pep	36.51	3	2	1		39618	pep:novel chromosome:ASM23792v2:6:5375373:5386175:1 gene:Smp_170010 transcript:Smp_170010.1 description:"Putative flagellar radial spoke protein "
Smp_032260.1:pep	36.46	4	3	1		24092	pep:known supercontig:ASM23792v2:SC_0125:826280:827072:-1 gene:Smp_032260 transcript:Smp_032260.1 description:"Ribosomal protein L15 "
Smp_035200.1:pep	36.43	3	1	1		34039	pep:novel chromosome:ASM23792v2:1:14470305:14471813:-1 gene:Smp_035200 transcript:Smp_035200.1 description:"Putative hsp40 subfamily A members 1 2 4 "
Smp_039400.1:pep	36.17	5	1	1		17752	pep:known chromosome:ASM23792v2:2:28796005:28796675:-1 gene:Smp_039400 transcript:Smp_039400.1 description:"Eukaryotic translation initiation factor 5A "
Smp_129070.1:pep	35.96	6	1	1		20537	pep:novel chromosome:ASM23792v2:1:22643413:22653009:-1 gene:Smp_129070 transcript:Smp_129070.1 description:"Putative rap1 and "
Smp_142450.1:pep	35.96	6	1	1		20774	pep:novel chromosome:ASM23792v2:2:4888050:4898002:-1 gene:Smp_142450 transcript:Smp_142450.1 description:"Putative rap1 and "
Smp_071250.1:pep	35.96	6	1	1		20700	pep:novel chromosome:ASM23792v2:3:22191214:22196540:1 gene:Smp_071250 transcript:Smp_071250.1 description:"Putative rap1 and "
Smp_097370.1:pep	35.86	4	1	1		37471	pep:known chromosome:ASM23792v2:7:789469:809909:-1 gene:Smp_097370 transcript:Smp_097370.1 description:"Fructose-1 6-bisphosphatase-related "
Smp_012470.1:pep	35.83	5	3	2		48510	pep:known chromosome:ASM23792v2:1:21409676:21416167:-1 gene:Smp_012470 transcript:Smp_012470.1 description:"Putative 26s protease regulatory subunit "
Smp_194170.1:pep	35.81	18	2	2		13523	pep:novel chromosome:ASM23792v2:1:65394975:65396159:1 gene:Smp_194170 transcript:Smp_194170.1 description:"Putative f1 "
Smp_074780.1:pep	35.79	7	1	1		17770	pep:novel chromosome:ASM23792v2:3:7588008:7589542:-1 gene:Smp_074780 transcript:Smp_074780.1 description:"Putative 40s ribosomal protein S18 "
Smp_121430.2:pep	35.76	4	1	1		23032	pep:novel supercontig:ASM23792v2:Chr_1.unplaced.SC_0010:3998930:4004484:-1 gene:Smp_121430 transcript:Smp_121430.2 description:"Proteasome subunit beta type "
Smp_152130.1:pep	35.62	1	1	1		153059	pep:novel chromosome:ASM23792v2:1:62471204:62504020:-1 gene:Smp_152130 transcript:Smp_152130.1 description:"Similar to Serine-rich adhesin for platelets "
Smp_198740.1:pep	35.52	1	2	2		254296	pep:novel supercontig:ASM23792v2:SC_0013:943096:992405:-1 gene:Smp_198740 transcript:Smp_198740.1 description:"Ubiquitin-specific peptidase 24 (C19 family) "
Smp_021800.1:pep	35.5	5	1	1		21491	pep:novel chromosome:ASM23792v2:2:3084474:3085541:1 gene:Smp_021800 transcript:Smp_021800.1 description:"Prefoldin subunit 3-related "
Smp_160330.1:pep	35.05	4	2	1		30433	pep:novel chromosome:ASM23792v2:W:56452721:56463920:-1 gene:Smp_160330 transcript:Smp_160330.1 description:"Putative dynein light chain "
Smp_098890.1:pep	34.91	5	1	1		17554	pep:novel supercontig:ASM23792v2:Chr_3.unplaced.SC_0141:309855:310995:1 gene:Smp_098890 transcript:Smp_098890.1 description:"Arginine/serine-rich splicing factor putative "
Smp_098890.2:pep	34.91	5	1	1		19198	pep:novel supercontig:ASM23792v2:Chr_3.unplaced.SC_0141:309867:310992:1 gene:Smp_098890 transcript:Smp_098890.2 description:"Arginine/serine-rich splicing factor putative "
Smp_172640.1:pep	34.68	2	1	1		68792	pep:novel chromosome:ASM23792v2:4:1512067:1540878:1 gene:Smp_172640 transcript:Smp_172640.1 description:"Putative gtp-binding protein alpha subunit "
Smp_005790.1:pep	34.68	3	1	1		41631	pep:novel chromosome:ASM23792v2:1:38629058:38645589:-1 gene:Smp_005790 transcript:Smp_005790.1 description:"Putative gtp-binding protein (Q) alpha-11 subunit gna11 "
Smp_074510.1:pep	34.68	2	1	1		51588	pep:novel chromosome:ASM23792v2:W:45439348:45469566:1 gene:Smp_074510 transcript:Smp_074510.1 description:"Putative gtp-binding protein alpha subunit gna "
Smp_134070.1:pep	34.54	3	1	1		42250	pep:novel chromosome:ASM23792v2:2:3807244:3824774:1 gene:Smp_134070 transcript:Smp_134070.1 description:"Inositol transporter "
Smp_170800.1:pep	34.16	1	1	1		92477	pep:novel chromosome:ASM23792v2:1:26299065:26333529:-1 gene:Smp_170800 transcript:Smp_170800.1 description:"Putative cysteinyl-tRNA synthetase "
Smp_170800.2:pep	34.16	1	1	1		96016	pep:novel chromosome:ASM23792v2:1:26299065:26333529:-1 gene:Smp_170800 transcript:Smp_170800.2 description:"Putative cysteinyl-tRNA synthetase "
Smp_133280.1:pep	34.07	2	1	1		71362	pep:novel chromosome:ASM23792v2:1:15635605:15662019:-1 gene:Smp_133280 transcript:Smp_133280.1 description:"Putative arginyl-tRNA synthetase "
Smp_210860.1:pep	33.91	2	2	2		109480	pep:known chromosome:ASM23792v2:W:27775793:27822578:-1 gene:Smp_210860 transcript:Smp_210860.1 description:"Putative dystrobrevin "
Smp_157020.1:pep	33.78	1	3	3		479100	pep:novel chromosome:ASM23792v2:W:1437658:1545803:-1 gene:Smp_157020 transcript:Smp_157020.1 description:"Putative hemicentin "
Smp_148480.1:pep	33.72	2	3	3		203955	pep:novel chromosome:ASM23792v2:2:14435570:14486889:-1 gene:Smp_148480 transcript:Smp_148480.1 description:"Putative cleavage and polyadenylation specificity factor cpsf "
Smp_122820.1:pep	33.67	3	1	1		38138	pep:novel supercontig:ASM23792v2:Chr_2.unplaced.SC_0193:407488:416453:1 gene:Smp_122820 transcript:Smp_122820.1 description:"Putative uncharacterized protein "
Smp_142910.1:pep	33.56	2	2	2		81450	pep:novel chromosome:ASM23792v2:W:2113450:2126348:1 gene:Smp_142910 transcript:Smp_142910.1 description:"Putative coatomer alpha subunit "
Smp_043030.1:pep	33.24	2	1	1		50446	pep:known chromosome:ASM23792v2:4:12796723:12802977:1 gene:Smp_043030 transcript:Smp_043030.1 description:"Hexokinase "
Smp_166110.1:pep	33.17	2	1	1		42178	pep:novel supercontig:ASM23792v2:Chr_3.unplaced.SC_0220:28561:30059:1 gene:Smp_166110 transcript:Smp_166110.1 description:"Ebna2 binding protein P100 putative "
Smp_047060.1:pep	33.09	8	1	1		17724	pep:novel chromosome:ASM23792v2:W:28888532:28896035:-1 gene:Smp_047060 transcript:Smp_047060.1 description:"Putative uncharacterized protein "
Smp_127680.1:pep	32.81	0	2	2		446809	pep:novel chromosome:ASM23792v2:7:991020:1102658:-1 gene:Smp_127680 transcript:Smp_127680.1 description:"Rabconnectin-related "
Smp_151380.1:pep	32.73	0	3	2		300425	pep:novel supercontig:ASM23792v2:SC_0214:213247:269892:1 gene:Smp_151380 transcript:Smp_151380.1 description:"Meiotic checkpoint regulator cut4 putative "
Smp_060490.1:pep	32.61	5	2	2		36864	pep:novel chromosome:ASM23792v2:1:35870010:35874706:-1 gene:Smp_060490 transcript:Smp_060490.1 description:"Putative serine-rich protein "
Smp_012930.1:pep	32.51	3	2	2		55063	pep:novel chromosome:ASM23792v2:1:22779570:22801774:-1 gene:Smp_012930 transcript:Smp_012930.1 description:"Inosine-5'-monophosphate dehydrogenase "
Smp_149290.1:pep	32.46	5	1	1		17852	pep:novel chromosome:ASM23792v2:4:5809271:5822426:-1 gene:Smp_149290 transcript:Smp_149290.1 description:"Putative uncharacterized protein "
Smp_140900.2:pep	32.44	13	2	2		24597	pep:novel chromosome:ASM23792v2:1:20553558:20571964:1 gene:Smp_140900 transcript:Smp_140900.2 description:"Putative uncharacterized protein "
Smp_051260.1:pep	32.41	6	1	1		28208	pep:novel supercontig:ASM23792v2:SC_0062:429617:431813:1 gene:Smp_051260 transcript:Smp_051260.1 description:"60S ribosomal protein L8 putative "
Smp_031710.1:pep	32.4	4	2	2		49434	pep:novel chromosome:ASM23792v2:7:9126881:9144731:-1 gene:Smp_031710 transcript:Smp_031710.1 description:"Putative nadh-ubiquinone oxidoreductase 42 kD subunit "
Smp_058460.1:pep	32.33	2	1	1		76712	pep:novel supercontig:ASM23792v2:SC_0013:1198056:1210237:1 gene:Smp_058460 transcript:Smp_058460.1 description:"Eukaryotic translation initiation factor 3 (Eif3)-related "
Smp_031720.1:pep	32.33	6	1	1		16512	pep:novel chromosome:ASM23792v2:7:9159710:9162596:1 gene:Smp_031720 transcript:Smp_031720.1 description:"Histone H2A "
Smp_196800.1:pep	32.24	3	2	1		62641	pep:novel chromosome:ASM23792v2:1:39394427:39411765:-1 gene:Smp_196800 transcript:Smp_196800.1 description:"Putative phd finger protein "
Smp_007170.1:pep	32.11	3	1	1		41157	pep:novel chromosome:ASM23792v2:1:30218404:30237683:1 gene:Smp_007170 transcript:Smp_007170.1 description:"Putative uncharacterized protein "
Smp_043620.1:pep	32.08	8	2	1		14440	pep:novel chromosome:ASM23792v2:5:4523146:4528034:-1 gene:Smp_043620 transcript:Smp_043620.1 description:"Cytidylate kinase "
Smp_066520.1:pep	32.03	3	1	1		32490	pep:novel chromosome:ASM23792v2:6:7363134:7366760:1 gene:Smp_066520 transcript:Smp_066520.1 description:"Putative spfh domain / Band 7 family protein "
Smp_041760.1:pep	32.02	1	2	2		209905	pep:novel chromosome:ASM23792v2:4:21447926:21467688:1 gene:Smp_041760 transcript:Smp_041760.1 description:"Putative chromodomain helicase DNA binding protein "
Smp_205580.1:pep	32.02	9	1	1		9774	pep:novel supercontig:ASM23792v2:SC_0442:7663:8906:1 gene:Smp_205580 transcript:Smp_205580.1 description:"Putative uncharacterized protein Smp_205580 "
Smp_156720.1:pep	31.89	3	2	2		81991	pep:novel chromosome:ASM23792v2:2:19598752:19627649:-1 gene:Smp_156720 transcript:Smp_156720.1 description:"Putative o-linked n-acetylglucosamine transferase ogt "
Smp_004220.1:pep	31.8	2	1	1		67868	pep:known chromosome:ASM23792v2:2:19055063:19058289:-1 gene:Smp_004220 transcript:Smp_004220.1 description:"Putative amidase "
Smp_091010.1:pep	31.22	4	1	1		28692	pep:known chromosome:ASM23792v2:W:16343044:16347627:-1 gene:Smp_091010 transcript:Smp_091010.1 description:"Probable hydroxyacylglutathione hydrolase "
Smp_018990.1:pep	31.21	5	1	1		20679	pep:novel chromosome:ASM23792v2:3:24462605:24463373:-1 gene:Smp_018990 transcript:Smp_018990.1 description:"Putative 60s ribosomal protein L9 "
Smp_166780.1:pep	31.1	1	1	1		235374	pep:novel chromosome:ASM23792v2:3:2186182:2253376:-1 gene:Smp_166780 transcript:Smp_166780.1 description:"Putative uncharacterized protein "
Smp_056780.1:pep	31.05	12	1	1		10797	pep:novel supercontig:ASM23792v2:SC_0097:82845:91216:-1 gene:Smp_056780 transcript:Smp_056780.1 description:"Dynein light chain putative\x3b Roadblock-related dynein light chain-like protein "
Smp_159600.1:pep	30.99	2	3	2		159238	pep:novel chromosome:ASM23792v2:1:5085848:5123651:-1 gene:Smp_159600 transcript:Smp_159600.1 description:"Putative collagen alpha chain "
Smp_172190.1:pep	30.7	2	2	2		91766	pep:novel chromosome:ASM23792v2:6:4357265:4382451:-1 gene:Smp_172190 transcript:Smp_172190.1 description:"Putative methyltransferase "
Smp_172190.2:pep	30.7	3	2	2		74106	pep:novel chromosome:ASM23792v2:6:4369708:4382451:-1 gene:Smp_172190 transcript:Smp_172190.2 description:"Putative methyltransferase "
Smp_097800.2:pep	30.55	10	1	1		18522	pep:novel supercontig:ASM23792v2:SC_0013:2637765:2639769:-1 gene:Smp_097800 transcript:Smp_097800.2 description:"Y box binding protein putative "
Smp_097800.1:pep	30.55	7	1	1		23805	pep:known supercontig:ASM23792v2:SC_0013:2637765:2639861:-1 gene:Smp_097800 transcript:Smp_097800.1 description:"Y box binding protein putative "
Smp_097800.3:pep	30.55	7	1	1		25495	pep:novel supercontig:ASM23792v2:SC_0013:2637765:2639769:-1 gene:Smp_097800 transcript:Smp_097800.3 description:"Y box binding protein putative "
Smp_045510.1:pep	30.49	10	1	1		9988	pep:known chromosome:ASM23792v2:4:4641515:4642093:-1 gene:Smp_045510 transcript:Smp_045510.1 description:"Small ubiquitin modifier 1\x3b Ubiquitin-like protein sumo/smt3-related "
Smp_065280.1:pep	30.4	6	1	1		12724	pep:novel chromosome:ASM23792v2:2:21552860:21553352:-1 gene:Smp_065280 transcript:Smp_065280.1 description:"Putative uncharacterized protein "
Smp_082570.1:pep	30.24	20	2	2	Amidation	14830	pep:known supercontig:ASM23792v2:SC_0224:226476:227211:-1 gene:Smp_082570 transcript:Smp_082570.1 description:"CDGSH-type Zn finger-containing protein-like protein "
Smp_206030.1:pep	29.91	2	1	1		58694	pep:novel supercontig:ASM23792v2:SC_1243:1152:5148:-1 gene:Smp_206030 transcript:Smp_206030.1 description:"WGS project CABG00000000 data supercontig 1243 strain Puerto Rico "
Smp_143570.1:pep	29.82	1	3	2		225228	pep:novel chromosome:ASM23792v2:2:28832400:28891322:-1 gene:Smp_143570 transcript:Smp_143570.1 description:"Putative uncharacterized protein "
Smp_146250.1:pep	29.75	2	1	1		59180	pep:novel supercontig:ASM23792v2:SC_0062:990034:1009170:-1 gene:Smp_146250 transcript:Smp_146250.1 description:"Alpha-l-fucosidase putative "
Smp_061050.1:pep	29.73	2	2	1		51885	pep:novel chromosome:ASM23792v2:W:22303951:22313028:1 gene:Smp_061050 transcript:Smp_061050.1 description:"Putative dna double-strand break repair rad50 ATPase "
Smp_046020.1:pep	29.59	5	2	2		37957	pep:known chromosome:ASM23792v2:W:37242453:37250834:1 gene:Smp_046020 transcript:Smp_046020.1 description:"Putative uncharacterized protein "
Smp_195160.1:pep	29.48	1	1	1		101438	pep:novel chromosome:ASM23792v2:3:14603068:14605791:1 gene:Smp_195160 transcript:Smp_195160.1 description:"KRAB-A domain-containing protein "
Smp_092580.1:pep	29.46	6	1	1		14373	pep:novel supercontig:ASM23792v2:SC_0129:758925:759305:-1 gene:Smp_092580 transcript:Smp_092580.1 description:"GTP-binding protein alpha subunit gna putative "
Smp_181380.1:pep	29.28	1	1	1		69963	pep:novel chromosome:ASM23792v2:3:11195833:11229567:-1 gene:Smp_181380 transcript:Smp_181380.1 description:"Putative 26s proteasome non-ATPase regulatory subunit "
Smp_146110.1:pep	29.28	1	1	1		52356	pep:novel chromosome:ASM23792v2:2:27848663:27865835:1 gene:Smp_146110 transcript:Smp_146110.1 description:"Putative uncharacterized protein "
Smp_136700.1:pep	29.28	10	1	1		6776	pep:novel supercontig:ASM23792v2:Chr_1.unplaced.SC_0071:462963:465509:-1 gene:Smp_136700 transcript:Smp_136700.1 description:"Putative uncharacterized protein "
Smp_143520.1:pep	29.28	3	1	1		23711	pep:novel chromosome:ASM23792v2:2:28989392:29000194:-1 gene:Smp_143520 transcript:Smp_143520.1 description:"Putative uncharacterized protein "
Smp_135240.1:pep	29.28	1	1	1		55773	pep:novel chromosome:ASM23792v2:W:39568304:39600904:1 gene:Smp_135240 transcript:Smp_135240.1 description:"Putative uncharacterized protein "
Smp_121920.1:pep	29.28	1	1	1		61577	pep:novel chromosome:ASM23792v2:3:31908:63897:-1 gene:Smp_121920 transcript:Smp_121920.1 description:"Putative vesicular amine transporter "
Smp_159120.1:pep	29.28	1	1	1		66803	pep:novel chromosome:ASM23792v2:W:25500694:25539797:1 gene:Smp_159120 transcript:Smp_159120.1 description:"Family C48 unassigned peptidase (C48 family) "
Smp_152800.2:pep	29.28	1	1	1		116190	pep:novel chromosome:ASM23792v2:1:31720675:31739365:-1 gene:Smp_152800 transcript:Smp_152800.2 description:"Putative chromosome region maintenance protein 5/exportin "
Smp_097110.1:pep	29.28	1	1	1		79405	pep:novel chromosome:ASM23792v2:3:4480094:4493247:-1 gene:Smp_097110 transcript:Smp_097110.1 description:"Putative bromodomain-containing nuclear protein 1 brd1 "
Smp_169660.1:pep	29.28	1	1	1		115578	pep:novel chromosome:ASM23792v2:4:19175316:19203754:-1 gene:Smp_169660 transcript:Smp_169660.1 description:"Putative uncharacterized protein "
Smp_152800.1:pep	29.28	0	1	1		145889	pep:novel chromosome:ASM23792v2:1:31710424:31739365:-1 gene:Smp_152800 transcript:Smp_152800.1 description:"Putative chromosome region maintenance protein 5/exportin "
Smp_172090.1:pep	29.27	2	2	1		34579	pep:novel supercontig:ASM23792v2:Chr_4.unplaced.SC_0032:1210032:1211034:1 gene:Smp_172090 transcript:Smp_172090.1 description:"Putative uncharacterized protein "
Smp_165820.1:pep	29.2	0	2	1		525226	pep:novel chromosome:ASM23792v2:W:25791130:25886900:-1 gene:Smp_165820 transcript:Smp_165820.1
Smp_170930.1:pep	29.08	2	1	1		71369	pep:novel chromosome:ASM23792v2:2:2569719:2622545:1 gene:Smp_170930 transcript:Smp_170930.1 description:"Putative intermediate filament proteins "
Smp_003410.1:pep	29.05	10	2	2		22008	pep:novel chromosome:ASM23792v2:1:8123302:8124101:1 gene:Smp_003410 transcript:Smp_003410.1 description:"Putative 60s ribosomal protein L23a "
Smp_141950.1:pep	28.93	3	1	1		48532	pep:known chromosome:ASM23792v2:6:9066148:9132018:1 gene:Smp_141950 transcript:Smp_141950.1 description:"Serine/threonine-protein phosphatase "
Smp_167100.1:pep	28.9	2	1	1	Carbamidomethylation	41597	pep:novel supercontig:ASM23792v2:SC_0132:326194:351777:-1 gene:Smp_167100 transcript:Smp_167100.1 description:"Leishmanolysin-2 (M08 family) "
Smp_041280.1:pep	28.85	4	1	1		49985	pep:novel supercontig:ASM23792v2:Chr_7.unplaced.SC_0100:384817:433342:-1 gene:Smp_041280 transcript:Smp_041280.1 description:"Bruno-like rna binding protein "
Smp_038080.1:pep	28.74	1	1	1		101214	pep:novel chromosome:ASM23792v2:4:30318732:30342034:1 gene:Smp_038080 transcript:Smp_038080.1 description:"Putative importin beta-1 "
Smp_138620.1:pep	28.68	1	2	2		342871	pep:novel supercontig:ASM23792v2:SC_0246:27967:84633:1 gene:Smp_138620 transcript:Smp_138620.1 description:"Putative uncharacterized protein "
Smp_200440.1:pep	28.62	5	1	1		18261	pep:novel chromosome:ASM23792v2:1:9406684:9407145:1 gene:Smp_200440 transcript:Smp_200440.1 description:"Putative uncharacterized protein Smp_200440 "
Smp_077390.1:pep	28.6	11	1	1		7486	pep:novel chromosome:ASM23792v2:W:58214374:58214609:-1 gene:Smp_077390 transcript:Smp_077390.1 description:"Putative uncharacterized protein "
Smp_201710.1:pep	28.56	11	1	1		10837	pep:novel chromosome:ASM23792v2:2:5763743:5764012:-1 gene:Smp_201710 transcript:Smp_201710.1 description:"Putative uncharacterized protein Smp_201710 "
Smp_161840.1:pep	28.4	2	1	1		51929	pep:novel chromosome:ASM23792v2:1:25604723:25619131:-1 gene:Smp_161840 transcript:Smp_161840.1 description:"Putative uncharacterized protein "
Smp_176190.1:pep	28.2	7	1	1		13883	pep:novel chromosome:ASM23792v2:6:12134038:12134640:-1 gene:Smp_176190 transcript:Smp_176190.1 description:"Putative uncharacterized protein "
Smp_132070.2:pep	28.16	3	2	2		66644	pep:novel chromosome:ASM23792v2:W:33074199:33116448:-1 gene:Smp_132070 transcript:Smp_132070.2 description:"Putative nachr subunit "
Smp_132070.1:pep	28.16	2	2	2		79566	pep:novel chromosome:ASM23792v2:W:33024641:33116448:-1 gene:Smp_132070 transcript:Smp_132070.1 description:"Putative nachr subunit "
Smp_087270.1:pep	28.12	3	2	2		85424	pep:novel chromosome:ASM23792v2:4:19218257:19237766:1 gene:Smp_087270 transcript:Smp_087270.1 description:"Putative atp-dependent RNA helicase "
Smp_163570.1:pep	28.07	1	3	2		559045	pep:novel supercontig:ASM23792v2:SC_0013:3088796:3252440:-1 gene:Smp_163570 transcript:Smp_163570.1 description:"Ryanodine receptor related "
Smp_155770.1:pep	28.04	2	2	1	Carbamidomethylation	64150	pep:novel chromosome:ASM23792v2:4:17725093:17742511:1 gene:Smp_155770 transcript:Smp_155770.1 description:"Putative uncharacterized protein "
Smp_030930.1:pep	27.98	5	2	1		32874	pep:novel chromosome:ASM23792v2:6:5825806:5831685:-1 gene:Smp_030930 transcript:Smp_030930.1 description:"Diphthamide biosynthesis protein 1 "
Smp_030930.2:pep	27.98	4	2	1		46454	pep:novel chromosome:ASM23792v2:6:5825806:5831685:-1 gene:Smp_030930 transcript:Smp_030930.2 description:"Diphthamide biosynthesis protein 1 "
Smp_012800.1:pep	27.96	12	1	1		10231	pep:novel chromosome:ASM23792v2:1:22251977:22252386:1 gene:Smp_012800 transcript:Smp_012800.1 description:"Putative uncharacterized protein "
Smp_044920.1:pep	27.94	1	1	1		92811	pep:novel supercontig:ASM23792v2:SC_0259:34748:67993:-1 gene:Smp_044920 transcript:Smp_044920.1 description:"Dynamin putative "
Smp_158820.1:pep	27.75	1	3	2		282367	pep:novel chromosome:ASM23792v2:4:1178066:1274613:1 gene:Smp_158820 transcript:Smp_158820.1 description:"Myotubularin-related protein "
Smp_161670.1:pep	27.68	0	1	1		320470	pep:novel supercontig:ASM23792v2:Chr_3.unplaced.SC_0077:1504218:1616374:1 gene:Smp_161670 transcript:Smp_161670.1 description:"Beige/beach protein-related "
Smp_135670.1:pep	27.68	2	1	1		72107	pep:novel chromosome:ASM23792v2:6:11206565:11258777:-1 gene:Smp_135670 transcript:Smp_135670.1 description:"Putative uncharacterized protein "
Smp_138030.1:pep	27.52	1	1	1		173774	pep:novel supercontig:ASM23792v2:SC_0163:278744:285223:1 gene:Smp_138030 transcript:Smp_138030.1 description:"Mixed-lineage leukemia protein mll putative "
Smp_150870.1:pep	27.48	2	3	1		68546	pep:novel chromosome:ASM23792v2:4:14071917:14086340:-1 gene:Smp_150870 transcript:Smp_150870.1 description:"Putative leucine-rich repeat-containing protein "
Smp_172490.1:pep	27.47	1	1	1		65166	pep:novel chromosome:ASM23792v2:6:9749886:9779493:-1 gene:Smp_172490 transcript:Smp_172490.1 description:"Putative uncharacterized protein "
Smp_089200.1:pep	27.45	2	2	2	Deamidation (NQ); Oxidation (M)	117240	pep:novel chromosome:ASM23792v2:1:26465153:26489843:1 gene:Smp_089200 transcript:Smp_089200.1 description:"Putative multidrug resistance protein 1 2 3 (P glycoprotein 1 2 3) "
Smp_010690.1:pep	27.45	3	1	1		37726	pep:novel chromosome:ASM23792v2:7:2435656:2446454:1 gene:Smp_010690 transcript:Smp_010690.1 description:"Putative arp2/3 "
Smp_127180.1:pep	27.38	1	2	2		184986	pep:novel chromosome:ASM23792v2:1:53910543:53947233:1 gene:Smp_127180 transcript:Smp_127180.1 description:"Putative uncharacterized protein "
Smp_146210.1:pep	27.19	8	2	2		23042	pep:novel chromosome:ASM23792v2:W:13080349:13113346:-1 gene:Smp_146210 transcript:Smp_146210.1 description:"Nucleoside diphosphate kinase "
Smp_143730.1:pep	27.16	1	1	1		156926	pep:novel chromosome:ASM23792v2:W:52914941:52945211:-1 gene:Smp_143730 transcript:Smp_143730.1 description:"Putative carboxypeptidase regulatory region-containing "
Smp_002160.1:pep	27.16	1	1	1		74579	pep:novel chromosome:ASM23792v2:6:3301187:3320010:-1 gene:Smp_002160 transcript:Smp_002160.1 description:"Putative uncharacterized protein "
Smp_016200.4:pep	26.95	3	1	1		42802	pep:novel chromosome:ASM23792v2:1:1950101:1970483:1 gene:Smp_016200 transcript:Smp_016200.4 description:"Putative flotillin-1 "
Smp_016200.3:pep	26.95	3	1	1		46560	pep:novel chromosome:ASM23792v2:1:1950123:1970724:1 gene:Smp_016200 transcript:Smp_016200.3 description:"Putative flotillin-1 "
Smp_173150.1:pep	26.93	4	1	1		24133	pep:novel chromosome:ASM23792v2:2:25522146:25524700:-1 gene:Smp_173150 transcript:Smp_173150.1 description:"Cd63 antigen-like "
Smp_203090.1:pep	26.92	27	2	2	Deamidation (NQ)	7933	pep:novel chromosome:ASM23792v2:6:18599762:18600069:1 gene:Smp_203090 transcript:Smp_203090.1 description:"Putative uncharacterized protein Smp_203090 "
Smp_171540.2:pep	26.92	4	3	2		64323	pep:novel supercontig:ASM23792v2:Chr_2.unplaced.SC_0193:108611:127561:1 gene:Smp_171540 transcript:Smp_171540.2 description:"Ribosome-binding protein 1 (Ribosome receptor protein) (MRRp) putative "
Smp_171540.1:pep	26.92	3	3	2		80742	pep:novel supercontig:ASM23792v2:Chr_2.unplaced.SC_0193:108649:127586:1 gene:Smp_171540 transcript:Smp_171540.1 description:"Ribosome-binding protein 1 (Ribosome receptor protein) (MRRp) putative "
Smp_171540.3:pep	26.92	3	3	2		86735	pep:novel supercontig:ASM23792v2:Chr_2.unplaced.SC_0193:108638:127561:1 gene:Smp_171540 transcript:Smp_171540.3 description:"Ribosome-binding protein 1 (Ribosome receptor protein) (MRRp) putative "
Smp_021750.1:pep	26.76	3	2	2		46186	pep:novel chromosome:ASM23792v2:2:2964412:2966086:-1 gene:Smp_021750 transcript:Smp_021750.1 description:"Bicoid-interacting protein related "
Smp_021750.2:pep	26.76	2	2	2		60560	pep:novel chromosome:ASM23792v2:2:2964412:2966195:-1 gene:Smp_021750 transcript:Smp_021750.2 description:"Bicoid-interacting protein related "
Smp_198590.1:pep	26.75	2	1	1		90992	pep:novel chromosome:ASM23792v2:W:9456854:9489422:-1 gene:Smp_198590 transcript:Smp_198590.1 description:"Putative kif1 "
Smp_004020.1:pep	26.74	1	1	1		154553	pep:novel chromosome:ASM23792v2:1:5759723:5794365:-1 gene:Smp_004020 transcript:Smp_004020.1 description:"Putative chromosome transmission fidelity factor "
Smp_180600.1:pep	26.7	4	1	1		26817	pep:novel chromosome:ASM23792v2:2:4252827:4261763:1 gene:Smp_180600 transcript:Smp_180600.1 description:"Insulin-like growth factor binding protein-related "
Smp_187860.1:pep	26.6	18	1	1		4559	pep:novel chromosome:ASM23792v2:W:9534264:9534384:-1 gene:Smp_187860 transcript:Smp_187860.1 description:"Hsp40-related "
Smp_196030.1:pep	26.57	1	1	1		84768	pep:novel chromosome:ASM23792v2:W:45379378:45403452:-1 gene:Smp_196030 transcript:Smp_196030.1 description:"Putative gtpase activating protein "
Smp_051130.1:pep	26.56	1	1	1		151528	pep:novel chromosome:ASM23792v2:6:14536872:14548795:-1 gene:Smp_051130 transcript:Smp_051130.1
Smp_170590.1:pep	26.54	1	1	1		242884	pep:novel chromosome:ASM23792v2:1:58598380:58678052:1 gene:Smp_170590 transcript:Smp_170590.1 description:"Putative cation efflux protein/ zinc transporter "
Smp_017450.1:pep	26.54	3	1	1		38215	pep:novel supercontig:ASM23792v2:Chr_3.unplaced.SC_0105:705047:723540:1 gene:Smp_017450 transcript:Smp_017450.1 description:"Putative uncharacterized protein "
Smp_144070.1:pep	26.42	1	3	2		340997	pep:novel chromosome:ASM23792v2:1:60246180:60264805:-1 gene:Smp_144070 transcript:Smp_144070.1 description:"Putative gastric mucin "
Smp_000630.1:pep	26.35	3	1	1		22539	pep:novel supercontig:ASM23792v2:SC_0113:294987:299693:1 gene:Smp_000630 transcript:Smp_000630.1 description:"Isochorismatase family protein putative "
Smp_123680.1:pep	26.35	1	1	1		57619	pep:novel chromosome:ASM23792v2:6:2735185:2758322:-1 gene:Smp_123680 transcript:Smp_123680.1 description:"Anoctamin "
Smp_158630.1:pep	26.35	1	1	1		77555	pep:novel supercontig:ASM23792v2:SC_0142:263713:283630:-1 gene:Smp_158630 transcript:Smp_158630.1 description:"Cement protein 3B variant 1 putative "
Smp_138690.1:pep	26.35	0	1	1		139189	pep:novel chromosome:ASM23792v2:4:19495917:19511453:-1 gene:Smp_138690 transcript:Smp_138690.1 description:"Putative leucine-rich repeat-containing protein "
Smp_179350.1:pep	26.35	0	1	1		188341	pep:novel chromosome:ASM23792v2:6:8990026:9006086:-1 gene:Smp_179350 transcript:Smp_179350.1 description:"Putative uncharacterized protein "
Smp_053130.1:pep	26.24	5	1	1		28748	pep:novel supercontig:ASM23792v2:SC_0041:916671:920639:1 gene:Smp_053130 transcript:Smp_053130.1 description:"40S ribosomal protein S6 "
Smp_166950.1:pep	26.21	1	1	1		122625	pep:novel chromosome:ASM23792v2:2:16631702:16634929:-1 gene:Smp_166950 transcript:Smp_166950.1 description:"Putative uncharacterized protein "
Smp_173950.1:pep	26.21	2	1	1		71462	pep:novel chromosome:ASM23792v2:7:4341301:4343184:1 gene:Smp_173950 transcript:Smp_173950.1 description:"Putative uncharacterized protein "
Smp_174560.1:pep	26.21	2	1	1		73425	pep:novel chromosome:ASM23792v2:3:17382705:17384674:1 gene:Smp_174560 transcript:Smp_174560.1 description:"Putative uncharacterized protein "
Smp_013690.1:pep	26.19	2	1	1		48041	pep:novel chromosome:ASM23792v2:1:5411994:5436121:1 gene:Smp_013690 transcript:Smp_013690.1 description:"Putative uncharacterized protein "
Smp_013040.1:pep	26.16	2	1	1		46960	pep:known chromosome:ASM23792v2:3:12709526:12722895:-1 gene:Smp_013040 transcript:Smp_013040.1 description:"Cathepsin D (A01 family) "
Smp_013040.2:pep	26.16	2	1	1		47214	pep:novel chromosome:ASM23792v2:3:12709526:12722851:-1 gene:Smp_013040 transcript:Smp_013040.2 description:"Cathepsin D (A01 family) "
Smp_143680.1:pep	26.04	0	1	1		346185	pep:novel chromosome:ASM23792v2:5:6558477:6668129:1 gene:Smp_143680 transcript:Smp_143680.1
Smp_131620.1:pep	25.99	1	1	1		142725	pep:novel chromosome:ASM23792v2:2:33419504:33461428:-1 gene:Smp_131620 transcript:Smp_131620.1 description:"Putative uncharacterized protein "
Smp_082370.1:pep	25.91	1	2	1		115189	pep:novel chromosome:ASM23792v2:7:7745173:7773097:1 gene:Smp_082370 transcript:Smp_082370.1 description:"Putative nadp transhydrogenase "
Smp_040790.1:pep	25.78	4	1	1		23296	pep:known chromosome:ASM23792v2:3:20565686:20566626:-1 gene:Smp_040790 transcript:Smp_040790.1 description:"Peptidyl-prolyl cis-trans isomerase B "
Smp_174950.1:pep	25.74	5	1	1		16148	pep:novel chromosome:ASM23792v2:W:14910321:14911490:-1 gene:Smp_174950 transcript:Smp_174950.1 description:"Putative 40s ribosomal protein S19 "
Smp_167010.1:pep	25.67	1	2	2		348536	pep:novel chromosome:ASM23792v2:2:16244930:16349583:-1 gene:Smp_167010 transcript:Smp_167010.1 description:"Putative talin "
Smp_133510.1:pep	25.67	1	2	2		227163	pep:novel chromosome:ASM23792v2:W:11266179:11312563:1 gene:Smp_133510 transcript:Smp_133510.1 description:"Putative aldehyde dehydrogenase "
Smp_159150.1:pep	25.55	3	2	2		71762	pep:novel chromosome:ASM23792v2:1:56952793:56985822:-1 gene:Smp_159150 transcript:Smp_159150.1 description:"Putative uncharacterized protein "
Smp_159150.2:pep	25.55	2	2	2		101996	pep:novel chromosome:ASM23792v2:1:56953667:57017564:-1 gene:Smp_159150 transcript:Smp_159150.2 description:"Putative uncharacterized protein "
Smp_145700.1:pep	25.52	1	2	1		217685	pep:novel chromosome:ASM23792v2:5:4748085:4834500:-1 gene:Smp_145700 transcript:Smp_145700.1 description:"Putative ankyrin 2 3/unc44 "
Smp_061920.2:pep	25.48	2	1	1		37356	pep:novel chromosome:ASM23792v2:W:29969652:29974262:-1 gene:Smp_061920 transcript:Smp_061920.2 description:"DNA repair protein\x3b Putative uv excision repair protein rad23 "
Smp_061920.1:pep	25.48	2	1	1		38682	pep:known chromosome:ASM23792v2:W:29968850:29974308:-1 gene:Smp_061920 transcript:Smp_061920.1 description:"DNA repair protein\x3b Putative uv excision repair protein rad23 "
Smp_033710.1:pep	25.44	2	1	1		71080	pep:known supercontig:ASM23792v2:Chr_2.unplaced.SC_0108:626781:636350:-1 gene:Smp_033710 transcript:Smp_033710.1 description:"DEAD box ATP-dependent RNA helicase putative "
Smp_000730.1:pep	25.44	6	1	1		20114	pep:novel supercontig:ASM23792v2:SC_0113:54923:60298:1 gene:Smp_000730 transcript:Smp_000730.1 description:"ADP-ribosylation factor family "
Smp_187410.1:pep	25.44	5	1	1		26618	pep:novel supercontig:ASM23792v2:SC_0212:335709:340869:-1 gene:Smp_187410 transcript:Smp_187410.1 description:"Putative uncharacterized protein "
Smp_182090.1:pep	25.44	16	1	1		8010	pep:novel supercontig:ASM23792v2:SC_0430:6675:6880:-1 gene:Smp_182090 transcript:Smp_182090.1 description:"Putative uncharacterized protein "
Smp_177380.1:pep	25.44	16	1	1		8124	pep:novel chromosome:ASM23792v2:1:65404033:65404672:-1 gene:Smp_177380 transcript:Smp_177380.1 description:"Putative uncharacterized protein "
Smp_199230.1:pep	25.44	16	1	1		8139	pep:novel supercontig:ASM23792v2:SC_0236:143482:143688:1 gene:Smp_199230 transcript:Smp_199230.1 description:"Endoglycoceramidase putative "
Smp_187010.1:pep	25.44	5	1	1		26764	pep:novel chromosome:ASM23792v2:4:17498547:17511684:-1 gene:Smp_187010 transcript:Smp_187010.1 description:"Putative uncharacterized protein "
Smp_165230.1:pep	25.35	0	2	1		377920	pep:novel chromosome:ASM23792v2:W:24719707:24802508:-1 gene:Smp_165230 transcript:Smp_165230.1 description:"Polycystin 1-related "
Smp_158870.1:pep	25.29	2	2	2		131257	pep:novel chromosome:ASM23792v2:4:1044201:1065643:-1 gene:Smp_158870 transcript:Smp_158870.1 description:"Putative cadherin "
Smp_132700.1:pep	25.27	0	1	1		190380	pep:novel supercontig:ASM23792v2:Chr_1.unplaced.SC_0010:1776716:1842661:-1 gene:Smp_132700 transcript:Smp_132700.1 description:"Nephrin putative "
Smp_086210.1:pep	25.16	5	1	1		25174	pep:novel chromosome:ASM23792v2:2:17365983:17372891:-1 gene:Smp_086210 transcript:Smp_086210.1 description:"Dihydropteridine reductase "
Smp_145120.1:pep	25.15	1	1	1		155775	pep:novel supercontig:ASM23792v2:SC_0191:167352:250928:1 gene:Smp_145120 transcript:Smp_145120.1 description:"Rabphilin-3a putative "
Smp_149910.1:pep	25.14	1	2	2		230059	pep:novel chromosome:ASM23792v2:4:3606902:3696169:1 gene:Smp_149910 transcript:Smp_149910.1 description:"Lar interacting protein (Lip)-related protein "
Smp_137540.1:pep	25.06	1	1	1		76126	pep:novel supercontig:ASM23792v2:Chr_W.unplaced.SC_0115:732706:747537:1 gene:Smp_137540 transcript:Smp_137540.1 description:"Disulfide oxidoreductase putative "
Smp_131770.1:pep	25.03	1	1	1		92645	pep:novel supercontig:ASM23792v2:Chr_3.unplaced.SC_0105:655076:688761:-1 gene:Smp_131770 transcript:Smp_131770.1 description:"DEAD box ATP-dependent RNA helicase putative "
Smp_170150.1:pep	25.03	1	1	1		86422	pep:novel supercontig:ASM23792v2:SC_0049:171723:213297:1 gene:Smp_170150 transcript:Smp_170150.1 description:"Putative uncharacterized protein "
Smp_087940.1:pep	24.94	7	1	1		11479	pep:novel chromosome:ASM23792v2:6:5334142:5337068:1 gene:Smp_087940 transcript:Smp_087940.1 description:"Putative gaba(A) receptor-associated protein "
Smp_158880.1:pep	24.9	3	1	1	Carbamidomethylation	35350	pep:novel chromosome:ASM23792v2:4:1030371:1031300:-1 gene:Smp_158880 transcript:Smp_158880.1 description:"Putative uncharacterized protein "
Smp_073390.1:pep	24.89	3	1	1	Carbamidomethylation	30979	pep:novel chromosome:ASM23792v2:W:54228664:54241222:-1 gene:Smp_073390 transcript:Smp_073390.1 description:"Putative uncharacterized protein "
Smp_136960.1:pep	24.88	1	1	1		164531	pep:novel chromosome:ASM23792v2:4:26088591:26171085:-1 gene:Smp_136960 transcript:Smp_136960.1 description:"Putative sideroflexin 1 2 3 "
Smp_166370.1:pep	24.87	2	1	1	Deamidation (NQ)	96872	pep:novel chromosome:ASM23792v2:1:59051747:59073673:1 gene:Smp_166370 transcript:Smp_166370.1 description:"Putative uncharacterized protein "
Smp_147330.1:pep	24.86	0	1	1		140896	pep:novel chromosome:ASM23792v2:2:19887508:19944102:-1 gene:Smp_147330 transcript:Smp_147330.1 description:"Putative atp-dependent RNA helicase "
Smp_007260.1:pep	24.82	1	3	2		110495	pep:novel chromosome:ASM23792v2:1:29994154:30007931:1 gene:Smp_007260 transcript:Smp_007260.1 description:"Putative atpase "
Smp_007260.2:pep	24.82	1	3	2		112593	pep:known chromosome:ASM23792v2:1:29994208:30007203:1 gene:Smp_007260 transcript:Smp_007260.2 description:"Putative atpase "
Smp_148250.1:pep	24.76	1	2	2		372309	pep:novel chromosome:ASM23792v2:2:13270204:13368627:1 gene:Smp_148250 transcript:Smp_148250.1 description:"Putative uncharacterized protein "
Smp_148980.1:pep	24.67	2	2	2		118580	pep:novel supercontig:ASM23792v2:Chr_4.unplaced.SC_0032:1017125:1028657:-1 gene:Smp_148980 transcript:Smp_148980.1 description:"Suppressor of fused putative "
Smp_163840.1:pep	24.67	5	1	1		28771	pep:novel chromosome:ASM23792v2:W:58158234:58171771:-1 gene:Smp_163840 transcript:Smp_163840.1 description:"Putative uncharacterized protein "
Smp_150700.1:pep	24.66	2	1	1		35444	pep:novel supercontig:ASM23792v2:SC_0041:302194:318802:-1 gene:Smp_150700 transcript:Smp_150700.1 description:"Pol-related "
Smp_129920.1:pep	24.65	1	1	1		58427	pep:novel chromosome:ASM23792v2:1:19355365:19380461:1 gene:Smp_129920 transcript:Smp_129920.1 description:"Transporter "
Smp_095480.1:pep	24.5	8	1	1		10915	pep:novel chromosome:ASM23792v2:1:44120415:44120749:-1 gene:Smp_095480 transcript:Smp_095480.1 description:"Putative dynein light chain "
Smp_175420.1:pep	24.49	5	1	1		20339	pep:novel chromosome:ASM23792v2:4:23060694:23061583:1 gene:Smp_175420 transcript:Smp_175420.1 description:"Putative microsomal signal peptidase 23 kD subunit (Spc22/23) "
Smp_090860.1:pep	24.44	2	1	1		55655	pep:novel chromosome:ASM23792v2:1:47680561:47691827:1 gene:Smp_090860 transcript:Smp_090860.1 description:"Putative uncharacterized protein "
Smp_130520.1:pep	24.42	1	1	1		80567	pep:novel supercontig:ASM23792v2:SC_0126:200107:249152:-1 gene:Smp_130520 transcript:Smp_130520.1 description:"Prominin (Prom) protein putative "
Smp_069720.1:pep	24.38	0	1	1		147979	pep:novel supercontig:ASM23792v2:SC_0160:529373:533182:1 gene:Smp_069720 transcript:Smp_069720.1 description:"Cadherin putative "
Smp_075120.1:pep	24.35	3	1	1		33754	pep:novel chromosome:ASM23792v2:3:6854164:6855311:-1 gene:Smp_075120 transcript:Smp_075120.1 description:"Putative pur-alpha "
Smp_144760.1:pep	24.34	1	3	2		190205	pep:novel supercontig:ASM23792v2:Chr_7.unplaced.SC_0100:702383:782623:1 gene:Smp_144760 transcript:Smp_144760.1 description:"Monocarboxylate transporter putative "
Smp_135190.1:pep	24.31	1	1	1		222022	pep:novel chromosome:ASM23792v2:W:39245452:39294104:1 gene:Smp_135190 transcript:Smp_135190.1 description:"Putative uncharacterized protein "
Smp_073620.1:pep	24.3	3	1	1		32899	pep:novel chromosome:ASM23792v2:1:9998730:10003763:1 gene:Smp_073620 transcript:Smp_073620.1 description:"Putative methionyl-tRNA synthetase "
Smp_017070.1:pep	24.23	3	1	1		44083	pep:known chromosome:ASM23792v2:W:57068727:57092405:-1 gene:Smp_017070 transcript:Smp_017070.1 description:"Putative 26s protease regulatory subunit S10b "
Smp_048160.1:pep	24.23	0	1	1		330700	pep:novel chromosome:ASM23792v2:1:48573373:48591569:1 gene:Smp_048160 transcript:Smp_048160.1 description:"Putative rna recognition motif protein split ends "
Smp_028070.2:pep	24.22	1	2	1		104057	pep:novel chromosome:ASM23792v2:1:33341478:33356974:1 gene:Smp_028070 transcript:Smp_028070.2 description:"Bicaudal D-like protein "
Smp_028070.1:pep	24.22	1	2	1		106299	pep:novel chromosome:ASM23792v2:1:33341447:33350079:1 gene:Smp_028070 transcript:Smp_028070.1 description:"Bicaudal D-like protein "
Smp_126600.1:pep	24.13	0	1	1		222715	pep:novel chromosome:ASM23792v2:1:40828527:40910314:-1 gene:Smp_126600 transcript:Smp_126600.1 description:"Putative uncharacterized protein "
Smp_099310.1:pep	23.94	1	1	1		89308	pep:novel supercontig:ASM23792v2:Chr_1.unplaced.SC_0076:725487:759739:-1 gene:Smp_099310 transcript:Smp_099310.1 description:"Protein transport protein Sec23 putative "
Smp_130790.1:pep	23.85	2	1	1		49884	pep:novel chromosome:ASM23792v2:W:21716004:21735557:-1 gene:Smp_130790 transcript:Smp_130790.1 description:"Eukaryotic release factor 3-related (Erfs) (Hbs1-like) "
Smp_130790.2:pep	23.85	2	1	1		71310	pep:novel chromosome:ASM23792v2:W:21716097:21735557:-1 gene:Smp_130790 transcript:Smp_130790.2 description:"Eukaryotic release factor 3-related (Erfs) (Hbs1-like) "
Smp_178810.1:pep	23.84	3	1	1		44264	pep:novel supercontig:ASM23792v2:SC_0292:46308:62537:-1 gene:Smp_178810 transcript:Smp_178810.1 description:"Putative uncharacterized protein "
Smp_016900.1:pep	23.83	5	1	1		23125	pep:novel chromosome:ASM23792v2:6:17638846:17642893:-1 gene:Smp_016900 transcript:Smp_016900.1 description:"Putative uncharacterized protein "
Smp_000110.1:pep	23.81	1	2	2		141846	pep:novel supercontig:ASM23792v2:Chr_3.unplaced.SC_0044:1217536:1251398:1 gene:Smp_000110 transcript:Smp_000110.1 description:"Similar to elongation factor Tu GTP binding domain containing 1 isoform 6-related "
Smp_009690.1:pep	23.79	3	1	1		35030	pep:novel supercontig:ASM23792v2:SC_0187:76180:77562:-1 gene:Smp_009690 transcript:Smp_009690.1 description:"60S acidic ribosomal protein P0 putative "
Smp_130330.1:pep	23.76	4	2	2	Oxidation (M)	47835	pep:novel chromosome:ASM23792v2:3:27060448:27076087:-1 gene:Smp_130330 transcript:Smp_130330.1 description:"Putative uncharacterized protein "
Smp_157410.1:pep	23.73	0	2	1		529805	pep:novel chromosome:ASM23792v2:2:21913448:21957341:1 gene:Smp_157410 transcript:Smp_157410.1 description:"Putative uncharacterized protein "
Smp_150680.1:pep	23.47	3	1	1		45006	pep:novel supercontig:ASM23792v2:SC_0041:453438:464294:1 gene:Smp_150680 transcript:Smp_150680.1 description:"Tryptophanyl-tRNA synthetase putative "
Smp_164380.1:pep	23.32	2	1	1		46567	pep:novel chromosome:ASM23792v2:6:6921791:6973818:-1 gene:Smp_164380 transcript:Smp_164380.1 description:"Putative camp-dependent protein kinase catalytic subunit "
Smp_169450.1:pep	23.25	1	1	1		158652	pep:novel supercontig:ASM23792v2:SC_0041:1305516:1352618:-1 gene:Smp_169450 transcript:Smp_169450.1 description:"DNA replication licensing factor MCM8 putative "
Smp_126240.1:pep	23.24	0	3	2		674303	pep:novel supercontig:ASM23792v2:SC_0170:39446:198061:1 gene:Smp_126240 transcript:Smp_126240.1 description:"Titin putative "
Smp_058150.1:pep	23.2	4	1	1		25596	pep:novel chromosome:ASM23792v2:5:2983388:2987443:-1 gene:Smp_058150 transcript:Smp_058150.1 description:"Putative uncharacterized protein "
Smp_082940.1:pep	23.18	6	1	1		16364	pep:novel supercontig:ASM23792v2:SC_0132:141508:142357:1 gene:Smp_082940 transcript:Smp_082940.1 description:"NADH-ubiquinone oxidoreductase subunit B17.2 putative "
Smp_153700.1:pep	23.12	1	1	1		78002	pep:novel supercontig:ASM23792v2:SC_0013:864214:867990:1 gene:Smp_153700 transcript:Smp_153700.1 description:"Protein phosphatase 1 binding protein putative "
Smp_147240.1:pep	23.12	0	1	1		169457	pep:novel chromosome:ASM23792v2:2:20389939:20482474:-1 gene:Smp_147240 transcript:Smp_147240.1 description:"Putative wd40 protein "
Smp_174380.1:pep	23.12	1	1	1		105848	pep:novel supercontig:ASM23792v2:SC_0111:552233:565775:1 gene:Smp_174380 transcript:Smp_174380.1 description:"Fbxl16 putative "
Smp_134050.1:pep	23.12	1	1	1		129155	pep:novel chromosome:ASM23792v2:2:3662395:3741199:1 gene:Smp_134050 transcript:Smp_134050.1 description:"Putative dihydropyridine-sensitive l-type calcium channel "
Smp_166910.1:pep	23.12	0	1	1		144590	pep:novel supercontig:ASM23792v2:SC_0224:255001:267390:-1 gene:Smp_166910 transcript:Smp_166910.1 description:"Calcium-activated potassium channel "
Smp_168960.1:pep	23.1	1	1	1		61196	pep:novel supercontig:ASM23792v2:SC_0297:49023:78542:-1 gene:Smp_168960 transcript:Smp_168960.1 description:"Multiple pdz domain protein putative "
Smp_121640.1:pep	23.1	2	1	1		37509	pep:novel supercontig:ASM23792v2:SC_0144:226643:235298:1 gene:Smp_121640 transcript:Smp_121640.1 description:"Transcription initiation factor iif (Tfiif) beta subunit-related "
Smp_155380.1:pep	23.1	1	1	1		65504	pep:novel chromosome:ASM23792v2:W:30387043:30391898:1 gene:Smp_155380 transcript:Smp_155380.1 description:"Putative uncharacterized protein "
Smp_156960.1:pep	23.1	1	1	1		71499	pep:novel chromosome:ASM23792v2:5:4925674:4985419:1 gene:Smp_156960 transcript:Smp_156960.1 description:"Nardilysin (M16 family) "
Smp_156960.2:pep	23.1	1	1	1		94221	pep:novel chromosome:ASM23792v2:5:4897119:4985419:1 gene:Smp_156960 transcript:Smp_156960.2 description:"Nardilysin (M16 family) "
Smp_144490.1:pep	23.1	0	1	1		143500	pep:novel chromosome:ASM23792v2:1:41585414:41604722:1 gene:Smp_144490 transcript:Smp_144490.1 description:"N-acetyltransferase-related "
Smp_210070.1:pep	23.1	0	1	1		250320	pep:novel chromosome:ASM23792v2:3:12230700:12289170:1 gene:Smp_210070 transcript:Smp_210070.1 description:"Host cell factor-related "
Smp_129500.1:pep	23.09	1	1	1		198333	pep:novel chromosome:ASM23792v2:3:7992879:8024188:-1 gene:Smp_129500 transcript:Smp_129500.1 description:"DNA-directed RNA polymerase "
Smp_022410.1:pep	23.02	7	1	1		16840	pep:novel chromosome:ASM23792v2:W:5860119:5862156:1 gene:Smp_022410 transcript:Smp_022410.1 description:"Putative f-box and wd40 domain protein "
Smp_165970.1:pep	22.98	2	1	1	Carbamidomethylation	94792	pep:novel chromosome:ASM23792v2:1:17902223:17927550:-1 gene:Smp_165970 transcript:Smp_165970.1 description:"Putative acidic fibroblast growth factor intracellular binding protein "
Smp_105960.1:pep	22.97	2	1	1		61357	pep:novel chromosome:ASM23792v2:3:11248340:11285412:-1 gene:Smp_105960 transcript:Smp_105960.1 description:"Zuotin related factor "
Smp_141510.1:pep	22.96	1	1	1		125079	pep:novel chromosome:ASM23792v2:6:12641832:12686304:-1 gene:Smp_141510 transcript:Smp_141510.1 description:"Family S9 non-peptidase homologue (S09 family) "
Smp_095520.1:pep	22.96	7	1	1		10400	pep:known chromosome:ASM23792v2:1:44164618:44165960:-1 gene:Smp_095520 transcript:Smp_095520.1 description:"Dynein light chain "
Smp_201060.1:pep	22.96	7	1	1		10472	pep:known chromosome:ASM23792v2:1:44178194:44178781:1 gene:Smp_201060 transcript:Smp_201060.1 description:"Probable dynein light chain "
Smp_140430.1:pep	22.93	3	1	1		39595	pep:novel supercontig:ASM23792v2:Chr_2.unplaced.SC_0108:822339:833874:1 gene:Smp_140430 transcript:Smp_140430.1 description:"Adenosine deaminase-related "
Smp_119920.1:pep	22.89	5	1	1		16859	pep:novel supercontig:ASM23792v2:SC_0455:12185:12763:-1 gene:Smp_119920 transcript:Smp_119920.1 description:"Ribosomal protein S9 putative "
Smp_180290.1:pep	22.88	1	1	1		91312	pep:novel chromosome:ASM23792v2:1:26730973:26752058:-1 gene:Smp_180290 transcript:Smp_180290.1 description:"Membrane associated guanylate kinase inverted related "
Smp_177730.1:pep	22.84	9	1	1		14299	pep:novel chromosome:ASM23792v2:W:15462229:15463070:1 gene:Smp_177730 transcript:Smp_177730.1 description:"Putative uncharacterized protein "
Smp_070310.1:pep	22.8	1	1	1		97306	pep:novel chromosome:ASM23792v2:W:56568173:56615652:-1 gene:Smp_070310 transcript:Smp_070310.1 description:"Putative ecotropic viral integration site "
Smp_142630.1:pep	22.8	0	1	1		235408	pep:novel chromosome:ASM23792v2:1:34354644:34462059:1 gene:Smp_142630 transcript:Smp_142630.1 description:"Putative talin 2 "
Smp_085310.2:pep	22.75	2	1	1		57794	pep:novel supercontig:ASM23792v2:Chr_1.unplaced.SC_0094:874369:882120:1 gene:Smp_085310 transcript:Smp_085310.2 description:"26S proteasome regulatory subunit S3 putative "
Smp_045860.2:pep	22.72	1	1	1		69259	pep:novel chromosome:ASM23792v2:W:36831340:36851387:-1 gene:Smp_045860 transcript:Smp_045860.2 description:"Putative histidine acid phosphatase "
Smp_045860.1:pep	22.72	1	1	1		92330	pep:novel chromosome:ASM23792v2:W:36831340:36851387:-1 gene:Smp_045860 transcript:Smp_045860.1 description:"Putative histidine acid phosphatase "
Smp_146640.1:pep	22.72	1	1	1		88624	pep:novel supercontig:ASM23792v2:SC_0037:2165796:2206108:-1 gene:Smp_146640 transcript:Smp_146640.1 description:"Glycosyltransferase-related "
Smp_139110.1:pep	22.71	1	1	1		105699	pep:novel supercontig:ASM23792v2:SC_0340:2777:41452:1 gene:Smp_139110 transcript:Smp_139110.1 description:"Ankyrin 2 3/unc44 putative "
Smp_172040.1:pep	22.71	0	2	1		313841	pep:novel chromosome:ASM23792v2:1:51564503:51704768:-1 gene:Smp_172040 transcript:Smp_172040.1 description:"Putative unc-13 (Munc13) "
Smp_034940.1:pep	22.68	1	2	1	Oxidation (M)	88595	pep:novel chromosome:ASM23792v2:1:15214373:15234216:-1 gene:Smp_034940 transcript:Smp_034940.1 description:"Putative uncharacterized protein "
Smp_034940.2:pep	22.68	1	2	1	Oxidation (M)	89454	pep:known chromosome:ASM23792v2:1:15214796:15230879:-1 gene:Smp_034940 transcript:Smp_034940.2 description:"Putative uncharacterized protein "
Smp_034940.3:pep	22.68	1	1	1	Oxidation (M)	78608	pep:novel chromosome:ASM23792v2:1:15218892:15230879:-1 gene:Smp_034940 transcript:Smp_034940.3 description:"Putative uncharacterized protein "
Smp_073600.1:pep	22.63	5	1	1		25200	pep:novel chromosome:ASM23792v2:1:10054848:10057055:-1 gene:Smp_073600 transcript:Smp_073600.1 description:"Putative platelet-activating factor acetylhydrolase ib "
Smp_038730.10:pep	22.62	1	1	1		109766	pep:novel chromosome:ASM23792v2:4:5010863:5018397:1 gene:Smp_038730 transcript:Smp_038730.10 description:"Putative uncharacterized protein "
Smp_038730.2:pep	22.62	1	1	1		134207	pep:novel chromosome:ASM23792v2:4:5009937:5018397:1 gene:Smp_038730 transcript:Smp_038730.2 description:"Putative uncharacterized protein "
Smp_038730.7:pep	22.62	1	1	1		136899	pep:novel chromosome:ASM23792v2:4:5009937:5018397:1 gene:Smp_038730 transcript:Smp_038730.7 description:"Putative uncharacterized protein "
Smp_038730.1:pep	22.62	1	1	1		138362	pep:novel chromosome:ASM23792v2:4:5009937:5031647:1 gene:Smp_038730 transcript:Smp_038730.1 description:"Putative uncharacterized protein "
Smp_038730.5:pep	22.62	0	1	1		155045	pep:novel chromosome:ASM23792v2:4:5009937:5018397:1 gene:Smp_038730 transcript:Smp_038730.5 description:"Putative uncharacterized protein "
Smp_210300.1:pep	22.61	2	1	1		82821	pep:novel chromosome:ASM23792v2:2:32757544:32802698:-1 gene:Smp_210300 transcript:Smp_210300.1 description:"Putative 60s ribosomal protein L7a "
Smp_064830.1:pep	22.6	6	1	1		24251	pep:novel chromosome:ASM23792v2:W:38118236:38119541:-1 gene:Smp_064830 transcript:Smp_064830.1 description:"Putative survival motor neuron protein "
Smp_163810.1:pep	22.47	1	1	1		139651	pep:novel chromosome:ASM23792v2:W:58331618:58415545:1 gene:Smp_163810 transcript:Smp_163810.1 description:"Putative laminin gamma-1 chain "
Smp_127000.1:pep	22.45	1	1	1		119225	pep:novel chromosome:ASM23792v2:6:10429346:10475564:1 gene:Smp_127000 transcript:Smp_127000.1 description:"Putative cationic amino acid transporter "
Smp_079310.1:pep	22.25	4	1	1		24100	pep:novel chromosome:ASM23792v2:1:10821345:10824102:1 gene:Smp_079310 transcript:Smp_079310.1 description:"Transmembrane protein tmp21-related "
Smp_158050.1:pep	22.2	1	1	1		181600	pep:novel supercontig:ASM23792v2:SC_0136:511777:535184:1 gene:Smp_158050 transcript:Smp_158050.1 description:"Helicase putative "
Smp_149070.1:pep	22.19	1	1	1		91887	pep:novel supercontig:ASM23792v2:Chr_4.unplaced.SC_0032:464385:479336:1 gene:Smp_149070 transcript:Smp_149070.1 description:"Nucleolar rna-associated protein putative "
Smp_058160.1:pep	22.19	4	1	1		14768	pep:novel chromosome:ASM23792v2:5:2997699:3000402:-1 gene:Smp_058160 transcript:Smp_058160.1 description:"Putative uncharacterized protein "
Smp_126720.1:pep	22.19	2	1	1		55879	pep:novel chromosome:ASM23792v2:1:31182756:31217659:1 gene:Smp_126720 transcript:Smp_126720.1 description:"Putative uncharacterized protein "
Smp_053100.1:pep	22.17	1	1	1		126917	pep:novel chromosome:ASM23792v2:5:2025693:2055534:-1 gene:Smp_053100 transcript:Smp_053100.1 description:"Putative pdz domain containing guanine nucleotide exchange factor pdz-gef "
Smp_146100.1:pep	22.16	1	1	1		90598	pep:novel chromosome:ASM23792v2:2:27796229:27835246:1 gene:Smp_146100 transcript:Smp_146100.1 description:"Putative sec15 "
Smp_008290.1:pep	22.16	0	1	1		218738	pep:novel chromosome:ASM23792v2:1:40596322:40653653:-1 gene:Smp_008290 transcript:Smp_008290.1 description:"Putative uncharacterized protein "
Smp_162930.1:pep	22.07	0	2	1		325536	pep:novel chromosome:ASM23792v2:W:55919185:56025044:-1 gene:Smp_162930 transcript:Smp_162930.1 description:"Beige/beach protein-related "
Smp_143700.1:pep	22.02	6	1	1		23871	pep:novel chromosome:ASM23792v2:5:6843179:6856788:1 gene:Smp_143700 transcript:Smp_143700.1 description:"Putative uncharacterized protein "
Smp_106080.2:pep	21.94	4	1	1		28044	pep:novel supercontig:ASM23792v2:SC_0334:37857:48792:-1 gene:Smp_106080 transcript:Smp_106080.2 description:"NADH-ubiquinone oxidoreductase 39 kD subunit putative "
Smp_106080.1:pep	21.94	3	1	1		37679	pep:novel supercontig:ASM23792v2:SC_0334:35420:50402:-1 gene:Smp_106080 transcript:Smp_106080.1 description:"NADH-ubiquinone oxidoreductase 39 kD subunit putative "
Smp_180000.1:pep	21.86	4	1	1		22436	pep:novel chromosome:ASM23792v2:W:26921840:26922484:-1 gene:Smp_180000 transcript:Smp_180000.1 description:"Putative 40s ribosomal protein S9 "
Smp_147970.1:pep	21.86	2	1	1	Carbamidomethylation	58634	pep:novel chromosome:ASM23792v2:1:48703694:48728727:-1 gene:Smp_147970 transcript:Smp_147970.1 description:"Putative kif1 "
Smp_180910.2:pep	21.78	1	1	1		168181	pep:novel chromosome:ASM23792v2:2:4150426:4168273:1 gene:Smp_180910 transcript:Smp_180910.2 description:"Putative pumilio "
Smp_180910.1:pep	21.78	1	1	1		168440	pep:novel chromosome:ASM23792v2:2:4150426:4168376:1 gene:Smp_180910 transcript:Smp_180910.1 description:"Putative pumilio "
Smp_072870.1:pep	21.76	2	1	1		42516	pep:novel supercontig:ASM23792v2:Chr_3.unplaced.SC_0077:1333496:1352733:1 gene:Smp_072870 transcript:Smp_072870.1 description:"Actin putative "
Smp_041520.1:pep	21.75	2	1	1		48106	pep:novel supercontig:ASM23792v2:Chr_7.unplaced.SC_0100:1063763:1073148:1 gene:Smp_041520 transcript:Smp_041520.1 description:"Putative uncharacterized protein "
Smp_165640.1:pep	21.75	6	1	1		12487	pep:novel supercontig:ASM23792v2:SC_0156:75184:79161:1 gene:Smp_165640 transcript:Smp_165640.1 description:"Beta lactamase domain putative "
Smp_150210.1:pep	21.7	1	1	1		92657	pep:novel chromosome:ASM23792v2:3:14082190:14103059:1 gene:Smp_150210 transcript:Smp_150210.1 description:"Putative autocrine motility factor receptor amfr "
Smp_161080.1:pep	21.61	1	2	1		127729	pep:novel chromosome:ASM23792v2:W:48504189:48551430:1 gene:Smp_161080 transcript:Smp_161080.1 description:"Ran binding protein 9-related "
Smp_078230.1:pep	21.61	2	1	1		55347	pep:novel chromosome:ASM23792v2:6:7074079:7104992:1 gene:Smp_078230 transcript:Smp_078230.1 description:"Putative uncharacterized protein "
Smp_202700.1:pep	21.59	13	1	1		9160	pep:novel chromosome:ASM23792v2:4:17255653:17259077:-1 gene:Smp_202700 transcript:Smp_202700.1 description:"Putative uncharacterized protein Smp_202700 "
Smp_130280.1:pep	21.59	0	1	1		279495	pep:novel chromosome:ASM23792v2:3:26495325:26616537:-1 gene:Smp_130280 transcript:Smp_130280.1 description:"Cell polarity protein "
Smp_153120.1:pep	21.54	1	1	1		189535	pep:novel supercontig:ASM23792v2:SC_0173:225288:260357:1 gene:Smp_153120 transcript:Smp_153120.1 description:"Putative uncharacterized protein "
Smp_021100.1:pep	21.5	1	1	1		138808	pep:novel chromosome:ASM23792v2:2:29899975:29919979:-1 gene:Smp_021100 transcript:Smp_021100.1 description:"Putative uncharacterized protein "
Smp_089380.1:pep	21.46	7	1	1		12570	pep:novel chromosome:ASM23792v2:6:1606548:1606880:-1 gene:Smp_089380 transcript:Smp_089380.1 description:"Putative uncharacterized protein "
Smp_095920.1:pep	21.46	1	1	1		63959	pep:novel chromosome:ASM23792v2:2:31386233:31406575:-1 gene:Smp_095920 transcript:Smp_095920.1 description:"Putative dead box ATP-dependent RNA helicase "
Smp_172060.1:pep	21.44	1	1	1		89806	pep:novel chromosome:ASM23792v2:1:51784014:51806663:-1 gene:Smp_172060 transcript:Smp_172060.1 description:"Putative exostosin-1 "
Smp_147560.1:pep	21.44	0	1	1		259355	pep:novel chromosome:ASM23792v2:2:8990616:9019916:-1 gene:Smp_147560 transcript:Smp_147560.1 description:"Putative uncharacterized protein "
Smp_143020.1:pep	21.42	2	1	1		80396	pep:novel chromosome:ASM23792v2:W:2554616:2570355:-1 gene:Smp_143020 transcript:Smp_143020.1 description:"Putative uncharacterized protein "
Smp_092850.3:pep	21.4	3	1	1		39780	pep:novel chromosome:ASM23792v2:1:35336003:35353305:-1 gene:Smp_092850 transcript:Smp_092850.3 description:"Putative uncharacterized protein "
Smp_049990.1:pep	21.37	1	1	1	Amidation	81041	pep:novel supercontig:ASM23792v2:Chr_4.unplaced.SC_0032:1225294:1240620:-1 gene:Smp_049990 transcript:Smp_049990.1 description:"Casp putative "
Smp_015440.1:pep	21.26	2	1	1		43341	pep:novel chromosome:ASM23792v2:W:47856235:47858949:-1 gene:Smp_015440 transcript:Smp_015440.1 description:"Putative syntaxin-31 (AtSYP31) (AtSED5) "
Smp_099030.1:pep	21.26	2	1	1		42130	pep:novel chromosome:ASM23792v2:W:44209548:44217485:1 gene:Smp_099030 transcript:Smp_099030.1 description:"Protein kinase "
Smp_019760.1:pep	21.26	1	1	1		102824	pep:novel supercontig:ASM23792v2:SC_0136:44253:69458:1 gene:Smp_019760 transcript:Smp_019760.1 description:"DNA polymerase theta putative "
Smp_160210.1:pep	21.25	1	1	1		66381	pep:novel chromosome:ASM23792v2:4:18211314:18247008:1 gene:Smp_160210 transcript:Smp_160210.1 description:"Putative ceramide glucosyltransferase "
Smp_135550.1:pep	21.23	2	1	1		51072	pep:novel chromosome:ASM23792v2:4:11394480:11409574:-1 gene:Smp_135550 transcript:Smp_135550.1 description:"Nalp (Nacht leucine rich repeat and pyrin domain containing)-related "
Smp_002630.1:pep	21.22	4	1	1		26643	pep:known chromosome:ASM23792v2:3:24185015:24186918:1 gene:Smp_002630 transcript:Smp_002630.1 description:"Venom allergen-like (VAL) 2 protein\x3b Venom allergen-like protein 2 "
Smp_177000.1:pep	21.21	1	1	1		206208	pep:novel chromosome:ASM23792v2:3:25549490:25620517:1 gene:Smp_177000 transcript:Smp_177000.1 description:"Putative uncharacterized protein "
Smp_171710.1:pep	21.21	1	1	1		130497	pep:novel chromosome:ASM23792v2:W:4960600:4996746:1 gene:Smp_171710 transcript:Smp_171710.1 description:"Putative structural maintenance of chromosomes smc2 "
Smp_044800.1:pep	21.2	1	1	1		87049	pep:novel chromosome:ASM23792v2:2:9340232:9371791:-1 gene:Smp_044800 transcript:Smp_044800.1 description:"Putative ankyrin repeat domain protein "
Smp_040970.1:pep	21.09	1	2	1		98400	pep:novel chromosome:ASM23792v2:1:41547115:41572232:1 gene:Smp_040970 transcript:Smp_040970.1 description:"Putative vacuolar proton atpases "
Smp_011830.1:pep	21.09	3	1	1		24484	pep:novel chromosome:ASM23792v2:W:23842197:23857888:1 gene:Smp_011830 transcript:Smp_011830.1 description:"Putative uncharacterized protein "
Smp_151220.1:pep	21.09	0	1	1		145154	pep:novel chromosome:ASM23792v2:W:41729312:41745196:-1 gene:Smp_151220 transcript:Smp_151220.1 description:"Beta-1 3-n-acetylglucosaminyltransferase putati ve "
Smp_160850.1:pep	21.09	0	1	1		270701	pep:novel chromosome:ASM23792v2:3:22257286:22291243:1 gene:Smp_160850 transcript:Smp_160850.1 description:"Putative tpr "
Smp_199260.1:pep	21.08	1	1	1		149990	pep:novel supercontig:ASM23792v2:SC_0242:95767:226647:-1 gene:Smp_199260 transcript:Smp_199260.1 description:"Vesicular amine transporter putative "
Smp_132200.1:pep	20.99	2	1	1		61090	pep:novel chromosome:ASM23792v2:3:4287798:4321358:-1 gene:Smp_132200 transcript:Smp_132200.1 description:"Putative shoc2 "
Smp_154850.1:pep	20.98	1	1	1		130618	pep:novel chromosome:ASM23792v2:2:10766723:10831939:1 gene:Smp_154850 transcript:Smp_154850.1 description:"Putative rap gtpase-activating protein "
Smp_156040.1:pep	20.97	1	1	1		187164	pep:novel chromosome:ASM23792v2:4:538986:600635:1 gene:Smp_156040 transcript:Smp_156040.1 description:"Putative sugar transporter "
Smp_124760.1:pep	20.96	1	1	1		161519	pep:novel supercontig:ASM23792v2:SC_0244:161620:189342:-1 gene:Smp_124760 transcript:Smp_124760.1 description:"Putative uncharacterized protein "
Smp_060940.2:pep	20.91	1	1	1		110148	pep:novel chromosome:ASM23792v2:2:10945555:10969954:-1 gene:Smp_060940 transcript:Smp_060940.2 description:"Protein kinase "
Smp_060940.1:pep	20.91	1	1	1		119932	pep:novel chromosome:ASM23792v2:2:10945555:10969954:-1 gene:Smp_060940 transcript:Smp_060940.1 description:"Protein kinase "
Smp_178740.1:pep	20.86	4	1	1		39714	pep:novel chromosome:ASM23792v2:W:26328618:26335123:1 gene:Smp_178740 transcript:Smp_178740.1 description:"Tesmin-related "
Smp_176470.1:pep	20.83	1	1	1		116712	pep:novel supercontig:ASM23792v2:Chr_3.unplaced.SC_0141:364392:381000:1 gene:Smp_176470 transcript:Smp_176470.1 description:"Cadherin putative "
Smp_199910.1:pep	20.83	2	1	1		82997	pep:novel supercontig:ASM23792v2:SC_0686:2318:4453:1 gene:Smp_199910 transcript:Smp_199910.1
Smp_181050.1:pep	20.82	1	1	1		117035	pep:novel chromosome:ASM23792v2:1:1525185:1553178:1 gene:Smp_181050 transcript:Smp_181050.1 description:"Putative uncharacterized protein "
Smp_153250.1:pep	20.82	1	1	1		177685	pep:novel chromosome:ASM23792v2:W:3302648:3342534:-1 gene:Smp_153250 transcript:Smp_153250.1 description:"Putative uncharacterized protein "
Smp_147590.1:pep	20.8	1	1	1		223864	pep:novel chromosome:ASM23792v2:2:8756439:8808878:1 gene:Smp_147590 transcript:Smp_147590.1 description:"Putative rac guanyl-nucleotide exchange factor "
Smp_168340.1:pep	20.7	1	2	1		131575	pep:novel chromosome:ASM23792v2:3:11868822:11905178:-1 gene:Smp_168340 transcript:Smp_168340.1 description:"Putative uncharacterized protein "
Smp_128950.1:pep	20.66	1	1	1		156810	pep:novel chromosome:ASM23792v2:1:21758464:21786347:1 gene:Smp_128950 transcript:Smp_128950.1 description:"Putative tankyrase "
Smp_146080.1:pep	20.66	1	1	1		108344	pep:novel chromosome:ASM23792v2:2:27690265:27732832:1 gene:Smp_146080 transcript:Smp_146080.1 description:"Putative uncharacterized protein "
Smp_071150.1:pep	20.66	1	1	1		65289	pep:novel chromosome:ASM23792v2:1:44020711:44054839:1 gene:Smp_071150 transcript:Smp_071150.1 description:"Formin binding protein and related proteins "
Smp_001780.1:pep	20.65	2	1	1		59789	pep:novel chromosome:ASM23792v2:2:18770571:18785114:1 gene:Smp_001780 transcript:Smp_001780.1 description:"Putative uncharacterized protein "
Smp_043100.1:pep	20.61	3	1	1		28651	pep:novel chromosome:ASM23792v2:4:13115284:13116390:-1 gene:Smp_043100 transcript:Smp_043100.1 description:"Putative heterogeneous nuclear ribonucleoprotein "
Smp_180750.1:pep	20.6	3	1	1		25304	pep:novel chromosome:ASM23792v2:1:42356162:42359314:1 gene:Smp_180750 transcript:Smp_180750.1 description:"Putative uncharacterized protein "
Smp_129870.1:pep	20.58	1	1	1	Carbamidomethylation	75533	pep:novel chromosome:ASM23792v2:1:19215168:19230376:-1 gene:Smp_129870 transcript:Smp_129870.1 description:"Putative cement protein 3B variant 1 "
Smp_160960.1:pep	20.57	1	1	1		81846	pep:novel chromosome:ASM23792v2:1:23129829:23132093:-1 gene:Smp_160960 transcript:Smp_160960.1 description:"Putative asparagine-rich protein "
Smp_168650.1:pep	20.57	1	1	1		266792	pep:novel supercontig:ASM23792v2:Chr_W.unplaced.SC_0231:2620:78151:-1 gene:Smp_168650 transcript:Smp_168650.1 description:"Calponin homolog putative "
Smp_040800.1:pep	20.57	1	1	1		148866	pep:novel chromosome:ASM23792v2:3:20532384:20564148:1 gene:Smp_040800 transcript:Smp_040800.1 description:"Putative glycyl-tRNA synthetase "
Smp_008860.1:pep	20.44	7	1	1		18822	pep:novel chromosome:ASM23792v2:4:7471977:7477643:-1 gene:Smp_008860 transcript:Smp_008860.1 description:"Putative phospholipid scramblase 1 "
Smp_068350.1:pep	20.41	4	1	1		42268	pep:novel chromosome:ASM23792v2:1:57024445:57041037:1 gene:Smp_068350 transcript:Smp_068350.1 description:"Putative uncharacterized protein "
Smp_205800.1:pep	20.4	9	1	1		9835	pep:novel supercontig:ASM23792v2:SC_0662:961:1315:1 gene:Smp_205800 transcript:Smp_205800.1 description:"Putative uncharacterized protein Smp_205800 "
Smp_034660.1:pep	20.32	2	2	1	Deamidation (NQ)	105717	pep:novel chromosome:ASM23792v2:1:20655109:20661205:1 gene:Smp_034660 transcript:Smp_034660.1 description:"Cytohesin-related guanine nucleotide-exchange protein "
Smp_114160.1:pep	20.32	2	1	1		32738	pep:novel chromosome:ASM23792v2:1:29786421:29788830:1 gene:Smp_114160 transcript:Smp_114160.1 description:"GTP-binding protein-related "
Smp_087810.1:pep	20.32	1	1	1		71161	pep:novel chromosome:ASM23792v2:6:4984893:5003037:-1 gene:Smp_087810 transcript:Smp_087810.1 description:"Putative gtp binding protein "
Smp_070190.1:pep	20.32	1	1	1		103842	pep:known chromosome:ASM23792v2:4:18084405:18101905:1 gene:Smp_070190 transcript:Smp_070190.1 description:"Putative gcn5 "
Smp_126140.1:pep	20.32	0	1	1		144101	pep:known chromosome:ASM23792v2:1:29645247:29709899:-1 gene:Smp_126140 transcript:Smp_126140.1 description:"Alpha integrin receptor 1\x3b Putative integrin alpha "
Smp_127140.1:pep	20.32	0	1	1		151619	pep:novel chromosome:ASM23792v2:6:17984469:18011528:-1 gene:Smp_127140 transcript:Smp_127140.1 description:"Cell wall protein Awa1p-like "
Smp_155030.1:pep	20.32	0	2	1		159607	pep:novel supercontig:ASM23792v2:SC_0062:1518083:1567805:-1 gene:Smp_155030 transcript:Smp_155030.1 description:"Putative uncharacterized protein "
Smp_181260.1:pep	20.32	0	1	1		238786	pep:novel chromosome:ASM23792v2:3:27588949:27622441:1 gene:Smp_181260 transcript:Smp_181260.1 description:"Putative uncharacterized protein "
Smp_077380.1:pep	20.32	7	1	1		12901	pep:novel chromosome:ASM23792v2:W:58211586:58212038:1 gene:Smp_077380 transcript:Smp_077380.1 description:"Putative uncharacterized protein "
Smp_181250.1:pep	20.31	1	1	1		97971	pep:novel chromosome:ASM23792v2:3:27428140:27480292:1 gene:Smp_181250 transcript:Smp_181250.1 description:"Putative uncharacterized protein "
Smp_080030.1:pep	20.28	6	1	1		21438	pep:novel chromosome:ASM23792v2:W:24842240:24846769:1 gene:Smp_080030 transcript:Smp_080030.1
Smp_121780.1:pep	20.27	2	1	1		74664	pep:novel chromosome:ASM23792v2:3:455041:498032:-1 gene:Smp_121780 transcript:Smp_121780.1 description:"Serine/threonine kinase "
Smp_173140.1:pep	20.23	1	1	1		115025	pep:novel chromosome:ASM23792v2:W:54664115:54695777:-1 gene:Smp_173140 transcript:Smp_173140.1 description:"Subfamily M3A non-peptidase homologue (M03 family) "
Smp_197580.1:pep	20.2	2	1	1		47426	pep:novel chromosome:ASM23792v2:3:7808849:7817129:1 gene:Smp_197580 transcript:Smp_197580.1 description:"Putative uncharacterized protein "
Smp_149980.1:pep	20.17	2	1	1		72780	pep:novel chromosome:ASM23792v2:4:3269129:3322536:-1 gene:Smp_149980 transcript:Smp_149980.1 description:"Putative soluble guanylate cyclase gcy "
Smp_136250.2:pep	20.14	2	1	1		47246	pep:novel chromosome:ASM23792v2:5:72227:82787:-1 gene:Smp_136250 transcript:Smp_136250.2 description:"Putative uncharacterized protein "
Smp_136250.3:pep	20.14	1	1	1		67755	pep:novel chromosome:ASM23792v2:5:63475:82787:-1 gene:Smp_136250 transcript:Smp_136250.3 description:"Putative uncharacterized protein "
Smp_136250.1:pep	20.14	1	1	1		72126	pep:novel chromosome:ASM23792v2:5:56485:82787:-1 gene:Smp_136250 transcript:Smp_136250.1 description:"Putative uncharacterized protein "
Smp_098370.1:pep	20.14	2	1	1		51189	pep:novel supercontig:ASM23792v2:SC_0207:330463:344736:-1 gene:Smp_098370 transcript:Smp_098370.1 description:"Ubiquinone biosynthesis protein aarf(E.coli)/abc1 putative "
Smp_098370.2:pep	20.14	2	1	1		55167	pep:novel supercontig:ASM23792v2:SC_0207:330596:344736:-1 gene:Smp_098370 transcript:Smp_098370.2 description:"Ubiquinone biosynthesis protein aarf(E.coli)/abc1 putative "
Smp_163370.1:pep	20.05	2	1	1		54534	pep:novel supercontig:ASM23792v2:SC_0149:177682:179115:1 gene:Smp_163370 transcript:Smp_163370.1 description:"Putative uncharacterized protein "
Smp_123165.1:pep	19.97	1	1	1		69941	pep:novel chromosome:ASM23792v2:6:2446267:2471843:-1 gene:Smp_123165 transcript:Smp_123165.1 description:"Putative dynactin P62 subunit "
Smp_163070.1:pep	19.9	1	1	1	Carbamidomethylation; Amidation	174083	pep:novel supercontig:ASM23792v2:Chr_1.unplaced.SC_0071:1536849:1596264:-1 gene:Smp_163070 transcript:Smp_163070.1 description:"Putative uncharacterized protein "
Smp_127460.1:pep	19.88	1	1	1		73163	pep:novel chromosome:ASM23792v2:3:12666845:12695164:1 gene:Smp_127460 transcript:Smp_127460.1 description:"Putative myosin heavy chain "
Smp_137970.1:pep	19.87	1	1	1		92701	pep:novel chromosome:ASM23792v2:3:5537348:5549829:-1 gene:Smp_137970 transcript:Smp_137970.1 description:"Putative uncharacterized protein "
Smp_208030.1:pep	19.86	0	1	1		331382	pep:novel chromosome:ASM23792v2:2:32990876:33095131:-1 gene:Smp_208030 transcript:Smp_208030.1 description:"Putative uncharacterized protein "
Smp_150980.1:pep	19.85	1	2	1		128252	pep:novel chromosome:ASM23792v2:4:31458642:31498182:-1 gene:Smp_150980 transcript:Smp_150980.1 description:"P53 inducible protein-related "
Smp_086030.2:pep	19.83	3	1	1		27514	pep:novel supercontig:ASM23792v2:SC_0142:715372:729011:-1 gene:Smp_086030 transcript:Smp_086030.2 description:"Putative uncharacterized protein "
Smp_086030.1:pep	19.83	3	1	1		32873	pep:novel supercontig:ASM23792v2:SC_0142:715378:730778:-1 gene:Smp_086030 transcript:Smp_086030.1 description:"Putative uncharacterized protein "
Smp_155750.1:pep	19.83	1	1	1		103665	pep:novel chromosome:ASM23792v2:4:17676540:17705806:1 gene:Smp_155750 transcript:Smp_155750.1 description:"Bile acid beta-glucosidase-related "
Smp_063580.3:pep	19.8	6	1	1		19095	pep:novel chromosome:ASM23792v2:1:54775686:54777364:1 gene:Smp_063580 transcript:Smp_063580.3 description:"Putative n-acetyltransferase mak3 "
Smp_063580.2:pep	19.8	5	1	1		23137	pep:novel chromosome:ASM23792v2:1:54775703:54777554:1 gene:Smp_063580 transcript:Smp_063580.2 description:"Putative n-acetyltransferase mak3 "
Smp_135170.1:pep	19.78	2	1	1		70716	pep:novel chromosome:ASM23792v2:W:39140936:39177866:1 gene:Smp_135170 transcript:Smp_135170.1 description:"Putative uncharacterized protein "
Smp_127340.1:pep	19.77	2	1	1		76517	pep:novel supercontig:ASM23792v2:Chr_1.unplaced.SC_0010:3605004:3630679:-1 gene:Smp_127340 transcript:Smp_127340.1 description:"NADH-ubiquinone oxidoreductase fe-s protein 2 (Ndufs2) putative "
Smp_078900.1:pep	19.76	1	1	1		115406	pep:novel supercontig:ASM23792v2:SC_0343:15719:38661:1 gene:Smp_078900 transcript:Smp_078900.1 description:"Enhancer of zeste ezh putative "
Smp_164130.1:pep	19.71	1	1	1		257817	pep:novel chromosome:ASM23792v2:6:19564261:19632000:1 gene:Smp_164130 transcript:Smp_164130.1 description:"Dopey-related "
Smp_186670.1:pep	19.7	0	1	1		249511	pep:novel chromosome:ASM23792v2:3:10793702:10833124:1 gene:Smp_186670 transcript:Smp_186670.1 description:"Carbamoyl-phosphate synthetase (Glutamine-hydrolysing) "
Smp_007180.1:pep	19.66	1	1	1	Amidation	126939	pep:novel chromosome:ASM23792v2:1:30184280:30203458:-1 gene:Smp_007180 transcript:Smp_007180.1 description:"Sr-related ctd associated factor "
Smp_125110.1:pep	19.61	0	1	1		274843	pep:novel supercontig:ASM23792v2:SC_0148:362463:400847:-1 gene:Smp_125110 transcript:Smp_125110.1 description:"Putative uncharacterized protein "
Smp_126020.1:pep	19.56	2	1	1		62925	pep:novel chromosome:ASM23792v2:1:30486285:30503160:1 gene:Smp_126020 transcript:Smp_126020.1 description:"Pol-related "
Smp_141660.1:pep	19.55	3	1	1		55577	pep:known chromosome:ASM23792v2:1:34948330:34969258:1 gene:Smp_141660 transcript:Smp_141660.1 description:"Putative high voltage-activated calcium channel beta subunit 2 "
Smp_002280.1:pep	19.55	1	1	1		104809	pep:novel chromosome:ASM23792v2:6:3793197:3828396:1 gene:Smp_002280 transcript:Smp_002280.1 description:"Putative kif-2 "
Smp_063230.1:pep	19.54	2	1	1		64705	pep:novel chromosome:ASM23792v2:3:16561281:16573146:1 gene:Smp_063230 transcript:Smp_063230.1 description:"Putative leucine-rich repeat-containing protein "
Smp_200330.1:pep	19.52	4	1	1	Deamidation (NQ)	28211	pep:novel chromosome:ASM23792v2:1:8086477:8093622:-1 gene:Smp_200330 transcript:Smp_200330.1 description:"Putative uncharacterized protein Smp_200330 "
Smp_125900.1:pep	19.52	2	1	1		67594	pep:novel chromosome:ASM23792v2:1:45446883:45459039:1 gene:Smp_125900 transcript:Smp_125900.1 description:"Putative uncharacterized protein "
Smp_012980.1:pep	19.43	5	1	1		25710	pep:novel chromosome:ASM23792v2:3:13111230:13122572:-1 gene:Smp_012980 transcript:Smp_012980.1 description:"Putative uncharacterized protein "
Smp_148010.1:pep	19.42	1	1	1		177763	pep:novel chromosome:ASM23792v2:1:46551996:46574705:-1 gene:Smp_148010 transcript:Smp_148010.1 description:"Putative snf2 histone linker phd ring helicase "
Smp_012440.1:pep	19.38	2	1	1	Carbamidomethylation	56816	pep:known chromosome:ASM23792v2:2:15264495:15274697:-1 gene:Smp_012440 transcript:Smp_012440.1 description:"Glucose transport protein\x3b Putative glucose transport protein "
Smp_147870.1:pep	19.36	1	1	1	Carbamidomethylation	93094	pep:novel chromosome:ASM23792v2:1:48380995:48409527:-1 gene:Smp_147870 transcript:Smp_147870.1 description:"Putative uncharacterized protein "
Smp_119980.1:pep	19.33	2	1	1		42233	pep:novel chromosome:ASM23792v2:7:4306884:4310120:1 gene:Smp_119980 transcript:Smp_119980.1 description:"Putative uncharacterized protein "
Smp_028190.1:pep	19.32	4	1	1		32662	pep:known supercontig:ASM23792v2:Chr_W.unplaced.SC_0115:37685:55222:-1 gene:Smp_028190 transcript:Smp_028190.1 description:"S-methyl-5'-thioadenosine phosphorylase "
Smp_153190.1:pep	19.32	1	2	1		168100	pep:novel chromosome:ASM23792v2:W:2835963:2851493:1 gene:Smp_153190 transcript:Smp_153190.1 description:"Putative uncharacterized protein "
Smp_128940.1:pep	19.31	1	1	1		133321	pep:novel chromosome:ASM23792v2:1:21720010:21752898:-1 gene:Smp_128940 transcript:Smp_128940.1 description:"Putative metabotropic glutamate receptor "
Smp_146160.1:pep	19.28	0	1	1		189738	pep:novel chromosome:ASM23792v2:W:13960161:14005297:1 gene:Smp_146160 transcript:Smp_146160.1 description:"Putative uncharacterized protein "
Smp_135870.1:pep	19.27	0	1	1		363128	pep:novel chromosome:ASM23792v2:W:36178518:36291100:1 gene:Smp_135870 transcript:Smp_135870.1 description:"Beige/beach protein-related "
Smp_137160.1:pep	19.27	1	1	1		74356	pep:novel chromosome:ASM23792v2:4:6880523:6914999:-1 gene:Smp_137160 transcript:Smp_137160.1 description:"Putative mitochondrial solute carrier "
Smp_169150.1:pep	19.25	2	1	1		118640	pep:novel supercontig:ASM23792v2:SC_0196:309435:410404:-1 gene:Smp_169150 transcript:Smp_169150.1 description:"Transient receptor potential channel putative "
Smp_179270.3:pep	19.25	2	1	1		55679	pep:novel chromosome:ASM23792v2:6:1229616:1235330:1 gene:Smp_179270 transcript:Smp_179270.3 description:"Putative heterogeneous nuclear ribonucleoprotein (Hnrnp) "
Smp_146450.1:pep	19.24	1	1	1		65547	pep:novel supercontig:ASM23792v2:SC_0250:126551:147064:1 gene:Smp_146450 transcript:Smp_146450.1 description:"Putative uncharacterized protein "
Smp_011030.1:pep	19.21	5	1	1		20051	pep:novel chromosome:ASM23792v2:6:15461519:15464527:1 gene:Smp_011030 transcript:Smp_011030.1 description:"Putative uncharacterized protein "
Smp_039820.1:pep	19.19	1	1	1		62140	pep:novel chromosome:ASM23792v2:W:51956894:51978087:1 gene:Smp_039820 transcript:Smp_039820.1 description:"Autophagin-1 (C54 family) "
Smp_131230.1:pep	19.19	1	1	1		81525	pep:novel chromosome:ASM23792v2:6:16563550:16597287:-1 gene:Smp_131230 transcript:Smp_131230.1 description:"Putative uncharacterized protein "
Smp_179290.1:pep	19.19	0	1	1		181531	pep:novel chromosome:ASM23792v2:6:1178607:1222309:-1 gene:Smp_179290 transcript:Smp_179290.1 description:"Putative uncharacterized protein "
Smp_139990.1:pep	19.16	10	1	1		10778	pep:novel chromosome:ASM23792v2:7:5696936:5699892:1 gene:Smp_139990 transcript:Smp_139990.1 description:"Putative uncharacterized protein "
Smp_127840.1:pep	19.13	1	2	1		111778	pep:novel chromosome:ASM23792v2:7:2562147:2600066:1 gene:Smp_127840 transcript:Smp_127840.1 description:"Dipeptidyl-peptidase 9 (S09 family) "
Smp_165400.1:pep	19.12	1	1	1		102141	pep:novel chromosome:ASM23792v2:1:12063292:12097211:1 gene:Smp_165400 transcript:Smp_165400.1 description:"Putative propionyl-CoA carboxylase alpha subunit "
Smp_165400.3:pep	19.12	1	1	1		112501	pep:novel chromosome:ASM23792v2:1:12063439:12097211:1 gene:Smp_165400 transcript:Smp_165400.3 description:"Putative propionyl-CoA carboxylase alpha subunit "
Smp_194840.1:pep	19.1	8	1	1		16305	pep:novel chromosome:ASM23792v2:W:58902315:58915357:-1 gene:Smp_194840 transcript:Smp_194840.1 description:"Niemann pick c2 (NPC2) "
Smp_155600.1:pep	19.09	1	1	1		98743	pep:novel supercontig:ASM23792v2:Chr_2.unplaced.SC_0213:274285:330432:1 gene:Smp_155600 transcript:Smp_155600.1 description:"Cadherin putative "
Smp_018440.1:pep	19.08	1	1	1	Deamidation (NQ)	94191	pep:novel chromosome:ASM23792v2:3:3715725:3723979:1 gene:Smp_018440 transcript:Smp_018440.1 description:"Putative uncharacterized protein "
Smp_131050.1:pep	19.05	3	1	1		33821	pep:novel chromosome:ASM23792v2:4:27706057:27741686:1 gene:Smp_131050 transcript:Smp_131050.1 description:"Putative camp-dependent protein kinase type II regulatory subunit "
Smp_128870.1:pep	18.99	2	1	1		68742	pep:novel chromosome:ASM23792v2:1:21475854:21495086:1 gene:Smp_128870 transcript:Smp_128870.1 description:"Nibrin-related "
Smp_142600.1:pep	18.99	1	1	1		158114	pep:novel chromosome:ASM23792v2:1:33975904:34017320:-1 gene:Smp_142600 transcript:Smp_142600.1 description:"Putative capicua protein "
Smp_131110.2:pep	18.97	9	1	1		13546	pep:novel chromosome:ASM23792v2:4:28102745:28103502:1 gene:Smp_131110 transcript:Smp_131110.2 description:"Putative uncharacterized protein "
Smp_131110.3:pep	18.97	7	1	1		16766	pep:novel chromosome:ASM23792v2:4:28130836:28131566:1 gene:Smp_131110 transcript:Smp_131110.3 description:"Putative uncharacterized protein "
Smp_131110.6:pep	18.97	6	1	1		21099	pep:known chromosome:ASM23792v2:4:28102897:28131517:1 gene:Smp_131110 transcript:Smp_131110.6 description:"Putative uncharacterized protein "
Smp_131110.4:pep	18.97	5	1	1		25142	pep:novel chromosome:ASM23792v2:4:28110669:28131517:1 gene:Smp_131110 transcript:Smp_131110.4 description:"Putative uncharacterized protein "
Smp_131110.1:pep	18.97	4	1	1		30034	pep:known chromosome:ASM23792v2:4:28110542:28131568:1 gene:Smp_131110 transcript:Smp_131110.1 description:"Putative uncharacterized protein "
Smp_024190.1:pep	18.97	0	3	1		279983	pep:novel chromosome:ASM23792v2:W:39662182:39691781:-1 gene:Smp_024190 transcript:Smp_024190.1 description:"Transcription-associated protein 1 "
Smp_129970.1:pep	18.96	4	1	1		40663	pep:novel supercontig:ASM23792v2:SC_0138:6760:24427:-1 gene:Smp_129970 transcript:Smp_129970.1 description:"Putative uncharacterized protein "
Smp_105970.2:pep	18.89	3	1	1		48103	pep:novel chromosome:ASM23792v2:3:11237086:11240397:1 gene:Smp_105970 transcript:Smp_105970.2 description:"Putative uncharacterized protein "
Smp_105970.1:pep	18.89	2	1	1		57257	pep:novel chromosome:ASM23792v2:3:11237086:11240797:1 gene:Smp_105970 transcript:Smp_105970.1 description:"Putative uncharacterized protein "
Smp_144550.1:pep	18.89	1	1	1	Carbamidomethylation	103268	pep:novel chromosome:ASM23792v2:1:41762635:41767672:1 gene:Smp_144550 transcript:Smp_144550.1 description:"Chromobox protein-related (Chromobox 1) (Heterochromatin 1) "
Smp_128990.1:pep	18.88	2	1	1		80091	pep:novel chromosome:ASM23792v2:1:21955211:21971419:1 gene:Smp_128990 transcript:Smp_128990.1 description:"Putative uncharacterized protein "
Smp_126540.1:pep	18.87	1	1	1		152105	pep:novel chromosome:ASM23792v2:1:41265328:41344109:1 gene:Smp_126540 transcript:Smp_126540.1 description:"Putative uncharacterized protein "
Smp_125370.1:pep	18.87	1	1	1		178422	pep:novel chromosome:ASM23792v2:1:37912733:37954462:-1 gene:Smp_125370 transcript:Smp_125370.1 description:"Serine/threonine kinase "
Smp_153770.1:pep	18.87	1	1	1		108021	pep:novel chromosome:ASM23792v2:W:12442652:12461594:1 gene:Smp_153770 transcript:Smp_153770.1 description:"Putative dna repair endonuclease xp-f / mei-9 / rad1 "
Smp_059540.1:pep	18.85	2	1	1		57942	pep:novel chromosome:ASM23792v2:6:15805751:15818988:1 gene:Smp_059540 transcript:Smp_059540.1 description:"Putative signal recognition particle 54 kD protein "
Smp_071380.2:pep	18.85	3	1	1		45658	pep:novel chromosome:ASM23792v2:3:22500767:22509786:-1 gene:Smp_071380 transcript:Smp_071380.2 description:"Putative zinc finger protein "
Smp_071380.4:pep	18.85	3	1	1		50498	pep:novel chromosome:ASM23792v2:3:22499338:22509711:-1 gene:Smp_071380 transcript:Smp_071380.4 description:"Putative zinc finger protein "
Smp_175760.1:pep	18.81	0	1	1		277916	pep:novel supercontig:ASM23792v2:SC_0226:22885:136417:-1 gene:Smp_175760 transcript:Smp_175760.1 description:"Endosomal trafficking protein putative "
Smp_080730.1:pep	18.8	3	1	1		45969	pep:novel chromosome:ASM23792v2:6:6817434:6820667:-1 gene:Smp_080730 transcript:Smp_080730.1 description:"Serine/threonine kinase "
Smp_139710.1:pep	18.79	1	1	1		71664	pep:novel chromosome:ASM23792v2:W:51405225:51424587:1 gene:Smp_139710 transcript:Smp_139710.1 description:"Iguana/Dzip1-like protein "
Smp_163040.1:pep	18.69	0	1	1		282109	pep:novel supercontig:ASM23792v2:Chr_3.unplaced.SC_0105:1150378:1225722:-1 gene:Smp_163040 transcript:Smp_163040.1 description:"Putative uncharacterized protein "
Smp_124780.1:pep	18.68	1	1	1		217546	pep:novel supercontig:ASM23792v2:SC_0266:79073:115318:-1 gene:Smp_124780 transcript:Smp_124780.1 description:"Putative uncharacterized protein "
Smp_010710.1:pep	18.67	2	1	1		45435	pep:novel chromosome:ASM23792v2:7:2490147:2510553:1 gene:Smp_010710 transcript:Smp_010710.1 description:"Putative nadh-ubiquinone oxidoreductase flavoprotein 1 (Ndufv1) "
Smp_156740.1:pep	18.66	1	1	1		91444	pep:novel chromosome:ASM23792v2:3:24259150:24288149:-1 gene:Smp_156740 transcript:Smp_156740.1 description:"Putative ocrl type II inositol 5-phosphatase "
Smp_056990.1:pep	18.62	2	1	1		43222	pep:novel chromosome:ASM23792v2:1:31561819:31577154:1 gene:Smp_056990 transcript:Smp_056990.1 description:"Putative uncharacterized protein "
Smp_044550.10:pep	18.61	2	1	1		39666	pep:novel chromosome:ASM23792v2:W:13215655:13218233:1 gene:Smp_044550 transcript:Smp_044550.10 description:"Putative far upstream (Fuse) binding protein "
Smp_044550.11:pep	18.61	2	1	1		55966	pep:novel chromosome:ASM23792v2:W:13215660:13218233:1 gene:Smp_044550 transcript:Smp_044550.11 description:"Putative far upstream (Fuse) binding protein "
Smp_044550.8:pep	18.61	2	1	1		56277	pep:novel chromosome:ASM23792v2:W:13215660:13218322:1 gene:Smp_044550 transcript:Smp_044550.8 description:"Putative far upstream (Fuse) binding protein "
Smp_044550.2:pep	18.61	3	1	1		35555	pep:novel chromosome:ASM23792v2:W:13215660:13218322:1 gene:Smp_044550 transcript:Smp_044550.2 description:"Putative far upstream (Fuse) binding protein "
Smp_044550.4:pep	18.61	3	1	1		38013	pep:novel chromosome:ASM23792v2:W:13215660:13218322:1 gene:Smp_044550 transcript:Smp_044550.4 description:"Putative far upstream (Fuse) binding protein "
Smp_044550.1:pep	18.61	2	1	1		39671	pep:novel chromosome:ASM23792v2:W:13215655:13218322:1 gene:Smp_044550 transcript:Smp_044550.1 description:"Putative far upstream (Fuse) binding protein "
Smp_044550.6:pep	18.61	2	1	1		42017	pep:novel chromosome:ASM23792v2:W:13215660:13218322:1 gene:Smp_044550 transcript:Smp_044550.6 description:"Putative far upstream (Fuse) binding protein "
Smp_212280.1:pep	18.54	1	1	1		202166	pep:novel supercontig:ASM23792v2:SC_0218:227083:268204:1 gene:Smp_212280 transcript:Smp_212280.1 description:"Dynein heavy chain putative "
Smp_155840.1:pep	18.53	2	1	1		63097	pep:novel chromosome:ASM23792v2:4:20062860:20075821:-1 gene:Smp_155840 transcript:Smp_155840.1 description:"Putative cellular myosin heavy chain "
Smp_035220.1:pep	18.52	2	1	1	Deamidation (NQ)	68565	pep:novel chromosome:ASM23792v2:1:14407060:14419041:1 gene:Smp_035220 transcript:Smp_035220.1 description:"Putative kif-3 "
Smp_132300.1:pep	18.52	1	1	1	Deamidation (NQ)	86084	pep:novel chromosome:ASM23792v2:3:3581396:3616078:-1 gene:Smp_132300 transcript:Smp_132300.1 description:"Putative kif-3 "
Smp_001180.1:pep	18.51	0	1	1	Deamidation (NQ)	227676	pep:novel chromosome:ASM23792v2:1:63725450:63790318:-1 gene:Smp_001180 transcript:Smp_001180.1 description:"Putative uncharacterized protein "
Smp_062720.2:pep	18.51	1	2	1		125580	pep:novel chromosome:ASM23792v2:W:50461347:50471151:-1 gene:Smp_062720 transcript:Smp_062720.2 description:"Putative e1b-55kD-associated protein "
Smp_062720.1:pep	18.51	1	2	1		147859	pep:novel chromosome:ASM23792v2:W:50461347:50471192:-1 gene:Smp_062720 transcript:Smp_062720.1 description:"Putative e1b-55kD-associated protein "
Smp_062720.3:pep	18.51	1	2	1		116050	pep:novel chromosome:ASM23792v2:W:50461495:50471192:-1 gene:Smp_062720 transcript:Smp_062720.3 description:"Putative e1b-55kD-associated protein "
Smp_062720.5:pep	18.51	1	2	1		130553	pep:novel chromosome:ASM23792v2:W:50461495:50471192:-1 gene:Smp_062720 transcript:Smp_062720.5 description:"Putative e1b-55kD-associated protein "
Smp_178490.1:pep	18.47	3	1	1		34759	pep:novel supercontig:ASM23792v2:SC_0166:171723:186136:1 gene:Smp_178490 transcript:Smp_178490.1 description:"Solute carrier family 35 member d1 putative "
Smp_073470.2:pep	18.46	1	2	1		165456	pep:known chromosome:ASM23792v2:W:54391970:54423255:-1 gene:Smp_073470 transcript:Smp_073470.2 description:"Retinoid-x-receptor (RXR) "
Smp_171160.1:pep	18.42	0	2	1	Deamidation (NQ)	158607	pep:novel chromosome:ASM23792v2:2:22697027:22715099:-1 gene:Smp_171160 transcript:Smp_171160.1 description:"Putative sin3b "
Smp_123720.1:pep	18.4	2	1	1		89493	pep:novel chromosome:ASM23792v2:4:17040956:17082434:1 gene:Smp_123720 transcript:Smp_123720.1 description:"Putative sodium/solute symporter "
Smp_140690.1:pep	18.38	1	1	1		130120	pep:novel chromosome:ASM23792v2:2:6798995:6825451:1 gene:Smp_140690 transcript:Smp_140690.1 description:"Putative dna-directed RNA polymerase I subunit "
Smp_129210.1:pep	18.36	1	2	1	Deamidation (NQ)	116064	pep:novel supercontig:ASM23792v2:SC_0183:436290:483957:1 gene:Smp_129210 transcript:Smp_129210.1 description:"Tyrosyl-tRNA synthetase putative "
Smp_024140.1:pep	18.35	2	1	1	Pyro-glu from Q	76249	pep:novel chromosome:ASM23792v2:W:39480480:39491018:-1 gene:Smp_024140 transcript:Smp_024140.1 description:"Putative polyadenylate binding protein "
Smp_024140.3:pep	18.35	2	1	1	Pyro-glu from Q	79786	pep:novel chromosome:ASM23792v2:W:39477708:39490902:-1 gene:Smp_024140 transcript:Smp_024140.3 description:"Putative polyadenylate binding protein "
Smp_024140.4:pep	18.35	2	1	1	Pyro-glu from Q	80043	pep:novel chromosome:ASM23792v2:W:39477996:39490902:-1 gene:Smp_024140 transcript:Smp_024140.4 description:"Putative polyadenylate binding protein "
Smp_175860.1:pep	18.3	1	1	1		160078	pep:novel supercontig:ASM23792v2:SC_0013:2578404:2610300:1 gene:Smp_175860 transcript:Smp_175860.1 description:"Putative uncharacterized protein "
Smp_042400.1:pep	18.29	4	1	1		21014	pep:novel chromosome:ASM23792v2:4:18964901:18965693:1 gene:Smp_042400 transcript:Smp_042400.1 description:"Putative uncharacterized protein "
Smp_161130.1:pep	18.28	2	1	1		62507	pep:novel chromosome:ASM23792v2:W:48905176:48915815:1 gene:Smp_161130 transcript:Smp_161130.1 description:"Putative uncharacterized protein "
Smp_035140.1:pep	18.28	1	2	1		141414	pep:novel chromosome:ASM23792v2:1:14647193:14656191:-1 gene:Smp_035140 transcript:Smp_035140.1 description:"Putative transient receptor potential cation channel subfamily m member "
Smp_168090.1:pep	18.28	2	1	1		55834	pep:novel supercontig:ASM23792v2:Chr_1.unplaced.SC_0034:2245336:2258826:-1 gene:Smp_168090 transcript:Smp_168090.1 description:"Putative uncharacterized protein "
Smp_122780.1:pep	18.25	1	1	1		106928	pep:novel chromosome:ASM23792v2:2:31895810:31930189:1 gene:Smp_122780 transcript:Smp_122780.1 description:"Putative leucyl-tRNA synthetase "
Smp_043390.1:pep	18.23	1	1	1		87205	pep:novel chromosome:ASM23792v2:W:17810791:17828734:-1 gene:Smp_043390 transcript:Smp_043390.1 description:"Putative uncharacterized protein "
Smp_008360.1:pep	18.21	2	1	1		39392	pep:known chromosome:ASM23792v2:1:40469791:40470887:-1 gene:Smp_008360 transcript:Smp_008360.1 description:"Putative adenosine kinase "
Smp_155420.1:pep	18.18	1	1	1		67742	pep:novel chromosome:ASM23792v2:W:30223252:30243632:-1 gene:Smp_155420 transcript:Smp_155420.1 description:"Putative uncharacterized protein "
Smp_026270.1:pep	18.18	1	1	1		96195	pep:novel chromosome:ASM23792v2:3:13587487:13600106:1 gene:Smp_026270 transcript:Smp_026270.1 description:"Putative early growth response protein "
Smp_147020.1:pep	18.16	1	1	1		112371	pep:novel chromosome:ASM23792v2:6:15117751:15155713:-1 gene:Smp_147020 transcript:Smp_147020.1 description:"Putative arf6 guanine nucleotide exchange factor "
Smp_035280.1:pep	18.16	1	1	1		55894	pep:novel chromosome:ASM23792v2:1:14322957:14340997:-1 gene:Smp_035280 transcript:Smp_035280.1 description:"Putative ubiquitin-activating enzyme e1 "
Smp_156830.1:pep	18.13	12	1	1		10187	pep:novel supercontig:ASM23792v2:SC_0298:27736:38114:1 gene:Smp_156830 transcript:Smp_156830.1 description:"Putative uncharacterized protein "
Smp_136150.1:pep	18.11	2	1	1		75224	pep:novel chromosome:ASM23792v2:1:28755101:28779804:1 gene:Smp_136150 transcript:Smp_136150.1 description:"Nalp (Nacht leucine rich repeat and pyrin domain containing)-related "
Smp_165740.1:pep	18.09	1	1	1		151496	pep:novel chromosome:ASM23792v2:7:3726114:3773665:1 gene:Smp_165740 transcript:Smp_165740.1 description:"Putative cell adhesion molecule "
Smp_105780.1:pep	18.09	1	1	1		93486	pep:novel chromosome:ASM23792v2:3:27714061:27718994:1 gene:Smp_105780 transcript:Smp_105780.1 description:"Putative uro-adherence factor A "
Smp_153480.1:pep	18.09	1	1	1		111663	pep:novel chromosome:ASM23792v2:W:31340189:31383227:-1 gene:Smp_153480 transcript:Smp_153480.1 description:"Putative cation chloride cotransporter "
Smp_074050.1:pep	18.09	0	2	1		141049	pep:novel chromosome:ASM23792v2:3:2656184:2667869:-1 gene:Smp_074050 transcript:Smp_074050.1 description:"Scm-relatedprotein containing 4 mbt domains (Sfmbt) "
Smp_151660.1:pep	18.08	1	1	1		77843	pep:novel chromosome:ASM23792v2:1:2816255:2818306:1 gene:Smp_151660 transcript:Smp_151660.1 description:"Putative uncharacterized protein "
Smp_067010.2:pep	18.08	1	1	1		88459	pep:novel chromosome:ASM23792v2:4:9269157:9317312:-1 gene:Smp_067010 transcript:Smp_067010.2 description:"Putative uncharacterized protein "
Smp_067010.1:pep	18.08	1	1	1		93274	pep:novel chromosome:ASM23792v2:4:9269157:9317262:-1 gene:Smp_067010 transcript:Smp_067010.1 description:"Putative uncharacterized protein "
Smp_050470.1:pep	17.97	1	1	1	Oxidation (M)	105641	pep:novel chromosome:ASM23792v2:4:25307789:25337797:-1 gene:Smp_050470 transcript:Smp_050470.1 description:"Putative uncharacterized protein "
Smp_001430.1:pep	17.97	6	1	1		20605	pep:novel supercontig:ASM23792v2:Chr_2.unplaced.SC_0193:452499:453287:-1 gene:Smp_001430 transcript:Smp_001430.1 description:"Ubiquinone biosynthesis protein putative "
Smp_164820.1:pep	17.96	4	1	1	Deamidation (NQ)	37736	pep:novel chromosome:ASM23792v2:W:3767346:3788467:1 gene:Smp_164820 transcript:Smp_164820.1 description:"Putative uncharacterized protein "
Smp_134300.1:pep	17.93	1	1	1		96585	pep:novel chromosome:ASM23792v2:2:5585443:5624952:1 gene:Smp_134300 transcript:Smp_134300.1 description:"Putative beta-hexosaminidase B "
Smp_039300.1:pep	17.92	2	1	1		82020	pep:novel chromosome:ASM23792v2:2:29012483:29050337:1 gene:Smp_039300 transcript:Smp_039300.1 description:"Putative trim56 protein "
Smp_022730.1:pep	17.9	12	1	1		10364	pep:novel chromosome:ASM23792v2:2:5641631:5642160:1 gene:Smp_022730 transcript:Smp_022730.1 description:"Putative nucleolar protein family A member 1 (Snornp protein gar1) "
Smp_079730.1:pep	17.89	3	1	1		44340	pep:novel chromosome:ASM23792v2:3:17128646:17139375:1 gene:Smp_079730 transcript:Smp_079730.1 description:"Putative rna recognition motif containing protein "
Smp_134590.1:pep	17.89	1	2	1		242762	pep:novel chromosome:ASM23792v2:7:6675642:6787641:1 gene:Smp_134590 transcript:Smp_134590.1 description:"Putative unc-13 (Munc13) "
Smp_175950.1:pep	17.87	1	1	1		84786	pep:novel supercontig:ASM23792v2:Chr_1.unplaced.SC_0153:711877:723432:-1 gene:Smp_175950 transcript:Smp_175950.1 description:"Putative methyltransferase ncl1 "
Smp_160140.1:pep	17.84	1	2	1		165748	pep:novel supercontig:ASM23792v2:SC_0037:1592208:1621706:1 gene:Smp_160140 transcript:Smp_160140.1 description:"Transcription factor putative "
Smp_211250.1:pep	17.81	8	1	1	Deamidation (NQ)	14010	pep:known chromosome:ASM23792v2:W:3393509:3394968:1 gene:Smp_211250 transcript:Smp_211250.1 description:"Putative beta-1 4-galactosyltransferase "
Smp_102390.1:pep	17.8	3	1	1		35006	pep:novel chromosome:ASM23792v2:2:8317698:8318630:-1 gene:Smp_102390 transcript:Smp_102390.1 description:"Putative uncharacterized protein "
Smp_142100.1:pep	17.78	0	3	1	Carbamidomethylation	242436	pep:known supercontig:ASM23792v2:Chr_1.unplaced.SC_0094:218833:265996:-1 gene:Smp_142100 transcript:Smp_142100.1 description:"Putative uncharacterized protein "
Smp_124220.1:pep	17.76	1	1	1		219001	pep:novel chromosome:ASM23792v2:1:6349240:6391832:1 gene:Smp_124220 transcript:Smp_124220.1 description:"Putative uncharacterized protein "
Smp_077880.1:pep	17.76	3	1	1		34267	pep:novel chromosome:ASM23792v2:6:19921307:19935211:-1 gene:Smp_077880 transcript:Smp_077880.1 description:"Putative annexin "
Smp_077880.2:pep	17.76	2	1	1		42578	pep:novel chromosome:ASM23792v2:6:19921556:19935209:-1 gene:Smp_077880 transcript:Smp_077880.2 description:"Putative annexin "
Smp_161680.1:pep	17.76	1	1	1		136735	pep:novel chromosome:ASM23792v2:1:24839235:24884464:-1 gene:Smp_161680 transcript:Smp_161680.1 description:"Putative phosphorylase B kinase beta kpbb "
Smp_103200.1:pep	17.75	4	1	1		28239	pep:novel chromosome:ASM23792v2:3:6644108:6650778:1 gene:Smp_103200 transcript:Smp_103200.1 description:"Putative atp synthase subunit d "
Smp_210600.1:pep	17.75	1	1	1		91908	pep:novel supercontig:ASM23792v2:Chr_3.unplaced.SC_0077:457637:460614:1 gene:Smp_210600 transcript:Smp_210600.1 description:"Aspartyl aminopeptidase (M18 family) "
Smp_140440.1:pep	17.68	2	1	1		58609	pep:novel supercontig:ASM23792v2:Chr_2.unplaced.SC_0108:851463:864580:-1 gene:Smp_140440 transcript:Smp_140440.1 description:"Putative uncharacterized protein "
Smp_157150.1:pep	17.67	1	2	1	Deamidation (NQ)	150335	pep:novel chromosome:ASM23792v2:W:37972738:37998717:1 gene:Smp_157150 transcript:Smp_157150.1 description:"Putative uncharacterized protein "
Smp_088660.1:pep	17.65	3	1	1	Deamidation (NQ)	32893	pep:novel chromosome:ASM23792v2:2:1387031:1394832:1 gene:Smp_088660 transcript:Smp_088660.1 description:"Putative uncharacterized protein "
Smp_169750.1:pep	17.65	0	1	1		263986	pep:novel supercontig:ASM23792v2:SC_0235:69833:122456:1 gene:Smp_169750 transcript:Smp_169750.1 description:"Dicer-1 putative "
Smp_163820.1:pep	17.65	1	1	1		148513	pep:novel chromosome:ASM23792v2:W:58225413:58308098:1 gene:Smp_163820 transcript:Smp_163820.1 description:"Phospholipid-transporting atpase "
Smp_194750.1:pep	17.64	2	1	1		55971	pep:novel chromosome:ASM23792v2:1:59864137:59879437:1 gene:Smp_194750 transcript:Smp_194750.1 description:"Putative uncharacterized protein "
Smp_196920.1:pep	17.64	1	1	1		174267	pep:novel chromosome:ASM23792v2:1:61714181:61767618:1 gene:Smp_196920 transcript:Smp_196920.1 description:"Putative uncharacterized protein "
Smp_194030.1:pep	17.62	3	1	1	Deamidation (NQ)	39283	pep:novel supercontig:ASM23792v2:SC_0013:1490508:1508716:1 gene:Smp_194030 transcript:Smp_194030.1 description:"G-protein signalling modulator putative "
Smp_172390.1:pep	17.62	1	1	1		169445	pep:novel chromosome:ASM23792v2:1:28122369:28190903:-1 gene:Smp_172390 transcript:Smp_172390.1 description:"Putative udp-galactose transporter "
Smp_150660.1:pep	17.61	1	1	1	Deamidation (NQ)	115955	pep:novel supercontig:ASM23792v2:SC_0041:631009:664019:1 gene:Smp_150660 transcript:Smp_150660.1 description:"Phosphatidylinositol 4-kinase "
Smp_142710.1:pep	17.61	0	1	1		450962	pep:novel chromosome:ASM23792v2:W:43409042:43438037:1 gene:Smp_142710 transcript:Smp_142710.1 description:"Putative fkbp-rapamycin associated protein "
Smp_148820.1:pep	17.59	3	1	1		25839	pep:novel supercontig:ASM23792v2:Chr_4.unplaced.SC_0032:1730697:1733587:1 gene:Smp_148820 transcript:Smp_148820.1 description:"Hypoxanthine-guanine phosphoribosyltransferase putative "
Smp_153590.1:pep	17.59	1	1	1		121477	pep:novel chromosome:ASM23792v2:W:30933753:30972751:-1 gene:Smp_153590 transcript:Smp_153590.1 description:"Putative beta-tubulin cofactor d "
Smp_145030.1:pep	17.59	1	2	1		156113	pep:novel chromosome:ASM23792v2:4:22716171:22766628:-1 gene:Smp_145030 transcript:Smp_145030.1 description:"Putative uncharacterized protein "
Smp_005390.2:pep	17.56	2	1	1		60383	pep:novel supercontig:ASM23792v2:SC_0151:187472:212313:-1 gene:Smp_005390 transcript:Smp_005390.2 description:"Acetolactate synthase "
Smp_148200.1:pep	17.53	1	1	1		109371	pep:novel chromosome:ASM23792v2:W:19694945:19730423:-1 gene:Smp_148200 transcript:Smp_148200.1 description:"Putative junctophilin "
Smp_160130.1:pep	17.52	2	1	1		50657	pep:novel supercontig:ASM23792v2:SC_0037:1567398:1584328:1 gene:Smp_160130 transcript:Smp_160130.1 description:"Protein phosphatases pp1 regulatory subunit putative "
Smp_047090.1:pep	17.51	4	1	1		26534	pep:novel chromosome:ASM23792v2:W:28791866:28797267:1 gene:Smp_047090 transcript:Smp_047090.1 description:"Putative uncharacterized protein "
Smp_149330.1:pep	17.5	1	1	1		164164	pep:novel chromosome:ASM23792v2:4:6158861:6188677:-1 gene:Smp_149330 transcript:Smp_149330.1 description:"Putative cadherin "
Smp_059910.2:pep	17.48	3	1	1		31631	pep:novel chromosome:ASM23792v2:W:24119990:24120943:-1 gene:Smp_059910 transcript:Smp_059910.2 description:"Putative uncharacterized protein "
Smp_174300.1:pep	17.45	1	1	1		76190	pep:novel supercontig:ASM23792v2:SC_0196:66149:71000:-1 gene:Smp_174300 transcript:Smp_174300.1 description:"Putative uncharacterized protein "
Smp_147700.1:pep	17.43	4	1	1		17868	pep:novel chromosome:ASM23792v2:2:6151057:6166965:-1 gene:Smp_147700 transcript:Smp_147700.1 description:"Putative kunitz-type protease inhibitor "
Smp_036090.1:pep	17.42	3	1	1		74576	pep:novel chromosome:ASM23792v2:4:308647:325039:-1 gene:Smp_036090 transcript:Smp_036090.1 description:"Putative uncharacterized protein "
Smp_146060.1:pep	17.38	1	2	1		246890	pep:novel chromosome:ASM23792v2:2:27627602:27681526:1 gene:Smp_146060 transcript:Smp_146060.1 description:"Putative tuberin "
Smp_165930.1:pep	17.34	1	1	1		152456	pep:novel chromosome:ASM23792v2:1:18236352:18262772:-1 gene:Smp_165930 transcript:Smp_165930.1 description:"Putative flightless-I "
Smp_015980.1:pep	17.34	8	1	1		10190	pep:novel chromosome:ASM23792v2:4:21157274:21159207:1 gene:Smp_015980 transcript:Smp_015980.1 description:"Putative uncharacterized protein "
Smp_071970.1:pep	17.32	2	1	1		75148	pep:novel supercontig:ASM23792v2:SC_0177:366521:400935:1 gene:Smp_071970 transcript:Smp_071970.1 description:"Chloride channel protein putative "
Smp_057620.1:pep	17.3	2	1	1		58452	pep:novel supercontig:ASM23792v2:SC_0173:13539:210521:-1 gene:Smp_057620 transcript:Smp_057620.1 description:"N-acetylgalactosaminyltransferase putative "
Smp_126800.1:pep	17.29	1	1	1		162799	pep:novel chromosome:ASM23792v2:4:9031536:9060959:1 gene:Smp_126800 transcript:Smp_126800.1 description:"Putative mkiaa1688 protein "
Smp_140000.1:pep	17.26	4	1	1		30582	pep:novel chromosome:ASM23792v2:7:5746360:5781301:1 gene:Smp_140000 transcript:Smp_140000.1 description:"Putative tetraspanin-CD63 receptor "
Smp_023360.2:pep	17.26	2	1	1		59930	pep:novel chromosome:ASM23792v2:3:22661964:22676209:1 gene:Smp_023360 transcript:Smp_023360.2 description:"Putative histidyl-tRNA synthetase "
Smp_023360.1:pep	17.26	2	1	1		60171	pep:novel chromosome:ASM23792v2:3:22661962:22676313:1 gene:Smp_023360 transcript:Smp_023360.1 description:"Putative histidyl-tRNA synthetase "
Smp_177190.1:pep	17.25	4	1	1	Carbamidomethylation; Amidation	37134	pep:novel chromosome:ASM23792v2:3:5988797:6020704:1 gene:Smp_177190 transcript:Smp_177190.1 description:"Putative uncharacterized protein "
Smp_155950.1:pep	17.25	2	1	1		84482	pep:novel chromosome:ASM23792v2:W:50394385:50458333:1 gene:Smp_155950 transcript:Smp_155950.1 description:"Putative uncharacterized protein "
Smp_001020.1:pep	17.23	3	1	1		40046	pep:novel chromosome:ASM23792v2:1:64461775:64472240:1 gene:Smp_001020 transcript:Smp_001020.1 description:"A/g-specific adenine DNA glycosylase (Ec 3.2.2.-) (Muty homolog)(Mmyh)-related "
Smp_137650.1:pep	17.21	1	1	1		131699	pep:novel chromosome:ASM23792v2:2:8035726:8061697:1 gene:Smp_137650 transcript:Smp_137650.1 description:"Putative uncharacterized protein "
Smp_065160.1:pep	17.21	2	1	1		33476	pep:novel chromosome:ASM23792v2:2:21263724:21267736:1 gene:Smp_065160 transcript:Smp_065160.1 description:"Putative taz protein (Tafazzin) "
Smp_037860.1:pep	17.21	2	1	1		60535	pep:novel chromosome:ASM23792v2:1:34463154:34475587:1 gene:Smp_037860 transcript:Smp_037860.1 description:"Putative talin "
Smp_154470.1:pep	17.2	2	1	1		67507	pep:novel chromosome:ASM23792v2:W:42015329:42039476:1 gene:Smp_154470 transcript:Smp_154470.1 description:"Putative pten "
Smp_063480.1:pep	17.17	3	1	1		35368	pep:novel chromosome:ASM23792v2:3:15780070:15786440:1 gene:Smp_063480 transcript:Smp_063480.1 description:"Putative atp-dependent clp protease ATP-binding subunit clpx "
Smp_163450.1:pep	17.16	1	1	1		172938	pep:novel chromosome:ASM23792v2:3:4408664:4442903:1 gene:Smp_163450 transcript:Smp_163450.1 description:"Tubulin tyrosine ligase-related "
Smp_044850.1:pep	17.15	3	1	1		39148	pep:novel chromosome:ASM23792v2:2:9524835:9532223:1 gene:Smp_044850 transcript:Smp_044850.1 description:"Putative ribokinase "
Smp_174320.1:pep	17.13	1	1	1		79026	pep:novel chromosome:ASM23792v2:W:16794973:16825288:1 gene:Smp_174320 transcript:Smp_174320.1 description:"Putative lozenge "
Smp_079560.1:pep	17.09	2	1	1		56425	pep:novel chromosome:ASM23792v2:1:42887839:42891123:1 gene:Smp_079560 transcript:Smp_079560.1 description:"Putative DNA replication licensing factor MCM2 "
Smp_167640.1:pep	17.08	2	1	1		86615	pep:novel supercontig:ASM23792v2:Chr_3.unplaced.SC_0044:1436143:1487241:-1 gene:Smp_167640 transcript:Smp_167640.1 description:"Mername-AA213 putative peptidase (M14 family) "
Smp_171740.1:pep	17.06	1	1	1		188893	pep:novel chromosome:ASM23792v2:4:16691208:16775788:1 gene:Smp_171740 transcript:Smp_171740.1 description:"Putative multidrug resistance protein 1 (ATP-binding cassette C1) "
Smp_105700.1:pep	17.05	0	1	1		250711	pep:novel supercontig:ASM23792v2:Chr_3.unplaced.SC_0141:459535:495208:1 gene:Smp_105700 transcript:Smp_105700.1 description:"U520 putative "
Smp_083790.1:pep	17.05	2	1	1		63001	pep:novel chromosome:ASM23792v2:1:37349519:37361761:1 gene:Smp_083790 transcript:Smp_083790.1 description:"Putative uncharacterized protein "
Smp_094140.1:pep	17.04	1	1	1		93326	pep:novel supercontig:ASM23792v2:SC_0170:322114:336407:1 gene:Smp_094140 transcript:Smp_094140.1 description:"DNA replication licensing factor MCM6 putative "
Smp_169430.1:pep	17.04	1	1	1		145775	pep:novel supercontig:ASM23792v2:SC_0041:1143515:1213824:1 gene:Smp_169430 transcript:Smp_169430.1 description:"Cell polarity protein "
Smp_047500.1:pep	17.02	3	2	1		40653	pep:novel chromosome:ASM23792v2:2:8744524:8751644:-1 gene:Smp_047500 transcript:Smp_047500.1 description:"Putative uncharacterized protein "
Smp_167610.1:pep	16.96	1	1	1		121069	pep:novel chromosome:ASM23792v2:1:37202580:37237446:1 gene:Smp_167610 transcript:Smp_167610.1 description:"Multidrug resistance-associated protein 4 (Mrp/cmoat-related abc transporter) "
Smp_199350.1:pep	16.94	1	1	1	Pyro-glu from E	56408	pep:novel supercontig:ASM23792v2:SC_0264:397:22712:1 gene:Smp_199350 transcript:Smp_199350.1 description:"Putative uncharacterized protein "
Smp_163360.1:pep	16.92	0	1	1		312196	pep:novel supercontig:ASM23792v2:SC_0149:235176:352898:1 gene:Smp_163360 transcript:Smp_163360.1 description:"Dystrophin putative "
Smp_150280.1:pep	16.9	1	1	1		106885	pep:novel chromosome:ASM23792v2:4:30649507:30677801:-1 gene:Smp_150280 transcript:Smp_150280.1 description:"Putative f-box/leucine rich repeat protein "
Smp_122910.1:pep	16.9	1	1	1		295261	pep:novel chromosome:ASM23792v2:2:18088182:18158931:1 gene:Smp_122910 transcript:Smp_122910.1 description:"Ataxia telangiectasia mutated (Atm)-related "
Smp_156020.1:pep	16.89	1	2	1		167985	pep:novel chromosome:ASM23792v2:1:25937185:25976194:-1 gene:Smp_156020 transcript:Smp_156020.1 description:"Putative glucose transporter "
Smp_020210.1:pep	16.85	2	1	1		67319	pep:novel chromosome:ASM23792v2:1:16382503:16393205:1 gene:Smp_020210 transcript:Smp_020210.1 description:"Putative uncharacterized protein "
Smp_143460.1:pep	16.83	2	1	1		53094	pep:novel chromosome:ASM23792v2:2:29231367:29249030:-1 gene:Smp_143460 transcript:Smp_143460.1 description:"Putative uncharacterized protein "
Smp_196120.1:pep	16.82	0	1	1		274176	pep:novel chromosome:ASM23792v2:W:39692608:39734273:-1 gene:Smp_196120 transcript:Smp_196120.1 description:"Putative transformation/transcription domain-associated protein "
Smp_124380.1:pep	16.76	2	1	1		65000	pep:novel chromosome:ASM23792v2:2:18901519:18918072:-1 gene:Smp_124380 transcript:Smp_124380.1 description:"Putative leucine-rich repeat-containing protein "
Smp_050380.1:pep	16.76	1	1	1		199982	pep:novel supercontig:ASM23792v2:Chr_4.unplaced.SC_0032:280162:342714:-1 gene:Smp_050380 transcript:Smp_050380.1 description:"Protein kinase "
Smp_132250.1:pep	16.75	1	1	1		157984	pep:novel chromosome:ASM23792v2:3:4098234:4128109:-1 gene:Smp_132250 transcript:Smp_132250.1 description:"Putative uncharacterized protein "
Smp_181330.1:pep	16.73	1	1	1		107735	pep:novel chromosome:ASM23792v2:3:11624611:11692635:-1 gene:Smp_181330 transcript:Smp_181330.1 description:"Putative uncharacterized protein "
Smp_172410.1:pep	16.69	1	1	1		131862	pep:novel chromosome:ASM23792v2:1:28314289:28352591:-1 gene:Smp_172410 transcript:Smp_172410.1 description:"Serine/threonine protein kinase "
Smp_044250.1:pep	16.65	3	1	1		41909	pep:novel chromosome:ASM23792v2:3:9205728:9208019:1 gene:Smp_044250 transcript:Smp_044250.1 description:"Subfamily M67C unassigned peptidase (M67 family) "
Smp_071020.1:pep	16.64	3	1	1		44994	pep:novel chromosome:ASM23792v2:1:43506160:43524750:1 gene:Smp_071020 transcript:Smp_071020.1 description:"Choline/ethanolaminephosphotransferase 1 "
Smp_160680.1:pep	16.62	1	1	1	Oxidation (M)	179802	pep:novel chromosome:ASM23792v2:4:16153452:16183591:1 gene:Smp_160680 transcript:Smp_160680.1 description:"Putative uncharacterized protein "
Smp_129530.1:pep	16.6	2	1	1		85679	pep:novel chromosome:ASM23792v2:3:10075344:10077862:1 gene:Smp_129530 transcript:Smp_129530.1 description:"Putative cadherin "
Smp_172180.1:pep	16.59	5	1	1		15839	pep:novel chromosome:ASM23792v2:6:4400541:4421476:1 gene:Smp_172180 transcript:Smp_172180.1 description:"MEG-8 family "
Smp_128280.2:pep	16.58	1	1	1		76678	pep:novel chromosome:ASM23792v2:2:26571778:26586690:-1 gene:Smp_128280 transcript:Smp_128280.2 description:"Putative uncharacterized protein "
Smp_014660.1:pep	16.57	5	1	1		16526	pep:novel chromosome:ASM23792v2:2:12423257:12424609:1 gene:Smp_014660 transcript:Smp_014660.1 description:"Rab-related GTP-binding protein "
Smp_069900.1:pep	16.57	4	1	1		25250	pep:novel chromosome:ASM23792v2:5:3439552:3444856:-1 gene:Smp_069900 transcript:Smp_069900.1 description:"Rab-related GTP-binding protein "
Smp_144970.1:pep	16.54	0	1	1		169419	pep:novel chromosome:ASM23792v2:4:22085668:22159059:-1 gene:Smp_144970 transcript:Smp_144970.1 description:"Putative copper-transporting atpase 1 2 (Copper pump 1 2) "
Smp_169280.1:pep	16.52	1	1	1		79848	pep:novel chromosome:ASM23792v2:5:9096603:9113757:1 gene:Smp_169280 transcript:Smp_169280.1 description:"Putative gtp binding protein "
Smp_141070.1:pep	16.51	1	1	1		170446	pep:novel chromosome:ASM23792v2:1:15334499:15453005:-1 gene:Smp_141070 transcript:Smp_141070.1 description:"Putative uncharacterized protein "
Smp_022400.1:pep	16.51	3	1	1		61085	pep:novel chromosome:ASM23792v2:W:5865868:5883310:-1 gene:Smp_022400 transcript:Smp_022400.1 description:"Glucose-6-phosphate isomerase "
Smp_170080.1:pep	16.47	0	1	1		209884	pep:novel chromosome:ASM23792v2:W:27576961:27671506:-1 gene:Smp_170080 transcript:Smp_170080.1 description:"Sodium/dicarboxylate cotransporter-related "
Smp_104660.1:pep	16.47	9	1	1		13670	pep:novel supercontig:ASM23792v2:SC_0049:1294160:1294648:1 gene:Smp_104660 transcript:Smp_104660.1 description:"Ribosomal protein l7ae putative "
Smp_135640.1:pep	16.43	3	1	1		37802	pep:novel chromosome:ASM23792v2:4:11790765:11820843:1 gene:Smp_135640 transcript:Smp_135640.1 description:"Cadherin-related "
Smp_155860.1:pep	16.4	3	1	1		37582	pep:novel chromosome:ASM23792v2:4:20220168:20221368:1 gene:Smp_155860 transcript:Smp_155860.1 description:"Putative uncharacterized protein "
Smp_145640.1:pep	16.39	6	1	1		15064	pep:novel chromosome:ASM23792v2:W:17545593:17549038:1 gene:Smp_145640 transcript:Smp_145640.1 description:"Putative forkhead protein/ forkhead protein domain "
Smp_066710.1:pep	16.37	3	1	1		53128	pep:novel supercontig:ASM23792v2:Chr_2.unplaced.SC_0120:192362:197105:-1 gene:Smp_066710 transcript:Smp_066710.1 description:"Putative uncharacterized protein "
Smp_126690.1:pep	16.37	3	1	1		35861	pep:novel chromosome:ASM23792v2:1:40366014:40370451:1 gene:Smp_126690 transcript:Smp_126690.1 description:"COP9 signalosome subunit 6 (M67 family) "
Smp_068440.1:pep	16.35	1	1	1		103729	pep:known chromosome:ASM23792v2:2:7480041:7495359:1 gene:Smp_068440 transcript:Smp_068440.1 description:"Putative dead box ATP-dependent RNA helicase "
Smp_161380.1:pep	16.33	1	1	1		98628	pep:novel chromosome:ASM23792v2:1:51130099:51179480:1 gene:Smp_161380 transcript:Smp_161380.1 description:"Putative DNA polymerase gamma "
Smp_132840.1:pep	16.3	3	1	1		38173	pep:novel supercontig:ASM23792v2:Chr_1.unplaced.SC_0010:941210:942728:-1 gene:Smp_132840 transcript:Smp_132840.1 description:"Tripartite motif protein trim9 putative "
Smp_176750.1:pep	16.28	2	1	1		52073	pep:novel chromosome:ASM23792v2:6:4526839:4558981:1 gene:Smp_176750 transcript:Smp_176750.1 description:"Serine/threonine kinase "
Smp_142960.1:pep	16.27	1	1	1	Deamidation (NQ)	87608	pep:novel chromosome:ASM23792v2:W:2313328:2349411:1 gene:Smp_142960 transcript:Smp_142960.1 description:"Glutathione synthetase "
Smp_030330.2:pep	16.26	6	1	1		17066	pep:novel chromosome:ASM23792v2:3:20239318:20240019:-1 gene:Smp_030330 transcript:Smp_030330.2 description:"Putative peptidyl-tRNA hydrolase "
Smp_127270.1:pep	16.25	4	1	1		32691	pep:novel supercontig:ASM23792v2:SC_0187:53747:63058:1 gene:Smp_127270 transcript:Smp_127270.1 description:"Putative uncharacterized protein "
Smp_174680.1:pep	16.24	3	1	1		61085	pep:novel chromosome:ASM23792v2:6:204611:213035:-1 gene:Smp_174680 transcript:Smp_174680.1 description:"Putative diphteria toxin resistance protein 2 dph2 "
Smp_021550.1:pep	16.23	1	1	1		78557	pep:novel chromosome:ASM23792v2:W:624274:633329:-1 gene:Smp_021550 transcript:Smp_021550.1 description:"Putative dna repair protein xp-C / rad4 "
Smp_171880.1:pep	16.21	1	1	1		171305	pep:novel chromosome:ASM23792v2:W:16102913:16155191:-1 gene:Smp_171880 transcript:Smp_171880.1 description:"Putative uncharacterized protein "
Smp_155400.1:pep	16.2	5	1	1		59846	pep:novel chromosome:ASM23792v2:W:30315020:30340875:1 gene:Smp_155400 transcript:Smp_155400.1 description:"Putative ligatin "
Smp_145820.1:pep	16.19	1	1	1		66488	pep:novel supercontig:ASM23792v2:SC_0194:102816:129591:-1 gene:Smp_145820 transcript:Smp_145820.1 description:"Rac guanyl-nucleotide exchange factor putative "
Smp_175460.1:pep	16.17	1	1	1	Deamidation (NQ)	159335	pep:novel chromosome:ASM23792v2:4:23218887:23282326:-1 gene:Smp_175460 transcript:Smp_175460.1 description:"Putative uncharacterized protein "
Smp_001095.1:pep	16.17	1	1	1		69782	pep:novel chromosome:ASM23792v2:1:64080993:64104028:-1 gene:Smp_001095 transcript:Smp_001095.1 description:"Putative uncharacterized protein "
Smp_171790.1:pep	16.17	0	2	1		649628	pep:novel chromosome:ASM23792v2:1:47239647:47348063:-1 gene:Smp_171790 transcript:Smp_171790.1 description:"Putative uncharacterized protein "
Smp_125560.1:pep	16.15	2	1	1		68727	pep:novel chromosome:ASM23792v2:W:12694952:12718015:-1 gene:Smp_125560 transcript:Smp_125560.1 description:"Long-chain-fatty-acid--CoA ligase "
Smp_139240.1:pep	16.14	3	1	1	Deamidation (NQ)	44321	pep:novel supercontig:ASM23792v2:Chr_1.unplaced.SC_0071:553871:562880:1 gene:Smp_139240 transcript:Smp_139240.1 description:"Peptidase C1 family "
Smp_157010.1:pep	16.13	1	2	1		288267	pep:novel chromosome:ASM23792v2:W:1293618:1411516:-1 gene:Smp_157010 transcript:Smp_157010.1 description:"Putative titin "
Smp_135890.1:pep	16.12	1	1	1		104879	pep:novel chromosome:ASM23792v2:W:36122397:36132376:-1 gene:Smp_135890 transcript:Smp_135890.1 description:"Putative uncharacterized protein "
Smp_133320.1:pep	16.11	0	1	1		302038	pep:novel supercontig:ASM23792v2:SC_0080:359885:423018:-1 gene:Smp_133320 transcript:Smp_133320.1 description:"Ccr4-not transcription complex putative "
Smp_144050.1:pep	16.1	1	1	1		266927	pep:novel supercontig:ASM23792v2:SC_0160:298350:430527:1 gene:Smp_144050 transcript:Smp_144050.1 description:"Receptor tyrosine phosphatase type r2a putative "
Smp_127120.1:pep	16.06	2	1	1		72646	pep:novel chromosome:ASM23792v2:6:18055001:18084271:1 gene:Smp_127120 transcript:Smp_127120.1 description:"Putative dead box ATP-dependent RNA helicase "
Smp_134200.1:pep	16.04	3	1	1		49078	pep:novel chromosome:ASM23792v2:W:5848827:5859393:1 gene:Smp_134200 transcript:Smp_134200.1 description:"Putative wd-repeat protein "
Smp_139430.1:pep	16.04	2	1	1		61480	pep:novel supercontig:ASM23792v2:SC_0148:30289:57453:1 gene:Smp_139430 transcript:Smp_139430.1 description:"Phosphoinositol 4-phosphate adaptor protein putative "
Smp_152570.1:pep	16.02	1	1	1		136265	pep:novel supercontig:ASM23792v2:SC_0225:11147:42639:-1 gene:Smp_152570 transcript:Smp_152570.1 description:"Putative uncharacterized protein "
Smp_149490.1:pep	16.01	2	1	1		72075	pep:novel chromosome:ASM23792v2:6:14875171:14878980:-1 gene:Smp_149490 transcript:Smp_149490.1 description:"Putative uncharacterized protein "
Smp_068090.1:pep	15.99	2	1	1	Carbamidomethylation	46552	pep:novel chromosome:ASM23792v2:1:36236441:36244603:1 gene:Smp_068090 transcript:Smp_068090.1 description:"Putative zinc phosphodiesterase "
Smp_134850.1:pep	15.96	1	1	1		110846	pep:novel chromosome:ASM23792v2:3:21206231:21231776:-1 gene:Smp_134850 transcript:Smp_134850.1 description:"Putative rootletin (Ciliary rootlet coiled-coil protein) "
Smp_156450.2:pep	15.94	1	1	1		152013	pep:novel chromosome:ASM23792v2:1:54902590:54930812:-1 gene:Smp_156450 transcript:Smp_156450.2 description:"Putative uncharacterized protein "
Smp_144450.1:pep	15.92	2	1	1		84395	pep:novel supercontig:ASM23792v2:SC_0237:160575:194422:1 gene:Smp_144450 transcript:Smp_144450.1 description:"Apobec-1 complementation factor-related "
Smp_179420.1:pep	15.92	4	1	1		31951	pep:novel supercontig:ASM23792v2:Chr_3.unplaced.SC_0083:1472262:1478923:1 gene:Smp_179420 transcript:Smp_179420.1 description:"Putative uncharacterized protein "
Smp_136340.1:pep	15.91	1	1	1		65798	pep:novel chromosome:ASM23792v2:3:13648993:13683290:1 gene:Smp_136340 transcript:Smp_136340.1 description:"Putative serine/threonine-protein kinase TAO1-A "
Smp_152910.1:pep	15.91	0	1	1		228710	pep:novel chromosome:ASM23792v2:7:5416625:5465082:-1 gene:Smp_152910 transcript:Smp_152910.1 description:"Putative uncharacterized protein "
Smp_137830.1:pep	15.9	1	1	1		175872	pep:novel chromosome:ASM23792v2:3:5025064:5062136:1 gene:Smp_137830 transcript:Smp_137830.1 description:"Putative uncharacterized protein "
Smp_011430.1:pep	15.9	1	1	1		133316	pep:novel chromosome:ASM23792v2:2:26420384:26428230:1 gene:Smp_011430 transcript:Smp_011430.1 description:"Putative cadherin "
Smp_139100.2:pep	15.9	1	2	1		133555	pep:novel chromosome:ASM23792v2:W:7462041:7546827:1 gene:Smp_139100 transcript:Smp_139100.2 description:"Putative uncharacterized protein "
Smp_148830.1:pep	15.9	0	1	1		367914	pep:novel supercontig:ASM23792v2:Chr_4.unplaced.SC_0032:1649549:1699447:1 gene:Smp_148830 transcript:Smp_148830.1 description:"Putative uncharacterized protein "
Smp_096200.1:pep	15.89	2	1	1		49680	pep:novel supercontig:ASM23792v2:SC_0341:8929:26967:-1 gene:Smp_096200 transcript:Smp_096200.1 description:"tRNA-dihydrouridine synthase putative "
Smp_158610.1:pep	15.88	0	1	1		210432	pep:novel supercontig:ASM23792v2:SC_0142:369955:411049:1 gene:Smp_158610 transcript:Smp_158610.1 description:"Helicase mot1 putative "
Smp_158610.2:pep	15.88	0	1	1		262089	pep:novel supercontig:ASM23792v2:SC_0142:369955:424523:1 gene:Smp_158610 transcript:Smp_158610.2 description:"Helicase mot1 putative "
Smp_094130.1:pep	15.88	1	1	1		89785	pep:novel supercontig:ASM23792v2:SC_0148:709544:755764:1 gene:Smp_094130 transcript:Smp_094130.1 description:"Palmitoyltransferase ZDHHC putative "
Smp_159730.1:pep	15.86	1	1	1		105254	pep:novel chromosome:ASM23792v2:1:12946642:12974481:1 gene:Smp_159730 transcript:Smp_159730.1 description:"Putative uncharacterized protein "
Smp_159730.2:pep	15.86	1	1	1		79234	pep:novel chromosome:ASM23792v2:1:12943160:12967435:1 gene:Smp_159730 transcript:Smp_159730.2 description:"Putative uncharacterized protein "
Smp_165220.1:pep	15.85	2	1	1		55635	pep:novel chromosome:ASM23792v2:W:24633278:24639607:1 gene:Smp_165220 transcript:Smp_165220.1 description:"Putative embryonic ectoderm development protein "
Smp_133520.1:pep	15.85	1	1	1		101031	pep:novel chromosome:ASM23792v2:W:11171054:11180508:1 gene:Smp_133520 transcript:Smp_133520.1 description:"FREAC-7-like protein "
Smp_179180.1:pep	15.85	3	1	1		33296	pep:novel chromosome:ASM23792v2:1:59034129:59037393:1 gene:Smp_179180 transcript:Smp_179180.1 description:"Putative ribosomal protein S2 eukaryotic and archaeal form "
Smp_158560.2:pep	15.84	1	1	1		215746	pep:novel chromosome:ASM23792v2:1:53510248:53573481:-1 gene:Smp_158560 transcript:Smp_158560.2 description:"Serine/threonine kinase "
Smp_158560.1:pep	15.84	1	1	1		232023	pep:novel chromosome:ASM23792v2:1:53499451:53573533:-1 gene:Smp_158560 transcript:Smp_158560.1 description:"Serine/threonine kinase "
Smp_146760.1:pep	15.83	6	1	1	Amidation	21705	pep:novel chromosome:ASM23792v2:5:4062919:4081886:-1 gene:Smp_146760 transcript:Smp_146760.1
Smp_211340.1:pep	15.83	2	1	1		63722	pep:novel supercontig:ASM23792v2:Chr_2.unplaced.SC_0120:944508:987011:1 gene:Smp_211340 transcript:Smp_211340.1 description:"DEAD box ATP-dependent RNA helicase putative "
Smp_158490.1:pep	15.83	1	1	1		103870	pep:novel chromosome:ASM23792v2:1:36677124:36699336:1 gene:Smp_158490 transcript:Smp_158490.1 description:"Putative ras guanine nucleotide exchange factor RasGEFB "
Smp_128120.1:pep	15.81	1	1	1		235340	pep:novel chromosome:ASM23792v2:2:27308838:27346259:1 gene:Smp_128120 transcript:Smp_128120.1 description:"Putative polybromo-1 "
Smp_123820.1:pep	15.81	1	1	1		118733	pep:novel chromosome:ASM23792v2:1:8993207:9027852:1 gene:Smp_123820 transcript:Smp_123820.1 description:"Putative serine-rich repeat protein 2 "
Smp_080870.1:pep	15.78	2	1	1		57384	pep:novel chromosome:ASM23792v2:7:3686988:3720943:1 gene:Smp_080870 transcript:Smp_080870.1 description:"Putative uncharacterized protein "
Smp_045040.1:pep	15.78	1	1	1		100837	pep:novel chromosome:ASM23792v2:W:13665414:13680430:-1 gene:Smp_045040 transcript:Smp_045040.1 description:"Putative ribosomal RNA methyltransferase "
Smp_175510.1:pep	15.77	1	1	1		220682	pep:novel chromosome:ASM23792v2:3:4512925:4575894:-1 gene:Smp_175510 transcript:Smp_175510.1 description:"Putative uncharacterized protein "
Smp_000300.1:pep	15.76	1	2	1		169658	pep:novel supercontig:ASM23792v2:Chr_3.unplaced.SC_0044:323093:371653:1 gene:Smp_000300 transcript:Smp_000300.1 description:"Similar to WD repeat domain 19-related "
Smp_196950.1:pep	15.74	1	1	1		126283	pep:novel chromosome:ASM23792v2:1:20945463:20987405:1 gene:Smp_196950 transcript:Smp_196950.1 description:"Putative one cut domain family member "
Smp_126840.1:pep	15.73	1	1	1		107488	pep:novel chromosome:ASM23792v2:4:8684361:8722579:-1 gene:Smp_126840 transcript:Smp_126840.1 description:"Putative uncharacterized protein "
Smp_146740.1:pep	15.69	2	2	1		53235	pep:novel chromosome:ASM23792v2:5:4020627:4024800:1 gene:Smp_146740 transcript:Smp_146740.1 description:"Sodium/hydrogen exchanger "
Smp_170110.1:pep	15.69	1	1	1		83709	pep:novel supercontig:ASM23792v2:SC_0049:676:15225:-1 gene:Smp_170110 transcript:Smp_170110.1 description:"High-density lipoprotein receptor (Hdl) "
Smp_171680.1:pep	15.69	0	1	1		357552	pep:novel chromosome:ASM23792v2:W:5120470:5226686:-1 gene:Smp_171680 transcript:Smp_171680.1 description:"Putative uncharacterized protein "
Smp_196880.1:pep	15.66	1	1	1		149586	pep:novel chromosome:ASM23792v2:1:37600217:37650962:1 gene:Smp_196880 transcript:Smp_196880.1 description:"Putative development and differentiation-enhancing factor ddef "
Smp_024660.1:pep	15.65	1	1	1		206760	pep:novel chromosome:ASM23792v2:4:11086259:11112044:-1 gene:Smp_024660 transcript:Smp_024660.1 description:"Putative cell adhesion molecule "
Smp_000530.1:pep	15.65	0	1	1		277171	pep:novel supercontig:ASM23792v2:SC_0113:538645:619674:1 gene:Smp_000530 transcript:Smp_000530.1 description:"Zinc finger transcription factor gli2 "
Smp_153000.1:pep	15.65	1	1	1		101855	pep:novel chromosome:ASM23792v2:7:4987865:5057488:1 gene:Smp_153000 transcript:Smp_153000.1 description:"Putative uncharacterized protein "
Smp_161400.1:pep	15.65	1	1	1		205592	pep:novel chromosome:ASM23792v2:1:50818958:50860928:-1 gene:Smp_161400 transcript:Smp_161400.1 description:"Jumonji domain containing protein-related including hairless "
Smp_132660.1:pep	15.64	1	1	1		64345	pep:novel supercontig:ASM23792v2:Chr_1.unplaced.SC_0010:2072691:2097483:1 gene:Smp_132660 transcript:Smp_132660.1 description:"Guanine-nucleotide-exchange-factor putative "
Smp_176420.1:pep	15.64	1	1	1		118386	pep:novel supercontig:ASM23792v2:SC_0219:260044:289057:1 gene:Smp_176420 transcript:Smp_176420.1 description:"Ras guanine nucleotide exchange factor putative "
Smp_150770.1:pep	15.64	0	2	1		328011	pep:novel chromosome:ASM23792v2:W:16513845:16586725:-1 gene:Smp_150770 transcript:Smp_150770.1 description:"Putative teneurin and n-acetylglucosamine-1-phosphodiester alpha-n-acetylglucosaminidase "
Smp_143620.1:pep	15.64	1	1	1		171620	pep:novel chromosome:ASM23792v2:2:28567070:28635045:1 gene:Smp_143620 transcript:Smp_143620.1 description:"Putative uncharacterized protein "
Smp_129520.1:pep	15.63	1	1	1		123893	pep:novel chromosome:ASM23792v2:3:9971645:10020802:1 gene:Smp_129520 transcript:Smp_129520.1 description:"Putative uncharacterized protein "
Smp_170350.1:pep	15.61	3	1	1		39826	pep:novel chromosome:ASM23792v2:1:46008403:46029213:-1 gene:Smp_170350 transcript:Smp_170350.1 description:"Putative lung seven transmembrane receptor "
Smp_040020.1:pep	15.6	4	1	1	Deamidation (NQ)	34755	pep:novel chromosome:ASM23792v2:5:7528102:7537988:1 gene:Smp_040020 transcript:Smp_040020.1 description:"Putative centromere protein A (Cenp-A) (Centromere autoantigen A) "
Smp_169290.1:pep	15.6	1	1	1		124690	pep:novel chromosome:ASM23792v2:5:9021219:9036407:-1 gene:Smp_169290 transcript:Smp_169290.1 description:"Putative uncharacterized protein "
Smp_155780.1:pep	15.59	1	1	1		156097	pep:novel chromosome:ASM23792v2:4:17748570:17825313:1 gene:Smp_155780 transcript:Smp_155780.1 description:"Gtpase activating protein-related "
Smp_196150.1:pep	15.59	2	1	1		80894	pep:novel chromosome:ASM23792v2:2:33986892:34015449:1 gene:Smp_196150 transcript:Smp_196150.1 description:"Selenoprotein O-like "
Smp_167770.1:pep	15.57	2	1	1		64725	pep:known chromosome:ASM23792v2:W:46839165:46855213:-1 gene:Smp_167770 transcript:Smp_167770.1 description:"Photoreceptor-specific nuclear receptor related "
Smp_128660.1:pep	15.54	0	1	1		430990	pep:novel chromosome:ASM23792v2:W:18977675:19017881:1 gene:Smp_128660 transcript:Smp_128660.1 description:"Putative uncharacterized protein "
Smp_070860.1:pep	15.54	2	1	1		58931	pep:novel supercontig:ASM23792v2:SC_0218:268458:280632:1 gene:Smp_070860 transcript:Smp_070860.1 description:"Malate dehydrogenase putative "
Smp_126300.1:pep	15.54	1	1	1		108712	pep:novel chromosome:ASM23792v2:W:8322414:8353251:1 gene:Smp_126300 transcript:Smp_126300.1 description:"Putative calcium-transporting atpase 2 (Atpase 2) "
Smp_172460.1:pep	15.52	2	1	1		60113	pep:novel chromosome:ASM23792v2:6:9584482:9595304:1 gene:Smp_172460 transcript:Smp_172460.1 description:"Putative uncharacterized protein "
Smp_143650.1:pep	15.52	0	1	1		269528	pep:novel chromosome:ASM23792v2:5:6435747:6486328:1 gene:Smp_143650 transcript:Smp_143650.1 description:"Putative midasin (Midas-containing protein) "
Smp_083200.1:pep	15.5	3	1	1		35659	pep:novel chromosome:ASM23792v2:1:40144318:40149325:-1 gene:Smp_083200 transcript:Smp_083200.1 description:"Ubiquitinyl hydrolase-UCH37 (C12 family) "
Smp_083200.2:pep	15.5	3	1	1		35816	pep:novel chromosome:ASM23792v2:1:40144457:40149320:-1 gene:Smp_083200 transcript:Smp_083200.2 description:"Ubiquitinyl hydrolase-UCH37 (C12 family) "
Smp_057230.1:pep	15.5	2	1	1		53210	pep:novel chromosome:ASM23792v2:1:32107782:32122609:-1 gene:Smp_057230 transcript:Smp_057230.1 description:"Seryl-tRNA synthetase "
Smp_021590.1:pep	15.5	2	1	1		68892	pep:novel chromosome:ASM23792v2:W:588622:599092:1 gene:Smp_021590 transcript:Smp_021590.1 description:"Putative rac gtpase activating protein "
Smp_152020.1:pep	15.49	1	1	1		106084	pep:novel chromosome:ASM23792v2:1:62137093:62181466:-1 gene:Smp_152020 transcript:Smp_152020.1 description:"Putative uncharacterized protein "
Smp_176340.1:pep	15.49	2	1	1		57148	pep:novel supercontig:ASM23792v2:SC_0186:249865:260964:1 gene:Smp_176340 transcript:Smp_176340.1 description:"CCAAT-binding transcription factor putative "
Smp_139800.1:pep	15.48	1	1	1		141162	pep:novel chromosome:ASM23792v2:2:388429:431133:-1 gene:Smp_139800 transcript:Smp_139800.1 description:"Serine/threonine kinase "
Smp_127610.1:pep	15.47	1	1	1		122491	pep:novel supercontig:ASM23792v2:SC_0201:117603:176779:-1 gene:Smp_127610 transcript:Smp_127610.1 description:"Mername-AA213 putative peptidase (M14 family) "
Smp_123260.1:pep	15.47	2	1	1		67090	pep:novel chromosome:ASM23792v2:6:3423562:3449143:-1 gene:Smp_123260 transcript:Smp_123260.1 description:"Putative ubiquitin 1 "
Smp_129400.1:pep	15.47	0	1	1		277861	pep:novel chromosome:ASM23792v2:3:8542187:8588954:1 gene:Smp_129400 transcript:Smp_129400.1 description:"Putative uncharacterized protein "
Smp_135560.1:pep	15.47	1	1	1		102765	pep:novel chromosome:ASM23792v2:4:11420036:11447120:1 gene:Smp_135560 transcript:Smp_135560.1 description:"Putative collagen alpha-1(I) chain "
Smp_210770.1:pep	15.46	2	1	1		56402	pep:novel chromosome:ASM23792v2:1:25361884:25374960:-1 gene:Smp_210770 transcript:Smp_210770.1 description:"Putative vacuolar protein sorting 26 vps26 "
Smp_146690.1:pep	15.44	1	1	1		79802	pep:novel chromosome:ASM23792v2:4:4476102:4503979:1 gene:Smp_146690 transcript:Smp_146690.1 description:"Annexin "
Smp_092950.1:pep	15.42	1	1	1		178121	pep:novel chromosome:ASM23792v2:1:684937:737151:1 gene:Smp_092950 transcript:Smp_092950.1 description:"Putative uncharacterized protein "
Smp_141240.1:pep	15.39	1	1	1		78676	pep:novel chromosome:ASM23792v2:1:14010023:14024351:-1 gene:Smp_141240 transcript:Smp_141240.1 description:"Putative rna binding motif protein "
Smp_068720.1:pep	15.39	1	1	1		119425	pep:known supercontig:ASM23792v2:Chr_5.unplaced.SC_0195:374131:377536:-1 gene:Smp_068720 transcript:Smp_068720.1 description:"Diaphanous putative "
Smp_032500.1:pep	15.38	1	1	1		84950	pep:novel chromosome:ASM23792v2:W:50960846:50980024:-1 gene:Smp_032500 transcript:Smp_032500.1 description:"Putative dna replication licensing factor MCM7 "
Smp_144430.1:pep	15.35	1	1	1		117962	pep:novel supercontig:ASM23792v2:SC_0237:57996:121252:1 gene:Smp_144430 transcript:Smp_144430.1 description:"Formin-like "
Smp_176060.1:pep	15.35	0	1	1		295296	pep:novel supercontig:ASM23792v2:Chr_1.unplaced.SC_0135:578647:653721:1 gene:Smp_176060 transcript:Smp_176060.1 description:"Ubiquitin ligase E3 alpha-related "
Smp_030110.1:pep	15.34	4	1	1		39692	pep:novel chromosome:ASM23792v2:3:19595974:19627591:1 gene:Smp_030110 transcript:Smp_030110.1 description:"Putative uncharacterized protein "
Smp_127450.1:pep	15.34	1	1	1		149470	pep:novel supercontig:ASM23792v2:Chr_1.unplaced.SC_0010:3130738:3178280:1 gene:Smp_127450 transcript:Smp_127450.1 description:"Putative uncharacterized protein Smp_127450 "
Smp_160170.1:pep	15.34	2	1	1		62784	pep:novel chromosome:ASM23792v2:4:18361295:18386469:1 gene:Smp_160170 transcript:Smp_160170.1 description:"Putative uncharacterized protein "
Smp_211000.1:pep	15.33	0	1	1		213685	pep:novel chromosome:ASM23792v2:4:11139666:11188769:-1 gene:Smp_211000 transcript:Smp_211000.1 description:"Putative dock "
Smp_127810.1:pep	15.32	0	1	1		194861	pep:novel chromosome:ASM23792v2:7:2162063:2225677:1 gene:Smp_127810 transcript:Smp_127810.1 description:"Putative uncharacterized protein "
Smp_196090.1:pep	15.32	0	1	1		219061	pep:novel chromosome:ASM23792v2:3:20348437:20389536:1 gene:Smp_196090 transcript:Smp_196090.1 description:"Putative tgf-beta receptor "
Smp_175040.1:pep	15.32	1	1	1		157333	pep:novel supercontig:ASM23792v2:SC_0062:745005:770760:-1 gene:Smp_175040 transcript:Smp_175040.1 description:"Polyhomeotic putative "
Smp_152860.1:pep	15.31	1	1	1		91488	pep:novel chromosome:ASM23792v2:1:32126686:32157587:-1 gene:Smp_152860 transcript:Smp_152860.1 description:"Putative uncharacterized protein "
Smp_132000.1:pep	15.28	0	1	1		286355	pep:novel chromosome:ASM23792v2:W:32618406:32663401:-1 gene:Smp_132000 transcript:Smp_132000.1 description:"Putative zinc finger protein "
Smp_176770.1:pep	15.27	0	1	1	Carbamidomethylation	361229	pep:novel supercontig:ASM23792v2:Chr_1.unplaced.SC_0076:1276719:1398146:1 gene:Smp_176770 transcript:Smp_176770.1 description:"Dock-9 putative "
Smp_068270.3:pep	15.26	2	1	1		62714	pep:novel chromosome:ASM23792v2:W:25286943:25298761:1 gene:Smp_068270 transcript:Smp_068270.3 description:"Putative heat shock transcription factor "
Smp_068270.5:pep	15.26	1	1	1		72068	pep:known chromosome:ASM23792v2:W:25286943:25297983:1 gene:Smp_068270 transcript:Smp_068270.5 description:"Putative heat shock transcription factor "
Smp_068270.2:pep	15.26	1	1	1		72354	pep:known chromosome:ASM23792v2:W:25286943:25297983:1 gene:Smp_068270 transcript:Smp_068270.2 description:"Putative heat shock transcription factor "
Smp_068270.1:pep	15.26	1	1	1		73609	pep:known chromosome:ASM23792v2:W:25286915:25298763:1 gene:Smp_068270 transcript:Smp_068270.1 description:"Putative heat shock transcription factor "
Smp_068270.4:pep	15.26	1	1	1		74980	pep:known chromosome:ASM23792v2:W:25286943:25297983:1 gene:Smp_068270 transcript:Smp_068270.4 description:"Putative heat shock transcription factor "
Smp_103160.1:pep	15.26	1	1	1	Carbamidomethylation	91585	pep:novel supercontig:ASM23792v2:Chr_1.unplaced.SC_0210:160495:188369:-1 gene:Smp_103160 transcript:Smp_103160.1 description:"FAA4 Long-chain-fatty-acid--CoA ligase 4 "
Smp_103160.2:pep	15.26	1	1	1	Carbamidomethylation	93047	pep:novel supercontig:ASM23792v2:Chr_1.unplaced.SC_0210:161866:188359:-1 gene:Smp_103160 transcript:Smp_103160.2 description:"FAA4 Long-chain-fatty-acid--CoA ligase 4 "
Smp_087220.1:pep	15.26	1	1	1		82201	pep:novel chromosome:ASM23792v2:4:19342536:19366177:-1 gene:Smp_087220 transcript:Smp_087220.1 description:"Putative uncharacterized protein "
Smp_150350.1:pep	15.25	2	1	1		67832	pep:novel supercontig:ASM23792v2:SC_0134:635033:664221:-1 gene:Smp_150350 transcript:Smp_150350.1 description:"Synaptotagmin putative "
Smp_145130.1:pep	15.25	1	1	1		64016	pep:novel supercontig:ASM23792v2:SC_0191:4243:5985:-1 gene:Smp_145130 transcript:Smp_145130.1 description:"Rassf putative "
Smp_129170.1:pep	15.25	1	1	1		123885	pep:novel chromosome:ASM23792v2:3:12899010:12904305:-1 gene:Smp_129170 transcript:Smp_129170.1 description:"Dual specificity kinase "
Smp_170290.1:pep	15.25	1	1	1		174374	pep:novel chromosome:ASM23792v2:1:45611875:45686228:-1 gene:Smp_170290 transcript:Smp_170290.1 description:"Neuronal differentiation protein "
Smp_150340.1:pep	15.24	2	1	1		63115	pep:novel supercontig:ASM23792v2:SC_0134:588130:621079:1 gene:Smp_150340 transcript:Smp_150340.1 description:"Monocarboxylate transporter putative "
Smp_029730.1:pep	15.23	1	1	1		156129	pep:novel chromosome:ASM23792v2:3:18700905:18724151:-1 gene:Smp_029730 transcript:Smp_029730.1 description:"Putative uncharacterized protein "
Smp_049510.1:pep	15.23	2	1	1		100604	pep:novel chromosome:ASM23792v2:1:49772877:49787280:-1 gene:Smp_049510 transcript:Smp_049510.1 description:"Putative wd-repeat protein "
Smp_155090.1:pep	15.23	6	1	1		18126	pep:novel chromosome:ASM23792v2:1:17079144:17082296:-1 gene:Smp_155090 transcript:Smp_155090.1 description:"Putative uncharacterized protein "
Smp_125550.1:pep	15.22	1	1	1		158524	pep:novel chromosome:ASM23792v2:W:12638688:12678398:-1 gene:Smp_125550 transcript:Smp_125550.1 description:"Putative uncharacterized protein "
Smp_123650.1:pep	15.21	2	1	1		69707	pep:novel chromosome:ASM23792v2:6:2982565:2989727:1 gene:Smp_123650 transcript:Smp_123650.1 description:"Putative peroxidasin "
Smp_179000.1:pep	15.2	2	1	1		74056	pep:novel chromosome:ASM23792v2:2:29278712:29280903:-1 gene:Smp_179000 transcript:Smp_179000.1 description:"Putative uncharacterized protein "
Smp_069670.1:pep	15.2	2	1	1		73426	pep:novel supercontig:ASM23792v2:Chr_3.unplaced.SC_0077:98578:118389:1 gene:Smp_069670 transcript:Smp_069670.1 description:"Vacuolar protein sorting (Vps33) putative "
Smp_073560.2:pep	15.2	3	1	1		35165	pep:novel chromosome:ASM23792v2:1:10339107:10346344:-1 gene:Smp_073560 transcript:Smp_073560.2 description:"G beta-like protein gbl "
Smp_073560.1:pep	15.2	4	1	1		25576	pep:novel chromosome:ASM23792v2:1:10323878:10348485:-1 gene:Smp_073560 transcript:Smp_073560.1 description:"G beta-like protein gbl "
Smp_163960.1:pep	15.2	1	1	1		65980	pep:novel chromosome:ASM23792v2:6:18804627:18833253:1 gene:Smp_163960 transcript:Smp_163960.1 description:"Putative limd1 "
Smp_159350.1:pep	15.2	0	1	1		350416	pep:novel chromosome:ASM23792v2:2:34287542:34319924:1 gene:Smp_159350 transcript:Smp_159350.1 description:"Platelet binding protein-related "
Smp_181450.1:pep	15.19	2	1	1		93512	pep:novel supercontig:ASM23792v2:SC_0334:9195:13858:1 gene:Smp_181450 transcript:Smp_181450.1 description:"DNA double-strand break repair rad50 ATPase putative "
Smp_073470.1:pep	15.18	1	1	1		132558	pep:novel chromosome:ASM23792v2:W:54390374:54425705:-1 gene:Smp_073470 transcript:Smp_073470.1 description:"Retinoid-x-receptor (RXR) "
Smp_134860.1:pep	15.16	0	1	1		340572	pep:novel chromosome:ASM23792v2:3:21267048:21327352:1 gene:Smp_134860 transcript:Smp_134860.1
Smp_124830.2:pep	15.16	2	1	1		34399	pep:novel chromosome:ASM23792v2:1:32466532:32482444:1 gene:Smp_124830 transcript:Smp_124830.2 description:"Family C54 unassigned peptidase (C54 family) "
Smp_193400.1:pep	15.16	6	1	1		16443	pep:novel supercontig:ASM23792v2:SC_0236:148129:148554:1 gene:Smp_193400 transcript:Smp_193400.1 description:"Putative uncharacterized protein "
Smp_166050.1:pep	15.15	0	1	1		223187	pep:novel supercontig:ASM23792v2:Chr_1.unplaced.SC_0135:325918:344350:-1 gene:Smp_166050 transcript:Smp_166050.1 description:"Putative uncharacterized protein "
Smp_165620.1:pep	15.14	0	1	1		485232	pep:novel supercontig:ASM23792v2:SC_0156:171279:282225:1 gene:Smp_165620 transcript:Smp_165620.1 description:"Putative uncharacterized protein "
Smp_171820.1:pep	15.13	1	1	1		183861	pep:novel chromosome:ASM23792v2:1:47156487:47212672:-1 gene:Smp_171820 transcript:Smp_171820.1 description:"Neuropathy target esterase/swiss cheese-related protein "
Smp_171820.2:pep	15.13	1	1	1		184585	pep:novel chromosome:ASM23792v2:1:47156487:47212672:-1 gene:Smp_171820 transcript:Smp_171820.2 description:"Neuropathy target esterase/swiss cheese-related protein "
Smp_158290.1:pep	15.12	2	1	1		39840	pep:novel chromosome:ASM23792v2:W:29740787:29748546:-1 gene:Smp_158290 transcript:Smp_158290.1 description:"Putative uncharacterized protein "
Smp_164150.1:pep	15.12	1	1	1		147419	pep:novel chromosome:ASM23792v2:6:19978986:19989685:-1 gene:Smp_164150 transcript:Smp_164150.1 description:"Protein kinase "
Smp_129670.1:pep	15.11	1	1	1		208978	pep:novel supercontig:ASM23792v2:Chr_2.unplaced.SC_0120:493903:553520:-1 gene:Smp_129670 transcript:Smp_129670.1 description:"Apoptosis stimulating of P53 putative "
Smp_134560.1:pep	15.1	0	1	1		279639	pep:novel chromosome:ASM23792v2:7:6988586:7022168:1 gene:Smp_134560 transcript:Smp_134560.1 description:"Serine/threonine kinase "
Smp_035560.2:pep	15.09	7	1	1		17557	pep:novel chromosome:ASM23792v2:1:13068564:13071281:-1 gene:Smp_035560 transcript:Smp_035560.2 description:"Putative uncharacterized protein "
Smp_032820.2:pep	15.09	2	1	1		51762	pep:novel chromosome:ASM23792v2:2:1070508:1086889:-1 gene:Smp_032820 transcript:Smp_032820.2 description:"Putative smu-1 suppressor of mec-8 and unc-52 homolog "
Smp_032820.1:pep	15.09	2	1	1		57551	pep:novel chromosome:ASM23792v2:2:1070508:1086890:-1 gene:Smp_032820 transcript:Smp_032820.1 description:"Putative smu-1 suppressor of mec-8 and unc-52 homolog "
Smp_087940.2:pep	15.07	6	1	1		13938	pep:novel chromosome:ASM23792v2:6:5334180:5339479:1 gene:Smp_087940 transcript:Smp_087940.2 description:"Putative gaba(A) receptor-associated protein "
Smp_125440.1:pep	15.07	2	1	1		79403	pep:novel chromosome:ASM23792v2:1:37503635:37581520:-1 gene:Smp_125440 transcript:Smp_125440.1 description:"Putative 4.1 G protein "
Smp_161900.1:pep	15.06	3	1	1		43824	pep:novel chromosome:ASM23792v2:W:53996963:54008908:-1 gene:Smp_161900 transcript:Smp_161900.1 description:"Putative innexin "
Smp_180080.1:pep	15.05	2	1	1		73140	pep:novel chromosome:ASM23792v2:W:28159958:28192669:-1 gene:Smp_180080 transcript:Smp_180080.1 description:"Putative uncharacterized protein "
Smp_123500.1:pep	15.03	1	1	1		132742	pep:novel chromosome:ASM23792v2:3:15154566:15178102:1 gene:Smp_123500 transcript:Smp_123500.1 description:"Putative atp-dependent RNA helicase "
Smp_020760.1:pep	15.03	3	1	1		46482	pep:novel supercontig:ASM23792v2:SC_0080:1171325:1181869:-1 gene:Smp_020760 transcript:Smp_020760.1 description:"Ankyrin repeat-containing putative "
Smp_143110.1:pep	15.02	1	1	1		141588	pep:novel chromosome:ASM23792v2:W:30649836:30706920:1 gene:Smp_143110 transcript:Smp_143110.1 description:"Putative uncharacterized protein "
Smp_148720.1:pep	15.02	1	1	1		112161	pep:novel chromosome:ASM23792v2:1:50186194:50221354:-1 gene:Smp_148720 transcript:Smp_148720.1 description:"DNA-directed RNA polymerase "
Smp_190140.1:pep	15.02	4	1	1		24508	pep:novel chromosome:ASM23792v2:3:26899139:26899881:-1 gene:Smp_190140 transcript:Smp_190140.1 description:"Putative uncharacterized protein "
Smp_010140.2:pep	15	4	1	1		27510	pep:novel chromosome:ASM23792v2:3:12005432:12008042:1 gene:Smp_010140 transcript:Smp_010140.2 description:"Putative uncharacterized protein "
Smp_010140.1:pep	15	4	1	1		31031	pep:novel chromosome:ASM23792v2:3:12005432:12008066:1 gene:Smp_010140 transcript:Smp_010140.1 description:"Putative uncharacterized protein "
Smp_171300.1:pep	15	1	2	1		126903	pep:novel supercontig:ASM23792v2:SC_0132:666802:685872:1 gene:Smp_171300 transcript:Smp_171300.1 description:"Putative uncharacterized protein "
Smp_000050.1:pep	15	1	1	1		156340	pep:novel supercontig:ASM23792v2:Chr_1.unplaced.SC_0010:2670818:2730289:1 gene:Smp_000050 transcript:Smp_000050.1 description:"Transient receptor potential cation channel putative "
Smp_132210.1:pep	14.88	2	1	1		43430	pep:novel chromosome:ASM23792v2:3:4197428:4203162:1 gene:Smp_132210 transcript:Smp_132210.1 description:"Putative uncharacterized protein "
Smp_142690.1:pep	14.88	1	1	1		86799	pep:novel chromosome:ASM23792v2:W:43496409:43522297:-1 gene:Smp_142690 transcript:Smp_142690.1 description:"NAChR subunit (ShAR1-beta2-like) "
Smp_148690.1:pep	14.88	0	1	1		262105	pep:novel chromosome:ASM23792v2:1:50003720:50036371:1 gene:Smp_148690 transcript:Smp_148690.1 description:"Serine/threonine kinase "
Smp_154440.1:pep	14.88	0	1	1		364572	pep:novel chromosome:ASM23792v2:1:26886919:26958311:1 gene:Smp_154440 transcript:Smp_154440.1 description:"Protein kinase "
Smp_176000.1:pep	14.88	0	1	1		209561	pep:novel supercontig:ASM23792v2:Chr_1.unplaced.SC_0153:463526:507834:-1 gene:Smp_176000 transcript:Smp_176000.1 description:"Myosin V putative "
Smp_144180.1:pep	14.78	0	1	1	Deamidation (NQ)	333845	pep:novel chromosome:ASM23792v2:1:60873380:60916470:1 gene:Smp_144180 transcript:Smp_144180.1 description:"Putative mixed-lineage leukemia protein mll "
Smp_171310.1:pep	14.77	2	1	1		48203	pep:novel supercontig:ASM23792v2:SC_0132:621068:657453:-1 gene:Smp_171310 transcript:Smp_171310.1 description:"Putative uncharacterized protein "
Smp_149200.1:pep	14.46	1	1	1	Amidation	160591	pep:novel chromosome:ASM23792v2:4:24986244:25029316:-1 gene:Smp_149200 transcript:Smp_149200.1 description:"Restin-like "
Smp_166590.1:pep	14.45	1	1	1		187017	pep:novel supercontig:ASM23792v2:SC_0111:963054:1022047:1 gene:Smp_166590 transcript:Smp_166590.1 description:"Putative uncharacterized protein "
Smp_048660.1:pep	14.38	2	1	1	Deamidation (NQ)	68851	pep:novel chromosome:ASM23792v2:W:19826813:19833688:-1 gene:Smp_048660 transcript:Smp_048660.1 description:"Putative nucleolar protein NOP56 "
Smp_127040.1:pep	14.22	1	1	1	Deamidation (NQ)	162287	pep:novel chromosome:ASM23792v2:4:8414270:8449166:1 gene:Smp_127040 transcript:Smp_127040.1 description:"Putative uncharacterized protein "
Smp_174230.1:pep	14.21	0	1	1	Deamidation (NQ)	452236	pep:novel chromosome:ASM23792v2:W:18264210:18366850:1 gene:Smp_174230 transcript:Smp_174230.1 description:"Putative uncharacterized protein "
Smp_210980.1:pep	14.19	2	1	1	Amidation	80600	pep:novel chromosome:ASM23792v2:5:8752985:8773532:1 gene:Smp_210980 transcript:Smp_210980.1 description:"Putative uncharacterized protein "
Smp_194650.1:pep	14.14	1	2	2	Deamidation (NQ)	158362	pep:novel chromosome:ASM23792v2:3:658733:725929:-1 gene:Smp_194650 transcript:Smp_194650.1 description:"Putative uncharacterized protein "
Smp_150850.1:pep	14.08	1	1	1	Amidation	105182	pep:novel chromosome:ASM23792v2:4:14306931:14345409:-1 gene:Smp_150850 transcript:Smp_150850.1 description:"Putative histone-lysine n-methyltransferase setb1 "
Smp_150850.2:pep	14.08	1	1	1	Amidation	118377	pep:novel chromosome:ASM23792v2:4:14306931:14345403:-1 gene:Smp_150850 transcript:Smp_150850.2 description:"Putative histone-lysine n-methyltransferase setb1 "
Smp_153760.1:pep	14.04	1	1	1	Oxidation (M)	126992	pep:novel chromosome:ASM23792v2:W:12467916:12509695:-1 gene:Smp_153760 transcript:Smp_153760.1 description:"DNA-directed RNA polymerase "
Smp_145740.1:pep	13.95	1	1	1		58165	pep:novel supercontig:ASM23792v2:SC_0261:122601:128766:-1 gene:Smp_145740 transcript:Smp_145740.1 description:"Cdc6 putative "
Smp_090980.1:pep	13.84	4	1	1	Deamidation (NQ)	31302	pep:novel chromosome:ASM23792v2:1:47090191:47094396:-1 gene:Smp_090980 transcript:Smp_090980.1 description:"Serine/threonine kinase "
Smp_058720.1:pep	13.82	11	1	1		9587	pep:novel supercontig:ASM23792v2:SC_0013:562455:564360:-1 gene:Smp_058720 transcript:Smp_058720.1 description:"60S ribosomal protein L38 putative "
Smp_130510.1:pep	13.79	1	1	1		144955	pep:novel supercontig:ASM23792v2:SC_0126:320490:327954:-1 gene:Smp_130510 transcript:Smp_130510.1 description:"Putative uncharacterized protein "
Smp_147460.1:pep	13.59	1	1	1		67084	pep:novel chromosome:ASM23792v2:W:28471723:28505538:-1 gene:Smp_147460 transcript:Smp_147460.1 description:"Ceramidase "
Smp_059210.1:pep	13.58	2	1	1	Deamidation (NQ)	72325	pep:novel chromosome:ASM23792v2:4:15866875:15876251:-1 gene:Smp_059210 transcript:Smp_059210.1 description:"Putative uncharacterized protein "
Smp_134570.1:pep	13.52	0	1	1		219302	pep:novel chromosome:ASM23792v2:7:6908468:6975390:1 gene:Smp_134570 transcript:Smp_134570.1 description:"Putative uncharacterized protein "
Smp_140520.1:pep	13.5	1	1	1		165098	pep:novel chromosome:ASM23792v2:1:23497069:23534616:-1 gene:Smp_140520 transcript:Smp_140520.1 description:"Putative ank repeat-containing "
Smp_132370.1:pep	13.43	1	1	1	Deamidation (NQ)	123679	pep:novel chromosome:ASM23792v2:3:3171668:3251255:1 gene:Smp_132370 transcript:Smp_132370.1 description:"Putative uncharacterized protein "
Smp_052150.1:pep	13.42	3	1	1		48242	pep:novel chromosome:ASM23792v2:4:2637046:2638290:-1 gene:Smp_052150 transcript:Smp_052150.1 description:"Putative uncharacterized protein "
Smp_059930.1:pep	13.39	10	1	1		7731	pep:novel chromosome:ASM23792v2:W:24076254:24076610:-1 gene:Smp_059930 transcript:Smp_059930.1 description:"Putative uncharacterized protein "
Smp_141350.1:pep	13.39	1	1	1	Amidation	106388	pep:novel chromosome:ASM23792v2:1:13470804:13501892:-1 gene:Smp_141350 transcript:Smp_141350.1 description:"Putative ras suppressor protein 1 rsu1 "
Smp_150050.1:pep	13.35	0	1	1		205295	pep:novel chromosome:ASM23792v2:4:2902601:2969008:1 gene:Smp_150050 transcript:Smp_150050.1 description:"Putative gtpase-activating protein gyp2 "
Smp_210350.1:pep	13.29	1	1	1		155070	pep:novel chromosome:ASM23792v2:2:17081926:17113994:1 gene:Smp_210350 transcript:Smp_210350.1 description:"Putative chromatin regulatory protein sir2 "
Smp_142820.1:pep	13.28	2	1	1	Amidation	76956	pep:novel chromosome:ASM23792v2:W:53003094:53015632:-1 gene:Smp_142820 transcript:Smp_142820.1 description:"Putative uncharacterized protein "
Smp_130470.1:pep	13.08	0	1	1		398441	pep:novel supercontig:ASM23792v2:SC_0126:421316:471863:1 gene:Smp_130470 transcript:Smp_130470.1 description:"Putative uncharacterized protein "
Smp_088460.1:pep	13.02	1	1	1	Oxidation (M)	92315	pep:novel chromosome:ASM23792v2:1:45710410:45725362:1 gene:Smp_088460 transcript:Smp_088460.1 description:"Putative tfiif-alpha "
Smp_172590.1:pep	12.88	2	1	1		59841	pep:novel chromosome:ASM23792v2:4:1801757:1828126:-1 gene:Smp_172590 transcript:Smp_172590.1 description:"Family S10 unassigned peptidase (S10 family) "
Smp_132150.1:pep	12.83	1	1	1		125004	pep:novel chromosome:ASM23792v2:W:33380950:33414540:-1 gene:Smp_132150 transcript:Smp_132150.1 description:"Putative uncharacterized protein "
Smp_041480.1:pep	12.82	1	1	1		56520	pep:novel supercontig:ASM23792v2:Chr_7.unplaced.SC_0100:969644:984315:-1 gene:Smp_041480 transcript:Smp_041480.1 description:"Rna recognition motif (Rrm) domain containing protein putative "
Smp_152680.1:pep	12.82	0	1	1		201812	pep:novel supercontig:ASM23792v2:SC_0225:202569:256114:-1 gene:Smp_152680 transcript:Smp_152680.1 description:"Receptor Tyrosine Kinase putative "
Smp_180200.1:pep	12.74	1	1	1		176466	pep:novel chromosome:ASM23792v2:1:59316100:59370080:1 gene:Smp_180200 transcript:Smp_180200.1 description:"Putative zinc finger protein "
Smp_124450.1:pep	12.71	1	1	1	Deamidation (NQ)	107550	pep:novel chromosome:ASM23792v2:2:19224426:19246804:1 gene:Smp_124450 transcript:Smp_124450.1 description:"Putative activin receptor "
Smp_047440.1:pep	12.49	3	1	1	Deamidation (NQ)	40100	pep:novel chromosome:ASM23792v2:2:8891057:8897423:1 gene:Smp_047440 transcript:Smp_047440.1 description:"Putative uncharacterized protein "
Smp_030000.1:pep	12.29	2	1	1		55676	pep:known chromosome:ASM23792v2:3:19367861:19383393:1 gene:Smp_030000 transcript:Smp_030000.1 description:"Leucine aminopeptidase (M17 family) "
Smp_166410.1:pep	12.23	0	1	1		267411	pep:novel chromosome:ASM23792v2:2:2069277:2087361:-1 gene:Smp_166410 transcript:Smp_166410.1 description:"Putative thyroid hormone receptor-associated protein "
Smp_122930.1:pep	12.2	1	1	1		62853	pep:novel chromosome:ASM23792v2:2:18189125:18210310:1 gene:Smp_122930 transcript:Smp_122930.1 description:"Acyl-CoA dehydrogenase "
Smp_199010.1:pep	12.2	1	1	1	Oxidation (M)	158160	pep:novel supercontig:ASM23792v2:SC_0177:513860:555765:-1 gene:Smp_199010 transcript:Smp_199010.1 description:"Ras GTP exchange factor son of sevenless putative "
Smp_157800.1:pep	12.17	1	1	1	Deamidation (NQ)	79224	pep:novel chromosome:ASM23792v2:W:34355089:34365815:1 gene:Smp_157800 transcript:Smp_157800.1 description:"Putative dead box ATP-dependent RNA helicase "
Smp_086270.1:pep	12.11	1	1	1		106643	pep:novel chromosome:ASM23792v2:2:17245468:17255494:1 gene:Smp_086270 transcript:Smp_086270.1 description:"Putative forkhead protein/ forkhead protein domain "
Smp_149160.1:pep	12.06	1	1	1		96751	pep:novel chromosome:ASM23792v2:4:25265716:25286777:1 gene:Smp_149160 transcript:Smp_149160.1 description:"Putative lipin "
Smp_138930.1:pep	12.03	1	1	1		148058	pep:novel chromosome:ASM23792v2:6:5847036:5883538:1 gene:Smp_138930 transcript:Smp_138930.1 description:"Putative glutamyl-tRNA synthetase cytoplasmic (Glutamate--tRNA ligase) (Glurs) "
Smp_146410.1:pep	12.03	3	1	1		33510	pep:novel supercontig:ASM23792v2:SC_0259:115560:116735:-1 gene:Smp_146410 transcript:Smp_146410.1 description:"Putative uncharacterized protein "
Smp_138010.1:pep	12.02	7	1	1	Deamidation (NQ)	15653	pep:novel supercontig:ASM23792v2:SC_0163:474679:475092:-1 gene:Smp_138010 transcript:Smp_138010.1 description:"Putative uncharacterized protein "
Smp_207010.1:pep	11.99	3	1	1		43782	pep:known chromosome:ASM23792v2:1:46539441:46545878:1 gene:Smp_207010 transcript:Smp_207010.1 description:"Signal recognition particle 72 kDa protein "
Smp_014170.1:pep	11.92	1	1	1	Deamidation (NQ)	98947	pep:novel chromosome:ASM23792v2:1:18787007:18803290:1 gene:Smp_014170 transcript:Smp_014170.1 description:"Serine/threonine kinase "
Smp_176310.1:pep	11.91	2	1	1	Deamidation (NQ)	92416	pep:novel supercontig:ASM23792v2:SC_0180:76465:153665:-1 gene:Smp_176310 transcript:Smp_176310.1 description:"NAChR subunit putative "
Smp_211160.1:pep	11.89	1	1	1		86585	pep:novel supercontig:ASM23792v2:Chr_1.unplaced.SC_0034:1420691:1449270:1 gene:Smp_211160 transcript:Smp_211160.1 description:"ATP-dependent RNA helicase putative "
Smp_120960.1:pep	11.85	11	1	1		10027	pep:novel chromosome:ASM23792v2:3:19746940:19773037:-1 gene:Smp_120960 transcript:Smp_120960.1 description:"Ribonuclease pH related "
Smp_153010.1:pep	11.85	2	1	1	Deamidation (NQ)	139380	pep:novel chromosome:ASM23792v2:7:4927900:4960678:1 gene:Smp_153010 transcript:Smp_153010.1 description:"Putative sumo ligase "
Smp_084540.1:pep	11.83	1	1	1		67365	pep:novel chromosome:ASM23792v2:3:17833092:17897678:-1 gene:Smp_084540 transcript:Smp_084540.1 description:"Putative g patch domain-containing protein 1 (Evolutionarily conserved G-patch domain containing protein) "
Smp_084540.2:pep	11.83	1	1	1		75490	pep:novel chromosome:ASM23792v2:3:17833092:17895758:-1 gene:Smp_084540 transcript:Smp_084540.2 description:"Putative g patch domain-containing protein 1 (Evolutionarily conserved G-patch domain containing protein) "
Smp_194430.1:pep	11.82	1	1	1	Deamidation (NQ)	147702	pep:novel supercontig:ASM23792v2:Chr_1.unplaced.SC_0010:4045442:4088703:-1 gene:Smp_194430 transcript:Smp_194430.1 description:"Putative uncharacterized protein "
Smp_014440.1:pep	11.67	1	1	1	Oxidation (M)	82921	pep:novel supercontig:ASM23792v2:SC_0037:1899393:1908147:-1 gene:Smp_014440 transcript:Smp_014440.1 description:"Putative uncharacterized protein "
Smp_137790.1:pep	11.66	1	1	1	Deamidation (NQ)	85867	pep:novel chromosome:ASM23792v2:3:4734865:4745778:1 gene:Smp_137790 transcript:Smp_137790.1 description:"Androgen induced inhibitor of proliferation (As3) / pds5-related "
Smp_144860.1:pep	11.66	3	1	1	Deamidation (NQ)	54960	pep:novel chromosome:ASM23792v2:7:6618065:6621121:1 gene:Smp_144860 transcript:Smp_144860.1 description:"Boule-related "
Smp_154270.1:pep	11.66	2	1	1	Deamidation (NQ)	69188	pep:novel chromosome:ASM23792v2:6:12200444:12219975:-1 gene:Smp_154270 transcript:Smp_154270.1 description:"Putative adenylsulfate kinase "
Smp_175450.1:pep	11.66	0	1	1		473030	pep:novel chromosome:ASM23792v2:4:23100272:23218090:-1 gene:Smp_175450 transcript:Smp_175450.1 description:"Putative uncharacterized protein "
Smp_126880.1:pep	11.65	0	1	1	Amidation	359684	pep:novel chromosome:ASM23792v2:4:7370208:7461029:1 gene:Smp_126880 transcript:Smp_126880.1
Smp_066290.1:pep	11.62	1	1	1		160815	pep:novel chromosome:ASM23792v2:3:1662623:1687782:1 gene:Smp_066290 transcript:Smp_066290.1 description:"Putative uncharacterized protein "
Smp_164360.1:pep	11.61	4	1	1	Deamidation (NQ)	26555	pep:novel chromosome:ASM23792v2:6:6994497:7007757:-1 gene:Smp_164360 transcript:Smp_164360.1 description:"Putative uncharacterized protein "
Smp_142920.1:pep	11.59	1	1	1		61468	pep:novel chromosome:ASM23792v2:W:2126382:2138904:1 gene:Smp_142920 transcript:Smp_142920.1 description:"Putative coatomer alpha subunit "
Smp_175900.1:pep	11.58	2	1	1	Oxidation (M)	42473	pep:novel chromosome:ASM23792v2:W:164861:198487:1 gene:Smp_175900 transcript:Smp_175900.1 description:"Putative synaptotagmin 1 2 "
Smp_052790.1:pep	11.57	1	1	1		116276	pep:novel chromosome:ASM23792v2:1:27810854:27836549:-1 gene:Smp_052790 transcript:Smp_052790.1 description:"Putative uncharacterized protein "
Smp_142620.1:pep	11.57	1	1	1		177958	pep:novel chromosome:ASM23792v2:1:34213761:34334557:1 gene:Smp_142620 transcript:Smp_142620.1 description:"Guanylate cyclase "

## Sheet: PEAKS supporting peptides
Protein Accession	Peptide	Unique	-10lgP	Mass	ppm	m/z	z	RT	#Spec	PTM
Smp_106930.1:pep	K.SINPDEAVAYGAAVQAAILSGDK.C	Y	122.88	2259.14	25	754.072	3	16.02	5
Smp_192110.1:pep	K.GHYTEGAELVDSVLDVVR.K	N	119.92	1957.97	25.1	980.019	2	15.9	18
Smp_078040.1:pep	K.GHYTEGAELVDSVLDVVR.K	N	119.92	1957.97	25.1	980.019	2	15.9	18
Smp_030730.1:pep	K.GHYTEGAELVDSVLDVVR.K	N	119.92	1957.97	25.1	980.019	2	15.9	18
Smp_046600.1:pep	R.VAPEEHPVLLTEAPLNPK.A	N	119.88	1953.06	21	652.04	3	13.96	18
Smp_183710.1:pep	R.VAPEEHPVLLTEAPLNPK.A	N	119.88	1953.06	21	652.04	3	13.96	18
Smp_161920.1:pep	R.VAPEEHPVLLTEAPLNPK.A	N	119.88	1953.06	21	652.04	3	13.96	18
Smp_161930.1:pep	R.VAPEEHPVLLTEAPLNPK.A	N	119.88	1953.06	21	652.04	3	13.96	18
Smp_008545.1:pep	K.LVQDVANNTNEEAGDGTTTATVLAR.A	Y	114.73	2559.24	24.4	854.109	3	13	5
Smp_049250.1:pep	R.LHVEVPVDPVYKPEDLFVNVDSNR.V	N	112.12	2779.42	25.6	695.88	4	15.25	7
Smp_049240.1:pep	R.LHVEVPVDPVYKPEDLFVNVDSNR.V	N	112.12	2779.42	25.6	695.88	4	15.25	7
Smp_103790.1:pep	R.AVFVDLEPTVVDEVR.T	N	110.91	1686.88	16.5	563.311	3	15.19	42
Smp_016780.1:pep	R.AVFVDLEPTVVDEVR.T	N	110.91	1686.88	16.5	563.311	3	15.19	42
Smp_090120.2:pep	R.AVFVDLEPTVVDEVR.T	N	110.91	1686.88	16.5	563.311	3	15.19	42
Smp_090120.1:pep	R.AVFVDLEPTVVDEVR.T	N	110.91	1686.88	16.5	563.311	3	15.19	42
Smp_106930.1:pep	K.QTQTFTTYSDNQPGVLIQVFEGER.A	Y	110.37	2757.32	31.3	920.144	3	15.81	3
Smp_056970.1:pep	K.DGAEYVVESTGVFTTIDK.A	Y	109.78	1929.92	25.3	644.33	3	15.02	8
Smp_056970.3:pep	K.DGAEYVVESTGVFTTIDK.A	Y	109.78	1929.92	25.3	644.33	3	15.02	8
Smp_056970.4:pep	K.DGAEYVVESTGVFTTIDK.A	Y	109.78	1929.92	25.3	644.33	3	15.02	8
Smp_056970.2:pep	K.DGAEYVVESTGVFTTIDK.A	Y	109.78	1929.92	25.3	644.33	3	15.02	8
Smp_056970.1:pep	K.VIISAPSADAPMFVVGVNENSYEK.S	Y	109.22	2536.25	28	846.448	3	15.26	4
Smp_056970.3:pep	K.VIISAPSADAPMFVVGVNENSYEK.S	Y	109.22	2536.25	28	846.448	3	15.26	4
Smp_056970.4:pep	K.VIISAPSADAPMFVVGVNENSYEK.S	Y	109.22	2536.25	28	846.448	3	15.26	4
Smp_056970.2:pep	K.VIISAPSADAPMFVVGVNENSYEK.S	Y	109.22	2536.25	28	846.448	3	15.26	4
Smp_049550.1:pep	K.AIEEAISYLDGNPQAEVEELK.Q	Y	109.15	2317.13	33.8	773.411	3	14.91	4
Smp_072330.1:pep	R.GFEVLYMVDPIDEYAVTHLR.Q	N	109	2366.16	19.8	789.744	3	16.68	1
Smp_072330.2:pep	R.GFEVLYMVDPIDEYAVTHLR.Q	N	109	2366.16	19.8	789.744	3	16.68	1
Smp_061230.1:pep	K.VVPGLYAAGEAASASVHGANR.L	Y	108.29	1996.01	24.4	666.361	3	13.49	7
Smp_103790.1:pep	R.AFVHWYVGEGMEEGEFSEAR.E	N	107.67	2329.01	33	777.37	3	14.57	8
Smp_016780.1:pep	R.AFVHWYVGEGMEEGEFSEAR.E	N	107.67	2329.01	33	777.37	3	14.57	8
Smp_090120.2:pep	R.AFVHWYVGEGMEEGEFSEAR.E	N	107.67	2329.01	33	777.37	3	14.57	8
Smp_090120.1:pep	R.AFVHWYVGEGMEEGEFSEAR.E	N	107.67	2329.01	33	777.37	3	14.57	8
Smp_027920.1:pep	R.AFVHWYVGEGMEEGEFSEAR.E	N	107.67	2329.01	33	777.37	3	14.57	8
Smp_042160.2:pep	K.GVVPLAGTDNETTTQGLDDLASR.C	Y	107.61	2329.14	20.2	777.403	3	14.14	8
Smp_042160.1:pep	K.GVVPLAGTDNETTTQGLDDLASR.C	Y	107.61	2329.14	20.2	777.403	3	14.14	8
Smp_106930.1:pep	K.VYQAGGMPGGMHEASGAGGGSGK.G	Y	107.1	2061.9	22.1	688.322	3	11.53	4
Smp_154370.1:pep	K.LFGAAETPGAGAYNTTDLNLYR.E	Y	106.37	2314.12	17.8	772.395	3	14.64	3
Smp_049250.1:pep	R.FDAQGFAPQDINVTSSENR.V	N	105.32	2094.96	22.5	699.343	3	13.77	44
Smp_185680.1:pep	R.FDAQGFAPQDINVTSSENR.V	N	105.32	2094.96	22.5	699.343	3	13.77	44
Smp_049300.3:pep	R.FDAQGFAPQDINVTSSENR.V	N	105.32	2094.96	22.5	699.343	3	13.77	44
Smp_049300.1:pep	R.FDAQGFAPQDINVTSSENR.V	N	105.32	2094.96	22.5	699.343	3	13.77	44
Smp_186020.1:pep	R.FDAQGFAPQDINVTSSENR.V	N	105.32	2094.96	22.5	699.343	3	13.77	44
Smp_049300.2:pep	R.FDAQGFAPQDINVTSSENR.V	N	105.32	2094.96	22.5	699.343	3	13.77	44
Smp_049300.4:pep	R.FDAQGFAPQDINVTSSENR.V	N	105.32	2094.96	22.5	699.343	3	13.77	44
Smp_049250.1:pep	K.VDQNQSLTLNESGQVAVRPK.S	N	104.45	2182.13	23.3	728.402	3	12.66	55
Smp_049300.3:pep	K.VDQNQSLTLNESGQVAVRPK.S	N	104.45	2182.13	23.3	728.402	3	12.66	55
Smp_049300.1:pep	K.VDQNQSLTLNESGQVAVRPK.S	N	104.45	2182.13	23.3	728.402	3	12.66	55
Smp_186020.1:pep	K.VDQNQSLTLNESGQVAVRPK.S	N	104.45	2182.13	23.3	728.402	3	12.66	55
Smp_049240.1:pep	K.VDQNQSLTLNESGQVAVRPK.S	N	104.45	2182.13	23.3	728.402	3	12.66	55
Smp_103790.1:pep	R.IHFPLATYAPVISAEK.A	N	102.98	1755.96	19.3	586.337	3	14.97	16
Smp_090120.2:pep	R.IHFPLATYAPVISAEK.A	N	102.98	1755.96	19.3	586.337	3	14.97	16
Smp_090120.1:pep	R.IHFPLATYAPVISAEK.A	N	102.98	1755.96	19.3	586.337	3	14.97	16
Smp_154300.1:pep	K.SLGPIVNVTGDSLGLHELEGLR.I	Y	102.56	2275.22	21.4	759.429	3	15.61	2
Smp_167070.1:pep	K.IDLKPDSPLDAFLDYR.G	Y	102.46	1876.96	17.2	626.67	3	15.91	5
Smp_154900.1:pep	K.TIEHTENEQNVTTEK.T	Y	102.07	1771.82	17	591.625	3	8.76	14
Smp_179250.1:pep	R.GDGGPINFTTNLNEFK.S	Y	101.98	1722.82	26.2	862.441	2	14.58	14
Smp_103790.1:pep	K.TIGGGDDSFNTFFSETGAGK.H	N	101.79	2006.89	23.8	669.985	3	14.67	10
Smp_090120.2:pep	K.TIGGGDDSFNTFFSETGAGK.H	N	101.79	2006.89	23.8	669.985	3	14.67	10
Smp_090120.1:pep	K.TIGGGDDSFNTFFSETGAGK.H	N	101.79	2006.89	23.8	669.985	3	14.67	10
Smp_046600.1:pep	K.DLYSNTVLSGGSTMYPGIADR.M	N	101.77	2216.04	24.6	739.706	3	14.64	3
Smp_183710.1:pep	K.DLYSNTVLSGGSTMYPGIADR.M	N	101.77	2216.04	24.6	739.706	3	14.64	3
Smp_192110.1:pep	K.FWEVISDEHGIDPTGTYHGDSDLQLER.I	N	101.76	3115.42	28.3	779.883	4	14.63	11
Smp_078040.1:pep	K.FWEVISDEHGIDPTGTYHGDSDLQLER.I	N	101.76	3115.42	28.3	779.883	4	14.63	11
Smp_030730.1:pep	K.FWEVISDEHGIDPTGTYHGDSDLQLER.I	N	101.76	3115.42	28.3	779.883	4	14.63	11
Smp_192110.1:pep	R.EIVHIQAGQC(+57.02)GNQIGAK.F	N	101.46	1821.92	21	608.325	3	12.15	9	Carbamidomethylation
Smp_078040.1:pep	R.EIVHIQAGQC(+57.02)GNQIGAK.F	N	101.46	1821.92	21	608.325	3	12.15	9	Carbamidomethylation
Smp_030730.1:pep	R.EIVHIQAGQC(+57.02)GNQIGAK.F	N	101.46	1821.92	21	608.325	3	12.15	9	Carbamidomethylation
Smp_005880.1:pep	K.WEDPHGVPISAIIFGGR.R	Y	100.87	1849.95	17.9	617.668	3	15.77	5
Smp_194770.1:pep	R.GLYGEHTESPDGTYDISNK.R	Y	100.72	2081.92	18.1	694.992	3	12.23	3
Smp_106930.1:pep	R.IINEPTAAAIAYGLDK.K	N	100.46	1658.89	13.9	553.978	3	14.53	16
Smp_049550.1:pep	R.IINEPTAAAIAYGLDK.K	N	100.46	1658.89	13.9	553.978	3	14.53	16
Smp_049250.1:pep	R.MTDDGVLMLEAPVK.V	N	100.11	1517.75	24.4	759.899	2	14.52	11
Smp_049300.3:pep	R.MTDDGVLMLEAPVK.V	N	100.11	1517.75	24.4	759.899	2	14.52	11
Smp_049300.1:pep	R.MTDDGVLMLEAPVK.V	N	100.11	1517.75	24.4	759.899	2	14.52	11
Smp_186020.1:pep	R.MTDDGVLMLEAPVK.V	N	100.11	1517.75	24.4	759.899	2	14.52	11
Smp_192110.1:pep	K.MSVTFIGNSTAIQELFK.R	N	99.94	1884.97	16.2	943.505	2	16.34	8
Smp_078040.1:pep	K.MSVTFIGNSTAIQELFK.R	N	99.94	1884.97	16.2	943.505	2	16.34	8
Smp_030730.1:pep	K.MSVTFIGNSTAIQELFK.R	N	99.94	1884.97	16.2	943.505	2	16.34	8
Smp_079960.1:pep	K.MSVTFIGNSTAIQELFK.R	N	99.94	1884.97	16.2	943.505	2	16.34	8
Smp_042160.2:pep	K.LAENISGVILFEETLHQK.S	Y	99.89	2040.09	14.8	681.047	3	15.81	5
Smp_042160.1:pep	K.LAENISGVILFEETLHQK.S	Y	99.89	2040.09	14.8	681.047	3	15.81	5
Smp_049550.1:pep	K.RPSTTVEIESLIDGEDFSETLTR.A	Y	99.63	2594.27	26.5	865.787	3	15.77	2
Smp_056970.1:pep	R.DSTHGTFPGEVSTENGK.L	Y	98.62	1761.78	16.7	588.277	3	11.67	23
Smp_056970.3:pep	R.DSTHGTFPGEVSTENGK.L	Y	98.62	1761.78	16.7	588.277	3	11.67	23
Smp_056970.4:pep	R.DSTHGTFPGEVSTENGK.L	Y	98.62	1761.78	16.7	588.277	3	11.67	23
Smp_056970.2:pep	R.DSTHGTFPGEVSTENGK.L	Y	98.62	1761.78	16.7	588.277	3	11.67	23
Smp_161920.1:pep	K.DLYANTVLSGGTTMFPGIADR.M	Y	98.19	2198.07	19.6	733.711	3	15.58	2
Smp_161930.1:pep	K.DLYANTVLSGGTTMFPGIADR.M	Y	98.19	2198.07	19.6	733.711	3	15.58	2
Smp_187370.1:pep	K.LGDVYVNDAFGTAHR.A	Y	97.23	1633.78	16.8	545.611	3	13.31	8
Smp_018890.1:pep	K.VSHVSTGGGASLELLEGK.Q	Y	97.12	1739.91	18.1	580.986	3	13.56	5
Smp_103790.1:pep	R.FDGALNVDLTEFQTNLVPYPR.I	N	96.82	2408.2	24	803.76	3	16.18	3
Smp_016780.1:pep	R.FDGALNVDLTEFQTNLVPYPR.I	N	96.82	2408.2	24	803.76	3	16.18	3
Smp_090120.2:pep	R.FDGALNVDLTEFQTNLVPYPR.I	N	96.82	2408.2	24	803.76	3	16.18	3
Smp_090120.1:pep	R.FDGALNVDLTEFQTNLVPYPR.I	N	96.82	2408.2	24	803.76	3	16.18	3
Smp_103140.1:pep	R.FDGALNVDLTEFQTNLVPYPR.I	N	96.82	2408.2	24	803.76	3	16.18	3
Smp_049250.1:pep	K.GVHGLSYVDDGSGGKR.L	N	95.87	1602.78	15.1	535.274	3	11.49	32
Smp_049300.3:pep	K.GVHGLSYVDDGSGGKR.L	N	95.87	1602.78	15.1	535.274	3	11.49	32
Smp_049240.1:pep	K.GVHGLSYVDDGSGGKR.L	N	95.87	1602.78	15.1	535.274	3	11.49	32
Smp_106930.1:pep	R.TVSDAVITVPAYFNDSQR.Q	Y	94.71	1981.97	21.7	661.68	3	14.72	8
Smp_002880.1:pep	R.AGAIVDVPVGVELLGR.V	Y	94.53	1563.9	20.4	782.972	2	15.62	6
Smp_002880.1:pep	R.VVDALGNPIDGAGAINTK.T	Y	94.08	1723.91	26.9	862.986	2	13.74	9
Smp_192110.1:pep	R.AILVDLEPGTMDSVR.A	N	93.74	1614.83	18.6	539.293	3	14.79	31
Smp_078040.1:pep	R.AILVDLEPGTMDSVR.A	N	93.74	1614.83	18.6	539.293	3	14.79	31
Smp_030730.1:pep	R.AILVDLEPGTMDSVR.A	N	93.74	1614.83	18.6	539.293	3	14.79	31
Smp_079960.1:pep	R.AILVDLEPGTMDSVR.A	N	93.74	1614.83	18.6	539.293	3	14.79	31
Smp_079970.1:pep	R.AILVDLEPGTMDSVR.T	N	93.74	1614.83	18.6	539.293	3	14.79	31
Smp_147890.1:pep	R.DYEDAQAQITSLNSR.L	Y	93.69	1709.79	4.7	855.904	2	12.79	1
Smp_054240.1:pep	R.LIGANPSGEGGEDENVDDTSKR.V	Y	93.65	2259.03	29.4	754.038	3	11.53	4
Smp_049550.1:pep	K.SQIFSTAADNQPTVTIQVFEGER.A	Y	93.52	2537.24	27.5	846.777	3	15.01	2
Smp_061230.1:pep	R.LGANSLLDIVVFGR.A	Y	93.43	1472.84	16.3	737.437	2	16.74	3
Smp_017360.1:pep	K.LGVQVVVKDPAQLEAIR.Q	Y	93.43	1834.07	17.5	612.374	3	14.35	2
Smp_038950.1:pep	K.YSANSDIVVITAGAR.Q	Y	93.25	1535.79	19.5	768.919	2	13.77	12
Smp_038960.1:pep	K.YSANSDIVVITAGAR.Q	Y	93.25	1535.79	19.5	768.919	2	13.77	12
Smp_174530.1:pep	K.ILVTEDSDQIDPELQK.K	Y	93.09	1841.93	9.5	921.979	2	13.39	10
Smp_063420.1:pep	R.WVGGPEIELIAIATGGR.I	Y	92.94	1737.94	21.1	869.996	2	16.78	2
Smp_103790.1:pep	R.QLFHPEQLITGK.E	N	92.53	1409.77	18.6	705.904	2	13.86	23
Smp_016780.1:pep	R.QLFHPEQLITGK.E	N	92.53	1409.77	18.6	705.904	2	13.86	23
Smp_090120.2:pep	R.QLFHPEQLITGK.E	N	92.53	1409.77	18.6	705.904	2	13.86	23
Smp_090120.1:pep	R.QLFHPEQLITGK.E	N	92.53	1409.77	18.6	705.904	2	13.86	23
Smp_103140.1:pep	K.QLFHPEQLITGK.E	N	92.53	1409.77	18.6	705.904	2	13.86	23
Smp_024110.1:pep	R.AAVPSGASTGVHEALELR.D	Y	92.43	1763.92	18	588.99	3	13.26	10
Smp_005880.1:pep	R.AINPEAGFFGVAPGTNVK.T	Y	92.36	1787.92	27.9	894.992	2	14.67	7
Smp_192110.1:pep	K.NSSYFVEWIPNNVK.T	N	91.99	1695.83	26.5	848.943	2	15.08	16
Smp_078040.1:pep	K.NSSYFVEWIPNNVK.T	N	91.99	1695.83	26.5	848.943	2	15.08	16
Smp_079960.1:pep	K.NSSYFVEWIPNNVK.T	N	91.99	1695.83	26.5	848.943	2	15.08	16
Smp_079970.1:pep	K.NSSYFVEWIPNNVK.T	N	91.99	1695.83	26.5	848.943	2	15.08	16
Smp_102070.1:pep	K.LGLDFPNLPYYIDGDVK.L	Y	91.92	1937.98	23.5	970.019	2	16.44	4
Smp_048430.1:pep	R.VLGLHVLGPNAGEITQGYAVAIK.M	Y	91.91	2319.29	19.1	774.12	3	15.16	2
Smp_112110.1:pep	R.ERPYWYLFDNVNYTGR.I	Y	91.52	2091.98	34.7	698.358	3	15.14	3
Smp_179250.1:pep	K.SQMYTISGDKFELVDVFTGDK.F	N	91.35	2379.13	26.8	794.072	3	15.57	3
Smp_179260.1:pep	K.SQMYTISGDKFELVDVFTGDK.F	N	91.35	2379.13	26.8	794.072	3	15.57	3
Smp_046600.1:pep	K.QEYDESGPGIVHR.K	N	91.29	1485.68	14.7	496.243	3	11.47	20
Smp_161920.1:pep	K.QEYDESGPGIVHR.K	N	91.29	1485.68	14.7	496.243	3	11.47	20
Smp_161930.1:pep	K.QEYDESGPGIVHR.K	N	91.29	1485.68	14.7	496.243	3	11.47	20
Smp_150240.1:pep	R.VISVIDAMEEEVDHK.Y	Y	91.08	1712.83	22.3	857.441	2	15.18	25
Smp_106930.1:pep	K.HWPFEVTQVGGK.L	Y	90.99	1383.69	7.3	462.242	3	14.08	12
Smp_024110.1:pep	K.LTSSTNIQIVGDDLTVTNPK.R	Y	90.6	2115.11	17.8	706.055	3	14.26	8
Smp_079770.1:pep	K.FSLDAFSDFLNK.F	Y	90.18	1402.68	15.8	702.357	2	16.16	2
Smp_079770.2:pep	K.FSLDAFSDFLNK.F	Y	90.18	1402.68	15.8	702.357	2	16.16	2
Smp_079770.1:pep	K.EVSTVSDVENVLSDDKPTVFAFVK.S	Y	90.16	2624.32	19.8	875.799	3	15.89	1
Smp_079770.2:pep	K.EVSTVSDVENVLSDDKPTVFAFVK.S	Y	90.16	2624.32	19.8	875.799	3	15.89	1
Smp_090080.1:pep	R.FTFVVVLPLEK.W	Y	90.16	1290.76	12.8	646.395	2	16.44	2
Smp_106930.1:pep	K.MFSAEEISSMVLTK.M	Y	90	1571.76	18.9	786.901	2	15.67	5
Smp_046600.1:pep	K.SYELPDGQVITIGNER.F	N	89.98	1789.88	26.2	895.973	2	14.51	15
Smp_183710.1:pep	K.SYELPDGQVITIGNER.F	N	89.98	1789.88	26.2	895.973	2	14.51	15
Smp_161920.1:pep	K.SYELPDGQVITIGNER.F	N	89.98	1789.88	26.2	895.973	2	14.51	15
Smp_161930.1:pep	K.SYELPDGQVITIGNER.F	N	89.98	1789.88	26.2	895.973	2	14.51	15
Smp_103790.1:pep	R.LIGQIVSSITASLR.F	N	89.92	1456.86	22.9	729.455	2	16.24	20
Smp_016780.1:pep	R.LIGQIVSSITASLR.F	N	89.92	1456.86	22.9	729.455	2	16.24	20
Smp_090120.2:pep	R.LIGQIVSSITASLR.F	N	89.92	1456.86	22.9	729.455	2	16.24	20
Smp_090120.1:pep	R.LIGQIVSSITASLR.F	N	89.92	1456.86	22.9	729.455	2	16.24	20
Smp_027920.1:pep	R.LIGQIVSSITASLR.F	N	89.92	1456.86	22.9	729.455	2	16.24	20
Smp_143840.1:pep	K.IFPAAELSEQISTAGTEASGTGNMK.F	Y	89.72	2509.2	24.6	837.428	3	14.8	4
Smp_147890.1:pep	R.ALVEETQALYQTLR.D	Y	89.38	1633.87	2.8	817.943	2	14.62	2
Smp_008545.1:pep	K.SLSKPISTPEEIAQVATISANGDK.A	Y	89.26	2455.28	21.7	819.452	3	14.4	2
Smp_005880.1:pep	R.RVNGEDIGVNSPIGILPK.K	Y	89.23	1877.04	22.4	626.7	3	14.29	3
Smp_106930.1:pep	K.SQIHDIVLVGGSTR.I	Y	89.18	1480.8	21.5	741.423	2	13.11	19
Smp_049250.1:pep	K.VRFDAQGFAPQDINVTSSENR.V	N	89.12	2350.13	27.9	784.406	3	13.91	4
Smp_185680.1:pep	K.VRFDAQGFAPQDINVTSSENR.V	N	89.12	2350.13	27.9	784.406	3	13.91	4
Smp_049300.3:pep	K.VRFDAQGFAPQDINVTSSENR.V	N	89.12	2350.13	27.9	784.406	3	13.91	4
Smp_049300.1:pep	K.VRFDAQGFAPQDINVTSSENR.V	N	89.12	2350.13	27.9	784.406	3	13.91	4
Smp_186020.1:pep	K.VRFDAQGFAPQDINVTSSENR.V	N	89.12	2350.13	27.9	784.406	3	13.91	4
Smp_049300.2:pep	K.VRFDAQGFAPQDINVTSSENR.V	N	89.12	2350.13	27.9	784.406	3	13.91	4
Smp_049300.4:pep	K.VRFDAQGFAPQDINVTSSENR.V	N	89.12	2350.13	27.9	784.406	3	13.91	4
Smp_073590.1:pep	K.IDKPGAASEEELR.Y	Y	89.08	1413.71	10.9	472.249	3	11.21	7
Smp_192110.1:pep	R.IMNTFSVVPSPK.V	N	88.97	1318.7	16.9	660.366	2	13.9	16
Smp_164480.1:pep	R.IMNTFSVVPSPK.V	N	88.97	1318.7	16.9	660.366	2	13.9	16
Smp_078040.1:pep	R.IMNTFSVVPSPK.V	N	88.97	1318.7	16.9	660.366	2	13.9	16
Smp_079960.1:pep	R.IMNTFSVVPSPK.V	N	88.97	1318.7	16.9	660.366	2	13.9	16
Smp_079970.1:pep	R.IMNTFSVVPSPK.V	N	88.97	1318.7	16.9	660.366	2	13.9	16
Smp_072330.1:pep	K.HFSVEGQLEFR.A	N	88.56	1347.66	8.9	450.23	3	13.7	12
Smp_072330.2:pep	K.HFSVEGQLEFR.A	N	88.56	1347.66	8.9	450.23	3	13.7	12
Smp_016730.1:pep	K.YTPDPFYFAGYDSPFK.L	Y	88.42	1913.85	26.5	957.958	2	15.83	2
Smp_072330.1:pep	R.GVVDSEDLPLNISR.E	N	88.4	1512.78	16.1	757.409	2	14.23	23
Smp_072330.2:pep	R.GVVDSEDLPLNISR.E	N	88.4	1512.78	16.1	757.409	2	14.23	23
Smp_155740.1:pep	R.GVVDSEDIPLNLSR.E	N	88.4	1512.78	16.1	757.409	2	14.23	23
Smp_005880.1:pep	K.DLPDVIQNELNNQR.E	Y	88.02	1666.83	22.8	834.44	2	14.4	6
Smp_046600.1:pep	K.Q(-17.03)EYDESGPGIVHR.K	N	87.9	1468.66	16.4	735.348	2	12.02	9	Pyro-glu from Q
Smp_161920.1:pep	K.Q(-17.03)EYDESGPGIVHR.K	N	87.9	1468.66	16.4	735.348	2	12.02	9	Pyro-glu from Q
Smp_161930.1:pep	K.Q(-17.03)EYDESGPGIVHR.K	N	87.9	1468.66	16.4	735.348	2	12.02	9	Pyro-glu from Q
Smp_106930.1:pep	R.TTPSYVAFTDSER.L	Y	87.86	1472.68	20.3	737.361	2	13.11	18
Smp_005880.1:pep	R.RPEGIPLVLQSFDWK.H	Y	87.78	1783.96	17.4	595.672	3	16.04	5
Smp_056970.1:pep	R.VPTPDVSVVDLTC(+57.02)R.L	Y	87.74	1556.79	23.5	779.419	2	14.17	5	Carbamidomethylation
Smp_056970.3:pep	R.VPTPDVSVVDLTC(+57.02)R.L	Y	87.74	1556.79	23.5	779.419	2	14.17	5	Carbamidomethylation
Smp_056970.4:pep	R.VPTPDVSVVDLTC(+57.02)R.L	Y	87.74	1556.79	23.5	779.419	2	14.17	5	Carbamidomethylation
Smp_056970.2:pep	R.VPTPDVSVVDLTC(+57.02)R.L	Y	87.74	1556.79	23.5	779.419	2	14.17	5	Carbamidomethylation
Smp_106930.1:pep	K.NQVAM(+15.99)NPTNTVFDAK.R	Y	87.73	1664.78	12.4	833.409	2	12.54	3	Oxidation (M)
Smp_046600.1:pep	R.TTGIVLDSGDGVTHTVPIYEGYALPH.A	N	87.62	2711.34	26.8	904.813	3	15	9
Smp_183710.1:pep	R.TTGIVLDSGDGVTHTVPIYEGYALPH.A	N	87.62	2711.34	26.8	904.813	3	15	9
Smp_161920.1:pep	R.TTGIVLDSGDGVTHTVPIYEGYALPH.A	N	87.62	2711.34	26.8	904.813	3	15	9
Smp_021730.2:pep	R.NLFDTVSGDLNVPVESK.L	Y	87.56	1832.92	19	917.482	2	15.03	3
Smp_192110.1:pep	K.EVDEQMLNVQNK.N	N	87.41	1445.68	17.5	723.861	2	12.37	14
Smp_078040.1:pep	K.EVDEQMLNVQNK.N	N	87.41	1445.68	17.5	723.861	2	12.37	14
Smp_030730.1:pep	K.EVDEQMLNVQNK.N	N	87.41	1445.68	17.5	723.861	2	12.37	14
Smp_079960.1:pep	K.EVDEQMLNVQNK.N	N	87.41	1445.68	17.5	723.861	2	12.37	14
Smp_079970.1:pep	K.EVDEQMLNVQNK.N	N	87.41	1445.68	17.5	723.861	2	12.37	14
Smp_099870.1:pep	R.VETGIIKPGMVVTFAPQGLSTEVK.S	Y	87.11	2500.36	21.4	834.479	3	15.16	3
Smp_154300.1:pep	R.FDDIAEGSYPAIYTHR.N	Y	86.9	1853.86	18.7	618.972	3	13.59	1
Smp_106930.1:pep	R.IINEPTAAAIAYGLDKK.V	N	86.81	1786.98	13.5	596.676	3	14.09	10
Smp_049550.1:pep	R.IINEPTAAAIAYGLDKK.D	N	86.81	1786.98	13.5	596.676	3	14.09	10
Smp_049250.1:pep	K.GVHGLSYVDDGSGGK.R	N	86.75	1446.67	14.1	483.239	3	11.7	68
Smp_049300.3:pep	K.GVHGLSYVDDGSGGK.R	N	86.75	1446.67	14.1	483.239	3	11.7	68
Smp_049240.1:pep	K.GVHGLSYVDDGSGGK.R	N	86.75	1446.67	14.1	483.239	3	11.7	68
Smp_149900.1:pep	K.LPIGDVATQFFADR.D	Y	86.73	1548.79	18.7	775.418	2	15.61	3
Smp_042160.2:pep	K.AYTPQENALATVR.A	Y	86.72	1432.73	10.5	478.589	3	12.6	14
Smp_042160.1:pep	K.AYTPQENALATVR.A	Y	86.72	1432.73	10.5	478.589	3	12.6	14
Smp_204770.1:pep	K.GLVTETSVLDVNEGIR.F	Y	86.5	1700.89	21.8	851.473	2	14.31	7
Smp_099870.1:pep	R.EHALLAYTLGVK.Q	Y	86.23	1313.73	3.4	438.92	3	14.14	6
Smp_020460.1:pep	R.EHALLAYTLGVK.Q	Y	86.23	1313.73	3.4	438.92	3	14.14	6
Smp_040130.1:pep	R.IIFELFNDVPDTTR.N	Y	86.2	1678.86	30.7	840.461	2	15.87	11
Smp_103790.1:pep	K.VGINYQPPTVVPGGDLAK.V	N	86.16	1823.98	18.2	609.011	3	14.03	24
Smp_016780.1:pep	K.VGINYQPPTVVPGGDLAK.V	N	86.16	1823.98	18.2	609.011	3	14.03	24
Smp_090120.2:pep	K.VGINYQPPTVVPGGDLAK.V	N	86.16	1823.98	18.2	609.011	3	14.03	24
Smp_090120.1:pep	K.VGINYQPPTVVPGGDLAK.V	N	86.16	1823.98	18.2	609.011	3	14.03	24
Smp_027920.1:pep	K.VGINYQPPTVVPGGDLAK.V	N	86.16	1823.98	18.2	609.011	3	14.03	24
Smp_069130.2:pep	R.YANKDDLPNQNIVIGTFK.I	Y	85.59	2049.05	13.8	684.034	3	14.01	3
Smp_069130.1:pep	R.YANKDDLPNQNIVIGTFK.I	Y	85.59	2049.05	13.8	684.034	3	14.01	3
Smp_145300.1:pep	K.DTSGLELTTQSTPTSK.L	Y	85.42	1664.81	18.9	833.428	2	12.34	10
Smp_106930.1:pep	R.ARFEELNADLFR.G	Y	85.21	1479.75	14.3	494.263	3	14.35	11
Smp_130300.1:pep	R.LSTDPQSGLTAEQAK.T	Y	85.18	1544.77	14.4	773.403	2	11.85	18
Smp_035270.2:pep	K.VVVVGNPANTNALALMK.N	Y	84.94	1709.95	26.1	856.005	2	14.58	2
Smp_035270.1:pep	K.VVVVGNPANTNALALMK.N	Y	84.94	1709.95	26.1	856.005	2	14.58	2
Smp_072330.1:pep	R.NPEDITTEEYAEFYK.S	N	84.84	1847.81	21.3	924.932	2	14	12
Smp_072330.2:pep	R.NPEDITTEEYAEFYK.S	N	84.84	1847.81	21.3	924.932	2	14	12
Smp_158110.2:pep	R.AYEVLDEQEGHAFR.G	Y	84.51	1662.76	11.8	555.268	3	12.78	12
Smp_158110.1:pep	R.AYEVLDEQEGHAFR.F	Y	84.51	1662.76	11.8	555.268	3	12.78	12
Smp_192110.1:pep	R.SLTVPELTQQMFDAK.N	N	84.47	1706.85	25.1	854.456	2	15.26	13
Smp_078040.1:pep	R.SLTVPELTQQMFDAK.N	N	84.47	1706.85	25.1	854.456	2	15.26	13
Smp_030730.1:pep	R.SLTVPELTQQMFDAK.N	N	84.47	1706.85	25.1	854.456	2	15.26	13
Smp_079960.1:pep	R.SLTVPELTQQMFDAK.N	N	84.47	1706.85	25.1	854.456	2	15.26	13
Smp_079970.1:pep	R.SLTVPELTQQMFDAK.N	N	84.47	1706.85	25.1	854.456	2	15.26	13
Smp_106930.1:pep	K.STAGDTHLGGEDFDNR.M	Y	84.39	1690.72	19.4	564.591	3	11.6	19
Smp_085540.3:pep	R.LADEEDQAANLTEVK.K	N	84.38	1644.78	10.6	823.408	2	12.45	2
Smp_085540.6:pep	R.LADEEDQAANLTEVK.K	N	84.38	1644.78	10.6	823.408	2	12.45	2
Smp_085540.2:pep	R.LADEEDQAANLTEVK.K	N	84.38	1644.78	10.6	823.408	2	12.45	2
Smp_085540.5:pep	R.LADEEDQAANLTEVK.K	N	84.38	1644.78	10.6	823.408	2	12.45	2
Smp_085540.1:pep	R.LADEEDQAANLTEVK.K	N	84.38	1644.78	10.6	823.408	2	12.45	2
Smp_085540.4:pep	R.LADEEDQAANLTEVK.K	N	84.38	1644.78	10.6	823.408	2	12.45	2
Smp_192110.1:pep	R.INVYYNEATGGK.Y	N	84.28	1327.64	20.9	664.841	2	12.24	43
Smp_078040.1:pep	R.INVYYNEATGGK.Y	N	84.28	1327.64	20.9	664.841	2	12.24	43
Smp_038100.1:pep	R.ILDPNIVGEEHYSVAR.G	Y	84.27	1810.92	16.9	604.658	3	13.53	4
Smp_049550.1:pep	K.VTHAVVTVPAYFNDAQR.Q	Y	84.13	1886.96	19.6	630.008	3	13.77	4
Smp_047370.1:pep	R.FAVSLLEAMSGR.A	Y	83.84	1279.66	14.9	640.846	2	15.63	5
Smp_059480.1:pep	K.AYGVFDEEDGNAFR.G	Y	83.83	1588.68	22.8	795.365	2	13.83	19
Smp_032670.2:pep	R.IITGNTNTAQQNTGEK.T	Y	83.78	1688.83	22.5	845.443	2	9.86	13
Smp_032670.3:pep	R.IITGNTNTAQQNTGEK.T	Y	83.78	1688.83	22.5	845.443	2	9.86	13
Smp_103790.1:pep	R.TIQFVDWC(+57.02)PTGFK.V	N	83.56	1597.76	18.5	799.902	2	15.26	4	Carbamidomethylation
Smp_016780.1:pep	R.TIQFVDWC(+57.02)PTGFK.V	N	83.56	1597.76	18.5	799.902	2	15.26	4	Carbamidomethylation
Smp_090120.2:pep	R.TIQFVDWC(+57.02)PTGFK.V	N	83.56	1597.76	18.5	799.902	2	15.26	4	Carbamidomethylation
Smp_090120.1:pep	R.TIQFVDWC(+57.02)PTGFK.V	N	83.56	1597.76	18.5	799.902	2	15.26	4	Carbamidomethylation
Smp_103140.1:pep	K.TIQFVDWC(+57.02)PTGFK.V	N	83.56	1597.76	18.5	799.902	2	15.26	4	Carbamidomethylation
Smp_043670.1:pep	R.AEWSSLLEELVTSNK.I	Y	83.35	1704.86	23.2	853.456	2	16.63	2
Smp_043670.2:pep	R.AEWSSLLEELVTSNK.I	Y	83.35	1704.86	23.2	853.456	2	16.63	2
Smp_049230.1:pep	R.DNQVHSIGSISDYLK.D	Y	83.09	1674.82	20.4	559.292	3	14.07	2
Smp_038100.1:pep	R.FLSQPFQVAEVFIGR.E	Y	83.04	1736.92	23.2	869.49	2	16.6	3
Smp_072330.1:pep	K.SLTDPSVLDTGEEMYIK.L	N	82.97	1896.9	15.4	949.473	2	14.49	11
Smp_072330.2:pep	K.SLTDPSVLDTGEEMYIK.L	N	82.97	1896.9	15.4	949.473	2	14.49	11
Smp_130300.1:pep	R.TSEYTNENPLETK.N	Y	82.92	1524.69	12.4	763.364	2	12.03	13
Smp_018240.3:pep	R.LIVDEPVKDDNSVVYLSQAK.M	Y	82.62	2231.17	18.7	744.744	3	13.9	2
Smp_018240.1:pep	R.LIVDEPVKDDNSVVYLSQAK.M	Y	82.62	2231.17	18.7	744.744	3	13.9	2
Smp_072330.1:pep	K.VILHLKEDQLEYLEER.K	N	82.54	2026.07	18.4	676.378	3	14.13	5
Smp_072330.2:pep	K.VILHLKEDQLEYLEER.K	N	82.54	2026.07	18.4	676.378	3	14.13	5
Smp_172110.1:pep	K.VAAVDSENNPTVTQR.F	Y	82.54	1599.79	24.4	800.919	2	11.08	8
Smp_102070.1:pep	K.WPLQGWSATFGGGDAPPK	Y	82.41	1870.9	24.5	936.48	2	15.3	2
Smp_018890.1:pep	K.NVAIHLPVDFVTADK.F	Y	82.37	1637.88	10.9	546.972	3	15.14	4
Smp_194770.1:pep	K.SLSFTDLNTYGNLVVSTR.V	Y	82.35	1986.01	19.1	994.029	2	15.37	2
Smp_106930.1:pep	K.VYQAGGM(+15.99)PGGMHEASGAGGGSGK.G	Y	82.31	2077.89	22.2	693.654	3	10.46	2	Oxidation (M)
Smp_021920.1:pep	R.RLEGDIGVMQADMDDAINAK.Q	Y	82.29	2161.01	25.6	721.364	3	14.32	2
Smp_021920.3:pep	R.RLEGDIGVMQADMDDAINAK.Q	Y	82.29	2161.01	25.6	721.364	3	14.32	2
Smp_079770.1:pep	R.TKFEDDFAVYK.G	Y	82.03	1361.65	12.2	454.896	3	13.17	4
Smp_079770.2:pep	R.TKFEDDFAVYK.G	Y	82.03	1361.65	12.2	454.896	3	13.17	4
Smp_063420.1:pep	K.LLVSPDGDVTVTNDGR.T	Y	81.8	1656.83	18.1	829.438	2	13.18	7
Smp_133600.1:pep	R.LLELAQVPEEHVDDFASVR.T	Y	81.75	2166.1	13.9	723.049	3	14.67	3
Smp_018890.1:pep	K.ALENPERPFLAILGGAK.V	Y	81.52	1795	14.2	599.349	3	15.52	5
Smp_047370.1:pep	K.RIQEAGTEVVEAK.A	Y	81.42	1428.76	8.6	477.264	3	11.38	10
Smp_012750.1:pep	R.VIGGEVGATSSLAPK.I	Y	81.41	1384.76	10.8	693.393	2	12.63	2
Smp_005880.1:pep	R.VNGEDIGVNSPIGILPK.K	Y	81.36	1720.94	24.1	861.496	2	14.72	4
Smp_099870.1:pep	K.VGYNPATVPFVPISGWHGDNMIEK.S	Y	81.34	2627.28	23.2	876.789	3	15.52	2
Smp_154370.1:pep	R.KPGPGAYYPER.V	Y	81.3	1233.61	7.1	412.215	3	11.2	8
Smp_008545.1:pep	K.VGGSSEVEVSEK.K	Y	81.26	1205.58	11.6	603.803	2	10.64	13
Smp_049250.1:pep	R.M(+15.99)TDDGVLMLEAPVK.V	N	81.2	1533.74	17.9	767.892	2	14.36	4	Oxidation (M)
Smp_049300.3:pep	R.M(+15.99)TDDGVLMLEAPVK.V	N	81.2	1533.74	17.9	767.892	2	14.36	4	Oxidation (M)
Smp_049300.1:pep	R.M(+15.99)TDDGVLMLEAPVK.V	N	81.2	1533.74	17.9	767.892	2	14.36	4	Oxidation (M)
Smp_186020.1:pep	R.M(+15.99)TDDGVLMLEAPVK.V	N	81.2	1533.74	17.9	767.892	2	14.36	4	Oxidation (M)
Smp_161920.1:pep	Y.ANTVLSGGTTM(+15.99)FPGIADR.M	Y	81.2	1822.89	15.9	912.466	2	17.53	2	Oxidation (M)
Smp_103790.1:pep	R.NLDIERPTYTNLNR.L	N	81.05	1717.87	17.5	573.642	3	12.97	14
Smp_016780.1:pep	R.NLDIERPTYTNLNR.L	N	81.05	1717.87	17.5	573.642	3	12.97	14
Smp_090120.2:pep	R.NLDIERPTYTNLNR.L	N	81.05	1717.87	17.5	573.642	3	12.97	14
Smp_090120.1:pep	R.NLDIERPTYTNLNR.L	N	81.05	1717.87	17.5	573.642	3	12.97	14
Smp_106930.1:pep	R.FDDPSVQSDMK.H	Y	81.03	1267.54	19.2	634.789	2	12.01	4
Smp_086470.1:pep	K.YGPYIFLLWR.T	Y	80.96	1326.71	25.1	664.38	2	16.81	2
Smp_069130.2:pep	K.YHDLSIEVSNMQFTTK.Q	Y	80.88	1911.9	21.6	638.322	3	14.14	3
Smp_069130.1:pep	K.YHDLSIEVSNMQFTTK.Q	Y	80.88	1911.9	21.6	638.322	3	14.14	3
Smp_079770.1:pep	R.NGDLDGEYNGPR.N	Y	80.87	1305.56	16.5	653.797	2	11.41	4
Smp_174530.1:pep	R.YLVYDGTNHEK.I	Y	80.78	1337.63	11	446.887	3	11.5	12
Smp_106930.1:pep	K.NQVAMNPTNTVFDAK.R	Y	80.53	1648.79	21	825.418	2	13.38	6
Smp_038100.1:pep	R.AIAELGIYPAVDPLDSNSR.I	Y	80.51	2000.02	26.6	1001.04	2	15.25	3
Smp_067620.1:pep	R.VVQTQENVQQIR.L	Y	80.18	1440.77	1.9	721.393	2	11.36	2
Smp_009780.1:pep	R.YTEASGTLGNEER.N	Y	80.03	1425.64	19.1	713.84	2	11.03	13
Smp_009780.2:pep	R.YTEASGTLGNEER.N	Y	80.03	1425.64	19.1	713.84	2	11.03	13
Smp_071390.1:pep	K.VITIDASGTVDAIFDK.V	Y	80.01	1663.87	23.8	832.961	2	15.4	6
Smp_164100.1:pep	K.SIKPINPDEDVINEILGHR.S	Y	79.84	2158.14	26.7	720.406	3	15.39	2
Smp_075210.1:pep	K.IVTAEGEAQAAK.L	Y	79.82	1186.62	17.9	594.328	2	10.68	9
Smp_075210.2:pep	K.IVTAEGEAQAAK.L	Y	79.82	1186.62	17.9	594.328	2	10.68	9
Smp_061230.1:pep	K.AVIELENYGVPFSR.L	Y	79.79	1592.82	21.3	797.434	2	14.85	6
Smp_038100.1:pep	R.AHGGYSVFAGVGER.T	Y	79.73	1405.67	8.8	469.569	3	12.97	3
Smp_009760.1:pep	K.SAFDSAIAELDQLQDDSYK.D	N	79.65	2114.96	22.7	706.011	3	15.78	3
Smp_009780.1:pep	K.SAFDSAIAELDQLQDDSYK.D	N	79.65	2114.96	22.7	706.011	3	15.78	3
Smp_009780.2:pep	K.SAFDSAIAELDQLQDDSYK.D	N	79.65	2114.96	22.7	706.011	3	15.78	3
Smp_059480.1:pep	R.Q(-17.03)ITINDKPVGR.S	Y	79.58	1222.67	15.2	612.35	2	12.59	6	Pyro-glu from Q
Smp_130300.1:pep	R.IANLASGLQIGQTPINK.E	Y	79.55	1736.98	16.5	869.511	2	14.23	4
Smp_086470.1:pep	K.MSPQAEYDITEHVR.E	Y	79.55	1674.77	10.3	559.269	3	12.85	4
Smp_024110.1:pep	K.AGAAEAGLPLYR.Y	Y	79.54	1187.63	17	594.832	2	13.36	11
Smp_038100.1:pep	K.TVLIMELINNIAR.A	Y	79.39	1498.85	22	750.451	2	16.89	2
Smp_008070.1:pep	K.QDGDLESLLEQHK.N	Y	79.34	1510.73	17.1	504.591	3	13.95	14
Smp_033400.1:pep	K.TGQAPGYTYTAANISK.G	Y	79.34	1641.8	24.1	821.927	2	12.3	4
Smp_054340.2:pep	K.ILLSPGDTVEVTNDGATILK.S	N	79.33	2055.11	19.8	1028.58	2	14.85	2
Smp_054340.1:pep	K.ILLSPGDTVEVTNDGATILK.S	N	79.33	2055.11	19.8	1028.58	2	14.85	2
Smp_075210.1:pep	K.LIGDALSQNPGYLK.L	Y	79.27	1487.8	14.4	744.917	2	13.74	7
Smp_075210.2:pep	K.LIGDALSQNPGYLK.L	Y	79.27	1487.8	14.4	744.917	2	13.74	7
Smp_008070.1:pep	K.VGDVVGASIAK.V	Y	79.26	1014.57	16.7	508.301	2	12	36
Smp_120670.1:pep	K.IPGFEYVGQNWALTPR.L	Y	79.23	1846.94	29.1	924.502	2	15.48	3
Smp_102070.1:pep	R.LLLEYLGEAYEER.L	Y	79.11	1596.8	15.2	533.283	3	15.54	11
Smp_046600.1:pep	K.IWHHTFYNELR.V	N	79.07	1514.74	14.1	505.928	3	12.97	5
Smp_203130.1:pep	K.IWHHTFYNELR.V	N	79.07	1514.74	14.1	505.928	3	12.97	5
Smp_183710.1:pep	K.IWHHTFYNELR.V	N	79.07	1514.74	14.1	505.928	3	12.97	5
Smp_161920.1:pep	K.IWHHTFYNELR.V	N	79.07	1514.74	14.1	505.928	3	12.97	5
Smp_161930.1:pep	K.IWHHTFYNELR.V	N	79.07	1514.74	14.1	505.928	3	12.97	5
Smp_202970.1:pep	K.IWHHTFYNELR.V	N	79.07	1514.74	14.1	505.928	3	12.97	5
Smp_002880.1:pep	R.ILGQTLQTNLEETGR.V	Y	79.06	1671.88	22.8	836.966	2	13.43	8
Smp_106930.1:pep	K.DAGAIAGLNVLR.I	Y	78.98	1168.66	15	585.344	2	14.26	13
Smp_071840.1:pep	K.QGILYVGTGVSGGEEGAR.H	N	78.95	1748.87	26.4	875.465	2	13.45	3
Smp_199860.1:pep	K.QGILYVGTGVSGGEEGAR.H	N	78.95	1748.87	26.4	875.465	2	13.45	3
Smp_030500.1:pep	K.LPENVVADPDVK.S	Y	78.92	1294.68	1.4	648.347	2	12.65	4
Smp_030500.2:pep	K.LPENVVADPDVK.S	Y	78.92	1294.68	1.4	648.347	2	12.65	4
Smp_183710.1:pep	K.QEYDESGPSIVHR.K	Y	78.81	1515.7	13.5	506.246	3	11.69	12
Smp_077310.1:pep	R.TTVLLEQLIPR.D	Y	78.79	1281.77	15.6	641.9	2	15.72	15
Smp_038950.1:pep	K.GEVLDLQHGQQFFGR.C	Y	78.78	1729.85	14.1	577.633	3	13.98	2
Smp_038960.1:pep	K.GEVLDLQHGQQFFGR.C	Y	78.78	1729.85	14.1	577.633	3	13.98	2
Smp_062070.1:pep	K.TAAAVSSQAATLEK.N	Y	78.64	1346.7	13.5	674.368	2	11.63	4
Smp_062070.2:pep	K.TAAAVSSQAATLEK.N	Y	78.64	1346.7	13.5	674.368	2	11.63	4
Smp_049250.1:pep	K.Q(-17.03)HNAVSIPVNR.E	N	78.59	1216.63	17.2	609.333	2	12.26	24	Pyro-glu from Q
Smp_049300.3:pep	K.Q(-17.03)HNAVSIPVNR.E	N	78.59	1216.63	17.2	609.333	2	12.26	24	Pyro-glu from Q
Smp_049300.1:pep	K.Q(-17.03)HNAVSIPVNR.E	N	78.59	1216.63	17.2	609.333	2	12.26	24	Pyro-glu from Q
Smp_186020.1:pep	K.Q(-17.03)HNAVSIPVNR.E	N	78.59	1216.63	17.2	609.333	2	12.26	24	Pyro-glu from Q
Smp_049300.2:pep	K.Q(-17.03)HNAVSIPVNR.E	N	78.59	1216.63	17.2	609.333	2	12.26	24	Pyro-glu from Q
Smp_049300.4:pep	K.Q(-17.03)HNAVSIPVNR.E	N	78.59	1216.63	17.2	609.333	2	12.26	24	Pyro-glu from Q
Smp_159800.1:pep	R.SSGADDLNLFLR.K	Y	78.58	1306.65	23	654.348	2	14.84	15
Smp_161930.1:pep	Y.ANTVLSGGTTM(+15.99)FPGIADR.M	Y	78.54	1822.89	15.9	912.466	2	17.53	2	Oxidation (M)
Smp_005880.1:pep	R.LIMSFGSGYGGNSLLGK.K	Y	78.5	1699.86	22.6	850.957	2	14.99	2
Smp_199210.1:pep	K.IDESSLTGESDQVR.K	Y	78.45	1534.71	10.6	768.371	2	12.11	3
Smp_043670.1:pep	R.IIEATDAISTTAHSHQR.C	Y	78.41	1849.93	12	463.495	4	12.03	2
Smp_043670.2:pep	R.IIEATDAISTTAHSHQR.C	Y	78.41	1849.93	12	463.495	4	12.03	2
Smp_000260.1:pep	K.TGVGDPAIQER.L	Y	78.41	1141.57	18.7	571.804	2	11.47	9
Smp_069130.2:pep	K.VVDVVVNVPTYYTDAER.R	Y	78.4	1937.97	14.8	647.008	3	14.49	5
Smp_069130.1:pep	K.VVDVVVNVPTYYTDAER.R	Y	78.4	1937.97	14.8	647.008	3	14.49	5
Smp_033670.5:pep	R.AFYQTAELVPK.E	Y	78.23	1265.67	10	633.846	2	13.69	8
Smp_033670.2:pep	T.AFYQTAELVPK.E	Y	78.23	1265.67	10	633.846	2	13.69	8
Smp_033670.4:pep	R.AFYQTAELVPK.E	Y	78.23	1265.67	10	633.846	2	13.69	8
Smp_033670.3:pep	R.AFYQTAELVPK.E	Y	78.23	1265.67	10	633.846	2	13.69	8
Smp_196570.1:pep	R.APAFQNFESFGK.E	Y	78.12	1341.64	16.4	671.836	2	14.06	3
Smp_038100.1:pep	R.EGNDLYHEMITTGVIDLK.G	Y	78.05	2046.99	27	683.357	3	15.11	3
Smp_085540.3:pep	K.NLSDEIHDLTEQLGEGGR.S	N	77.97	1981.93	10.1	661.659	3	15.55	3
Smp_085540.6:pep	K.NLSDEIHDLTEQLGEGGR.S	N	77.97	1981.93	10.1	661.659	3	15.55	3
Smp_085540.1:pep	K.NLSDEIHDLTEQLGEGGR.S	N	77.97	1981.93	10.1	661.659	3	15.55	3
Smp_085540.4:pep	K.NLSDEIHDLTEQLGEGGR.S	N	77.97	1981.93	10.1	661.659	3	15.55	3
Smp_055210.1:pep	R.LLYFQGYATGDPAK.R	Y	77.9	1542.77	16.7	772.406	2	14.11	6
Smp_072330.1:pep	R.MKPEQQDIYYITGESK.Q	N	77.64	1928.92	20	643.993	3	13.13	9
Smp_072330.2:pep	R.MKPEQQDIYYITGESK.Q	N	77.64	1928.92	20	643.993	3	13.13	9
Smp_143840.1:pep	R.DGFFSPENPHLFK.D	Y	77.52	1533.73	14.9	512.257	3	14.47	7
Smp_034840.1:pep	R.VFSAVEQTEGNR.G	Y	77.44	1335.64	17.8	668.84	2	11.86	18
Smp_034840.3:pep	R.VFSAVEQTEGNR.G	Y	77.44	1335.64	17.8	668.84	2	11.86	18
Smp_034840.2:pep	R.VFSAVEQTEGNR.G	Y	77.44	1335.64	17.8	668.84	2	11.86	18
Smp_179250.1:pep	K.TLAEWEVDYVK.M	N	77.34	1351.67	20.1	676.854	2	14.25	21
Smp_179260.1:pep	K.TLAEWEVDYVK.M	N	77.34	1351.67	20.1	676.854	2	14.25	21
Smp_170830.1:pep	K.TLAEWEVDYVK.M	N	77.34	1351.67	20.1	676.854	2	14.25	21
Smp_009760.1:pep	K.RYTEASGNLGNEER.N	Y	77.34	1594.73	16.6	532.594	3	10.38	7
Smp_098420.1:pep	R.SGVNHLQQELK.K	Y	77.3	1251.66	19.1	626.848	2	11.66	39
Smp_204770.1:pep	R.ALGVLASLIWDR.A	Y	77.25	1312.75	18.6	657.395	2	16.62	2
Smp_042160.2:pep	K.GILAADESTATMGK.R	Y	77.23	1363.67	13.6	682.849	2	12.39	5
Smp_085540.3:pep	K.YADSQAELENAQR.D	N	77.08	1493.67	11	747.853	2	11.24	7
Smp_085540.6:pep	K.YADSQAELENAQR.D	N	77.08	1493.67	11	747.853	2	11.24	7
Smp_085540.1:pep	K.YADSQAELENAQR.D	N	77.08	1493.67	11	747.853	2	11.24	7
Smp_085540.4:pep	K.YADSQAELENAQR.D	N	77.08	1493.67	11	747.853	2	11.24	7
Smp_021920.1:pep	R.LDEAGGSTTQTQELLK.R	Y	77.06	1689.84	16.3	845.942	2	12.55	3
Smp_021920.3:pep	R.LDEAGGSTTQTQELLK.R	Y	77.06	1689.84	16.3	845.942	2	12.55	3
Smp_002880.1:pep	R.EAYPGDVFYLHSR.L	Y	76.91	1552.73	15	518.592	3	13.89	9
Smp_192110.1:pep	R.FPGQLNADLR.K	N	76.77	1129.59	16.5	565.811	2	13.33	42
Smp_164480.1:pep	R.FPGQLNADLR.K	N	76.77	1129.59	16.5	565.811	2	13.33	42
Smp_078040.1:pep	R.FPGQLNADLR.K	N	76.77	1129.59	16.5	565.811	2	13.33	42
Smp_030730.1:pep	R.FPGQLNADLR.K	N	76.77	1129.59	16.5	565.811	2	13.33	42
Smp_079960.1:pep	R.FPGQLNADLR.K	N	76.77	1129.59	16.5	565.811	2	13.33	42
Smp_079970.1:pep	R.FPGQLNADLR.K	N	76.77	1129.59	16.5	565.811	2	13.33	42
Smp_038100.1:pep	K.VSLVYGQMNEPPGAR.A	Y	76.73	1616.8	19.2	809.422	2	13.35	7
Smp_103790.1:pep	R.Q(-17.03)LFHPEQLITGK.E	N	76.61	1392.74	22.4	697.393	2	14.94	17	Pyro-glu from Q
Smp_016780.1:pep	R.Q(-17.03)LFHPEQLITGK.E	N	76.61	1392.74	22.4	697.393	2	14.94	17	Pyro-glu from Q
Smp_090120.2:pep	R.Q(-17.03)LFHPEQLITGK.E	N	76.61	1392.74	22.4	697.393	2	14.94	17	Pyro-glu from Q
Smp_090120.1:pep	R.Q(-17.03)LFHPEQLITGK.E	N	76.61	1392.74	22.4	697.393	2	14.94	17	Pyro-glu from Q
Smp_103140.1:pep	K.Q(-17.03)LFHPEQLITGK.E	N	76.61	1392.74	22.4	697.393	2	14.94	17	Pyro-glu from Q
Smp_069130.2:pep	R.GGGVEVITNEYSER.A	Y	76.58	1508.71	13.2	755.373	2	12.73	6
Smp_069130.1:pep	R.GGGVEVITNEYSER.A	Y	76.58	1508.71	13.2	755.373	2	12.73	6
Smp_006740.1:pep	R.FAQDPFPLYPGETLK.D	Y	76.5	1721.87	16.2	861.955	2	15.17	2
Smp_192110.1:pep	F.VFGQSGAGNNWAK.G	N	76.43	1334.64	21.7	668.34	2	12.24	12
Smp_078040.1:pep	F.VFGQSGAGNNWAK.G	N	76.43	1334.64	21.7	668.34	2	12.24	12
Smp_030730.1:pep	F.VFGQSGAGNNWAK.G	N	76.43	1334.64	21.7	668.34	2	12.24	12
Smp_079960.1:pep	F.VFGQSGAGNNWAK.G	N	76.43	1334.64	21.7	668.34	2	12.24	12
Smp_079970.1:pep	F.VFGQSGAGNNWAK.G	N	76.43	1334.64	21.7	668.34	2	12.24	12
Smp_106130.2:pep	R.QAVTNSANTFSATK.R	Y	76.29	1438.71	18.5	720.373	2	11.22	5
Smp_106130.1:pep	R.QAVTNSANTFSATK.R	Y	76.29	1438.71	18.5	720.373	2	11.22	5
Smp_024110.1:pep	K.LAQDSGWGVMVSHR.S	Y	76.28	1541.74	13.6	514.928	3	13.21	4
Smp_072330.1:pep	K.VEDLDEDEEDENKEK.K	N	76.26	1834.76	15.2	612.603	3	10.21	9
Smp_072330.2:pep	K.VEDLDEDEEDENKEK.K	N	76.26	1834.76	15.2	612.603	3	10.21	9
Smp_079770.1:pep	K.LAPEFTSAAQIISGK.T	Y	76.16	1531.82	8.5	766.926	2	14.89	5
Smp_046600.1:pep	R.HQGVMVGMGQK.D	N	76.1	1170.56	5.3	391.197	3	11.42	8
Smp_203130.1:pep	R.HQGVMVGMGQK.D	N	76.1	1170.56	5.3	391.197	3	11.42	8
Smp_183710.1:pep	R.HQGVMVGMGQK.D	N	76.1	1170.56	5.3	391.197	3	11.42	8
Smp_161920.1:pep	R.HQGVMVGMGQK.D	N	76.1	1170.56	5.3	391.197	3	11.42	8
Smp_161930.1:pep	R.HQGVMVGMGQK.D	N	76.1	1170.56	5.3	391.197	3	11.42	8
Smp_202970.1:pep	R.HQGVMVGMGQK.D	N	76.1	1170.56	5.3	391.197	3	11.42	8
Smp_049250.1:pep	Q.VVGNTLVLEAPLEK.Q	N	76.07	1480.85	23.6	741.45	2	14.4	12
Smp_072330.1:pep	K.ALKEQFESGSSTK.L	N	76.07	1410.7	8.9	471.244	3	10.68	10
Smp_072330.2:pep	K.ALKEQFESGSSTK.L	N	76.07	1410.7	8.9	471.244	3	10.68	10
Smp_049300.3:pep	Q.VVGNTLVLEAPLEK.Q	N	76.07	1480.85	23.6	741.45	2	14.4	12
Smp_049240.1:pep	Q.VVGNTLVLEAPLEK.Q	N	76.07	1480.85	23.6	741.45	2	14.4	12
Smp_179260.1:pep	R.SDGGPINFTTNLDEFK.S	Y	76.01	1753.82	23.5	877.936	2	14.76	7
Smp_106930.1:pep	R.FDDPSVQSDM(+15.99)K.H	Y	76	1283.53	20.6	642.788	2	11.04	6	Oxidation (M)
Smp_009760.1:pep	R.YTEASGNLGNEER.N	Y	75.99	1438.63	20.9	720.339	2	10.62	21
Smp_192110.1:pep	H.SLGGGTGSGMGTLLISK.I	N	75.98	1534.8	18.8	768.423	2	13.92	19
Smp_164480.1:pep	H.SLGGGTGSGMGTLLISK.V	N	75.98	1534.8	18.8	768.423	2	13.92	19
Smp_078040.1:pep	H.SLGGGTGSGMGTLLISK.I	N	75.98	1534.8	18.8	768.423	2	13.92	19
Smp_069130.2:pep	K.TPFVPEQILAIQMNK.L	Y	75.91	1727.93	16.9	864.986	2	15.72	3
Smp_069130.1:pep	K.TPFVPEQILAIQMNK.L	Y	75.91	1727.93	16.9	864.986	2	15.72	3
Smp_143840.1:pep	R.WPVTLLEHILPR.H	Y	75.83	1472.85	2.7	491.959	3	16.3	4
Smp_038100.1:pep	R.LILEIAQHLGENTVR.T	Y	75.83	1704.95	11.2	569.331	3	14.78	5
Smp_054240.1:pep	R.VVADFFYEVDSR.F	Y	75.8	1445.68	20.2	723.863	2	14.78	3
Smp_154260.1:pep	K.TGFQLWLDEYK.N	Y	75.59	1398.68	27.4	700.367	2	15.45	3
Smp_176160.1:pep	K.TGFQLWLDEYK.N	Y	75.59	1398.68	27.4	700.367	2	15.45	3
Smp_079220.1:pep	R.GVAGAGVLAGFDK.F	Y	75.57	1160.62	13.1	581.324	2	13.95	19
Smp_000580.1:pep	K.YGATGEIAQQQR.S	Y	75.35	1320.64	12.2	661.336	2	10.9	4
Smp_046600.1:pep	R.GYSFTTTAER.E	N	75.3	1131.52	14.8	566.775	2	12.05	34
Smp_183710.1:pep	R.GYSFTTTAER.E	N	75.3	1131.52	14.8	566.775	2	12.05	34
Smp_099870.1:pep	K.TVTDTGFTLLEALDK.M	Y	75.27	1622.84	18.6	812.442	2	16.2	4
Smp_099890.1:pep	K.AAEAVSQDFIGK.R	Y	75.23	1234.62	9	618.322	2	12.6	4
Smp_059480.1:pep	R.GLFIIDPNGILR.Q	Y	75.22	1326.77	16.5	664.401	2	16.22	14
Smp_029820.1:pep	K.TVLNSVGIEHDSER.L	Y	75.08	1554.76	17.4	519.271	3	12.27	6
Smp_071390.1:pep	K.VIFVLGGPGSGK.G	Y	75.05	1129.65	10.1	565.838	2	14.22	10
Smp_046090.2:pep	K.LVAGAGATEIELAR.R	Y	75.04	1369.76	22.9	685.901	2	13.45	7
Smp_046090.1:pep	K.LVAGAGATEIELAR.R	Y	75.04	1369.76	22.9	685.901	2	13.45	7
Smp_071390.1:pep	R.GELVPLEVVLALLK.E	Y	75.03	1491.93	23.5	746.989	2	17.16	2
Smp_106930.1:pep	K.VYQAGGMPGGM(+15.99)HEASGAGGGSGK.G	Y	74.92	2077.89	19	693.652	3	10.72	3	Oxidation (M)
Smp_002880.1:pep	K.SIRPAINVGLSVSR.V	Y	74.88	1467.85	8.2	490.295	3	13.66	5
Smp_009580.1:pep	K.TITLEVEPSDTIENVK.A	Y	74.59	1786.92	38	894.501	2	14.1	13
Smp_046690.1:pep	K.TITLEVEPSDTIENVK.A	Y	74.59	1786.92	38	894.501	2	14.1	13
Smp_183710.1:pep	K.Q(-17.03)EYDESGPSIVHR.K	Y	74.49	1498.67	19.9	750.357	2	12.15	4	Pyro-glu from Q
Smp_072330.1:pep	R.ELISNASDALDKLR.Y	N	74.48	1543.82	9.9	515.619	3	13.99	12
Smp_072330.2:pep	R.ELISNASDALDKLR.Y	N	74.48	1543.82	9.9	515.619	3	13.99	12
Smp_017360.1:pep	K.QLAVNAGVDSTELVAR.L	Y	74.46	1641.87	19.4	821.957	2	13.55	1
Smp_034840.1:pep	R.LAQAAFDDAIAK.L	Y	74.45	1232.64	14	617.336	2	13.14	13
Smp_034840.3:pep	R.LAQAAFDDAIAK.L	Y	74.45	1232.64	14	617.336	2	13.14	13
Smp_034840.2:pep	R.LAQAAFDDAIAK.L	Y	74.45	1232.64	14	617.336	2	13.14	13
Smp_038100.1:pep	R.FTQAGSEVSALLGR.I	Y	74.35	1434.75	19	718.394	2	14.29	12
Smp_008070.1:pep	K.Q(-17.03)DGDLESLLEQHK.N	Y	74.34	1493.7	30.5	747.88	2	14.6	7	Pyro-glu from Q
Smp_049250.1:pep	G.FAPQDINVTSSENR.V	N	74.33	1576.75	12.3	789.391	2	12.66	21
Smp_185680.1:pep	G.FAPQDINVTSSENR.V	N	74.33	1576.75	12.3	789.391	2	12.66	21
Smp_049300.3:pep	G.FAPQDINVTSSENR.V	N	74.33	1576.75	12.3	789.391	2	12.66	21
Smp_049300.1:pep	G.FAPQDINVTSSENR.V	N	74.33	1576.75	12.3	789.391	2	12.66	21
Smp_186020.1:pep	G.FAPQDINVTSSENR.V	N	74.33	1576.75	12.3	789.391	2	12.66	21
Smp_049300.2:pep	G.FAPQDINVTSSENR.V	N	74.33	1576.75	12.3	789.391	2	12.66	21
Smp_049300.4:pep	G.FAPQDINVTSSENR.V	N	74.33	1576.75	12.3	789.391	2	12.66	21
Smp_063090.1:pep	K.FKPPTGDTLPMK.G	Y	74.33	1330.7	5.7	444.575	3	12.94	3
Smp_069130.2:pep	K.IGDASQIFSEPR.K	Y	74.29	1318.65	17.8	660.345	2	13.3	20
Smp_069130.1:pep	K.IGDASQIFSEPR.K	Y	74.29	1318.65	17.8	660.345	2	13.3	20
Smp_008070.1:pep	K.VDVDKLEETAR.K	Y	74.26	1273.65	9	425.562	3	12.27	24
Smp_196570.1:pep	K.DVAGAEAQVER.H	Y	74.23	1143.55	11.4	572.79	2	11.12	7
Smp_061940.1:pep	K.DVNQVFSDIQELVR.T	Y	74.23	1660.84	16.8	831.442	2	16.59	4
Smp_003990.1:pep	R.VVVAYEPVWAIGTGK.V	Y	74.13	1587.87	11.1	794.949	2	15.02	6
Smp_046600.1:pep	R.TTGIVLDSGDGVTHTVPIYEGY.A	N	74.12	2293.11	21.8	765.394	3	14.82	6
Smp_183710.1:pep	R.TTGIVLDSGDGVTHTVPIYEGY.A	N	74.12	2293.11	21.8	765.394	3	14.82	6
Smp_161920.1:pep	R.TTGIVLDSGDGVTHTVPIYEGY.A	N	74.12	2293.11	21.8	765.394	3	14.82	6
Smp_091240.1:pep	R.IGAQAVVDSEK.S	Y	73.92	1115.58	13.4	558.806	2	11.44	33
Smp_091240.2:pep	R.IGAQAVVDSEK.S	Y	73.92	1115.58	13.4	558.806	2	11.44	33
Smp_071840.1:pep	R.YLGDFQNNGIAQVFK.E	Y	73.92	1712.85	23	857.453	2	14.98	5
Smp_005860.1:pep	R.ILVHESQAGSVIGR.G	Y	73.92	1464.8	-1.3	489.275	3	12.18	4
Smp_005860.2:pep	R.ILVHESQAGSVIGR.G	Y	73.92	1464.8	-1.3	489.275	3	12.18	4
Smp_005860.3:pep	R.ILVHESQAGSVIGR.G	Y	73.92	1464.8	-1.3	489.275	3	12.18	4
Smp_106930.1:pep	D.VSILTIEDGIFEVK.S	Y	73.89	1561.86	21.7	781.954	2	16.35	5
Smp_147890.1:pep	R.ALDDAENHITQLEVTR.R	Y	73.88	1823.9	5.7	608.978	3	13.23	1
Smp_196570.1:pep	R.LLTDDVGNDFTSVQR.L	Y	73.85	1678.82	16.6	840.429	2	13.66	2
Smp_004990.1:pep	K.Q(-17.03)ADVHTSEGLHPR.L	Y	73.84	1428.67	14.6	477.239	3	11.08	5	Pyro-glu from Q
Smp_002880.1:pep	K.TAIAVDTIINQK.R	Y	73.72	1285.72	16.8	643.88	2	13.64	9
Smp_085540.3:pep	K.ALESQLQEVSVK.L	N	73.69	1329.71	-2.5	665.863	2	12.87	13
Smp_085540.6:pep	K.ALESQLQEVSVK.L	N	73.69	1329.71	-2.5	665.863	2	12.87	13
Smp_085540.1:pep	K.ALESQLQEVSVK.L	N	73.69	1329.71	-2.5	665.863	2	12.87	13
Smp_085540.4:pep	K.ALESQLQEVSVK.L	N	73.69	1329.71	-2.5	665.863	2	12.87	13
Smp_038100.1:pep	R.VALTGLTVAEYFR.D	Y	73.56	1438.78	18.6	720.412	2	15.69	4
Smp_061230.1:pep	K.LEYRPVIDATLDAK.S	Y	73.55	1602.86	21.2	535.306	3	13.75	6
Smp_082030.1:pep	R.AGVNVTVGGLQGDGVLK.G	Y	73.54	1582.87	19.1	792.456	2	13.98	7
Smp_002880.1:pep	K.AGAPEFSSILEER.I	Y	73.51	1404.69	18.8	703.365	2	14.35	7
Smp_192110.1:pep	K.LAVNMVPFPR.L	N	73.46	1142.63	15.7	572.33	2	14.61	36
Smp_164480.1:pep	K.LAVNMVPFPR.L	N	73.46	1142.63	15.7	572.33	2	14.61	36
Smp_078040.1:pep	K.LAVNMVPFPR.L	N	73.46	1142.63	15.7	572.33	2	14.61	36
Smp_030730.1:pep	K.LAVNMVPFPR.L	N	73.46	1142.63	15.7	572.33	2	14.61	36
Smp_079960.1:pep	K.LAVNMVPFPR.L	N	73.46	1142.63	15.7	572.33	2	14.61	36
Smp_079970.1:pep	K.LAVNMVPFPR.L	N	73.46	1142.63	15.7	572.33	2	14.61	36
Smp_049250.1:pep	Y.TEDWPSTVDNWIDSSWK.R	Y	73.44	2064.91	28.3	1033.49	2	15.9	2
Smp_029390.1:pep	K.AANFVHSQAVSR.D	Y	73.35	1285.65	6.3	429.561	3	11.05	6
Smp_086590.1:pep	K.HFLEAHDLEDISEER.F	Y	73.34	1838.84	32.4	613.975	3	13.49	1
Smp_046600.1:pep	R.TTGIVLDSGDGVTH.T	N	73.26	1370.67	2.5	686.343	2	12.59	8
Smp_183710.1:pep	R.TTGIVLDSGDGVTH.T	N	73.26	1370.67	2.5	686.343	2	12.59	8
Smp_161920.1:pep	R.TTGIVLDSGDGVTH.T	N	73.26	1370.67	2.5	686.343	2	12.59	8
Smp_046290.1:pep	R.APAAYETTYETR.Y	Y	73.21	1371.63	14.7	686.833	2	11.59	7
Smp_056970.1:pep	D.FVGSTSSSIFDAK.A	Y	73.17	1344.66	19.9	673.349	2	13.36	18
Smp_056970.3:pep	D.FVGSTSSSIFDAK.A	Y	73.17	1344.66	19.9	673.349	2	13.36	18
Smp_056970.4:pep	D.FVGSTSSSIFDAK.A	Y	73.17	1344.66	19.9	673.349	2	13.36	18
Smp_056970.2:pep	D.FVGSTSSSIFDAK.A	Y	73.17	1344.66	19.9	673.349	2	13.36	18
Smp_096760.1:pep	R.VLPFWFDTISASIK.R	Y	73.12	1622.87	22.2	812.461	2	16.76	3
Smp_002880.1:pep	K.HALIIYDDLSK.Q	Y	73.09	1286.69	28.6	644.369	2	13.56	2
Smp_154290.1:pep	R.AVSIKPLQWNVELER.K	Y	73.08	1780.98	20	594.68	3	14.68	3
Smp_192110.1:pep	R.AGPFGQLFRPDNF.V	N	73.07	1464.71	22.1	733.381	2	15.53	8
Smp_078040.1:pep	R.AGPFGQLFRPDNF.V	N	73.07	1464.71	22.1	733.381	2	15.53	8
Smp_030730.1:pep	R.AGPFGQLFRPDNF.V	N	73.07	1464.71	22.1	733.381	2	15.53	8
Smp_079960.1:pep	R.AGPFGQLFRPDNF.V	N	73.07	1464.71	22.1	733.381	2	15.53	8
Smp_057090.1:pep	K.SLVNTQAVQTAR.F	Y	72.87	1286.69	14.2	644.364	2	11.97	4
Smp_196570.1:pep	R.LEEQYNYLLQLGR.D	Y	72.86	1637.84	20	819.944	2	15.05	1
Smp_085540.3:pep	R.ENQSILITGESGAGK.T	N	72.85	1502.76	1.4	752.387	2	12.53	3
Smp_085540.6:pep	R.ENQSILITGESGAGK.T	N	72.85	1502.76	1.4	752.387	2	12.53	3
Smp_085540.2:pep	R.ENQSILITGESGAGK.T	N	72.85	1502.76	1.4	752.387	2	12.53	3
Smp_085540.5:pep	R.ENQSILITGESGAGK.T	N	72.85	1502.76	1.4	752.387	2	12.53	3
Smp_085540.1:pep	R.ENQSILITGESGAGK.T	N	72.85	1502.76	1.4	752.387	2	12.53	3
Smp_085540.4:pep	R.ENQSILITGESGAGK.T	N	72.85	1502.76	1.4	752.387	2	12.53	3
Smp_097380.1:pep	K.VLEATVVAHGPGSR.N	Y	72.78	1391.75	16.6	464.932	3	12.14	18
Smp_046090.2:pep	R.LLSYAGTVPGLEQYAIR.E	Y	72.77	1849.99	19.8	926.023	2	15.16	3
Smp_046090.1:pep	R.LLSYAGTVPGLEQYAIR.E	Y	72.77	1849.99	19.8	926.023	2	15.16	3
Smp_089370.1:pep	K.NASPEDLEAIFPEFHDVK.F	Y	72.51	2056.97	20.9	686.68	3	15.42	8
Smp_024120.1:pep	R.TGAEFIASYR.S	Y	72.41	1113.55	15.8	557.789	2	13.04	3
Smp_103790.1:pep	K.DVNAAIATIK.T	N	72.36	1014.57	13.5	508.3	2	12.92	68
Smp_016780.1:pep	K.DVNAAIATIK.T	N	72.36	1014.57	13.5	508.3	2	12.92	68
Smp_090120.2:pep	K.DVNAAIATIK.T	N	72.36	1014.57	13.5	508.3	2	12.92	68
Smp_090120.1:pep	K.DVNAAIATIK.T	N	72.36	1014.57	13.5	508.3	2	12.92	68
Smp_035270.2:pep	K.EIPVTAAINDDNWIK.N	Y	72.35	1697.86	23.9	849.959	2	14.81	4
Smp_035270.1:pep	K.EIPVTAAINDDNWIK.N	Y	72.35	1697.86	23.9	849.959	2	14.81	4
Smp_049250.1:pep	K.DAYEVGEDGKVHFK.V	N	72.3	1592.75	6	399.196	4	12.01	9
Smp_185680.1:pep	K.DAYEVGEDGKVHFK.V	N	72.3	1592.75	6	399.196	4	12.01	9
Smp_049300.3:pep	K.DAYEVGEDGKVHFK.V	N	72.3	1592.75	6	399.196	4	12.01	9
Smp_049300.1:pep	K.DAYEVGEDGKVHFK.V	N	72.3	1592.75	6	399.196	4	12.01	9
Smp_186020.1:pep	K.DAYEVGEDGKVHFK.V	N	72.3	1592.75	6	399.196	4	12.01	9
Smp_049300.2:pep	K.DAYEVGEDGKVHFK.V	N	72.3	1592.75	6	399.196	4	12.01	9
Smp_049300.4:pep	K.DAYEVGEDGKVHFK.V	N	72.3	1592.75	6	399.196	4	12.01	9
Smp_072330.1:pep	K.QAVMNSPFAEK.L	N	72.28	1220.59	9.6	611.306	2	12.84	11
Smp_072330.2:pep	K.QAVMNSPFAEK.L	N	72.28	1220.59	9.6	611.306	2	12.84	11
Smp_049250.1:pep	K.AVPASQALVAK.G	N	72.09	1053.62	15.7	527.825	2	11.89	98
Smp_049300.3:pep	K.AVPASQALVAK.G	N	72.09	1053.62	15.7	527.825	2	11.89	98
Smp_049300.1:pep	K.AVPASQALVAK.G	N	72.09	1053.62	15.7	527.825	2	11.89	98
Smp_186020.1:pep	K.AVPASQALVAK.G	N	72.09	1053.62	15.7	527.825	2	11.89	98
Smp_049240.1:pep	K.AVPASQALVAK.G	N	72.09	1053.62	15.7	527.825	2	11.89	98
Smp_018240.3:pep	R.IVSQLLTLMDGLK.Q	Y	72.01	1429.82	13.2	715.927	2	16.53	2
Smp_018240.1:pep	R.IVSQLLTLMDGLK.Q	Y	72.01	1429.82	13.2	715.927	2	16.53	2
Smp_018240.2:pep	R.IVSQLLTLMDGLK.Q	Y	72.01	1429.82	13.2	715.927	2	16.53	2
Smp_171350.1:pep	K.SHVVEVNNNIR.S	Y	71.98	1279.66	4.2	427.563	3	11.2	17
Smp_049550.1:pep	R.KFDESTVQNDITHFPFSVVNK.K	Y	71.93	2451.21	21.2	613.822	4	15.13	2
Smp_021920.1:pep	K.YDEESEEASNLR.S	Y	71.92	1440.6	15.7	721.319	2	11.03	6
Smp_021920.3:pep	K.YDEESEEASNLR.S	Y	71.92	1440.6	15.7	721.319	2	11.03	6
Smp_054160.1:pep	R.MTLVAAGVDYEDER.I	Y	71.89	1567.72	18.4	784.881	2	13.62	3
Smp_192110.1:pep	R.AILVDLEPGTM(+15.99)DSVR.A	N	71.88	1630.82	15.5	544.624	3	14.16	11	Oxidation (M)
Smp_078040.1:pep	R.AILVDLEPGTM(+15.99)DSVR.A	N	71.88	1630.82	15.5	544.624	3	14.16	11	Oxidation (M)
Smp_030730.1:pep	R.AILVDLEPGTM(+15.99)DSVR.A	N	71.88	1630.82	15.5	544.624	3	14.16	11	Oxidation (M)
Smp_079960.1:pep	R.AILVDLEPGTM(+15.99)DSVR.A	N	71.88	1630.82	15.5	544.624	3	14.16	11	Oxidation (M)
Smp_079970.1:pep	R.AILVDLEPGTM(+15.99)DSVR.T	N	71.88	1630.82	15.5	544.624	3	14.16	11	Oxidation (M)
Smp_035270.2:pep	H.LFDLEQMVESLK.G	Y	71.85	1450.74	16.6	726.388	2	16.69	2
Smp_106930.1:pep	R.NVLIFDLGGGTFD.V	Y	71.79	1366.68	18.6	684.359	2	16.44	3
Smp_042160.2:pep	R.TVPPAVPGITFLSGGQSELDATK.N	Y	71.78	2284.2	18.6	762.42	3	15.5	1
Smp_042160.1:pep	R.TVPPAVPGITFLSGGQSELDATK.N	Y	71.78	2284.2	18.6	762.42	3	15.5	1
Smp_005860.1:pep	R.GGTYGGYGSMGSGEHVGGK.A	Y	71.75	1756.75	9.1	586.595	3	11.48	2
Smp_005860.2:pep	R.GGTYGGYGSMGSGEHVGGK.A	Y	71.75	1756.75	9.1	586.595	3	11.48	2
Smp_005860.3:pep	R.GGTYGGYGSMGSGEHVGGK.A	Y	71.75	1756.75	9.1	586.595	3	11.48	2
Smp_066990.1:pep	R.VIDLLSTDEATQQLK.H	Y	71.62	1672.89	33.4	837.479	2	14.35	3
Smp_050390.1:pep	K.SPLIILADADIEK.A	Y	71.6	1396.78	14.5	699.408	2	15.2	5
Smp_147890.1:pep	K.EHENLDADYYQAK.Q	Y	71.59	1594.69	9.4	532.576	3	11.67	2
Smp_056760.1:pep	K.TAGVVFGSPIQK.H	Y	71.58	1202.67	7.5	602.345	2	13.31	5
Smp_192110.1:pep	R.VSEQFTAMFR.R	N	71.47	1214.58	18.7	608.306	2	14.21	16
Smp_078040.1:pep	R.VSEQFTAMFR.R	N	71.47	1214.58	18.7	608.306	2	14.21	16
Smp_030730.1:pep	R.VSEQFTAMFR.R	N	71.47	1214.58	18.7	608.306	2	14.21	16
Smp_079960.1:pep	R.VSEQFTAMFR.R	N	71.47	1214.58	18.7	608.306	2	14.21	16
Smp_021920.1:pep	K.YQASQAALNHLK.S	Y	71.44	1342.7	5	448.576	3	11.95	2
Smp_021920.3:pep	K.YQASQAALNHLK.S	Y	71.44	1342.7	5	448.576	3	11.95	2
Smp_018890.1:pep	K.QLPGVVALTDAH	Y	71.4	1219.66	11.8	610.842	2	14.03	6
Smp_089670.1:pep	K.STPNIGINDNKEK.Y	Y	71.3	1428.72	6.9	477.251	3	11.33	4
Smp_085540.3:pep	K.ELEEQNVTVLQQK.N	N	71.2	1556.8	1.2	779.41	2	12.57	3
Smp_085540.6:pep	K.ELEEQNVTVLQQK.N	N	71.2	1556.8	1.2	779.41	2	12.57	3
Smp_085540.2:pep	K.ELEEQNVTVLQQK.N	N	71.2	1556.8	1.2	779.41	2	12.57	3
Smp_085540.5:pep	K.ELEEQNVTVLQQK.N	N	71.2	1556.8	1.2	779.41	2	12.57	3
Smp_085540.1:pep	K.ELEEQNVTVLQQK.N	N	71.2	1556.8	1.2	779.41	2	12.57	3
Smp_085540.4:pep	K.ELEEQNVTVLQQK.N	N	71.2	1556.8	1.2	779.41	2	12.57	3
Smp_006740.1:pep	R.AEALSIETNAELER.L	Y	71.19	1544.77	11.8	773.4	2	13.37	3
Smp_089840.1:pep	K.LLGGVTIAQGGVLPNIQAVLLPK.K	Y	71.18	2270.37	37.9	1136.24	2	16.76	2
Smp_089870.1:pep	K.LLGGVTIAQGGVLPNIQAVLLPK.K	Y	71.18	2270.37	37.9	1136.24	2	16.76	2
Smp_002930.1:pep	K.LLGGVTIAQGGVLPNIQAVLLPK.K	Y	71.18	2270.37	37.9	1136.24	2	16.76	2
Smp_021920.1:pep	R.VSELTIQVNTLTNDKR.R	Y	71.15	1829.98	18	611.013	3	13.69	2
Smp_021920.3:pep	R.VSELTIQVNTLTNDKR.R	Y	71.15	1829.98	18	611.013	3	13.69	2
Smp_056360.5:pep	K.APAFTEAEEER.E	Y	71.1	1248.56	8.3	625.293	2	11.79	12
Smp_056360.6:pep	K.APAFTEAEEER.E	Y	71.1	1248.56	8.3	625.293	2	11.79	12
Smp_056360.8:pep	K.APAFTEAEEER.E	Y	71.1	1248.56	8.3	625.293	2	11.79	12
Smp_056360.3:pep	K.APAFTEAEEER.E	Y	71.1	1248.56	8.3	625.293	2	11.79	12
Smp_056360.4:pep	K.APAFTEAEEER.E	Y	71.1	1248.56	8.3	625.293	2	11.79	12
Smp_056360.2:pep	K.APAFTEAEEER.E	Y	71.1	1248.56	8.3	625.293	2	11.79	12
Smp_056360.1:pep	K.APAFTEAEEER.E	Y	71.1	1248.56	8.3	625.293	2	11.79	12
Smp_009650.1:pep	K.HFGDFQASYQEGEGVPSLQR.C	Y	71.03	2251.03	29.3	751.372	3	13.71	1
Smp_009650.2:pep	K.HFGDFQASYQEGEGVPSLQR.C	Y	71.03	2251.03	29.3	751.372	3	13.71	1
Smp_158760.1:pep	K.LAAQEVELAQK.N	Y	71.02	1198.66	-1.1	600.335	2	12.19	2
Smp_038100.1:pep	R.IPSAVGYQPTLATDMGSMQER.I	Y	71.01	2251.06	19.5	751.376	3	14.16	3
Smp_154300.1:pep	R.LSHSASNLPDIVQYAR.S	Y	70.95	1769.91	21	590.988	3	13.9	3
Smp_144680.1:pep	K.YVYSETSDTGHQIYR.R	Y	70.95	1817.82	19.4	606.96	3	11.95	2
Smp_041740.1:pep	K.TAIETAILLLR.I	Y	70.81	1212.74	7.9	607.384	2	16.05	5
Smp_053390.1:pep	R.ISGLIYEETR.G	N	70.73	1179.61	19.8	590.826	2	13.17	33
Smp_194870.1:pep	R.ISGLIYEETR.G	N	70.73	1179.61	19.8	590.826	2	13.17	33
Smp_053300.1:pep	R.ISGLIYEETR.G	N	70.73	1179.61	19.8	590.826	2	13.17	33
Smp_149600.1:pep	R.ISGLIYEETR.G	N	70.73	1179.61	19.8	590.826	2	13.17	33
Smp_021730.2:pep	K.ENPNLVASSNVR.A	Y	70.71	1298.66	13.3	650.345	2	11.66	11
Smp_021730.3:pep	K.ENPNLVASSNVR.A	Y	70.71	1298.66	13.3	650.345	2	11.66	11
Smp_021730.1:pep	K.ENPNLVASSNVR.A	Y	70.71	1298.66	13.3	650.345	2	11.66	11
Smp_106930.1:pep	K.M(+15.99)FSAEEISSMVLTK.M	Y	70.61	1587.75	18.4	794.898	2	15.04	2	Oxidation (M)
Smp_167040.1:pep	K.STNPHAPQNIVR.Y	Y	70.6	1332.69	8.7	445.241	3	11.13	4
Smp_159160.1:pep	K.DFHIGQSVNILGR.K	Y	70.43	1454.76	4.3	485.93	3	14.27	2
Smp_056970.1:pep	K.RDSTHGTFPGEVSTENGK.L	Y	70.37	1917.88	12.6	640.309	3	11.24	3
Smp_056970.3:pep	K.RDSTHGTFPGEVSTENGK.L	Y	70.37	1917.88	12.6	640.309	3	11.24	3
Smp_056970.4:pep	K.RDSTHGTFPGEVSTENGK.L	Y	70.37	1917.88	12.6	640.309	3	11.24	3
Smp_056970.2:pep	K.RDSTHGTFPGEVSTENGK.L	Y	70.37	1917.88	12.6	640.309	3	11.24	3
Smp_049250.1:pep	S.LTLNESGQVAVRPK.S	N	70.31	1510.85	12.8	504.629	3	12.25	4
Smp_049300.3:pep	S.LTLNESGQVAVRPK.S	N	70.31	1510.85	12.8	504.629	3	12.25	4
Smp_049300.1:pep	S.LTLNESGQVAVRPK.S	N	70.31	1510.85	12.8	504.629	3	12.25	4
Smp_186020.1:pep	S.LTLNESGQVAVRPK.S	N	70.31	1510.85	12.8	504.629	3	12.25	4
Smp_049240.1:pep	S.LTLNESGQVAVRPK.S	N	70.31	1510.85	12.8	504.629	3	12.25	4
Smp_149900.1:pep	K.VVDAEWQILYEK.L	Y	70.3	1491.76	10.3	746.895	2	14.75	4
Smp_154260.1:pep	R.NGQLFGQPIAVSIKPLK.W	Y	70.26	1809.05	21.8	604.038	3	14.83	1
Smp_176160.1:pep	R.NGQLFGQPIAVSIKPLK.W	Y	70.26	1809.05	21.8	604.038	3	14.83	1
Smp_103790.1:pep	R.QLFHPEQLITGKEDAANNYAR.G	N	70.12	2414.2	12.9	604.564	4	13.72	1
Smp_016780.1:pep	R.QLFHPEQLITGKEDAANNYAR.G	N	70.12	2414.2	12.9	604.564	4	13.72	1
Smp_090120.2:pep	R.QLFHPEQLITGKEDAANNYAR.G	N	70.12	2414.2	12.9	604.564	4	13.72	1
Smp_090120.1:pep	R.QLFHPEQLITGKEDAANNYAR.G	N	70.12	2414.2	12.9	604.564	4	13.72	1
Smp_103140.1:pep	K.QLFHPEQLITGKEDAANNYAR.G	N	70.12	2414.2	12.9	604.564	4	13.72	1
Smp_018260.1:pep	R.IPQGSDLLTQGDVFR.L	Y	70.05	1644.85	13.9	823.442	2	14.46	1
Smp_049250.1:pep	R.DLLTGLEHGGGAHR.G	Y	69.99	1431.72	15.5	478.255	3	13.25	55
Smp_192110.1:pep	F.IGNSTAIQELFK.R	N	69.99	1319.71	16.3	660.872	2	14.67	7
Smp_078040.1:pep	F.IGNSTAIQELFK.R	N	69.99	1319.71	16.3	660.872	2	14.67	7
Smp_030730.1:pep	F.IGNSTAIQELFK.R	N	69.99	1319.71	16.3	660.872	2	14.67	7
Smp_079960.1:pep	F.IGNSTAIQELFK.R	N	69.99	1319.71	16.3	660.872	2	14.67	7
Smp_143840.1:pep	K.DIYNSLAFDDR.F	Y	69.92	1327.6	14.4	664.819	2	14	2
Smp_002880.1:pep	K.FVLANHQDLLK.T	Y	69.86	1296.72	21.2	649.38	2	13.42	7
Smp_148530.1:pep	K.SADQIQSVPASK.A	Y	69.83	1229.63	12.9	615.828	2	10.99	6
Smp_148160.1:pep	K.YTIASDTANHIAK.S	Y	69.8	1403.7	12.6	468.915	3	11.84	12
Smp_161920.1:pep	K.EITALAPSTMK.I	Y	69.76	1160.61	17.6	581.323	2	12.88	7
Smp_161930.1:pep	K.EITALAPSTMK.I	Y	69.76	1160.61	17.6	581.323	2	12.88	7
Smp_030730.1:pep	R.INVYYNEASGGK.Y	Y	69.71	1313.63	21	657.834	2	12.01	10
Smp_085540.3:pep	R.QLEEAESQLSQLNK.I	N	69.68	1615.81	2.4	808.912	2	12.84	3
Smp_085540.6:pep	R.QLEEAESQLSQLNK.I	N	69.68	1615.81	2.4	808.912	2	12.84	3
Smp_085540.1:pep	R.QLEEAESQLSQLNK.I	N	69.68	1615.81	2.4	808.912	2	12.84	3
Smp_085540.4:pep	R.QLEEAESQLSQLNK.I	N	69.68	1615.81	2.4	808.912	2	12.84	3
Smp_049550.1:pep	K.NQLTSNPENTVFDVK.R	Y	69.66	1704.83	14.5	853.436	2	13.52	6
Smp_106930.1:pep	K.NSLESYVYTMK.Q	Y	69.62	1333.62	14.6	667.828	2	13.82	5
Smp_016880.1:pep	R.AREDIAFSETEEGQK.L	Y	69.59	1708.79	20.9	570.616	3	11.9	1
Smp_008545.1:pep	K.LEDVQLQDLGR.V	Y	69.48	1284.67	14.6	643.35	2	13.53	8
Smp_056970.1:pep	M.FVVGVNENSYEK.S	Y	69.39	1383.67	17	692.852	2	12.69	6
Smp_056970.3:pep	M.FVVGVNENSYEK.S	Y	69.39	1383.67	17	692.852	2	12.69	6
Smp_056970.4:pep	M.FVVGVNENSYEK.S	Y	69.39	1383.67	17	692.852	2	12.69	6
Smp_056970.2:pep	M.FVVGVNENSYEK.S	Y	69.39	1383.67	17	692.852	2	12.69	6
Smp_049250.1:pep	K.QHNAVSIPVNR.E	N	69.38	1233.66	5.8	412.229	3	11.61	42
Smp_049300.3:pep	K.QHNAVSIPVNR.E	N	69.38	1233.66	5.8	412.229	3	11.61	42
Smp_049300.1:pep	K.QHNAVSIPVNR.E	N	69.38	1233.66	5.8	412.229	3	11.61	42
Smp_186020.1:pep	K.QHNAVSIPVNR.E	N	69.38	1233.66	5.8	412.229	3	11.61	42
Smp_049300.2:pep	K.QHNAVSIPVNR.E	N	69.38	1233.66	5.8	412.229	3	11.61	42
Smp_049300.4:pep	K.QHNAVSIPVNR.E	N	69.38	1233.66	5.8	412.229	3	11.61	42
Smp_158110.2:pep	R.QITVNDRPVGR.S	N	69.34	1253.68	5.7	418.904	3	11.34	11
Smp_062900.1:pep	R.QITVNDRPVGR.S	N	69.34	1253.68	5.7	418.904	3	11.34	11
Smp_103790.1:pep	R.AFVHWYVGEGM(+15.99)EEGEFSEAR.E	N	69.32	2345.01	19.5	782.691	3	14.27	1	Oxidation (M)
Smp_016780.1:pep	R.AFVHWYVGEGM(+15.99)EEGEFSEAR.E	N	69.32	2345.01	19.5	782.691	3	14.27	1	Oxidation (M)
Smp_090120.2:pep	R.AFVHWYVGEGM(+15.99)EEGEFSEAR.E	N	69.32	2345.01	19.5	782.691	3	14.27	1	Oxidation (M)
Smp_090120.1:pep	R.AFVHWYVGEGM(+15.99)EEGEFSEAR.E	N	69.32	2345.01	19.5	782.691	3	14.27	1	Oxidation (M)
Smp_027920.1:pep	R.AFVHWYVGEGM(+15.99)EEGEFSEAR.E	N	69.32	2345.01	19.5	782.691	3	14.27	1	Oxidation (M)
Smp_099870.1:pep	K.IGGIGTVPVGR.V	Y	69.3	1024.6	9.6	513.314	2	12.87	35
Smp_085540.3:pep	R.LAEKEEEFEATR.K	Y	69.29	1450.69	9	484.576	3	11.36	2
Smp_085540.6:pep	R.LAEKEEEFEATR.K	Y	69.29	1450.69	9	484.576	3	11.36	2
Smp_130300.1:pep	K.VDNSALTGESEPQSR.T	N	69.23	1588.73	13	795.384	2	10.95	19
Smp_015020.1:pep	K.VDNSALTGESEPQSR.S	N	69.23	1588.73	13	795.384	2	10.95	19
Smp_148160.1:pep	R.LEDYTVTIEIR.Q	Y	69.18	1350.7	6.4	676.363	2	14.32	12
Smp_148800.1:pep	N.HSTNPQYNNATEPYEVFK.S	Y	69.11	2137.97	24.5	713.682	3	13.27	2
Smp_099870.1:pep	K.VTVIDAPGHR.D	Y	69.07	1063.58	-0.9	355.533	3	11.42	36
Smp_001610.1:pep	R.LTGDPSHEAEYIEVK.Q	Y	68.96	1686.81	20.9	563.289	3	12.61	3
Smp_077310.1:pep	K.HGLQDSFPETFLR.R	Y	68.9	1545.76	20.2	516.27	3	14.62	8
Smp_158760.1:pep	R.YAHEYLGNTPR.L	Y	68.85	1319.63	10.6	440.887	3	11.37	1
Smp_049250.1:pep	R.MTDDGVLM(+15.99)LEAPVK.V	N	68.84	1533.74	22.5	767.895	2	14.08	3	Oxidation (M)
Smp_049300.3:pep	R.MTDDGVLM(+15.99)LEAPVK.V	N	68.84	1533.74	22.5	767.895	2	14.08	3	Oxidation (M)
Smp_049300.1:pep	R.MTDDGVLM(+15.99)LEAPVK.V	N	68.84	1533.74	22.5	767.895	2	14.08	3	Oxidation (M)
Smp_186020.1:pep	R.MTDDGVLM(+15.99)LEAPVK.V	N	68.84	1533.74	22.5	767.895	2	14.08	3	Oxidation (M)
Smp_085540.3:pep	K.GQNLNQVTYAVSALAK.S	N	68.84	1675.89	8.9	838.959	2	14.67	2
Smp_085540.6:pep	K.GQNLNQVTYAVSALAK.S	N	68.84	1675.89	8.9	838.959	2	14.67	2
Smp_085540.2:pep	K.GQNLNQVTYAVSALAK.S	N	68.84	1675.89	8.9	838.959	2	14.67	2
Smp_085540.5:pep	K.GQNLNQVTYAVSALAK.S	N	68.84	1675.89	8.9	838.959	2	14.67	2
Smp_085540.1:pep	K.GQNLNQVTYAVSALAK.S	N	68.84	1675.89	8.9	838.959	2	14.67	2
Smp_085540.4:pep	K.GQNLNQVTYAVSALAK.S	N	68.84	1675.89	8.9	838.959	2	14.67	2
Smp_038100.1:pep	K.VVDLLAPYVK.G	Y	68.83	1115.66	11	558.843	2	14.88	7
Smp_196570.1:pep	K.IGQLGDDASALAQK.H	Y	68.83	1385.71	6.1	693.869	2	12.72	1
Smp_033400.1:pep	K.VGPNLSGLFGR.K	Y	68.78	1115.61	9.5	558.817	2	14.7	16
Smp_017360.1:pep	K.FATEAAITILR.I	Y	68.77	1204.68	9.4	603.354	2	14.57	5
Smp_198050.1:pep	R.AYGPGLDSNENR.I	Y	68.77	1291.58	0.9	646.798	2	11.23	2
Smp_179250.1:pep	F.AAPLIISTDMDK.V	N	68.76	1273.66	8.3	637.842	2	13.76	6
Smp_179260.1:pep	F.AAPLIISTDMDK.V	N	68.76	1273.66	8.3	637.842	2	13.76	6
Smp_143150.1:pep	R.GFNQFILSPIYK.V	Y	68.75	1425.77	20.9	713.905	2	15.48	1
Smp_038100.1:pep	R.IPVGPETLGR.I	Y	68.74	1037.59	9	519.805	2	12.75	4
Smp_045560.1:pep	R.DESTHVDLQLAHK.D	Y	68.74	1491.73	8.6	498.255	3	11.97	3
Smp_096760.1:pep	R.AYDIPPPPVDISDPR.F	Y	68.74	1650.83	26.7	551.297	3	14.23	5
Smp_009760.1:pep	K.ATTAAENLPTTHPIR.L	Y	68.69	1591.83	16.4	531.627	3	12.09	12
Smp_063090.1:pep	K.APLVIGVNLTGK.L	Y	68.65	1180.72	6.1	591.37	2	14.48	4
Smp_056360.5:pep	K.SQANTYNHLLR.S	Y	68.55	1315.66	6.3	439.565	3	12	4
Smp_056360.6:pep	K.SQANTYNHLLR.S	Y	68.55	1315.66	6.3	439.565	3	12	4
Smp_056360.8:pep	K.SQANTYNHLLR.S	Y	68.55	1315.66	6.3	439.565	3	12	4
Smp_056360.3:pep	K.SQANTYNHLLR.S	Y	68.55	1315.66	6.3	439.565	3	12	4
Smp_056360.4:pep	K.SQANTYNHLLR.S	Y	68.55	1315.66	6.3	439.565	3	12	4
Smp_147050.1:pep	R.VGHDELVGEIIR.L	Y	68.45	1335.71	6.3	446.248	3	13.56	3
Smp_148160.1:pep	K.TIDFPGVSPR.L	Y	68.42	1087.57	11.1	544.796	2	13.72	13
Smp_030370.1:pep	K.SPVDPIEDLGLK.T	Y	68.41	1281.68	17.2	641.859	2	14.62	7
Smp_049550.1:pep	K.MINDAEQFAASDK.K	Y	68.38	1438.64	14.9	720.338	2	12.28	2
Smp_072330.1:pep	K.VTEKYTEEEQLNK.L	N	68.35	1609.78	11	537.608	3	11.05	3
Smp_072330.2:pep	K.VTEKYTEEEQLNK.L	N	68.35	1609.78	11	537.608	3	11.05	3
Smp_008545.1:pep	K.AIGDLIATAMK.K	Y	68.31	1102.61	12.3	552.317	2	14.79	3
Smp_049250.1:pep	R.MGSLDVPSTGSVNDFLK.D	Y	68.29	1765.86	24.9	883.957	2	14.58	19
Smp_170410.1:pep	R.FGIQAYGGVFASK.K	Y	68.16	1343.69	19.4	672.864	2	14.53	5
Smp_085540.3:pep	R.ATEMSTQTASLAAQK.R	Y	68.15	1536.75	7.6	769.386	2	11.73	1
Smp_085540.6:pep	R.ATEMSTQTASLAAQK.R	Y	68.15	1536.75	7.6	769.386	2	11.73	1
Smp_018890.1:pep	K.FADDANTEIR.T	Y	68.09	1150.53	14.7	576.278	2	11.57	13
Smp_030500.1:pep	R.VSVIGSGNWGSTIAK.I	Y	68.08	1474.78	16	738.408	2	13.72	7
Smp_030500.2:pep	R.VSVIGSGNWGSTIAK.I	Y	68.08	1474.78	16	738.408	2	13.72	7
Smp_043150.1:pep	K.TDTSTPDDSHLHVGER.N	Y	68.07	1765.79	9.9	442.458	4	11.04	1
Smp_008545.1:pep	S.LLTTAETVVTDLPK.E	Y	68.02	1499.84	22.4	750.946	2	14.44	2
Smp_071390.1:pep	R.VDDNEETIVKR.F	Y	68.02	1316.66	10.2	439.897	3	10.89	10
Smp_059480.1:pep	E.IIAFSDQVEEFNSR.N	Y	68.02	1653.8	18.9	827.923	2	14.25	1
Smp_143840.1:pep	R.GIAQLENVTNLK.S	Y	67.97	1298.72	12.4	650.375	2	13.9	9
Smp_017360.1:pep	K.LGNAEEVSQER.I	Y	67.94	1230.58	16.6	616.309	2	10.57	8
Smp_042160.2:pep	R.VTEQVLAFVYK.A	Y	67.92	1295.71	9.8	648.87	2	14.68	2
Smp_042160.1:pep	R.VTEQVLAFVYK.A	Y	67.92	1295.71	9.8	648.87	2	14.68	2
Smp_032510.1:pep	R.FTLLLQVLNDK.S	Y	67.92	1302.75	7.8	652.39	2	16.14	1
Smp_006740.1:pep	R.Q(-17.03)RIEDEAAAEQAR.R	Y	67.77	1468.69	18.7	735.366	2	11.55	2	Pyro-glu from Q
Smp_162630.1:pep	K.NTGASVSSIDEK.L	Y	67.73	1206.57	7	604.298	2	10.91	2
Smp_056760.1:pep	K.VDATVEEELAFK.H	Y	67.72	1349.67	17.1	675.855	2	13.95	3
Smp_005880.1:pep	K.YVWPGFGQNIR.V	Y	67.7	1335.67	21.8	668.858	2	14.62	8
Smp_002880.1:pep	K.AVDSLVPIGR.G	Y	67.68	1025.59	12.2	513.807	2	13.58	11
Smp_176200.2:pep	R.TMVIHENEDDLGR.G	Y	67.62	1527.7	25.7	510.253	3	12.02	2
Smp_018890.1:pep	R.TIQSGIADGWMGLDIGPK.T	Y	67.61	1857.93	26.1	929.996	2	15.57	1
Smp_049550.1:pep	K.KEDIDEIILVGGSTQIPK.V	Y	67.57	1954.06	14.5	652.371	3	14.68	4
Smp_056760.1:pep	K.ANIAILGFIK.D	Y	67.49	1058.65	11.2	530.338	2	15.73	2
Smp_121990.1:pep	K.STLETTSEPVPTVSGAR.V	Y	67.47	1730.87	11.4	866.452	2	12.49	2
Smp_162360.1:pep	R.LQGLDVSNFAQSEGLK.Y	Y	67.44	1704.87	25.8	853.463	2	14.24	1
Smp_097380.1:pep	K.VVLDENEYFLFR.E	Y	67.42	1542.77	32.2	772.418	2	15.42	16
Smp_024110.1:pep	K.GVLTAVSNVNK.I	Y	67.34	1100.62	11.3	551.323	2	12.51	14
Smp_072330.1:pep	R.APIDMFEGTR.K	N	67.33	1135.53	11.2	568.78	2	13.62	10
Smp_072330.2:pep	R.APIDMFEGTR.K	N	67.33	1135.53	11.2	568.78	2	13.62	10
Smp_006740.1:pep	R.ISSQAAVEEAK.L	Y	67.29	1131.58	10.7	566.802	2	10.87	12
Smp_049550.1:pep	R.ITPSYVAFTPEGER.L	Y	67.26	1565.77	14.9	783.905	2	13.65	8
Smp_040680.1:pep	K.YNPTWHC(+57.02)IVGR.N	Y	67.19	1401.66	16.2	468.235	3	13.14	12	Carbamidomethylation
Smp_200180.1:pep	K.YNPTWHC(+57.02)IVGR.N	Y	67.19	1401.66	16.2	468.235	3	13.14	12	Carbamidomethylation
Smp_079770.1:pep	R.EATEELIGYDR.S	Y	67.18	1294.6	17.5	648.321	2	12.79	4
Smp_079770.2:pep	R.EATEELIGYDR.S	Y	67.18	1294.6	17.5	648.321	2	12.79	4
Smp_072330.1:pep	K.LGIHEDSVNR.A	N	67.17	1138.57	-0.7	380.531	3	11.06	36
Smp_072330.2:pep	K.LGIHEDSVNR.A	N	67.17	1138.57	-0.7	380.531	3	11.06	36
Smp_059790.1:pep	R.KIDSDLEGHPTPR.L	Y	67.13	1463.74	14.8	488.927	3	11.03	4
Smp_059790.2:pep	R.KIDSDLEGHPTPR.L	Y	67.13	1463.74	14.8	488.927	3	11.03	4
Smp_096390.1:pep	K.TSGM(+15.99)DIDQNSLR.N	Y	67.1	1351.6	23.4	676.825	2	11.1	4	Oxidation (M)
Smp_194770.1:pep	K.LPFGDLDPTGK.F	Y	67.1	1158.59	17.8	580.314	2	14	7
Smp_042160.2:pep	K.GILAADESTATM(+15.99)GK.R	Y	67.04	1379.66	18.2	690.85	2	11.9	2	Oxidation (M)
Smp_143840.1:pep	K.VAIQLNDTHPSLAIPELLR.I	Y	67.04	2099.17	17.2	700.744	3	15.65	3
Smp_197690.1:pep	K.TVAAAALYVANK.K	Y	66.93	1190.67	7	596.344	2	13.14	5
Smp_085540.3:pep	K.FEDEQGLVAQLQR.K	N	66.91	1531.76	3.8	766.892	2	13.8	5
Smp_085540.6:pep	K.FEDEQGLVAQLQR.K	N	66.91	1531.76	3.8	766.892	2	13.8	5
Smp_085540.2:pep	K.FEDEQGLVAQLQR.K	N	66.91	1531.76	3.8	766.892	2	13.8	5
Smp_085540.5:pep	K.FEDEQGLVAQLQR.K	N	66.91	1531.76	3.8	766.892	2	13.8	5
Smp_085540.1:pep	K.FEDEQGLVAQLQR.K	N	66.91	1531.76	3.8	766.892	2	13.8	5
Smp_085540.4:pep	K.FEDEQGLVAQLQR.K	N	66.91	1531.76	3.8	766.892	2	13.8	5
Smp_164100.1:pep	K.YPLVINPEKDAER.I	Y	66.8	1542.8	17.9	515.284	3	13.17	3
Smp_056970.1:pep	K.LVSWYDNEFGYSC(+57.02)R.V	Y	66.77	1794.77	29.6	898.417	2	14.49	2	Carbamidomethylation
Smp_056970.3:pep	K.LVSWYDNEFGYSC(+57.02)R.V	Y	66.77	1794.77	29.6	898.417	2	14.49	2	Carbamidomethylation
Smp_180530.2:pep	R.VYVDTYESDPAK.Y	Y	66.76	1385.63	16.5	693.836	2	11.9	3
Smp_180530.5:pep	R.VYVDTYESDPAK.Y	Y	66.76	1385.63	16.5	693.836	2	11.9	3
Smp_180530.1:pep	R.VYVDTYESDPAK.Y	Y	66.76	1385.63	16.5	693.836	2	11.9	3
Smp_180530.3:pep	R.VYVDTYESDPAK.Y	Y	66.76	1385.63	16.5	693.836	2	11.9	3
Smp_179250.1:pep	K.VDQFSASLLR.N	N	66.75	1134.6	16	568.318	2	13.73	25
Smp_179260.1:pep	K.VDQFSASLLR.N	N	66.75	1134.6	16	568.318	2	13.73	25
Smp_009650.1:pep	K.MGLGESVGEFLK.E	Y	66.67	1265.63	9	633.829	2	14.88	3
Smp_009650.2:pep	K.MGLGESVGEFLK.E	Y	66.67	1265.63	9	633.829	2	14.88	3
Smp_071840.1:pep	K.LDLGAIALMWR.G	Y	66.66	1257.69	14.3	629.861	2	16.72	2
Smp_056440.1:pep	K.AIWDIINWSDVAK.R	Y	66.64	1529.79	20.6	765.917	2	16.43	1
Smp_030690.1:pep	K.KFPAAPESANPEPAK.C	Y	66.63	1552.79	10.8	518.609	3	11.82	4
Smp_009760.1:pep	R.YLAEVATDDAR.T	Y	66.61	1222.58	16.7	612.309	2	11.92	15
Smp_196160.1:pep	R.ENTEGEYSGIEHVIVDGVVQSIK.L	Y	66.6	2501.23	22	834.768	3	15.79	1
Smp_112110.1:pep	R.GSYIEVYK.S	Y	66.59	957.481	5.8	479.75	2	12.53	19
Smp_003990.1:pep	K.VATPQQAQEVHNFLR.K	Y	66.53	1736.9	13.6	579.98	3	13.25	2
Smp_021920.1:pep	R.HAADLGFQVDALSER.L	Y	66.5	1627.8	16.7	543.615	3	13.91	2
Smp_021920.3:pep	R.HAADLGFQVDALSER.L	Y	66.5	1627.8	16.7	543.615	3	13.91	2
Smp_194770.1:pep	K.HPAPTFGDLSK.L	Y	66.49	1168.59	14.2	585.309	2	12.27	3
Smp_103790.1:pep	Q.ISTAVVEPYNSILTTH.T	Y	66.46	1743.9	21.5	872.978	2	14.4	5
Smp_027920.1:pep	H.ISTAVVEPYNSILTTH.T	Y	66.46	1743.9	21.5	872.978	2	14.4	5
Smp_059480.1:pep	R.LLDAFQFVEK.H	N	66.39	1208.64	17.6	605.34	2	15.17	9
Smp_062900.1:pep	R.LLDAFQFVEK.H	N	66.39	1208.64	17.6	605.34	2	15.17	9
Smp_049250.1:pep	L.TLNESGQVAVRPK.S	N	66.38	1397.76	8.7	466.932	3	11.13	5
Smp_049300.3:pep	L.TLNESGQVAVRPK.S	N	66.38	1397.76	8.7	466.932	3	11.13	5
Smp_049300.1:pep	L.TLNESGQVAVRPK.S	N	66.38	1397.76	8.7	466.932	3	11.13	5
Smp_186020.1:pep	L.TLNESGQVAVRPK.S	N	66.38	1397.76	8.7	466.932	3	11.13	5
Smp_049240.1:pep	L.TLNESGQVAVRPK.S	N	66.38	1397.76	8.7	466.932	3	11.13	5
Smp_054160.1:pep	K.LIGQAEDVEHEYHK.T	Y	66.37	1666.8	4	417.708	4	11.9	6
Smp_049250.1:pep	R.M(+15.99)GSLDVPSTGSVNDFLK.D	Y	66.3	1781.85	22.5	891.953	2	14.36	5	Oxidation (M)
Smp_064380.1:pep	R.VGGAFINEFAEQK.H	Y	66.3	1408.7	14.5	705.367	2	14.04	3
Smp_106930.1:pep	K.VEIIANDQGNR.T	N	66.28	1227.62	8.4	410.218	3	11.63	64
Smp_049550.1:pep	R.VEIIANDQGNR.I	N	66.28	1227.62	8.4	410.218	3	11.63	64
Smp_059790.1:pep	K.AADVLATENINIR.V	Y	66.28	1398.75	17	700.393	2	13.59	7
Smp_059790.2:pep	K.AADVLATENINIR.V	Y	66.28	1398.75	17	700.393	2	13.59	7
Smp_024110.1:pep	K.KGVLTAVSNVNK.I	Y	66.18	1228.71	-3.9	410.577	3	11.92	4
Smp_056970.1:pep	K.AGISLNNNFVK.L	Y	66.15	1175.63	12.9	588.83	2	13.4	19
Smp_056970.3:pep	K.AGISLNNNFVK.L	Y	66.15	1175.63	12.9	588.83	2	13.4	19
Smp_056970.4:pep	K.AGISLNNNFVK.L	Y	66.15	1175.63	12.9	588.83	2	13.4	19
Smp_056970.2:pep	K.AGISLNNNFVK.L	Y	66.15	1175.63	12.9	588.83	2	13.4	19
Smp_014780.2:pep	K.LVSIGAEEIVDGNPK.M	Y	66.11	1539.81	13.9	770.925	2	13.74	3
Smp_065610.1:pep	R.GDLGIEIPAEK.V	Y	66.11	1140.6	5.7	571.312	2	13.62	7
Smp_065610.2:pep	R.GDLGIEIPAEK.V	Y	66.11	1140.6	5.7	571.312	2	13.62	7
Smp_056970.1:pep	F.VVGVNENSYEK.S	Y	66.1	1236.6	18.2	619.318	2	11.15	28
Smp_056970.3:pep	F.VVGVNENSYEK.S	Y	66.1	1236.6	18.2	619.318	2	11.15	28
Smp_056970.4:pep	F.VVGVNENSYEK.S	Y	66.1	1236.6	18.2	619.318	2	11.15	28
Smp_056970.2:pep	F.VVGVNENSYEK.S	Y	66.1	1236.6	18.2	619.318	2	11.15	28
Smp_046060.1:pep	K.ANPILEAFGNAK.T	Y	66.06	1243.66	4.9	622.838	2	14.74	2
Smp_046060.2:pep	K.ANPILEAFGNAK.T	Y	66.06	1243.66	4.9	622.838	2	14.74	2
Smp_097660.1:pep	R.DVIAQAQSGTGK.T	N	66.04	1173.6	11.3	587.813	2	10.91	4
Smp_034190.1:pep	R.DVIAQAQSGTGK.T	N	66.04	1173.6	11.3	587.813	2	10.91	4
Smp_034190.2:pep	R.DVIAQAQSGTGK.T	N	66.04	1173.6	11.3	587.813	2	10.91	4
Smp_022960.1:pep	K.TFDTINPATGK.V	Y	66.03	1163.58	6.5	582.802	2	12.09	3
Smp_009650.1:pep	R.SQQSLELEVEDK.G	Y	66.02	1403.68	19.5	702.86	2	12.69	1
Smp_009650.2:pep	R.SQQSLELEVEDK.G	Y	66.02	1403.68	19.5	702.86	2	12.69	1
Smp_046060.1:pep	R.SSDQATLPDHSVAEK.V	Y	65.99	1583.74	11.2	528.927	3	10.97	5
Smp_046060.2:pep	R.SSDQATLPDHSVAEK.V	Y	65.99	1583.74	11.2	528.927	3	10.97	5
Smp_046090.2:pep	R.LATNAANTILR.V	Y	65.95	1156.66	9.1	579.341	2	12.81	7
Smp_164100.1:pep	K.GDPSIFISILSK.R	Y	65.93	1275.71	18.1	638.872	2	15.96	1
Smp_087760.1:pep	K.LSDYITNLIR.V	Y	65.89	1206.66	25.2	604.353	2	14.74	6
Smp_051640.1:pep	K.ADENAVLPGKDYK.L	Y	65.84	1418.7	-0.1	473.909	3	11.48	5
Smp_143140.1:pep	R.YLIDNYGWDATEAR.K	Y	65.83	1685.77	14.4	843.904	2	14.22	2
Smp_148530.1:pep	R.VLGIGALNDFLK.D	Y	65.81	1258.73	13.2	630.38	2	16.01	3
Smp_192110.1:pep	R.AGPFGQLFRPDN.F	N	65.81	1317.65	16	659.841	2	14.44	3
Smp_078040.1:pep	R.AGPFGQLFRPDN.F	N	65.81	1317.65	16	659.841	2	14.44	3
Smp_030730.1:pep	R.AGPFGQLFRPDN.F	N	65.81	1317.65	16	659.841	2	14.44	3
Smp_079960.1:pep	R.AGPFGQLFRPDN.F	N	65.81	1317.65	16	659.841	2	14.44	3
Smp_035270.2:pep	K.VVVVGNPANTN.A	Y	65.81	1082.57	11.8	542.3	2	11.81	6
Smp_035270.1:pep	K.VVVVGNPANTN.A	Y	65.81	1082.57	11.8	542.3	2	11.81	6
Smp_038950.1:pep	K.SAATLNEVITGIK.W	Y	65.8	1315.73	14.9	658.885	2	14.21	12
Smp_038100.1:pep	T.LATDMGSMQER.I	Y	65.77	1237.54	13	619.787	2	11.57	4
Smp_072330.1:pep	R.FYSSASGDEMISLK.D	N	65.73	1533.7	21.1	767.875	2	13.78	13
Smp_072330.2:pep	R.FYSSASGDEMISLK.D	N	65.73	1533.7	21.1	767.875	2	13.78	13
Smp_042160.2:pep	G.LVPIVEPEVLPDGDHDLLTAQR.V	Y	65.65	2425.29	23.4	809.455	3	15.19	1
Smp_042160.1:pep	G.LVPIVEPEVLPDGDHDLLTAQR.V	Y	65.65	2425.29	23.4	809.455	3	15.19	1
Smp_079220.1:pep	K.DDPYLVAFYK.N	Y	65.65	1229.6	15.1	615.815	2	14.72	3
Smp_197690.1:pep	K.LPSDEAINLSR.R	Y	65.62	1213.63	12.8	607.83	2	12.88	2
Smp_154420.1:pep	K.IVLDNSVFSDHR.N	Y	65.61	1400.7	9.6	467.913	3	13.44	4
Smp_154420.2:pep	K.IVLDNSVFSDHR.N	Y	65.61	1400.7	9.6	467.913	3	13.44	4
Smp_040680.1:pep	R.NFGSYVTHETK.H	Y	65.55	1281.6	14.4	428.213	3	11.95	34
Smp_200180.1:pep	R.NFGSYVTHETK.H	Y	65.55	1281.6	14.4	428.213	3	11.95	34
Smp_041740.1:pep	K.SVQLANIEAGK.T	Y	65.53	1128.61	6.8	565.318	2	12.59	7
Smp_039000.1:pep	L.ALIQPPVQVFGLEGR.Y	Y	65.49	1622.91	21	812.481	2	15.54	1
Smp_085540.3:pep	R.QVEEAEEIAAINLAK.Y	Y	65.45	1626.85	3.9	814.434	2	14.26	2
Smp_085540.6:pep	R.QVEEAEEIAAINLAK.Y	Y	65.45	1626.85	3.9	814.434	2	14.26	2
Smp_004600.1:pep	K.GIHPTSISDAFQK.A	Y	65.42	1399.71	13.2	467.583	3	12.9	2
Smp_059480.1:pep	K.GQAVINGEFK.E	Y	65.39	1061.55	13.9	531.79	2	12.45	12
Smp_132670.1:pep	K.LNGTDPEDALR.N	Y	65.39	1199.58	13.3	600.804	2	12.17	6
Smp_049250.1:pep	T.LNESGQVAVRPK.S	N	65.35	1296.71	8.6	433.249	3	10.73	5
Smp_049300.3:pep	T.LNESGQVAVRPK.S	N	65.35	1296.71	8.6	433.249	3	10.73	5
Smp_049300.1:pep	T.LNESGQVAVRPK.S	N	65.35	1296.71	8.6	433.249	3	10.73	5
Smp_186020.1:pep	T.LNESGQVAVRPK.S	N	65.35	1296.71	8.6	433.249	3	10.73	5
Smp_049240.1:pep	T.LNESGQVAVRPK.S	N	65.35	1296.71	8.6	433.249	3	10.73	5
Smp_197690.1:pep	K.QIQVPNNQTSLDNDLVK.I	Y	65.32	1924.99	20.4	963.52	2	13.52	2
Smp_172110.1:pep	K.VAALDATVHSR.M	Y	65.31	1138.61	-9.4	380.54	3	11.28	2
Smp_066890.1:pep	R.EVLHLPSDIIPATLK.A	Y	65.31	1644.95	21.3	549.334	3	15.17	2
Smp_192110.1:pep	R.IM(+15.99)NTFSVVPSPK.V	N	65.22	1334.69	16.8	668.364	2	13.25	10	Oxidation (M)
Smp_164480.1:pep	R.IM(+15.99)NTFSVVPSPK.V	N	65.22	1334.69	16.8	668.364	2	13.25	10	Oxidation (M)
Smp_078040.1:pep	R.IM(+15.99)NTFSVVPSPK.V	N	65.22	1334.69	16.8	668.364	2	13.25	10	Oxidation (M)
Smp_079960.1:pep	R.IM(+15.99)NTFSVVPSPK.V	N	65.22	1334.69	16.8	668.364	2	13.25	10	Oxidation (M)
Smp_079970.1:pep	R.IM(+15.99)NTFSVVPSPK.V	N	65.22	1334.69	16.8	668.364	2	13.25	10	Oxidation (M)
Smp_143840.1:pep	R.NVATSLDFYQALAR.T	Y	65.2	1567.8	15.6	784.919	2	15.17	4
Smp_008545.1:pep	R.GYISPYFLNTEK.G	Y	65.19	1430.71	21.6	716.377	2	14.3	6
Smp_054160.1:pep	T.LVAAGVDYEDER.I	Y	65.18	1335.63	16.9	668.834	2	12.19	4
Smp_021920.1:pep	R.MVLELQDLLDK.T	Y	65.17	1315.71	19.2	658.873	2	15.79	4
Smp_021920.3:pep	R.MVLELQDLLDK.T	Y	65.17	1315.71	19.2	658.873	2	15.79	4
Smp_162540.1:pep	K.TEIHLNEEEQER.L	Y	65.08	1525.7	23.1	509.586	3	11.48	1
Smp_162140.1:pep	R.ELYNQVFDELIR.Q	Y	64.92	1537.78	14	769.907	2	15.82	2
Smp_075940.1:pep	K.SFGSSGEGLIELR.R	Y	64.91	1350.68	20.8	676.36	2	14.16	7
Smp_082030.1:pep	R.LTSYPGFQDQLPSYK.Y	Y	64.88	1742.85	27.2	872.457	2	13.93	2
Smp_030500.1:pep	K.FPEYVPEVR.M	Y	64.86	1134.57	16.4	568.302	2	13.67	5
Smp_030500.2:pep	K.FPEYVPEVR.M	Y	64.86	1134.57	16.4	568.302	2	13.67	5
Smp_045560.1:pep	K.DAEALYQAGEK.K	Y	64.84	1193.56	16.6	597.795	2	11.67	4
Smp_153140.1:pep	R.TDFLLDLIAK.Q	Y	64.83	1147.65	3.6	574.834	2	16.42	1
Smp_095360.1:pep	K.FGEEFDEK.T	Y	64.82	999.418	7.1	500.72	2	12.02	7
Smp_095360.2:pep	K.FGEEFDEK.T	Y	64.82	999.418	7.1	500.72	2	12.02	7
Smp_147890.1:pep	R.TQADLQHEIER.G	Y	64.8	1338.65	7.2	447.228	3	11.7	3
Smp_030300.3:pep	R.GGDASSTYYSTMK.K	N	64.77	1366.57	18.9	684.306	2	11.63	3
Smp_030300.4:pep	R.GGDASSTYYSTMK.K	N	64.77	1366.57	18.9	684.306	2	11.63	3
Smp_046060.1:pep	R.ELEELGSHGDDAGK.S	Y	64.73	1455.65	7	486.227	3	11.13	2
Smp_046060.2:pep	R.ELEELGSHGDDAGK.S	Y	64.73	1455.65	7	486.227	3	11.13	2
Smp_056970.1:pep	R.DPANIPWDK.D	Y	64.71	1054.51	8.3	528.266	2	12.94	14
Smp_056970.3:pep	R.DPANIPWDK.D	Y	64.71	1054.51	8.3	528.266	2	12.94	14
Smp_056970.4:pep	R.DPANIPWDK.D	Y	64.71	1054.51	8.3	528.266	2	12.94	14
Smp_056970.2:pep	R.DPANIPWDK.D	Y	64.71	1054.51	8.3	528.266	2	12.94	14
Smp_194770.1:pep	R.TVEGFGFGPTLTK.E	Y	64.69	1352.7	11.6	677.364	2	14.28	4
Smp_046060.1:pep	R.SETSAQSELNHLR.A	Y	64.44	1470.71	-2.8	491.241	3	11.94	6
Smp_046060.2:pep	R.SETSAQSELNHLR.A	Y	64.44	1470.71	-2.8	491.241	3	11.94	6
Smp_130300.1:pep	R.FVGLMSMIDPPR.A	N	64.43	1361.68	12.3	681.857	2	15.75	4
Smp_015020.1:pep	R.FVGLMSMIDPPR.A	N	64.43	1361.68	12.3	681.857	2	15.75	4
Smp_136710.2:pep	K.ISAPVIFIDEILK.L	Y	64.42	1456.85	18.9	729.448	2	16.86	1
Smp_136710.1:pep	K.ISAPVIFIDEILK.L	Y	64.42	1456.85	18.9	729.448	2	16.86	1
Smp_192110.1:pep	K.LAVNM(+15.99)VPFPR.L	N	64.4	1158.62	13.5	580.326	2	13.85	14	Oxidation (M)
Smp_164480.1:pep	K.LAVNM(+15.99)VPFPR.L	N	64.4	1158.62	13.5	580.326	2	13.85	14	Oxidation (M)
Smp_078040.1:pep	K.LAVNM(+15.99)VPFPR.L	N	64.4	1158.62	13.5	580.326	2	13.85	14	Oxidation (M)
Smp_030730.1:pep	K.LAVNM(+15.99)VPFPR.L	N	64.4	1158.62	13.5	580.326	2	13.85	14	Oxidation (M)
Smp_079960.1:pep	K.LAVNM(+15.99)VPFPR.L	N	64.4	1158.62	13.5	580.326	2	13.85	14	Oxidation (M)
Smp_079970.1:pep	K.LAVNM(+15.99)VPFPR.L	N	64.4	1158.62	13.5	580.326	2	13.85	14	Oxidation (M)
Smp_148800.1:pep	R.LHLEDAVPPPEVVISGLK.A	Y	64.37	1912.07	20.4	638.376	3	15.32	2
Smp_043670.1:pep	K.AIDWLDEQINANIR.S	Y	64.34	1669.84	13.5	835.94	2	15	2
Smp_043670.2:pep	K.AIDWLDEQINANIR.S	Y	64.34	1669.84	13.5	835.94	2	15	2
Smp_042160.2:pep	R.IAQAIC(+57.02)APGK.G	Y	64.33	1027.55	2.1	514.783	2	11.29	4	Carbamidomethylation
Smp_192110.1:pep	R.LHFFMPGFAPL.T	N	64.32	1275.65	16.8	638.842	2	16.61	14
Smp_164480.1:pep	R.LHFFMPGFAPL.T	N	64.32	1275.65	16.8	638.842	2	16.61	14
Smp_078040.1:pep	R.LHFFMPGFAPL.T	N	64.32	1275.65	16.8	638.842	2	16.61	14
Smp_030730.1:pep	R.LHFFMPGFAPL.T	N	64.32	1275.65	16.8	638.842	2	16.61	14
Smp_079960.1:pep	R.LHFFMPGFAPL.T	N	64.32	1275.65	16.8	638.842	2	16.61	14
Smp_079970.1:pep	R.LHFFMPGFAPL.T	N	64.32	1275.65	16.8	638.842	2	16.61	14
Smp_079220.1:pep	R.LDKPYTGVIDC(+57.02)TLR.T	Y	64.31	1649.84	17.6	550.965	3	13.41	1	Carbamidomethylation
Smp_148160.1:pep	R.TGNVNGPYSYR.S	Y	64.29	1226.57	15.1	614.301	2	11.44	5
Smp_072330.1:pep	K.HSSFINYPIK.L	N	64.28	1204.62	8.2	603.324	2	13.18	14
Smp_072330.2:pep	K.HSSFINYPIK.L	N	64.28	1204.62	8.2	603.324	2	13.18	14
Smp_171960.1:pep	R.TETVVAEAIGGTLK.L	Y	64.26	1387.76	11.4	694.893	2	14.16	2
Smp_049250.1:pep	R.M(+15.99)TDDGVLM(+15.99)LEAPVK.V	N	64.23	1549.74	14.7	775.887	2	13.82	4	Oxidation (M)
Smp_049300.3:pep	R.M(+15.99)TDDGVLM(+15.99)LEAPVK.V	N	64.23	1549.74	14.7	775.887	2	13.82	4	Oxidation (M)
Smp_049300.1:pep	R.M(+15.99)TDDGVLM(+15.99)LEAPVK.V	N	64.23	1549.74	14.7	775.887	2	13.82	4	Oxidation (M)
Smp_186020.1:pep	R.M(+15.99)TDDGVLM(+15.99)LEAPVK.V	N	64.23	1549.74	14.7	775.887	2	13.82	4	Oxidation (M)
Smp_098420.1:pep	R.SGVNHLQQELKK.V	Y	64.14	1379.75	17.2	460.933	3	11.19	4
Smp_167120.1:pep	K.GIAPNELLILVK.N	Y	64.14	1278.79	11.9	640.41	2	15.98	2
Smp_154420.1:pep	K.IYIDLNNNPER.F	Y	64.06	1359.68	15.3	680.857	2	13.29	2
Smp_154420.2:pep	K.IYIDLNNNPER.F	Y	64.06	1359.68	15.3	680.857	2	13.29	2
Smp_056360.5:pep	K.GLFNVSSSSLPDLR.H	Y	64.05	1490.77	9.3	746.401	2	14.92	3
Smp_056360.6:pep	K.GLFNVSSSSLPDLR.H	Y	64.05	1490.77	9.3	746.401	2	14.92	3
Smp_056360.8:pep	K.GLFNVSSSSLPDLR.H	Y	64.05	1490.77	9.3	746.401	2	14.92	3
Smp_056360.2:pep	K.GLFNVSSSSLPDLR.H	Y	64.05	1490.77	9.3	746.401	2	14.92	3
Smp_056360.1:pep	K.GLFNVSSSSLPDLR.H	Y	64.05	1490.77	9.3	746.401	2	14.92	3
Smp_069130.2:pep	K.FMTHQVEAAR.D	Y	64.03	1188.57	7.4	397.2	3	10.83	5
Smp_069130.1:pep	K.FMTHQVEAAR.D	Y	64.03	1188.57	7.4	397.2	3	10.83	5
Smp_072330.1:pep	K.DGLQLPESEEEKK.Q	N	63.9	1500.73	8	501.255	3	12.12	8
Smp_072330.2:pep	K.DGLQLPESEEEKK.Q	N	63.9	1500.73	8	501.255	3	12.12	8
Smp_043120.1:pep	K.AFLHVDTKPGSSLVK.A	Y	63.9	1597.88	12.6	533.641	3	13.01	4
Smp_082120.1:pep	R.AQSELSSATTELGK.T	Y	63.85	1420.7	20.1	711.374	2	12.26	4
Smp_053940.1:pep	K.LFIGGLTPLTTEAK.L	Y	63.85	1459.83	13.3	730.931	2	15.26	2
Smp_035270.2:pep	K.FAITAEELKEER.I	Y	63.84	1434.74	28.9	479.266	3	13.08	2
Smp_035270.1:pep	K.FAITAEELKEER.I	Y	63.84	1434.74	28.9	479.266	3	13.08	2
Smp_006740.1:pep	R.GPIEYIPPVEVEVIDRR.N	Y	63.78	1980.07	13.5	661.039	3	15.02	2
Smp_162630.1:pep	R.IDVTEAEAQAR.S	Y	63.78	1201.59	8.4	601.809	2	11.93	4
Smp_017360.1:pep	K.EIGVFEPLVSK.I	Y	63.76	1216.67	9.2	609.348	2	14.61	6
Smp_002880.1:pep	K.TIREDGELKPATDEK.L	Y	63.71	1700.86	10.3	426.226	4	10.89	11
Smp_121990.1:pep	K.AIFNLDIEQFR.M	Y	63.71	1364.71	15.4	683.372	2	15.62	2
Smp_002510.1:pep	K.LGITAEVINLR.S	Y	63.67	1197.71	10.6	599.868	2	14.7	2
Smp_106930.1:pep	K.EVAESYLGR.T	Y	63.65	1022.5	9.2	512.264	2	12	34
Smp_056760.1:pep	K.MDATVNEVEDLK.V	Y	63.6	1362.63	21.8	682.339	2	12.96	1
Smp_049250.1:pep	R.LHVEVPVDPVYKPEDL.F	N	63.52	1847.97	16.2	617.006	3	14.61	3
Smp_049300.3:pep	R.LHVEVPVDPVYKPEDL.C	N	63.52	1847.97	16.2	617.006	3	14.61	3
Smp_049240.1:pep	R.LHVEVPVDPVYKPEDL.F	N	63.52	1847.97	16.2	617.006	3	14.61	3
Smp_069130.2:pep	K.NAVEEYVYEMR.S	Y	63.52	1401.62	11	701.827	2	13.93	5
Smp_035270.2:pep	K.DVIFSFPVQIK.N	Y	63.49	1291.72	11.4	646.873	2	15.82	6
Smp_035270.1:pep	K.DVIFSFPVQIK.N	Y	63.49	1291.72	11.4	646.873	2	15.82	6
Smp_195080.1:pep	S.LVSDSAPPTAR.M	Y	63.48	1112.58	17.3	557.308	2	10.84	9
Smp_112110.1:pep	R.ITGLGHGTC(+57.02)IDDFTK.S	Y	63.45	1633.78	15.7	545.608	3	13.25	4	Carbamidomethylation
Smp_156590.1:pep	R.VTVAPEIQPDK.M	Y	63.45	1195.64	0.4	598.83	2	12.2	4
Smp_006740.1:pep	R.AMATAESDNSLR.M	Y	63.43	1264.57	15.2	633.303	2	10.92	10
Smp_005860.1:pep	R.GMMGSSGPAPVPPPAGR.N	Y	63.43	1564.75	11.2	783.391	2	12.64	1
Smp_005860.2:pep	R.GMMGSSGPAPVPPPAGR.N	Y	63.43	1564.75	11.2	783.391	2	12.64	1
Smp_005860.3:pep	R.GMMGSSGPAPVPPPAGR.N	Y	63.43	1564.75	11.2	783.391	2	12.64	1
Smp_085540.3:pep	R.FPIYTEQVALK.Y	N	63.39	1307.71	9.2	654.87	2	14.16	7
Smp_085540.6:pep	R.FPIYTEQVALK.Y	N	63.39	1307.71	9.2	654.87	2	14.16	7
Smp_085540.2:pep	R.FPIYTEQVALK.Y	N	63.39	1307.71	9.2	654.87	2	14.16	7
Smp_085540.5:pep	R.FPIYTEQVALK.Y	N	63.39	1307.71	9.2	654.87	2	14.16	7
Smp_085540.1:pep	R.FPIYTEQVALK.Y	N	63.39	1307.71	9.2	654.87	2	14.16	7
Smp_085540.4:pep	R.FPIYTEQVALK.Y	N	63.39	1307.71	9.2	654.87	2	14.16	7
Smp_130300.1:pep	K.YQLSIHETNDSDER.Y	Y	63.39	1705.75	14.8	569.601	3	12.1	10
Smp_143840.1:pep	K.DSWIVNLNEIAQLK.S	Y	63.38	1641.87	19	821.959	2	16.22	4
Smp_034840.1:pep	K.LDQLSEESYK.D	Y	63.3	1210.57	14.8	606.302	2	11.58	10
Smp_034840.3:pep	K.LDQLSEESYK.D	Y	63.3	1210.57	14.8	606.302	2	11.58	10
Smp_034840.2:pep	K.LDQLSEESYK.D	Y	63.3	1210.57	14.8	606.302	2	11.58	10
Smp_192110.1:pep	K.VSDTVVEPYNATLSVH.Q	N	63.29	1729.85	27.2	865.957	2	13.65	12
Smp_164480.1:pep	K.VSDTVVEPYNATLSVH.Q	N	63.29	1729.85	27.2	865.957	2	13.65	12
Smp_078040.1:pep	K.VSDTVVEPYNATLSVH.Q	N	63.29	1729.85	27.2	865.957	2	13.65	12
Smp_079960.1:pep	K.VSDTVVEPYNATLSVH.Q	N	63.29	1729.85	27.2	865.957	2	13.65	12
Smp_079970.1:pep	K.VSDTVVEPYNATLSVH.Q	N	63.29	1729.85	27.2	865.957	2	13.65	12
Smp_079450.1:pep	R.TAVEGDIETEVVAFHK.L	Y	63.24	1743.87	-4.1	582.294	3	14	2
Smp_024110.1:pep	K.GLQLLEEAIK.I	Y	63.23	1112.64	15	557.338	2	14.92	10
Smp_008545.1:pep	R.AAIEEGIVPGGGTALLR.C	Y	63.22	1622.9	16	541.982	3	14.47	6
Smp_099870.1:pep	R.GITIDIALWK.F	Y	63.17	1128.65	14.3	565.342	2	15.76	5
Smp_085540.3:pep	R.ATVLAGELDELR.I	Y	63.16	1285.69	9	643.857	2	14.2	7
Smp_085540.6:pep	R.ATVLAGELDELR.I	Y	63.16	1285.69	9	643.857	2	14.2	7
Smp_046060.1:pep	R.IDLLTSQLAEEEER.S	Y	63.13	1644.82	4.3	823.421	2	14.26	2
Smp_046060.2:pep	R.IDLLTSQLAEEEER.S	Y	63.13	1644.82	4.3	823.421	2	14.26	2
Smp_072330.1:pep	K.RAPIDMFEGTR.K	Y	63.12	1291.63	12.5	646.832	2	13.27	8
Smp_072330.2:pep	K.RAPIDMFEGTR.K	Y	63.12	1291.63	12.5	646.832	2	13.27	8
Smp_019750.2:pep	R.VVVSAVNWSELYSK.C	Y	63.11	1579.82	23.2	790.938	2	14.82	2
Smp_019750.1:pep	R.VVVSAVNWSELYSK.C	Y	63.11	1579.82	23.2	790.938	2	14.82	2
Smp_194770.1:pep	R.DFFDAVIADYHK.V	Y	63.1	1439.67	8.1	480.902	3	15.16	2
Smp_106930.1:pep	R.FEELNADLFR.G	Y	63.07	1252.61	18	627.323	2	14.58	13
Smp_167270.1:pep	K.GIQIPLSWVPDR.N	Y	63.07	1379.76	25.8	690.903	2	15.58	3
Smp_194770.1:pep	K.NFLVWINEEDHIR.V	Y	63.06	1683.84	20.5	842.943	2	15.41	1
Smp_049250.1:pep	S.AQVVGNTLVLEAPLEK.Q	N	63.04	1679.95	13.5	840.991	2	14.53	1
Smp_049300.3:pep	S.AQVVGNTLVLEAPLEK.Q	N	63.04	1679.95	13.5	840.991	2	14.53	1
Smp_049240.1:pep	S.AQVVGNTLVLEAPLEK.Q	N	63.04	1679.95	13.5	840.991	2	14.53	1
Smp_154300.1:pep	R.Q(-17.03)STDLVHDQPEK.A	Y	63	1378.64	9.3	690.332	2	11.5	4	Pyro-glu from Q
Smp_049550.1:pep	K.TFAPEEISAMVLGK.M	Y	62.95	1491.76	13.2	746.899	2	15.81	3
Smp_061940.1:pep	R.SYHELFNPPK.V	Y	62.9	1230.6	21.4	411.217	3	12.83	4
Smp_061940.2:pep	R.SYHELFNPPK.V	Y	62.9	1230.6	21.4	411.217	3	12.83	4
Smp_022960.1:pep	K.FVEYSSEEAK.K	Y	62.86	1187.53	12.1	594.782	2	11.19	6
Smp_147890.1:pep	R.DLLENELQEQNLK.R	Y	62.82	1584.8	13	793.417	2	13.86	3
Smp_203590.1:pep	R.AYGTNYVETLR.V	Y	62.82	1285.63	15.1	643.832	2	12.98	2
Smp_024520.1:pep	H.VATIVETSSPEK.E	Y	62.78	1259.66	3.5	630.84	2	11.58	2
Smp_056760.1:pep	K.NFDENRVEYTGGTLENLK.H	Y	62.75	2098	16.1	700.351	3	13.32	2
Smp_030500.1:pep	K.LTEIINTSHENVK.Y	Y	62.71	1496.78	12.5	499.941	3	12.11	3
Smp_030500.2:pep	K.LTEIINTSHENVK.Y	Y	62.71	1496.78	12.5	499.941	3	12.11	3
Smp_079230.1:pep	M.GVTVDTYKPGDGK.R	Y	62.69	1335.67	10.4	446.234	3	11.11	7
Smp_014650.1:pep	R.FVAVVQQPGGR.R	Y	62.63	1156.64	14.3	579.333	2	12.34	1
Smp_085540.3:pep	K.ATQETVDDLER.V	N	62.61	1275.59	10.6	638.811	2	11.54	15
Smp_085540.6:pep	K.ATQETVDDLER.V	N	62.61	1275.59	10.6	638.811	2	11.54	15
Smp_085540.2:pep	K.ATQETVDDLER.V	N	62.61	1275.59	10.6	638.811	2	11.54	15
Smp_085540.5:pep	K.ATQETVDDLER.V	N	62.61	1275.59	10.6	638.811	2	11.54	15
Smp_085540.1:pep	K.ATQETVDDLER.V	N	62.61	1275.59	10.6	638.811	2	11.54	15
Smp_085540.4:pep	K.ATQETVDDLER.V	N	62.61	1275.59	10.6	638.811	2	11.54	15
Smp_059600.1:pep	R.ALQLDQLAHQLR.N	Y	62.59	1404.78	12.2	469.274	3	14.2	4
Smp_106930.1:pep	K.NSLESYVYTM(+15.99)K.Q	Y	62.55	1349.62	16.5	675.827	2	12.93	3	Oxidation (M)
Smp_014010.1:pep	K.NSPSSNPTVRPPSEK.G	Y	62.52	1595.79	10.3	532.943	3	10.67	5
Smp_016730.1:pep	K.LGESLDQLGLK.Y	Y	62.5	1171.64	14.6	586.838	2	13.97	2
Smp_067620.1:pep	K.LVFGGIEGGSLNQR.V	Y	62.49	1445.76	1.6	723.89	2	13.97	2
Smp_017360.1:pep	K.IAFLDFSLQK.V	Y	62.47	1180.65	18.1	591.342	2	15.59	3
Smp_065610.1:pep	R.GVHPIYYGESR.A	Y	62.46	1276.62	6.4	426.55	3	11.78	5
Smp_065610.2:pep	R.GVHPIYYGESR.A	Y	62.46	1276.62	6.4	426.55	3	11.78	5
Smp_090520.1:pep	R.FPALSNAYDR.D	Y	62.46	1152.56	17	577.295	2	13.14	9
Smp_072330.1:pep	K.Q(-17.03)LELNPYHPMIK.A	N	62.44	1464.74	16	733.391	2	14.58	9	Pyro-glu from Q
Smp_072330.2:pep	K.Q(-17.03)LELNPYHPMIK.A	N	62.44	1464.74	16	733.391	2	14.58	9	Pyro-glu from Q
Smp_021920.1:pep	K.DLENANASLELAETSMR.R	Y	62.44	1862.87	-5.8	932.436	2	14.28	1
Smp_021920.3:pep	K.DLENANASLELAETSMR.R	Y	62.44	1862.87	-5.8	932.436	2	14.28	1
Smp_006740.1:pep	K.SNPDSPIISISPR.H	Y	62.4	1381.72	13.1	691.876	2	13.5	4
Smp_103790.1:pep	K.EIVDLVLDR.I	N	62.38	1070.6	14.6	536.314	2	14.34	52
Smp_016780.1:pep	K.EIVDLVLDR.I	N	62.38	1070.6	14.6	536.314	2	14.34	52
Smp_090120.2:pep	K.EIVDLVLDR.I	N	62.38	1070.6	14.6	536.314	2	14.34	52
Smp_090120.1:pep	K.EIVDLVLDR.I	N	62.38	1070.6	14.6	536.314	2	14.34	52
Smp_187370.1:pep	R.IAAAIPTIK.Y	Y	62.36	896.569	4.5	449.294	2	13.25	11
Smp_061230.1:pep	R.TANGSYPIAQVR.L	Y	62.33	1275.66	9.7	638.842	2	12.3	1
Smp_021920.1:pep	K.AAESLASDLQR.R	Y	62.32	1159.58	15.3	580.808	2	12.33	4
Smp_021920.3:pep	K.AAESLASDLQR.R	Y	62.32	1159.58	15.3	580.808	2	12.33	4
Smp_179250.1:pep	K.VAGPGHWNDPDMLVLGNN(+.98)GLSNDQK.R	N	62.25	2648.23	25.6	883.773	3	14.71	1	Deamidation (NQ)
Smp_179260.1:pep	K.VAGPGHWNDPDMLVLGNN(+.98)GLSNDQK.R	N	62.25	2648.23	25.6	883.773	3	14.71	1	Deamidation (NQ)
Smp_103790.1:pep	H.SFGGGTGSGFTSLLMER.L	N	62.24	1702.8	15.5	852.42	2	15.13	1
Smp_016780.1:pep	H.SFGGGTGSGFTSLLMER.L	N	62.24	1702.8	15.5	852.42	2	15.13	1
Smp_090120.2:pep	H.SFGGGTGSGFTSLLMER.L	N	62.24	1702.8	15.5	852.42	2	15.13	1
Smp_090120.1:pep	H.SFGGGTGSGFTSLLMER.L	N	62.24	1702.8	15.5	852.42	2	15.13	1
Smp_021920.1:pep	K.SLVNDLTDKNNLLER.E	Y	62.24	1742.92	9.7	581.985	3	14	2
Smp_021920.3:pep	K.SLVNDLTDKNNLLER.E	Y	62.24	1742.92	9.7	581.985	3	14	2
Smp_103140.1:pep	H.SFGGGTGSGFTSLLMER.L	N	62.24	1702.8	15.5	852.42	2	15.13	1
Smp_027920.1:pep	H.SFGGGTGSGFTSLLMER.L	N	62.24	1702.8	15.5	852.42	2	15.13	1
Smp_056970.1:pep	R.GAMQNIIPASTGAAK.A	Y	62.19	1428.74	24.6	715.395	2	12.91	4
Smp_056970.3:pep	R.GAMQNIIPASTGAAK.A	Y	62.19	1428.74	24.6	715.395	2	12.91	4
Smp_056970.4:pep	R.GAMQNIIPASTGAAK.A	Y	62.19	1428.74	24.6	715.395	2	12.91	4
Smp_056970.2:pep	R.GAMQNIIPASTGAAK.A	Y	62.19	1428.74	24.6	715.395	2	12.91	4
Smp_034840.1:pep	K.AYQEASEIAATQLFPTHPIR.L	Y	62.19	2242.14	30.4	748.409	3	14.62	2
Smp_034840.3:pep	K.AYQEASEIAATQLFPTHPIR.L	Y	62.19	2242.14	30.4	748.409	3	14.62	2
Smp_034840.2:pep	K.AYQEASEIAATQLFPTHPIR.L	Y	62.19	2242.14	30.4	748.409	3	14.62	2
Smp_143840.1:pep	R.VQQEVEEAYKDELR.W	Y	62.16	1734.84	10.3	868.437	2	12.48	3
Smp_163050.1:pep	K.TIESEAAHGTVTR.H	Y	62.14	1370.68	12.2	457.906	3	10.75	1
Smp_072330.1:pep	R.ELISNASDALDK.L	N	62.13	1274.64	7.8	638.33	2	12.7	17
Smp_072330.2:pep	R.ELISNASDALDK.L	N	62.13	1274.64	7.8	638.33	2	12.7	17
Smp_030300.3:pep	R.ELISNASDALDK.V	N	62.13	1274.64	7.8	638.33	2	12.7	17
Smp_030300.4:pep	R.ELISNASDALDK.V	N	62.13	1274.64	7.8	638.33	2	12.7	17
Smp_030730.1:pep	K.NSSYFVDWIPNNVK.T	Y	62.11	1681.81	22.5	841.931	2	15.12	1
Smp_174530.1:pep	K.SFHSLSNMNLESTK.V	Y	62.11	1593.75	42.9	532.279	3	12.92	1
Smp_053830.1:pep	R.TPSPAAQSALR.A	Y	62.08	1097.58	10	549.804	2	11.22	7
Smp_009760.1:pep	K.DSTLIMQLLR.D	N	62.05	1188.65	9.9	595.34	2	15.98	5
Smp_009780.1:pep	K.DSTLIMQLLR.D	N	62.05	1188.65	9.9	595.34	2	15.98	5
Smp_009780.2:pep	K.DSTLIMQLLR.D	N	62.05	1188.65	9.9	595.34	2	15.98	5
Smp_038950.1:pep	K.QVVQSAYDIIR.L	Y	62.05	1290.69	19.5	646.366	2	13.58	12
Smp_038960.1:pep	K.QVVQSAYDIIR.L	Y	62.05	1290.69	19.5	646.366	2	13.58	12
Smp_034840.1:pep	K.DSTLIMQLLR.D	N	62.05	1188.65	9.9	595.34	2	15.98	5
Smp_034840.3:pep	K.DSTLIMQLLR.D	N	62.05	1188.65	9.9	595.34	2	15.98	5
Smp_034840.2:pep	K.DSTLIMQLLR.D	N	62.05	1188.65	9.9	595.34	2	15.98	5
Smp_079010.1:pep	K.LAVLDVGSFER.L	Y	62.05	1204.65	14.2	603.338	2	14.56	5
Smp_002410.1:pep	K.DSTIIMQLLR.D	N	62.05	1188.65	9.9	595.34	2	15.98	5
Smp_106930.1:pep	K.LLQDFFNGK.E	Y	61.96	1080.56	6.1	541.291	2	14.3	16
Smp_158110.2:pep	R.LLDAFIFFEK.H	Y	61.92	1241.67	15.6	621.852	2	16.59	5
Smp_047370.1:pep	R.LFGVTTLDVVR.S	Y	61.84	1218.7	16.3	610.366	2	15.11	6
Smp_197690.1:pep	K.SYKEEILENNATEILGSR.K	Y	61.84	2065.03	21.2	689.366	3	14.05	2
Smp_005880.1:pep	R.WISPGDLDVEIKDR.Y	Y	61.83	1641.84	15.9	548.295	3	14.38	2
Smp_044010.2:pep	R.LLEEDLEVSSSR.L	Y	61.79	1375.68	14.7	688.859	2	13.04	2
Smp_044010.1:pep	R.LLEEDLEVSSSR.L	Y	61.79	1375.68	14.7	688.859	2	13.04	2
Smp_192110.1:pep	K.LTTPTYGDLNH.L	N	61.79	1230.59	15.4	616.311	2	12.36	12
Smp_078040.1:pep	K.LTTPTYGDLNH.L	N	61.79	1230.59	15.4	616.311	2	12.36	12
Smp_030730.1:pep	K.LTTPTYGDLNH.L	N	61.79	1230.59	15.4	616.311	2	12.36	12
Smp_069130.2:pep	K.LKEITETTIGSK.V	Y	61.78	1318.73	1.2	440.586	3	11.73	5
Smp_069130.1:pep	K.LKEITETTIGSK.V	Y	61.78	1318.73	1.2	440.586	3	11.73	5
Smp_106930.1:pep	R.RFDDPSVQSDMK.H	Y	61.72	1423.64	11	475.559	3	11.64	5
Smp_103920.1:pep	K.DVNPQEPDQVIR.Y	Y	61.71	1408.69	11.7	705.363	2	12.19	3
Smp_096760.1:pep	R.RAYDIPPPPVDISDPR.F	Y	61.69	1806.93	17.3	603.327	3	13.84	3
Smp_054340.2:pep	K.EHFANLAVNAVLR.L	N	61.68	1452.78	6.1	727.404	2	14.26	1
Smp_054340.1:pep	K.EHFANLAVNAVLR.L	N	61.68	1452.78	6.1	727.404	2	14.26	1
Smp_053390.1:pep	R.DNIQGITKPAIR.R	Y	61.68	1324.75	11.4	442.594	3	12.2	10
Smp_194870.1:pep	R.DNIQGITKPAIR.R	Y	61.68	1324.75	11.4	442.594	3	12.2	10
Smp_053300.1:pep	R.DNIQGITKPAIR.R	Y	61.68	1324.75	11.4	442.594	3	12.2	10
Smp_103790.1:pep	A.VVEPYNSILTTH.T	N	61.66	1371.7	14.1	686.869	2	13.69	3
Smp_016780.1:pep	A.VVEPYNSILTTH.T	N	61.66	1371.7	14.1	686.869	2	13.69	3
Smp_027920.1:pep	A.VVEPYNSILTTH.T	N	61.66	1371.7	14.1	686.869	2	13.69	3
Smp_090120.2:pep	A.VVEPYNSILTTH.T	N	61.66	1371.7	14.1	686.869	2	13.69	3
Smp_090120.1:pep	A.VVEPYNSILTTH.T	N	61.66	1371.7	14.1	686.869	2	13.69	3
Smp_028730.1:pep	R.FVEKPIEFVGNK.I	Y	61.63	1405.76	7.2	469.598	3	13.25	2
Smp_035270.2:pep	R.VLLTGAAGQIGY.S	Y	61.62	1161.64	13.2	581.835	2	14.25	7
Smp_005290.1:pep	R.LTDILPSPYPNK.E	Y	61.59	1356.73	6.3	679.376	2	13.8	11
Smp_056370.1:pep	M.TPKPVSETELR.E	Y	61.55	1255.68	0.6	419.567	3	11.3	4
Smp_148160.1:pep	K.YTIASDTAN(+.98)HIAK.S	Y	61.54	1404.69	9.7	469.241	3	11.97	2	Deamidation (NQ)
Smp_134660.1:pep	R.LPDVTPEQIVTSR.M	Y	61.54	1453.78	23.2	727.913	2	13.92	2
Smp_004470.1:pep	R.GLFIISADGIIR.Q	Y	61.5	1273.74	12.8	637.885	2	15.88	6
Smp_072330.1:pep	K.EAGTLTVLDTGIGMTK.A	N	61.49	1605.83	15.3	803.934	2	14.54	9
Smp_072330.2:pep	K.EAGTLTVLDTGIGMTK.A	N	61.49	1605.83	15.3	803.934	2	14.54	9
Smp_079770.1:pep	K.SEPLPTDDSSAVKK.L	Y	61.49	1472.74	15.5	491.927	3	11.13	6
Smp_079770.2:pep	K.SEPLPTDDSSAVKK.L	Y	61.49	1472.74	15.5	491.927	3	11.13	6
Smp_053230.1:pep	R.LWYTVNEAPER.W	Y	61.48	1376.67	17.4	689.356	2	13.56	5
Smp_091240.1:pep	K.WLMTSEIEVDKK.L	Y	61.45	1477.75	10	493.595	3	13.81	2
Smp_091240.2:pep	K.WLMTSEIEVDKK.L	Y	61.45	1477.75	10	493.595	3	13.81	2
Smp_033540.1:pep	K.FHQLDITDQNSR.K	N	61.42	1472.7	12.1	491.913	3	12.16	5
Smp_033530.3:pep	K.FHQLDITDQNSR.K	N	61.42	1472.7	12.1	491.913	3	12.16	5
Smp_085540.3:pep	K.IAGADIEHYLLEK.S	N	61.41	1470.77	8.7	491.269	3	14.51	4
Smp_085540.6:pep	K.IAGADIEHYLLEK.S	N	61.41	1470.77	8.7	491.269	3	14.51	4
Smp_085540.2:pep	K.IAGADIEHYLLEK.S	N	61.41	1470.77	8.7	491.269	3	14.51	4
Smp_085540.5:pep	K.IAGADIEHYLLEK.S	N	61.41	1470.77	8.7	491.269	3	14.51	4
Smp_085540.1:pep	K.IAGADIEHYLLEK.S	N	61.41	1470.77	8.7	491.269	3	14.51	4
Smp_085540.4:pep	K.IAGADIEHYLLEK.S	N	61.41	1470.77	8.7	491.269	3	14.51	4
Smp_147890.1:pep	K.ELADIQDALSR.A	Y	61.39	1229.63	6.8	615.824	2	13.63	6
Smp_038950.1:pep	R.VIGTGTMLDSAR.F	Y	61.39	1219.62	10.1	610.825	2	12.74	3
Smp_038960.1:pep	R.VIGTGTMLDSAR.F	Y	61.39	1219.62	10.1	610.825	2	12.74	3
Smp_046600.1:pep	K.EISALAPSTMK.I	N	61.37	1146.6	5.2	574.308	2	12.66	6
Smp_183710.1:pep	K.EISALAPSTMK.I	N	61.37	1146.6	5.2	574.308	2	12.66	6
Smp_069130.2:pep	K.FASEFQQQYK.L	Y	61.36	1274.59	16.8	638.315	2	12.19	6
Smp_069130.1:pep	K.FASEFQQQYK.L	Y	61.36	1274.59	16.8	638.315	2	12.19	6
Smp_133600.1:pep	K.SFNGAFGVNVPR.S	Y	61.35	1263.64	13.5	632.834	2	13.85	3
Smp_017360.1:pep	R.SLHDALLVVK.R	Y	61.32	1093.65	1.1	365.558	3	13.52	2
Smp_009650.1:pep	R.SYGGGFNVASK.L	Y	61.29	1085.51	13.8	543.772	2	11.88	7
Smp_009650.2:pep	R.SYGGGFNVASK.L	Y	61.29	1085.51	13.8	543.772	2	11.88	7
Smp_179260.1:pep	R.IDQDKDGHQAEFVK.S	Y	61.28	1628.78	4.8	408.204	4	10.54	9
Smp_059480.1:pep	R.QITINDKPVGR.S	Y	61.24	1239.69	8.3	414.242	3	11.75	17
Smp_018240.3:pep	R.LDQLIYIPLPDEASR.V	Y	61.23	1741.92	23.3	871.99	2	15.62	2
Smp_018240.2:pep	R.LDQLIYIPLPDEASR.V	Y	61.23	1741.92	23.3	871.99	2	15.62	2
Smp_038100.1:pep	R.TIAMDGTEGLVR.G	Y	61.19	1261.63	20.2	631.837	2	13.17	3
Smp_024110.1:pep	K.NIPVTNQAAIDK.Y	Y	61.11	1282.69	18.9	642.364	2	12.03	16
Smp_179250.1:pep	R.NKHLLAIDQDR.G	N	61.09	1321.71	5.4	441.58	3	11.78	6
Smp_179260.1:pep	R.NKHLLAIDQDR.G	N	61.09	1321.71	5.4	441.58	3	11.78	6
Smp_133210.1:pep	K.YFDAPLNVIPISIR.C	N	61.09	1616.89	20.1	809.47	2	16.17	1
Smp_020340.1:pep	K.YFDAPLNVIPISIR.C	N	61.09	1616.89	20.1	809.47	2	16.17	1
Smp_019280.1:pep	K.LAVLDVSSFER.L	Y	61.07	1234.66	9.9	618.341	2	14.58	2
Smp_153140.1:pep	K.LPNPSYTPEIYAK.T	Y	61.06	1491.76	-3.8	746.885	2	13.43	2
Smp_162630.1:pep	R.YDGQIAIFGR.A	Y	61.02	1138.58	10.5	570.302	2	13.94	4
Smp_041740.1:pep	K.TIGDEYFTFITK.C	Y	60.99	1433.71	14.8	717.872	2	15.15	5
Smp_009760.1:pep	K.DLSNTDLVHIAK.L	N	60.9	1324.7	16	663.367	2	13.21	9
Smp_009780.1:pep	E.DLSNTDLVHIAK.L	N	60.9	1324.7	16	663.367	2	13.21	9
Smp_009780.2:pep	E.DLSNTDLVHIAK.L	N	60.9	1324.7	16	663.367	2	13.21	9
Smp_017360.1:pep	V.GDVTITNDGATILK.L	N	60.89	1416.75	19.3	709.394	2	13.32	4
Smp_004600.1:pep	K.GDVTITNDGATILK.Q	N	60.89	1416.75	19.3	709.394	2	13.32	4
Smp_103790.1:pep	D.LTEFQTNLVPYPR.I	N	60.83	1576.83	15	789.432	2	14.4	3
Smp_016780.1:pep	D.LTEFQTNLVPYPR.I	N	60.83	1576.83	15	789.432	2	14.4	3
Smp_090120.2:pep	D.LTEFQTNLVPYPR.I	N	60.83	1576.83	15	789.432	2	14.4	3
Smp_090120.1:pep	D.LTEFQTNLVPYPR.I	N	60.83	1576.83	15	789.432	2	14.4	3
Smp_103140.1:pep	D.LTEFQTNLVPYPR.I	N	60.83	1576.83	15	789.432	2	14.4	3
Smp_091240.1:pep	K.HIYAINFK.Q	Y	60.82	1004.54	30.1	503.295	2	13.13	5
Smp_091240.2:pep	K.HIYAINFK.Q	Y	60.82	1004.54	30.1	503.295	2	13.13	5
Smp_089670.1:pep	R.ISDISLDNFQGDK.N	Y	60.81	1450.69	16.1	726.366	2	13.52	10
Smp_196570.1:pep	R.YHDLQKPLNQR.R	Y	60.79	1410.74	6.6	471.256	3	10.83	4
Smp_150240.1:pep	R.VISVIDAM(+15.99)EEEVDHK.Y	Y	60.77	1728.82	17.7	577.292	3	12.98	6	Oxidation (M)
Smp_071390.1:pep	R.AETSNRVDDNEETIVKR.F	Y	60.75	1974.96	15.5	659.338	3	11.1	4
Smp_006390.1:pep	K.ELQLHSVVK.D	Y	60.72	1051.6	14.6	526.816	2	12.29	1
Smp_070780.1:pep	K.LLFYEVNLLDEK.A	Y	60.72	1494.8	17.9	748.419	2	15.84	1
Smp_197690.1:pep	K.LTMQQYIQLLK.Q	Y	60.7	1377.77	15	689.902	2	15.58	2
Smp_192110.1:pep	K.TAVC(+57.02)DIPPR.G	N	60.68	1027.51	10.7	514.769	2	11.46	19	Carbamidomethylation
Smp_078040.1:pep	K.TAVC(+57.02)DIPPR.G	N	60.68	1027.51	10.7	514.769	2	11.46	19	Carbamidomethylation
Smp_030730.1:pep	K.TAVC(+57.02)DIPPR.G	N	60.68	1027.51	10.7	514.769	2	11.46	19	Carbamidomethylation
Smp_079960.1:pep	K.TAVC(+57.02)DIPPR.G	N	60.68	1027.51	10.7	514.769	2	11.46	19	Carbamidomethylation
Smp_079970.1:pep	K.TAVC(+57.02)DIPPR.G	N	60.68	1027.51	10.7	514.769	2	11.46	19	Carbamidomethylation
Smp_153140.1:pep	K.LVEATESVNELSK.E	Y	60.68	1417.73	-7.5	709.867	2	12.46	2
Smp_192110.1:pep	R.YLTVAAIFR.G	N	60.66	1052.6	14.4	527.316	2	15.36	27
Smp_030730.1:pep	R.YLTVAAIFR.G	N	60.66	1052.6	14.4	527.316	2	15.36	27
Smp_079960.1:pep	R.YLTVAAIFR.G	N	60.66	1052.6	14.4	527.316	2	15.36	27
Smp_079970.1:pep	R.YLTVAAIFR.G	N	60.66	1052.6	14.4	527.316	2	15.36	27
Smp_046060.1:pep	R.IDGPLVLEQLR.C	Y	60.65	1251.72	5.7	626.87	2	14.89	2
Smp_046060.2:pep	R.IDGPLVLEQLR.C	Y	60.65	1251.72	5.7	626.87	2	14.89	2
Smp_093220.1:pep	R.SLVEYGSSENLIQR.D	Y	60.58	1593.8	16.1	797.92	2	13.38	1
Smp_157500.1:pep	R.EALNDAGYHVSNR.L	Y	60.54	1444.67	13.6	482.57	3	11.23	6
Smp_093220.1:pep	R.TEHLTEENLR.D	Y	60.51	1240.6	15.2	414.548	3	11.22	1
Smp_158760.1:pep	K.LESTSQQVDDLK.A	Y	60.5	1361.67	-0.2	681.841	2	11.62	2
Smp_085540.3:pep	R.TQEALQAEEDKVNHLNK.L	N	60.46	1965.98	9	492.506	4	12.07	3
Smp_085540.6:pep	R.TQEALQAEEDKVNHLNK.L	N	60.46	1965.98	9	492.506	4	12.07	3
Smp_085540.2:pep	R.TQEALQAEEDKVNHLNK.L	N	60.46	1965.98	9	492.506	4	12.07	3
Smp_085540.5:pep	R.TQEALQAEEDKVNHLNK.L	N	60.46	1965.98	9	492.506	4	12.07	3
Smp_085540.1:pep	R.TQEALQAEEDKVNHLNK.L	N	60.46	1965.98	9	492.506	4	12.07	3
Smp_085540.4:pep	R.TQEALQAEEDKVNHLNK.L	N	60.46	1965.98	9	492.506	4	12.07	3
Smp_179810.1:pep	R.LEGDIYDLSQR.F	Y	60.46	1307.64	14	654.834	2	13.18	2
Smp_061230.1:pep	K.GQVLAYDPVAK.K	Y	60.45	1159.62	14.2	580.827	2	12.97	4
Smp_136640.1:pep	R.LSPDFSQFLVR.K	Y	60.45	1307.69	21.7	654.865	2	15.14	3
Smp_154420.1:pep	R.VHEGSVEPATHNALAK.I	Y	60.44	1658.84	7.6	553.957	3	10.74	1
Smp_154420.2:pep	R.VHEGSVEPATHNALAK.I	Y	60.44	1658.84	7.6	553.957	3	10.74	1
Smp_056970.1:pep	Y.VVESTGVFTTIDK.A	Y	60.42	1394.73	20	698.386	2	13.45	5
Smp_056970.3:pep	Y.VVESTGVFTTIDK.A	Y	60.42	1394.73	20	698.386	2	13.45	5
Smp_056970.4:pep	Y.VVESTGVFTTIDK.A	Y	60.42	1394.73	20	698.386	2	13.45	5
Smp_056970.2:pep	Y.VVESTGVFTTIDK.A	Y	60.42	1394.73	20	698.386	2	13.45	5
Smp_072330.1:pep	R.M(+15.99)KPEQQDIYYITGESK.Q	N	60.41	1944.91	11.2	649.319	3	12.87	4	Oxidation (M)
Smp_072330.2:pep	R.M(+15.99)KPEQQDIYYITGESK.Q	N	60.41	1944.91	11.2	649.319	3	12.87	4	Oxidation (M)
Smp_161920.1:pep	Y.ANTVLSGGTTM(+15.99)FPGIAD.R	Y	60.37	1666.79	4.9	834.405	2	16.33	3	Oxidation (M)
Smp_161930.1:pep	Y.ANTVLSGGTTM(+15.99)FPGIAD.R	Y	60.37	1666.79	4.9	834.405	2	16.33	3	Oxidation (M)
Smp_180530.2:pep	K.LTDAIFAQSEK.L	N	60.37	1221.62	5.5	611.823	2	13.08	4
Smp_180530.5:pep	K.LTDAIFAQSEK.L	N	60.37	1221.62	5.5	611.823	2	13.08	4
Smp_180530.1:pep	K.LTDAIFAQSEK.L	N	60.37	1221.62	5.5	611.823	2	13.08	4
Smp_180530.3:pep	K.LTDAIFAQSEK.L	N	60.37	1221.62	5.5	611.823	2	13.08	4
Smp_180530.4:pep	K.LTDAIFAQSEK.L	N	60.37	1221.62	5.5	611.823	2	13.08	4
Smp_059480.1:pep	R.GLFIIDPN(+.98)GILR.Q	Y	60.34	1327.75	20.5	664.896	2	15.97	3	Deamidation (NQ)
Smp_049550.1:pep	K.DAGTIAGLNILR.I	Y	60.32	1212.68	13.5	607.357	2	14.81	6
Smp_142140.1:pep	K.VLQTIGSPSVGTK.S	Y	60.2	1285.72	5.8	643.873	2	12.25	4
Smp_154300.1:pep	R.QSTDLVHDQPEK.A	Y	60.17	1395.66	7	466.231	3	10.45	14
Smp_196570.1:pep	R.LQDSVEAYQLVR.E	Y	60.1	1419.74	9.5	710.882	2	13.66	3
Smp_165550.1:pep	K.VGSGAVDDLQR.V	Y	60.05	1115.56	5.6	558.789	2	11.33	4
Smp_212190.1:pep	R.STDLNLESIDQK.A	Y	59.87	1361.67	14.1	681.851	2	13.04	7
Smp_174530.1:pep	K.AILNTLIEYR.Y	Y	59.85	1204.68	10.4	603.354	2	14.86	16
Smp_160560.1:pep	R.FAPQGSVVSETK.S	Y	59.82	1248.63	21.4	625.338	2	11.68	4
Smp_154370.1:pep	K.APAYSLSSR.N	Y	59.78	950.482	8.1	476.252	2	11.56	11
Smp_184360.1:pep	R.NELDLMWPHLK.N	Y	59.78	1394.7	14.8	465.915	3	15.06	2
Smp_179960.1:pep	R.NELDLMWPHLK.N	Y	59.78	1394.7	14.8	465.915	3	15.06	2
Smp_046090.2:pep	R.YFEGLEESVYR.N	Y	59.75	1390.64	21.8	696.343	2	13.85	6
Smp_046090.1:pep	R.YFEGLEESVYR.N	Y	59.75	1390.64	21.8	696.343	2	13.85	6
Smp_149900.1:pep	K.ATISNDGATILK.L	Y	59.75	1202.65	12.8	602.34	2	12.56	2
Smp_164100.1:pep	R.NPMEILANDLYK.G	Y	59.74	1419.71	22.4	710.877	2	15.17	4
Smp_106930.1:pep	Q.VAMNPTNTVFDAK.R	Y	59.73	1406.69	19.6	704.364	2	13.2	4
Smp_030500.1:pep	R.LHGQSAQGPLTAAEVY.A	Y	59.73	1640.82	20.2	821.432	2	13.46	1
Smp_052810.1:pep	R.GGYFDQFGIIR.D	Y	59.73	1271.63	14	636.831	2	14.88	2
Smp_179250.1:pep	K.VAGPGHWNDPDMLVLGNNGLSNDQK.R	N	59.67	2647.24	43.3	883.46	3	14.58	2
Smp_179260.1:pep	K.VAGPGHWNDPDMLVLGNNGLSNDQK.R	N	59.67	2647.24	43.3	883.46	3	14.58	2
Smp_072330.1:pep	K.QLELNPYHPMIK.A	N	59.61	1481.77	4.3	494.933	3	13.84	6
Smp_072330.2:pep	K.QLELNPYHPMIK.A	N	59.61	1481.77	4.3	494.933	3	13.84	6
Smp_045220.1:pep	R.LEDPEVDAILK.F	Y	59.57	1240.65	24.3	621.35	2	14.12	4
Smp_024110.1:pep	K.IIAPALINK.N	Y	59.54	951.612	9	476.817	2	13.52	10
Smp_049250.1:pep	R.DLLTGLEHGGGAH.R	Y	59.5	1275.62	6.9	426.217	3	13.61	3
Smp_085540.3:pep	R.RATVLAGELDELR.I	Y	59.5	1441.79	5	481.606	3	13.84	2
Smp_085540.6:pep	R.RATVLAGELDELR.I	Y	59.5	1441.79	5	481.606	3	13.84	2
Smp_158760.1:pep	R.DALNAANEELR.Q	Y	59.44	1214.59	9.1	608.307	2	12.19	3
Smp_049550.1:pep	K.FDLTGIPPALR.G	Y	59.43	1198.67	13	600.351	2	15.08	10
Smp_044010.2:pep	K.ALEISEQESAQR.E	Y	59.42	1359.66	27	680.857	2	11.64	2
Smp_044010.1:pep	K.ALEISEQESAQR.E	Y	59.42	1359.66	27	680.857	2	11.64	2
Smp_098420.1:pep	R.SLQPTVTSM(+15.99)QGQSSN(+.98)GQK.Q	Y	59.41	1893.87	36.2	632.321	3	10.94	2	Oxidation (M); Deamidation (NQ)
Smp_043670.1:pep	K.GDASEIQWADVR.G	Y	59.41	1345.63	21	673.835	2	13.42	2
Smp_043670.2:pep	K.GDASEIQWADVR.G	Y	59.41	1345.63	21	673.835	2	13.42	2
Smp_148530.1:pep	R.VVVSGISYQK.D	Y	59.41	1078.6	6.1	540.312	2	11.82	6
Smp_006740.1:pep	R.ASVFGLDEAGK.V	Y	59.4	1092.55	6.1	547.283	2	13.17	7
Smp_083720.1:pep	K.FGFYEVFK.H	Y	59.35	1035.51	12	518.767	2	15.11	5
Smp_095360.1:pep	K.TTVTVGDVTAIR.N	Y	59.33	1231.68	10.6	616.852	2	13.21	15
Smp_154290.1:pep	K.FQYVGQNWAGAK.D	Y	59.31	1367.66	23.8	684.855	2	13.16	3
Smp_064860.1:pep	K.LIDAGLISFR	Y	59.28	1103.63	9.9	552.83	2	14.96	3
Smp_130300.1:pep	K.VAEIPFNSTNK.Y	Y	59.26	1218.62	3.8	610.322	2	12.67	9
Smp_210740.1:pep	K.DVIQTDDSKDDNDITENK.S	Y	59.2	2063.91	23.8	688.995	3	11.35	2
Smp_085540.3:pep	K.IQELESEAESAK.S	N	59.17	1332.64	2.8	667.33	2	11.49	17
Smp_085540.6:pep	K.IQELESEAESAK.S	N	59.17	1332.64	2.8	667.33	2	11.49	17
Smp_085540.1:pep	K.IQELESEAESAK.S	N	59.17	1332.64	2.8	667.33	2	11.49	17
Smp_085540.4:pep	K.IQELESEAESAK.S	N	59.17	1332.64	2.8	667.33	2	11.49	17
Smp_030370.1:pep	K.THLYTLIVNPNNK.Y	Y	59.06	1525.83	12.3	509.622	3	13.61	1
Smp_031300.1:pep	R.VLLPIDGSEHSK.R	Y	59.04	1293.69	4.1	432.24	3	12.96	3
Smp_071390.1:pep	R.TFNELTKPVIEHYK.Q	Y	59.02	1717.9	22	573.654	3	13.23	1
Smp_005350.1:pep	K.IDDFTIQEDQVK.V	Y	59.01	1449.7	18.7	725.87	2	13.08	2
Smp_089670.1:pep	R.LPLIVNYIQEK.F	Y	58.96	1328.77	3.2	665.395	2	15.11	8
Smp_155060.1:pep	F.INHPQLSDLLTSNDESVLK.H	Y	58.96	2122.09	24.2	708.388	3	14.62	2
Smp_155060.2:pep	F.INHPQLSDLLTSNDESVLK.H	Y	58.96	2122.09	24.2	708.388	3	14.62	2
Smp_064860.1:pep	R.AHLNNPEIASK.L	Y	58.94	1192.62	0.4	398.547	3	10.78	5
Smp_008660.2:pep	R.ESTADEYGTAAYK.T	Y	58.9	1404.6	26.1	703.328	2	11.27	5
Smp_008660.1:pep	R.ESTADEYGTAAYK.T	Y	58.9	1404.6	26.1	703.328	2	11.27	5
Smp_030730.1:pep	G.VSDTVVEPYNATLSVH.Q	N	58.9	1729.85	27.2	865.957	2	13.65	12
Smp_042160.2:pep	K.FEGNMGTTLGDK.S	Y	58.89	1268.57	23.9	635.308	2	12.16	5
Smp_042160.1:pep	K.FEGNMGTTLGDK.S	Y	58.89	1268.57	23.9	635.308	2	12.16	5
Smp_108390.1:pep	R.Q(-17.03)VHPDTGISSK.A	Y	58.88	1150.56	12.6	576.295	2	11.12	10	Pyro-glu from Q
Smp_036220.1:pep	R.Q(-17.03)VHPDTGISSK.A	Y	58.88	1150.56	12.6	576.295	2	11.12	10	Pyro-glu from Q
Smp_077790.1:pep	R.Q(-17.03)VHPDTGISSK.A	Y	58.88	1150.56	12.6	576.295	2	11.12	10	Pyro-glu from Q
Smp_204770.1:pep	K.LPTVASIIYR.N	Y	58.87	1131.67	12.8	566.847	2	14.79	4
Smp_113620.1:pep	R.FGEVGDIYIPR.D	Y	58.87	1264.65	8.4	633.335	2	14.37	2
Smp_113620.2:pep	R.FGEVGDIYIPR.D	Y	58.87	1264.65	8.4	633.335	2	14.37	2
Smp_113620.3:pep	R.FGEVGDIYIPR.D	Y	58.87	1264.65	8.4	633.335	2	14.37	2
Smp_069130.2:pep	R.TSLNADEAVAR.G	Y	58.85	1145.57	3.8	573.793	2	11.52	8
Smp_069130.1:pep	R.TSLNADEAVAR.G	Y	58.85	1145.57	3.8	573.793	2	11.52	8
Smp_061940.1:pep	R.IDLVLIGPPGSGK.G	Y	58.82	1264.74	13.9	633.386	2	14.84	8
Smp_061940.2:pep	R.IDLVLIGPPGSGK.G	Y	58.82	1264.74	13.9	633.386	2	14.84	8
Smp_029500.1:pep	K.ALLDTNDDPIPK.D	N	58.81	1310.67	11.8	656.351	2	13.33	4
Smp_029470.1:pep	K.ALLDTNDDPIPK.D	N	58.81	1310.67	11.8	656.351	2	13.33	4
Smp_049550.1:pep	K.NKPYVEVHVGSEVK.T	Y	58.8	1583.83	5.4	396.967	4	12.07	2
Smp_103560.1:pep	K.NVLVVEDIIDTGK.T	Y	58.79	1413.77	15.2	707.904	2	15.02	4
Smp_005880.1:pep	K.FIAAAFPSAC(+57.02)GK.T	Y	58.78	1238.61	29.2	620.331	2	13.53	3	Carbamidomethylation
Smp_141360.1:pep	K.LVEIAPAPSLDPTIR.K	Y	58.73	1590.9	10.2	796.464	2	14.5	3
Smp_056760.1:pep	K.DTDSLDLADFEK.V	Y	58.68	1367.61	14.8	684.822	2	14.17	2
Smp_148800.1:pep	R.FVNAFDDPK.I	Y	58.68	1051.5	10.5	526.761	2	12.77	3
Smp_210780.1:pep	R.SGSMEGDNISYAK.T	Y	58.64	1357.58	-4.3	679.795	2	11.46	3
Smp_033550.1:pep	K.TVPTLTGEQSILR.F	Y	58.62	1413.78	15.6	707.91	2	13.86	6
Smp_159230.1:pep	M.PEETEVNSGITENK.T	Y	58.62	1545.72	25.3	773.885	2	10.99	5
Smp_192110.1:pep	R.AGPFGQLFRPD.N	N	58.61	1203.6	15.6	602.818	2	14.61	4
Smp_078040.1:pep	R.AGPFGQLFRPD.N	N	58.61	1203.6	15.6	602.818	2	14.61	4
Smp_030730.1:pep	R.AGPFGQLFRPD.N	N	58.61	1203.6	15.6	602.818	2	14.61	4
Smp_079960.1:pep	R.AGPFGQLFRPD.N	N	58.61	1203.6	15.6	602.818	2	14.61	4
Smp_042560.1:pep	K.SQDSPNVEGPGTVENIHNK.A	Y	58.59	2020.94	16.7	674.667	3	11.73	1
Smp_090080.1:pep	R.WVDQQSNGLLEK.F	Y	58.57	1415.7	11.1	708.867	2	12.82	4
Smp_176200.2:pep	K.Q(-17.03)EHGAPEDSIR.H	Y	58.56	1220.54	11.7	611.285	2	10.92	1	Pyro-glu from Q
Smp_158760.1:pep	K.AIQLQELFAVR.H	Y	58.56	1286.73	4.7	644.378	2	15.8	2
Smp_095250.1:pep	K.NPDLYIPVYDR.V	Y	58.56	1363.68	15.5	682.856	2	14.29	3
Smp_085540.3:pep	K.AGTLAHLEDLR.D	N	58.53	1194.64	14	399.225	3	13.03	1
Smp_085540.6:pep	K.AGTLAHLEDLR.D	N	58.53	1194.64	14	399.225	3	13.03	1
Smp_085540.2:pep	K.AGTLAHLEDLR.D	N	58.53	1194.64	14	399.225	3	13.03	1
Smp_085540.5:pep	K.AGTLAHLEDLR.D	N	58.53	1194.64	14	399.225	3	13.03	1
Smp_085540.1:pep	K.AGTLAHLEDLR.D	N	58.53	1194.64	14	399.225	3	13.03	1
Smp_085540.4:pep	K.AGTLAHLEDLR.D	N	58.53	1194.64	14	399.225	3	13.03	1
Smp_194770.1:pep	K.GGDLIAVYK.R	Y	58.53	934.512	5.2	468.266	2	13.04	9
Smp_006740.1:pep	R.VQLAALESNSQAK.A	Y	58.52	1357.72	4.9	679.871	2	12.61	3
Smp_051640.1:pep	R.LLSLTYIDENK.Y	Y	58.51	1307.7	13.3	654.865	2	14.25	8
Smp_171010.1:pep	K.YGIQDFTPVK.S	Y	58.49	1166.6	7.6	584.31	2	13.85	5
Smp_046060.1:pep	K.VGVLAQLEEDR.D	Y	58.47	1227.65	0.4	614.83	2	13.94	4
Smp_046060.2:pep	K.VGVLAQLEEDR.D	Y	58.47	1227.65	0.4	614.83	2	13.94	4
Smp_079220.1:pep	K.LLVQNQDEM(+15.99)IK.Q	Y	58.44	1345.69	17.2	673.864	2	12.04	4	Oxidation (M)
Smp_054340.2:pep	K.SIGVDNPAAK.I	N	58.43	970.508	5.8	486.264	2	11.26	12
Smp_054340.1:pep	K.SIGVDNPAAK.I	N	58.43	970.508	5.8	486.264	2	11.26	12
Smp_212190.1:pep	K.ASTMTSGPISSYQK.F	Y	58.43	1456.69	25.1	729.369	2	11.89	5
Smp_017730.1:pep	K.LNNPSTSDVYK.L	Y	58.41	1236.6	8	619.312	2	11.3	7
Smp_042160.2:pep	R.FQPYLTEAQENDLR.R	Y	58.36	1722.82	19.2	575.292	3	13.59	6
Smp_094880.1:pep	R.IDQSVDVFTR.N	Y	58.35	1178.59	3.5	590.306	2	13.14	4
Smp_006740.1:pep	R.ASEVLGNVDGK	Y	58.34	1087.55	5.5	544.786	2	11.62	7
Smp_061230.1:pep	R.AFGGQSIDYGR.G	Y	58.3	1169.55	12.7	585.788	2	12.2	7
Smp_192110.1:pep	T.FIGNSTAIQELFK.R	N	58.28	1466.78	9.7	734.403	2	15.39	5
Smp_078040.1:pep	T.FIGNSTAIQELFK.R	N	58.28	1466.78	9.7	734.403	2	15.39	5
Smp_030730.1:pep	T.FIGNSTAIQELFK.R	N	58.28	1466.78	9.7	734.403	2	15.39	5
Smp_079960.1:pep	T.FIGNSTAIQELFK.R	N	58.28	1466.78	9.7	734.403	2	15.39	5
Smp_042160.2:pep	R.ALQASVLATWK.G	Y	58.27	1186.67	12.4	594.35	2	14.22	2
Smp_042160.1:pep	R.ALQASVLATWK.G	Y	58.27	1186.67	12.4	594.35	2	14.22	2
Smp_140270.1:pep	R.NVELGQEAVEK.L	Y	58.25	1214.61	15.3	608.324	2	11.86	5
Smp_021920.1:pep	K.RYESNIADLEIQLDTANK.A	Y	58.23	2092.04	22.4	698.371	3	14.37	2
Smp_021920.3:pep	K.RYESNIADLEIQLDTANK.A	Y	58.23	2092.04	22.4	698.371	3	14.37	2
Smp_054240.1:pep	R.FTTVSSNVDGR.L	Y	58.23	1181.57	21.2	591.804	2	11.51	7
Smp_050390.1:pep	K.EALDGYLQTK.V	Y	58.23	1136.57	18.9	569.304	2	12.95	4
Smp_021920.1:pep	R.ELESEFDGESR.R	Y	58.21	1296.55	8.3	649.286	2	11.88	2
Smp_021920.3:pep	R.ELESEFDGESR.R	Y	58.21	1296.55	8.3	649.286	2	11.88	2
Smp_063420.1:pep	R.IADGYELAAK.H	Y	58.19	1049.54	4.9	525.779	2	12.2	7
Smp_049550.1:pep	R.NEFESSAYTLK.S	Y	58.18	1287.6	15.7	644.817	2	12.79	4
Smp_193380.1:pep	R.LHQSQPAFTDSYQK.I	Y	58.17	1648.78	13.3	550.609	3	11.7	1
Smp_072330.1:pep	K.SLTNDWEDHLAVK.H	N	58.12	1526.74	11.6	509.925	3	13.7	11
Smp_072330.2:pep	K.SLTNDWEDHLAVK.H	N	58.12	1526.74	11.6	509.925	3	13.7	11
Smp_171010.1:pep	K.NSGFQGGLFLER.S	Y	58.11	1323.66	9.7	662.842	2	14.31	3
Smp_099870.1:pep	K.NVAVSEIHR.G	Y	58.08	1023.55	10.4	512.786	2	11.25	14
Smp_130300.1:pep	R.DGPNALTPPK.T	N	58.05	1008.52	4.3	505.272	2	11.7	24
Smp_015020.1:pep	R.DGPNALTPPK.T	N	58.05	1008.52	4.3	505.272	2	11.7	24
Smp_192110.1:pep	K.EVDEQM(+15.99)LNVQNK.N	N	58.03	1461.68	18.4	731.859	2	11.21	16	Oxidation (M)
Smp_078040.1:pep	K.EVDEQM(+15.99)LNVQNK.N	N	58.03	1461.68	18.4	731.859	2	11.21	16	Oxidation (M)
Smp_030730.1:pep	K.EVDEQM(+15.99)LNVQNK.N	N	58.03	1461.68	18.4	731.859	2	11.21	16	Oxidation (M)
Smp_079960.1:pep	K.EVDEQM(+15.99)LNVQNK.N	N	58.03	1461.68	18.4	731.859	2	11.21	16	Oxidation (M)
Smp_079970.1:pep	K.EVDEQM(+15.99)LNVQNK.N	N	58.03	1461.68	18.4	731.859	2	11.21	16	Oxidation (M)
Smp_072330.1:pep	R.EVLQQNNVLK.V	N	58.01	1183.66	10.4	592.841	2	12.13	23
Smp_072330.2:pep	R.EVLQQNNVLK.V	N	58.01	1183.66	10.4	592.841	2	12.13	23
Smp_147890.1:pep	R.ITANVQTLDNER.V	Y	58	1372.69	-2.2	687.353	2	12.09	2
Smp_085540.3:pep	R.Q(-17.03)LEEAESQLSQLNK.I	N	57.99	1598.78	7.8	800.403	2	14.62	2	Pyro-glu from Q
Smp_085540.6:pep	R.Q(-17.03)LEEAESQLSQLNK.I	N	57.99	1598.78	7.8	800.403	2	14.62	2	Pyro-glu from Q
Smp_085540.1:pep	R.Q(-17.03)LEEAESQLSQLNK.I	N	57.99	1598.78	7.8	800.403	2	14.62	2	Pyro-glu from Q
Smp_085540.4:pep	R.Q(-17.03)LEEAESQLSQLNK.I	N	57.99	1598.78	7.8	800.403	2	14.62	2	Pyro-glu from Q
Smp_014780.2:pep	K.VSMESHSSLEDQR.N	Y	57.98	1503.66	13.6	502.235	3	10.75	4
Smp_014780.1:pep	K.VSMESHSSLEDQR.N	Y	57.98	1503.66	13.6	502.235	3	10.75	4
Smp_088650.1:pep	R.ISESAEELNK.M	Y	57.93	1118.55	8.8	560.285	2	10.94	7
Smp_085540.3:pep	R.IQELEEDLEAER.A	N	57.84	1472.7	6.9	737.362	2	13.06	10
Smp_085540.6:pep	R.IQELEEDLEAER.A	N	57.84	1472.7	6.9	737.362	2	13.06	10
Smp_085540.2:pep	R.IQELEEDLEAER.A	N	57.84	1472.7	6.9	737.362	2	13.06	10
Smp_085540.5:pep	R.IQELEEDLEAER.A	N	57.84	1472.7	6.9	737.362	2	13.06	10
Smp_085540.1:pep	R.IQELEEDLEAER.A	N	57.84	1472.7	6.9	737.362	2	13.06	10
Smp_085540.4:pep	R.IQELEEDLEAER.A	N	57.84	1472.7	6.9	737.362	2	13.06	10
Smp_063420.1:pep	R.AQGQLAFDEYGRPFIILR.D	Y	57.82	2093.11	26.7	698.728	3	15.48	1
Smp_152710.2:pep	K.VPLLLLPN(+.98)GEK.L	Y	57.8	1192.71	12.4	597.368	2	15.05	1	Deamidation (NQ)
Smp_152710.1:pep	K.VPLLLLPN(+.98)GEK.L	Y	57.8	1192.71	12.4	597.368	2	15.05	1	Deamidation (NQ)
Smp_099870.1:pep	R.VETGIIKPGMVVT.F	Y	57.77	1342.75	16.8	672.395	2	13.85	6
Smp_135320.1:pep	R.VETGIIKPGMVVT.F	Y	57.77	1342.75	16.8	672.395	2	13.85	6
Smp_042160.2:pep	R.LQQIGVENNEENR.R	Y	57.76	1541.74	19.5	771.894	2	11.44	4
Smp_042160.1:pep	R.LQQIGVENNEENR.R	Y	57.76	1541.74	19.5	771.894	2	11.44	4
Smp_061230.1:pep	R.TAN(+.98)GSYPIAQVR.L	Y	57.75	1276.64	14.1	639.337	2	12.37	3	Deamidation (NQ)
Smp_061230.1:pep	R.AGFGLANEGFK.T	Y	57.65	1109.55	12.5	555.789	2	13.43	6
Smp_038950.1:pep	K.Q(-17.03)VVQSAYDIIR.L	Y	57.64	1273.67	15.2	637.85	2	14.66	2	Pyro-glu from Q
Smp_038960.1:pep	K.Q(-17.03)VVQSAYDIIR.L	Y	57.64	1273.67	15.2	637.85	2	14.66	2	Pyro-glu from Q
Smp_002510.1:pep	R.DKDVIILGEEVAQYDGAYK.V	Y	57.63	2125.06	11.2	709.368	3	14.89	2
Smp_179260.1:pep	K.SVAEWGVDYVK.M	Y	57.61	1251.61	14.4	626.823	2	13.71	9
Smp_022960.1:pep	K.LGPALATGNTVVMK.T	Y	57.6	1370.76	21.4	686.402	2	13.47	2
Smp_143840.1:pep	K.DFAELWPNK.F	Y	57.57	1118.54	6	560.28	2	14.38	4
Smp_005880.1:pep	K.LPFIYHVNWFR.L	Y	57.55	1490.78	9.7	497.94	3	15.72	3
Smp_017430.1:pep	K.FSQYGDNLHK.V	Y	57.54	1207.56	3.8	403.529	3	11.07	10
Smp_129080.1:pep	K.VSSFVIQETSPR.L	Y	57.52	1348.7	26.6	675.375	2	13.16	7
Smp_033540.1:pep	K.ANSAAPFGEQAR.V	Y	57.51	1217.58	7.4	609.801	2	11.6	4
Smp_106930.1:pep	K.M(+15.99)KEVAESYLGR.T	Y	57.49	1297.63	6.3	433.555	3	11.72	2	Oxidation (M)
Smp_158760.1:pep	K.ITEVQINEAR.E	Y	57.47	1171.62	1.9	586.818	2	12.02	6
Smp_018240.3:pep	R.GILLYGPPGTGK.T	N	57.44	1171.66	3.3	586.839	2	13.89	6
Smp_018240.1:pep	R.GILLYGPPGTGK.T	N	57.44	1171.66	3.3	586.839	2	13.89	6
Smp_018240.2:pep	R.GILLYGPPGTGK.T	N	57.44	1171.66	3.3	586.839	2	13.89	6
Smp_057320.1:pep	R.GILLYGPPGTGK.T	N	57.44	1171.66	3.3	586.839	2	13.89	6
Smp_025510.1:pep	R.GILLYGPPGTGK.S	N	57.44	1171.66	3.3	586.839	2	13.89	6
Smp_140150.1:pep	K.GLLLYGPPGTGK.T	N	57.44	1171.66	3.3	586.839	2	13.89	6
Smp_103790.1:pep	L.ATYAPVISAEK.A	N	57.38	1148.61	11.9	575.318	2	12.36	2
Smp_090120.2:pep	L.ATYAPVISAEK.A	N	57.38	1148.61	11.9	575.318	2	12.36	2
Smp_090120.1:pep	L.ATYAPVISAEK.A	N	57.38	1148.61	11.9	575.318	2	12.36	2
Smp_172140.1:pep	R.EAAYEAEQLR.I	Y	57.38	1178.56	6.1	590.289	2	11.79	5
Smp_026310.1:pep	K.LPAVAGNEGAGK.I	Y	57.33	1082.57	8	542.298	2	11.18	8
Smp_196570.1:pep	K.LANQWDNLVNR.S	Y	57.25	1341.68	22	671.861	2	13.57	3
Smp_150240.1:pep	K.TQAIQFDK.I	Y	57.25	949.487	9.9	475.755	2	11.95	72
Smp_056760.1:pep	K.HIVFFLSK.S	Y	57.17	989.57	9.7	495.797	2	14.29	2
Smp_147890.1:pep	R.GLQVSELTAK.L	Y	57.13	1044.58	-9.6	523.293	2	12.69	5
Smp_143840.1:pep	R.DIWGVEPSTIK.L	Y	57.13	1243.64	9.9	622.836	2	14.03	5
Smp_089840.1:pep	R.AGLQFPVGR.V	N	57.11	943.524	10	472.774	2	13.62	27
Smp_089870.1:pep	R.AGLQFPVGR.V	N	57.11	943.524	10	472.774	2	13.62	27
Smp_002930.1:pep	R.AGLQFPVGR.V	N	57.11	943.524	10	472.774	2	13.62	27
Smp_060760.1:pep	R.AGLQFPVGR.V	N	57.11	943.524	10	472.774	2	13.62	27
Smp_086860.1:pep	R.AGLQFPVGR.V	N	57.11	943.524	10	472.774	2	13.62	27
Smp_210630.1:pep	R.AGLQFPVGR.I	N	57.11	943.524	10	472.774	2	13.62	27
Smp_042160.2:pep	G.ITFLSGGQSELDATK.N	Y	57.1	1565.79	16.1	783.917	2	13.74	7
Smp_042160.1:pep	G.ITFLSGGQSELDATK.N	Y	57.1	1565.79	16.1	783.917	2	13.74	7
Smp_053390.1:pep	K.TVTAMDVVYALK.R	N	57.08	1309.7	23.6	655.87	2	15.15	5
Smp_194870.1:pep	K.TVTAMDVVYALK.R	N	57.08	1309.7	23.6	655.87	2	15.15	5
Smp_053300.1:pep	K.TVTAMDVVYALK.R	N	57.08	1309.7	23.6	655.87	2	15.15	5
Smp_149600.1:pep	K.TVTAMDVVYALK.R	N	57.08	1309.7	23.6	655.87	2	15.15	5
Smp_085110.2:pep	K.IPSGVNGVEDR.M	Y	56.98	1141.57	4.4	571.796	2	11.49	2
Smp_085110.1:pep	K.IPSGVNGVEDR.M	Y	56.98	1141.57	4.4	571.796	2	11.49	2
Smp_085110.3:pep	K.IPSGVNGVEDR.M	Y	56.98	1141.57	4.4	571.796	2	11.49	2
Smp_195080.1:pep	K.ADIEAHDINELMEK.L	Y	56.96	1626.76	51.3	543.287	3	13.44	4
Smp_127360.1:pep	K.ITAYFPSHPPSIK.S	Y	56.93	1456.77	10.2	486.603	3	13.46	2
Smp_103790.1:pep	N.TTAIAEAWAR.L	N	56.88	1088.56	10.5	545.294	2	13.1	8
Smp_016780.1:pep	N.TTAIAEAWAR.L	N	56.88	1088.56	10.5	545.294	2	13.1	8
Smp_090120.2:pep	N.TTAIAEAWAR.L	N	56.88	1088.56	10.5	545.294	2	13.1	8
Smp_090120.1:pep	N.TTAIAEAWAR.L	N	56.88	1088.56	10.5	545.294	2	13.1	8
Smp_103140.1:pep	N.TTAIAEAWAR.L	N	56.88	1088.56	10.5	545.294	2	13.1	8
Smp_014780.2:pep	R.IEHIQALTEELNK.L	Y	56.88	1536.81	-4.5	513.277	3	13.41	3
Smp_014780.1:pep	R.IEHIQALTEELNK.L	Y	56.88	1536.81	-4.5	513.277	3	13.41	3
Smp_089670.1:pep	R.QVINQIELPR.Y	Y	56.87	1208.69	-4.2	605.349	2	13.62	10
Smp_103790.1:pep	K.SKLEFAIYPAPQ.I	N	56.86	1362.72	15.9	682.377	2	14.39	6
Smp_103140.1:pep	R.SKLEFAIYPAPQ.I	N	56.86	1362.72	15.9	682.377	2	14.39	6
Smp_050940.1:pep	K.VLEQLTGQQPVFSK.A	Y	56.85	1572.85	15.8	787.445	2	13.62	2
Smp_050940.2:pep	K.VLEQLTGQQPVFSK.A	Y	56.85	1572.85	15.8	787.445	2	13.62	2
Smp_106130.2:pep	R.EATNELQQASLK.L	Y	56.84	1330.67	16.7	666.355	2	12.02	6
Smp_047370.1:pep	K.LNEYEIELLKK.L	Y	56.83	1390.77	3	464.599	3	13.7	8
Smp_106930.1:pep	S.ILTIEDGIFEVK.S	Y	56.82	1375.76	14.1	688.897	2	15.48	4
Smp_053230.1:pep	Y.LANLPVDGFIDVR.G	Y	56.78	1427.78	21.3	714.911	2	15.27	4
Smp_130300.1:pep	K.GVGIISESSK.T	Y	56.77	975.524	3.3	488.771	2	11.96	18
Smp_049550.1:pep	K.NQLTSNPENTVFDVKR.L	Y	56.75	1860.93	16.2	621.328	3	13.15	1
Smp_079770.1:pep	R.GFPTIYFVPK.G	Y	56.74	1167.63	17.9	584.834	2	15.23	2
Smp_079770.2:pep	R.GFPTIYFVPK.G	Y	56.74	1167.63	17.9	584.834	2	15.23	2
Smp_056970.1:pep	R.GAM(+15.99)QNIIPASTGAAK.A	Y	56.72	1444.73	18.7	723.388	2	12.04	4	Oxidation (M)
Smp_056970.3:pep	R.GAM(+15.99)QNIIPASTGAAK.A	Y	56.72	1444.73	18.7	723.388	2	12.04	4	Oxidation (M)
Smp_056970.4:pep	R.GAM(+15.99)QNIIPASTGAAK.A	Y	56.72	1444.73	18.7	723.388	2	12.04	4	Oxidation (M)
Smp_056970.2:pep	R.GAM(+15.99)QNIIPASTGAAK.A	Y	56.72	1444.73	18.7	723.388	2	12.04	4	Oxidation (M)
Smp_162630.1:pep	K.LSELNNHVSVR.V	Y	56.72	1266.67	4.8	423.232	3	11.68	2
Smp_047370.1:pep	R.IQEAGTEVVEAK.A	Y	56.71	1272.66	13.2	637.344	2	11.37	31
Smp_174580.1:pep	K.IEPSADQEAAPR.A	Y	56.71	1282.62	11.1	642.322	2	10.5	3
Smp_071390.1:pep	R.VDDNEETIVK.R	Y	56.66	1160.56	16.1	581.295	2	11.31	11
Smp_042160.2:pep	K.ENVHAAQEELLK.L	Y	56.64	1379.7	7.9	460.912	3	12.14	6
Smp_042160.1:pep	K.ENVHAAQEELLK.L	Y	56.64	1379.7	7.9	460.912	3	12.14	6
Smp_030300.3:pep	R.VYISDAAEDLLPK.Y	N	56.64	1432.74	13.2	717.389	2	14.67	2
Smp_030300.4:pep	R.VYISDAAEDLLPK.Y	N	56.64	1432.74	13.2	717.389	2	14.67	2
Smp_072330.1:pep	K.FYEQFSK.S	N	56.63	947.439	4.2	474.729	2	12.16	17
Smp_072330.2:pep	K.FYEQFSK.S	N	56.63	947.439	4.2	474.729	2	12.16	17
Smp_062420.3:pep	K.AISLNPDSAQPYK.W	Y	56.63	1402.71	13.7	702.371	2	12.78	5
Smp_062420.1:pep	K.AISLNPDSAQPYK.W	Y	56.63	1402.71	13.7	702.371	2	12.78	5
Smp_062420.2:pep	K.AISLNPDSAQPYK.W	Y	56.63	1402.71	13.7	702.371	2	12.78	5
Smp_062420.4:pep	K.AISLNPDSAQPYK.W	Y	56.63	1402.71	13.7	702.371	2	12.78	5
Smp_059790.1:pep	K.LDNLVIIFDVNR.L	Y	56.62	1429.79	18.6	715.917	2	16.01	1
Smp_059790.2:pep	K.LDNLVIIFDVNR.L	Y	56.62	1429.79	18.6	715.917	2	16.01	1
Smp_156080.1:pep	K.LNLGGAPEGPAGTGK.T	Y	56.59	1337.69	8	669.86	2	12.24	1
Smp_106130.2:pep	R.VINEPTAAALAYGLDR.T	Y	56.54	1672.88	15.9	837.46	2	14.59	1
Smp_106130.1:pep	R.VINEPTAAALAYGLDR.T	Y	56.54	1672.88	15.9	837.46	2	14.59	1
Smp_025510.1:pep	K.YVTGPSPTDPSK.I	Y	56.54	1247.6	12	624.817	2	10.76	2
Smp_106930.1:pep	R.RFDDPSVQSDM(+15.99)K.H	Y	56.52	1439.63	6.1	480.889	3	10.88	5	Oxidation (M)
Smp_042160.2:pep	R.FQPYLTEAQENDLRR.I	Y	56.51	1878.92	15.2	627.324	3	13.18	6
Smp_192110.1:pep	H.SLGGGTGSGM(+15.99)GTLLISK.I	N	56.5	1550.8	18.6	776.42	2	13.03	4	Oxidation (M)
Smp_164480.1:pep	H.SLGGGTGSGM(+15.99)GTLLISK.V	N	56.5	1550.8	18.6	776.42	2	13.03	4	Oxidation (M)
Smp_078040.1:pep	H.SLGGGTGSGM(+15.99)GTLLISK.I	N	56.5	1550.8	18.6	776.42	2	13.03	4	Oxidation (M)
Smp_006740.1:pep	R.FISMVNVLGADTLR.A	Y	56.48	1534.82	15.9	768.428	2	15.75	3
Smp_020370.1:pep	R.EIFLLTDPAASVK.F	Y	56.4	1402.77	17.4	702.405	2	15.19	4
Smp_158760.1:pep	R.AVSELQNPAIR.D	Y	56.36	1196.65	-4.3	599.33	2	12.32	4
Smp_027610.1:pep	R.ELADDGYSGFQVR.E	Y	56.35	1455.66	37	728.866	2	13.26	1
Smp_033400.1:pep	K.DTDRNDIISYLK.E	Y	56.33	1451.73	12.6	484.922	3	13.92	4
Smp_059660.1:pep	R.ADWVVPAYGPPFK.A	Y	56.3	1445.73	18.1	723.888	2	15.12	4
Smp_154900.1:pep	K.IDVNSSLEILK.S	Y	56.26	1229.69	11.4	615.858	2	14.35	2
Smp_113760.1:pep	E.LVYIDAEYEK.E	Y	56.26	1241.62	20.9	621.829	2	13.22	15
Smp_006390.1:pep	K.LDNGEYIHAR.I	Y	56.23	1186.57	5.8	396.534	3	11.2	7
Smp_099870.1:pep	K.STTTGHLIFK.C	Y	56.22	1103.6	6.2	552.809	2	12.35	4
Smp_020460.1:pep	K.STTTGHLIFK.C	Y	56.22	1103.6	6.2	552.809	2	12.35	4
Smp_047370.1:pep	K.LNEYEIELLK.K	Y	56.21	1262.68	18	632.356	2	14.48	8
Smp_096750.1:pep	K.GLSPSQIGVILR.D	Y	56.09	1238.73	11.3	620.382	2	14.78	6
Smp_073940.1:pep	R.LLSSAHDGSIR.I	Y	56.08	1154.6	7.9	385.878	3	11.01	6
Smp_072330.1:pep	R.DSSTMGYMAAK.K	N	56.06	1160.48	16.9	581.259	2	11.76	11
Smp_072330.2:pep	R.DSSTMGYMAAK.K	N	56.06	1160.48	16.9	581.259	2	11.76	11
Smp_004600.1:pep	K.LVDGLILNQR.A	Y	56.03	1139.67	11.1	570.847	2	13.81	5
Smp_102040.2:pep	K.VLADDLRPELISGSSPAK.Q	Y	56.01	1867.01	17.7	623.353	3	13.82	3
Smp_102040.1:pep	K.VLADDLRPELISGSSPAK.Q	Y	56.01	1867.01	17.7	623.353	3	13.82	3
Smp_102040.3:pep	K.VLADDLRPELISGSSPAK.Q	Y	56.01	1867.01	17.7	623.353	3	13.82	3
Smp_154300.1:pep	R.Q(+.98)ST(-18.01)DLVHDQPEK.A	Y	55.99	1378.64	15.6	690.336	2	11.54	2	Deamidation (NQ); Dehydration
Smp_006740.1:pep	R.GTVASVQFDDFHK.H	Y	55.99	1449.69	15.1	484.244	3	13.08	4
Smp_143840.1:pep	R.ILVDLEGLEWK.K	Y	55.98	1313.72	10.5	657.876	2	15.78	4
Smp_021920.1:pep	K.LEEAEAFATR.E	Y	55.97	1135.55	15.2	568.791	2	12.19	3
Smp_021920.3:pep	K.LEEAEAFATR.E	Y	55.97	1135.55	15.2	568.791	2	12.19	3
Smp_194770.1:pep	R.LIEGINAIGK.S	Y	55.97	1026.61	7.7	514.315	2	13.27	8
Smp_024110.1:pep	R.IEEELGTAAK.Y	Y	55.91	1059.54	12.8	530.786	2	11.26	24
Smp_147890.1:pep	K.FPTAIRPEIPLNTSSTNR.R	Y	55.88	2013.06	7.9	672.034	3	14.2	1
Smp_017360.1:pep	K.LLDVEHPAAK.I	Y	55.85	1091.6	-1.8	364.872	3	11.69	5
Smp_102070.1:pep	W.SATFGGGDAPPK	Y	55.85	1103.52	15.2	552.778	2	11.15	10
Smp_056360.5:pep	R.LGDKPAIVIHPNK.S	Y	55.83	1400.81	-7	351.208	4	12	5
Smp_056360.6:pep	R.LGDKPAIVIHPNK.S	Y	55.83	1400.81	-7	351.208	4	12	5
Smp_056360.8:pep	R.LGDKPAIVIHPNK.S	Y	55.83	1400.81	-7	351.208	4	12	5
Smp_056360.3:pep	R.LGDKPAIVIHPNK.S	Y	55.83	1400.81	-7	351.208	4	12	5
Smp_056360.4:pep	R.LGDKPAIVIHPNK.S	Y	55.83	1400.81	-7	351.208	4	12	5
Smp_056360.2:pep	R.LGDKPAIVIHPNK.S	Y	55.83	1400.81	-7	351.208	4	12	5
Smp_056360.1:pep	R.LGDKPAIVIHPNK.S	Y	55.83	1400.81	-7	351.208	4	12	5
Smp_029500.1:pep	R.IANAGLFYSR.Q	N	55.82	1110.58	9.2	556.303	2	13.28	3
Smp_029470.1:pep	R.IANAGLFYSR.Q	N	55.82	1110.58	9.2	556.303	2	13.28	3
Smp_053230.1:pep	K.GYVDFVIK.V	Y	55.81	939.506	17.8	470.769	2	14.12	4
Smp_072330.1:pep	H.LKEDQLEYLEER.K	N	55.77	1563.78	16.1	522.275	3	13.22	7
Smp_072330.2:pep	H.LKEDQLEYLEER.K	N	55.77	1563.78	16.1	522.275	3	13.22	7
Smp_147890.1:pep	R.DLLENELQEQNLKR.E	Y	55.76	1740.9	5	581.31	3	13.49	2
Smp_143840.1:pep	R.ILVDLEGLEWKK.A	Y	55.76	1441.82	9.9	481.618	3	14.96	4
[truncated: 4,742 more rows]

## Sheet: X! Tandem proteins
Accession	Other Protein(s) (alphabetical order)	Complete Protein Group (alphabetical order)	Sequence Coverage (%)	Observable Coverage (%)	Confident PTM Sites	Ambiguous PTM Sites	MW (kDa)	Confidence
[truncated: 1,000 more rows]

[truncated: 6 more sheets: X! Tandem peptides, OMSSA proteins, OMSSA peptides, MS Amanda proteins, MS Amanda peptides, PEAKS de novo only peptides]
