# Supplementary material for: Proteomic Analysis of the Schistosoma mansoni Miracidium
Source: PLoS One. 2016 Jan 22;11(1):e0147247. doi: 10.1371/journal.pone.0147247 (PMC4723143; doi:10.1371/journal.pone.0147247)
Supplement: S2 Table — (XLSX) [file pone.0147247.s004.xlsx]

## Sheet: Poteins with GO
SeqName	Description	Length	#Hits	e-Value	sim mean	#GO	GO Names list	Enzyme Codes list	InterPro IDs
Smp_049550.1:pep	78 kda glucose-regulated protein	648	25	0	0.8744	26	P:proteolysis involved in cellular protein catabolic process; P:cellular response to interleukin-4; P:negative regulation of transforming growth factor beta receptor signaling pathway; P:cerebellar Purkinje cell layer development; C:integral component of endoplasmic reticulum membrane; C:endoplasmic reticulum-Golgi intermediate compartment; P:negative regulation of apoptotic process; P:cerebellum…	-	Coil (COILS); Coil (COILS); IPR013126 (PRINTS); IPR029048 (G3DSA:1.20.1270.GENE3D); G3DSA:3.30.420.40 (GENE3D); G3DSA:3.90.640.10 (GENE3D); IPR029047 (G3DSA:2.60.34.GENE3D); G3DSA:3.30.420.40 (GENE3D); IPR013126 (PFAM); G3DSA:3.30.30.30 (GENE3D); PTHR19375:SF157 (PANTHER); PTHR19375 (PANTHER); IPR018181 (PROSITE_PATTERNS); IPR018181 (PROSITE_PATTERNS); IPR018181 (PROSITE_PATTERNS); SIGNAL_PEPTIDE…
Smp_145290.1:pep	alkaline phosphatase	352	25	0	0.6784	15	F:alkaline phosphatase activity; P:response to antibiotic; C:integral component of membrane; P:cellular response to organic cyclic compound; P:dephosphorylation; F:metal ion binding; F:pyrophosphatase activity; P:endochondral ossification; P:response to vitamin D; P:developmental process involved in reproduction; C:anchored component of membrane; C:plasma membrane	EC:3.6.1; EC:3.1.3.1	IPR001952 (PRINTS); IPR001952 (SMART); IPR017849 (G3DSA:3.40.720.GENE3D); IPR001952 (PFAM); PTHR11596 (PANTHER); SIGNAL_PEPTIDE (PHOBIUS); SIGNAL_PEPTIDE_N_REGION (PHOBIUS); SIGNAL_PEPTIDE_H_REGION (PHOBIUS); SIGNAL_PEPTIDE_C_REGION (PHOBIUS); NON_CYTOPLASMIC_DOMAIN (PHOBIUS); SignalP-noTM (SIGNALP_EUK); IPR017850 (SUPERFAMILY)
Smp_155890.1:pep	alkaline phosphatase	420	25	0	0.6884	10	C:anchored component of membrane; P:dephosphorylation; F:metal ion binding; C:integral component of membrane; C:cell surface; F:alkaline phosphatase activity; C:plasma membrane	EC:3.1.3.1	IPR001952 (PRINTS); IPR001952 (SMART); IPR001952 (PFAM); IPR017849 (G3DSA:3.40.720.GENE3D); PTHR11596 (PANTHER); SIGNAL_PEPTIDE_C_REGION (PHOBIUS); SIGNAL_PEPTIDE_H_REGION (PHOBIUS); SIGNAL_PEPTIDE (PHOBIUS); SIGNAL_PEPTIDE_N_REGION (PHOBIUS); NON_CYTOPLASMIC_DOMAIN (PHOBIUS); IPR017850 (SUPERFAMILY)
Smp_089670.1:pep	alpha-2-macroglobulin-like protein 1	2006	25	0	0.5176	4	C:extracellular space; F:endopeptidase inhibitor activity; P:negative regulation of endopeptidase activity; F:protein binding	-	IPR000742 (SMART); IPR009048 (PFAM); G3DSA:2.170.300.10 (GENE3D); IPR008930 (G3DSA:1.50.10.GENE3D); IPR002890 (PFAM); IPR019565 (PFAM); IPR009048 (G3DSA:2.60.40.GENE3D); IPR001599 (PFAM); IPR011626 (PFAM); PTHR11412 (PANTHER); PTHR11412:SF84 (PANTHER); PTHR11412:SF84 (PANTHER); PTHR11412:SF84 (PANTHER); PTHR11412 (PANTHER); PTHR11412:SF84 (PANTHER); PTHR11412 (PANTHER); PTHR11412:SF84 (PANTHER); …
Smp_170830.1:pep	alpha-galactosidase alpha-n-acetylgalactosamini da se	254	25	0	0.7516	2	P:carbohydrate metabolic process; F:hydrolase activity, hydrolyzing O-glycosyl compounds	-	IPR002241 (PRINTS); IPR000111 (PFAM); IPR013785 (G3DSA:3.20.20.GENE3D); PTHR11452:SF23 (PANTHER); PTHR11452 (PANTHER); SIGNAL_PEPTIDE_N_REGION (PHOBIUS); SIGNAL_PEPTIDE (PHOBIUS); SIGNAL_PEPTIDE_C_REGION (PHOBIUS); SIGNAL_PEPTIDE_H_REGION (PHOBIUS); NON_CYTOPLASMIC_DOMAIN (PHOBIUS); IPR017853 (SUPERFAMILY)
Smp_179250.1:pep	alpha-galactosidase alpha-n-acetylgalactosamini da se	423	25	0	0.7164	2	P:carbohydrate metabolic process; F:hydrolase activity, hydrolyzing O-glycosyl compounds	-	IPR002241 (PRINTS); IPR013785 (G3DSA:3.20.20.GENE3D); IPR000111 (PFAM); IPR013780 (G3DSA:2.60.40.GENE3D); PTHR11452:SF23 (PANTHER); PTHR11452 (PANTHER); IPR000111 (PROSITE_PATTERNS); SIGNAL_PEPTIDE_N_REGION (PHOBIUS); SIGNAL_PEPTIDE (PHOBIUS); NON_CYTOPLASMIC_DOMAIN (PHOBIUS); SIGNAL_PEPTIDE_C_REGION (PHOBIUS); SIGNAL_PEPTIDE_H_REGION (PHOBIUS); SignalP-noTM (SIGNALP_EUK); SignalP-TM (SIGNALP_GRA…
Smp_208030.1:pep	basement membrane specific heparan sulfate	2953	13	0	0.6377	1	F:protein binding	-	Coil (COILS); IPR003599 (SMART); PF13895 (PFAM); IPR013783 (G3DSA:2.60.40.GENE3D); SIGNAL_PEPTIDE_H_REGION (PHOBIUS); SIGNAL_PEPTIDE (PHOBIUS); SIGNAL_PEPTIDE_N_REGION (PHOBIUS); SIGNAL_PEPTIDE_C_REGION (PHOBIUS); NON_CYTOPLASMIC_DOMAIN (PHOBIUS); IPR007110 (PROSITE_PROFILES); IPR007110 (PROSITE_PROFILES); IPR007110 (PROSITE_PROFILES); IPR007110 (PROSITE_PROFILES); SignalP-noTM (SIGNALP_EUK); SSF…
Smp_172040.1:pep	c2 calcium dependent membrane targeting	2770	25	0	0.7164	5	P:synaptic transmission; F:metal ion binding; P:intracellular signal transduction; F:diacylglycerol binding; F:protein binding	-	Coil (COILS); Coil (COILS); Coil (COILS); IPR000008 (PRINTS); IPR000008 (SMART); IPR002219 (SMART); IPR000008 (G3DSA:2.60.40.GENE3D); IPR019558 (PFAM); IPR000008 (PFAM); IPR002219 (PFAM); G3DSA:3.30.60.20 (GENE3D); IPR000008 (G3DSA:2.60.40.GENE3D); IPR010439 (PFAM); PTHR10480:SF11 (PANTHER); IPR027080 (PANTHER); PTHR10480:SF11 (PANTHER); IPR027080 (PANTHER); PTHR10480:SF11 (PANTHER); IPR027080 (P…
Smp_030370.1:pep	calreticulin	393	25	0	0.8144	4	P:protein folding; C:endoplasmic reticulum lumen; F:calcium ion binding; F:unfolded protein binding	-	Coil (COILS); IPR001580 (PRINTS); IPR009033 (G3DSA:2.10.250.GENE3D); IPR001580 (PFAM); IPR009169 (PIRSF); IPR013320 (G3DSA:2.60.120.GENE3D); IPR001580 (PANTHER); IPR018124 (PROSITE_PATTERNS); IPR018124 (PROSITE_PATTERNS); IPR018124 (PROSITE_PATTERNS); SIGNAL_PEPTIDE_H_REGION (PHOBIUS); SIGNAL_PEPTIDE (PHOBIUS); SIGNAL_PEPTIDE_N_REGION (PHOBIUS); NON_CYTOPLASMIC_DOMAIN (PHOBIUS); SIGNAL_PEPTIDE_C_…
Smp_013040.1:pep	cathepsin d (lysosomal aspartyl protease)	428	25	0	0.8952	2	F:aspartic-type endopeptidase activity; P:proteolysis	EC:3.4.23	IPR001461 (PRINTS); IPR021109 (G3DSA:2.40.70.GENE3D); IPR021109 (G3DSA:2.40.70.GENE3D); IPR012848 (PFAM); IPR001461 (PFAM); PTHR13683:SF230 (PANTHER); IPR001461 (PANTHER); IPR001969 (PROSITE_PATTERNS); IPR001969 (PROSITE_PATTERNS); SIGNAL_PEPTIDE_H_REGION (PHOBIUS); SIGNAL_PEPTIDE_N_REGION (PHOBIUS); SIGNAL_PEPTIDE_C_REGION (PHOBIUS); NON_CYTOPLASMIC_DOMAIN (PHOBIUS); SIGNAL_PEPTIDE (PHOBIUS); Si…
Smp_013040.2:pep	cathepsin d (lysosomal aspartyl protease)	430	25	0	0.8936	2	F:aspartic-type endopeptidase activity; P:proteolysis	EC:3.4.23	IPR001461 (PRINTS); IPR001461 (PFAM); IPR021109 (G3DSA:2.40.70.GENE3D); IPR012848 (PFAM); IPR021109 (G3DSA:2.40.70.GENE3D); IPR001461 (PANTHER); PTHR13683:SF230 (PANTHER); IPR001969 (PROSITE_PATTERNS); IPR001969 (PROSITE_PATTERNS); NON_CYTOPLASMIC_DOMAIN (PHOBIUS); SIGNAL_PEPTIDE (PHOBIUS); SIGNAL_PEPTIDE_C_REGION (PHOBIUS); SIGNAL_PEPTIDE_N_REGION (PHOBIUS); SIGNAL_PEPTIDE_H_REGION (PHOBIUS); Si…
Smp_143150.1:pep	elongation factor 2	544	25	0	0.8316	10	P:mitotic spindle elongation; F:translation elongation factor activity; P:translational elongation; F:GTP binding; P:obsolete GTP catabolic process; C:cytosol; C:microtubule associated complex; C:lipid particle; F:GTPase activity	-	IPR000795 (PRINTS); IPR004161 (PFAM); G3DSA:3.90.1430.10 (GENE3D); G3DSA:2.40.30.10 (GENE3D); IPR005225 (TIGRFAM); IPR027417 (G3DSA:3.40.50.GENE3D); G3DSA:3.30.70.870 (GENE3D); PF00009 (PFAM); PTHR23115:SF103 (PANTHER); PTHR23115 (PANTHER); PTHR23115:SF103 (PANTHER); PTHR23115 (PANTHER); PTHR23115:SF103 (PANTHER); IPR031157 (PROSITE_PATTERNS); SIGNAL_PEPTIDE (PHOBIUS); SIGNAL_PEPTIDE_C_REGION (PH…
Smp_030300.4:pep	endoplasmin	2126	25	0	0.8012	6	P:otolith tethering; P:protein folding; P:response to stress; F:ATP binding; F:unfolded protein binding; F:calcium ion binding	-	Coil (COILS); IPR020575 (PRINTS); IPR003594 (G3DSA:3.30.565.GENE3D); IPR003594 (PFAM); IPR001404 (PFAM); PTHR11528:SF44 (PANTHER); IPR001404 (PANTHER); IPR019805 (PROSITE_PATTERNS); SIGNAL_PEPTIDE_H_REGION (PHOBIUS); SIGNAL_PEPTIDE_N_REGION (PHOBIUS); NON_CYTOPLASMIC_DOMAIN (PHOBIUS); SIGNAL_PEPTIDE_C_REGION (PHOBIUS); SIGNAL_PEPTIDE (PHOBIUS); IPR001404 (HAMAP); PS51257 (PROSITE_PROFILES); Signa…
Smp_124830.2:pep	family c54 unassigned peptidase (c54 family)	302	25	0	0.6144	6	C:cytoplasm; P:salivary gland cell autophagic cell death; F:cysteine-type endopeptidase activity; P:proteolysis; P:autophagy; P:protein transport	EC:3.4.22	IPR005078 (PFAM); IPR005078 (PANTHER); PTHR22624:SF15 (PANTHER); SIGNAL_PEPTIDE (PHOBIUS); NON_CYTOPLASMIC_DOMAIN (PHOBIUS); SIGNAL_PEPTIDE_C_REGION (PHOBIUS); SIGNAL_PEPTIDE_H_REGION (PHOBIUS); SIGNAL_PEPTIDE_N_REGION (PHOBIUS); SSF54001 (SUPERFAMILY)
Smp_158320.1:pep	glypican	1137	25	0	0.5596	5	C:anchored component of membrane; P:cell migration; F:heparan sulfate proteoglycan binding; C:proteinaceous extracellular matrix; C:plasma membrane	-	IPR001863 (PFAM); PTHR10822:SF2 (PANTHER); IPR001863 (PANTHER); NON_CYTOPLASMIC_DOMAIN (PHOBIUS); SIGNAL_PEPTIDE_C_REGION (PHOBIUS); SIGNAL_PEPTIDE (PHOBIUS); SIGNAL_PEPTIDE_H_REGION (PHOBIUS); SIGNAL_PEPTIDE_N_REGION (PHOBIUS); SignalP-TM (SIGNALP_EUK); SignalP-TM (SIGNALP_GRAM_POSITIVE)
Smp_158320.2:pep	glypican	1138	25	0	0.5584	5	C:anchored component of membrane; P:cell migration; F:heparan sulfate proteoglycan binding; C:proteinaceous extracellular matrix; C:plasma membrane	-	IPR001863 (PFAM); PTHR10822:SF2 (PANTHER); IPR001863 (PANTHER); NON_CYTOPLASMIC_DOMAIN (PHOBIUS); SIGNAL_PEPTIDE (PHOBIUS); SIGNAL_PEPTIDE_N_REGION (PHOBIUS); SIGNAL_PEPTIDE_C_REGION (PHOBIUS); SIGNAL_PEPTIDE_H_REGION (PHOBIUS); SignalP-TM (SIGNALP_GRAM_POSITIVE); SignalP-TM (SIGNALP_EUK)
Smp_017730.1:pep	gpi anchored surface glycoprotein	1656	14	0	0.6486	1	F:protein binding	-	IPR003599 (SMART); PF13895 (PFAM); IPR013783 (G3DSA:2.60.40.GENE3D); IPR013783 (G3DSA:2.60.40.GENE3D); IPR008979 (G3DSA:2.60.120.GENE3D); CYTOPLASMIC_DOMAIN (PHOBIUS); NON_CYTOPLASMIC_DOMAIN (PHOBIUS); SIGNAL_PEPTIDE (PHOBIUS); SIGNAL_PEPTIDE_N_REGION (PHOBIUS); TRANSMEMBRANE (PHOBIUS); SIGNAL_PEPTIDE_C_REGION (PHOBIUS); SIGNAL_PEPTIDE_H_REGION (PHOBIUS); IPR007110 (PROSITE_PROFILES); IPR007110 (…
Smp_020210.1:pep	gpi transamidase component pig-t	600	25	0	0.568	2	C:GPI-anchor transamidase complex; P:attachment of GPI anchor to protein	-	IPR007245 (PFAM); IPR007245 (PANTHER); PTHR12959:SF11 (PANTHER); SIGNAL_PEPTIDE (PHOBIUS); SIGNAL_PEPTIDE_C_REGION (PHOBIUS); SIGNAL_PEPTIDE_N_REGION (PHOBIUS); SIGNAL_PEPTIDE_H_REGION (PHOBIUS); NON_CYTOPLASMIC_DOMAIN (PHOBIUS); CYTOPLASMIC_DOMAIN (PHOBIUS); TRANSMEMBRANE (PHOBIUS); SignalP-noTM (SIGNALP_GRAM_NEGATIVE); SignalP-noTM (SIGNALP_EUK)
Smp_199560.1:pep	homeodomain transcription factor	1133	4	0	0.845	1	F:DNA binding	-	SIGNAL_PEPTIDE_H_REGION (PHOBIUS); NON_CYTOPLASMIC_DOMAIN (PHOBIUS); SIGNAL_PEPTIDE_N_REGION (PHOBIUS); SIGNAL_PEPTIDE_C_REGION (PHOBIUS); SIGNAL_PEPTIDE (PHOBIUS); SignalP-TM (SIGNALP_EUK)
Smp_160560.1:pep	iron dependent peroxidase	701	25	0	0.7436	5	F:heme binding; P:oxidation-reduction process; F:peroxidase activity	EC:1.11.1.7	IPR006314 (PFAM); IPR006314 (TIGRFAM); PTHR30521 (PANTHER); PTHR30521:SF0 (PANTHER); SIGNAL_PEPTIDE_H_REGION (PHOBIUS); SIGNAL_PEPTIDE_N_REGION (PHOBIUS); NON_CYTOPLASMIC_DOMAIN (PHOBIUS); SIGNAL_PEPTIDE_C_REGION (PHOBIUS); SIGNAL_PEPTIDE (PHOBIUS); IPR006314 (PROSITE_PROFILES); IPR006314 (PROSITE_PROFILES); SignalP-noTM (SIGNALP_EUK); SignalP-noTM (SIGNALP_GRAM_NEGATIVE); IPR011008 (SUPERFAMILY)…
Smp_056200.1:pep	isocitrate dehydrogenase	399	25	0	0.8024	4	F:NAD binding; P:tricarboxylic acid cycle; F:isocitrate dehydrogenase (NAD+) activity; F:magnesium ion binding	EC:1.1.1.41	IPR024084 (PFAM); IPR004434 (TIGRFAM); IPR024084 (G3DSA:3.40.718.GENE3D); IPR001804 (PANTHER); PTHR11835:SF42 (PANTHER); IPR019818 (PROSITE_PATTERNS); SIGNAL_PEPTIDE (PHOBIUS); SIGNAL_PEPTIDE_H_REGION (PHOBIUS); SIGNAL_PEPTIDE_N_REGION (PHOBIUS); SIGNAL_PEPTIDE_C_REGION (PHOBIUS); NON_CYTOPLASMIC_DOMAIN (PHOBIUS); SSF53659 (SUPERFAMILY)
Smp_159420.1:pep	low density lipoprotein receptor	914	25	0	0.5388	3	C:integral component of membrane; F:calcium ion binding; F:protein binding	-	IPR002172 (PRINTS); IPR003598 (SMART); IPR003599 (SMART); IPR002172 (SMART); IPR002172 (PFAM); IPR013783 (G3DSA:2.60.40.GENE3D); IPR013783 (G3DSA:2.60.40.GENE3D); IPR002172 (G3DSA:4.10.400.GENE3D); IPR002172 (G3DSA:4.10.400.GENE3D); PF13895 (PFAM); IPR013783 (G3DSA:2.60.40.GENE3D); PTHR10529 (PANTHER); PTHR10529:SF3 (PANTHER); PTHR10529 (PANTHER); PTHR10529:SF3 (PANTHER); IPR023415 (PROSITE_PATTE…
Smp_020340.1:pep	lysosomal alpha-glucosidase	899	25	0	0.6324	15	P:regulation of the force of heart contraction; P:ventricular cardiac muscle tissue morphogenesis; C:lysosomal membrane; P:glycogen catabolic process; P:diaphragm contraction; P:muscle cell cellular homeostasis; F:maltose alpha-glucosidase activity; P:neuromuscular process controlling balance; P:locomotory behavior; P:neuromuscular process controlling posture; P:tongue morphogenesis; P:vacuolar s…	EC:3.2.1.20	IPR000519 (SMART); IPR000519 (G3DSA:4.10.110.GENE3D); IPR000519 (PFAM); IPR000322 (PFAM); PTHR22762 (PANTHER); PTHR22762:SF76 (PANTHER); IPR030459 (PROSITE_PATTERNS); IPR030458 (PROSITE_PATTERNS); SIGNAL_PEPTIDE_H_REGION (PHOBIUS); NON_CYTOPLASMIC_DOMAIN (PHOBIUS); SIGNAL_PEPTIDE_C_REGION (PHOBIUS); SIGNAL_PEPTIDE (PHOBIUS); SIGNAL_PEPTIDE_N_REGION (PHOBIUS); IPR000519 (PROSITE_PROFILES); SignalP…
Smp_179560.1:pep	multiple inositol polyphosphate phosphatase	510	25	0	0.5188	11	F:acid phosphatase activity; F:inositol hexakisphosphate 2-phosphatase activity; C:endoplasmic reticulum lumen; F:bisphosphoglycerate 3-phosphatase activity; F:inositol-1,4,5,6-tetrakisphosphate 6-phosphatase activity; P:dephosphorylation; F:inositol-1,3,4,5,6-pentakisphosphate 3-phosphatase activity; C:plasma membrane; P:phosphatidylinositol-mediated signaling	EC:3.1.3.62; EC:3.1.3.80; EC:3.1.3.2; EC:3.1.3	IPR029033 (G3DSA:3.40.50.GENE3D); IPR000560 (PFAM); PTHR20963 (PANTHER); PTHR20963:SF8 (PANTHER); IPR000560 (PROSITE_PATTERNS); SIGNAL_PEPTIDE_H_REGION (PHOBIUS); SIGNAL_PEPTIDE (PHOBIUS); NON_CYTOPLASMIC_DOMAIN (PHOBIUS); SIGNAL_PEPTIDE_N_REGION (PHOBIUS); SIGNAL_PEPTIDE_C_REGION (PHOBIUS); SignalP-noTM (SIGNALP_EUK); IPR029033 (SUPERFAMILY); TMhelix (TMHMM)
Smp_180530.2:pep	phosphoglucomutase	576	25	0	0.7768	6	P:carbohydrate metabolic process; F:intramolecular transferase activity, phosphotransferases; F:nucleic acid binding; F:magnesium ion binding; F:RNA-DNA hybrid ribonuclease activity	EC:3.1.26.4	IPR005841 (PRINTS); IPR005844 (PFAM); IPR005843 (G3DSA:3.30.310.GENE3D); IPR005845 (PFAM); IPR016055 (G3DSA:3.40.120.GENE3D); IPR016055 (G3DSA:3.40.120.GENE3D); IPR012337 (G3DSA:3.30.420.GENE3D); IPR016055 (G3DSA:3.40.120.GENE3D); IPR002156 (PFAM); PTHR22573:SF2 (PANTHER); PTHR22573 (PANTHER); IPR016066 (PROSITE_PATTERNS); NON_CYTOPLASMIC_DOMAIN (PHOBIUS); SIGNAL_PEPTIDE_H_REGION (PHOBIUS); SIGNA…
Smp_057620.1:pep	polypeptide c transferase 6	508	25	0	0.7596	4	F:polypeptide N-acetylgalactosaminyltransferase activity; C:Golgi apparatus; P:protein glycosylation; C:integral component of membrane	EC:2.4.1.41	IPR001173 (PFAM); IPR029044 (G3DSA:3.90.550.GENE3D); PTHR11675 (PANTHER); PTHR11675:SF23 (PANTHER); NON_CYTOPLASMIC_DOMAIN (PHOBIUS); SIGNAL_PEPTIDE (PHOBIUS); SIGNAL_PEPTIDE_H_REGION (PHOBIUS); SIGNAL_PEPTIDE_C_REGION (PHOBIUS); SIGNAL_PEPTIDE_N_REGION (PHOBIUS); IPR000772 (PROSITE_PROFILES); IPR029044 (SUPERFAMILY); IPR000772 (SUPERFAMILY)
Smp_141510.1:pep	potassium voltage-gated channel subfamily b member 1- partial	1069	25	0	0.6496	17	F:methyl salicylate esterase activity; F:protein N-terminus binding; P:regulation of ion transmembrane transport; C:neuronal cell body membrane; C:dendrite; P:protein homooligomerization; F:retinyl-palmitate esterase activity; C:voltage-gated potassium channel complex; C:dendrite membrane; F:methyl jasmonate esterase activity; F:delayed rectifier potassium channel activity; P:potassium ion transm…	EC:3.1.1.1; EC:3.1.1	IPR003971 (PRINTS); IPR000210 (SMART); IPR029058 (G3DSA:3.40.50.GENE3D); IPR002018 (PFAM); G3DSA:3.30.710.10 (GENE3D); IPR003131 (PFAM); PTHR11559 (PANTHER); PTHR11559 (PANTHER); PTHR11559:SF142 (PANTHER); PTHR11559:SF142 (PANTHER); PTHR11559:SF142 (PANTHER); PTHR11559:SF142 (PANTHER); PTHR11559 (PANTHER); SIGNAL_PEPTIDE (PHOBIUS); SIGNAL_PEPTIDE_H_REGION (PHOBIUS); SIGNAL_PEPTIDE_C_REGION (PHOBI…
Smp_000260.1:pep	proactivator polypeptide	927	25	0	0.5324	2	C:lysosome; P:sphingolipid metabolic process	-	IPR008373 (PRINTS); IPR008139 (SMART); IPR003119 (SMART); IPR008138 (PFAM); IPR003119 (PFAM); IPR011001 (G3DSA:1.10.225.GENE3D); IPR011001 (G3DSA:1.10.225.GENE3D); IPR007856 (PFAM); IPR011001 (G3DSA:1.10.225.GENE3D); PTHR11480 (PANTHER); PTHR11480:SF3 (PANTHER); PTHR11480:SF3 (PANTHER); PTHR11480 (PANTHER); SIGNAL_PEPTIDE_C_REGION (PHOBIUS); SIGNAL_PEPTIDE (PHOBIUS); SIGNAL_PEPTIDE_N_REGION (PHOB…
Smp_079770.1:pep	protein disulfide isomerase-associated 3 precursor	484	25	0	0.7544	8	P:protein folding; C:endoplasmic reticulum lumen; F:electron carrier activity; P:cell redox homeostasis; P:glycerol ether metabolic process; F:protein disulfide isomerase activity; F:protein disulfide oxidoreductase activity	EC:5.3.4.1	PR00421 (PRINTS); IPR012336 (G3DSA:3.40.30.GENE3D); IPR012336 (G3DSA:3.40.30.GENE3D); PF13848 (PFAM); IPR013766 (PFAM); IPR005788 (TIGRFAM); IPR005792 (TIGRFAM); IPR012336 (G3DSA:3.40.30.GENE3D); PTHR18929 (PANTHER); IPR017937 (PROSITE_PATTERNS); IPR017937 (PROSITE_PATTERNS); SIGNAL_PEPTIDE_C_REGION (PHOBIUS); SIGNAL_PEPTIDE_H_REGION (PHOBIUS); SIGNAL_PEPTIDE_N_REGION (PHOBIUS); NON_CYTOPLASMIC_D…
Smp_056760.1:pep	protein disulfide-isomerase	482	25	0	0.7508	19	P:glycerol ether metabolic process; F:protein disulfide isomerase activity; P:oxidation-reduction process; P:protein folding; P:cell redox homeostasis; P:growth; F:protein-glutamine gamma-glutamyltransferase activity; F:electron carrier activity; F:peptidyl-proline 4-dioxygenase activity; P:body morphogenesis; P:nematode larval development; P:peptidyl-proline hydroxylation to 4-hydroxy-L-proline;…	EC:2.3.2.13; EC:5.3.4.1	PR00421 (PRINTS); IPR012336 (G3DSA:3.40.30.GENE3D); IPR013766 (PFAM); IPR012336 (G3DSA:3.40.30.GENE3D); PF13848 (PFAM); IPR005788 (TIGRFAM); IPR005792 (TIGRFAM); IPR012336 (G3DSA:3.40.30.GENE3D); PTHR18929:SF40 (PANTHER); PTHR18929 (PANTHER); IPR017937 (PROSITE_PATTERNS); SIGNAL_PEPTIDE_N_REGION (PHOBIUS); SIGNAL_PEPTIDE_H_REGION (PHOBIUS); NON_CYTOPLASMIC_DOMAIN (PHOBIUS); SIGNAL_PEPTIDE (PHOBIU…
Smp_172110.1:pep	protein disulfide-isomerase partial	363	25	0	0.636	6	P:cell redox homeostasis; F:electron carrier activity; F:isomerase activity; F:protein disulfide oxidoreductase activity; P:glycerol ether metabolic process	-	PR00421 (PRINTS); IPR005788 (TIGRFAM); IPR012336 (G3DSA:3.40.30.GENE3D); IPR013766 (PFAM); PTHR18929 (PANTHER); PTHR18929:SF38 (PANTHER); IPR017937 (PROSITE_PATTERNS); NON_CYTOPLASMIC_DOMAIN (PHOBIUS); SIGNAL_PEPTIDE_H_REGION (PHOBIUS); SIGNAL_PEPTIDE (PHOBIUS); SIGNAL_PEPTIDE_N_REGION (PHOBIUS); SIGNAL_PEPTIDE_C_REGION (PHOBIUS); IPR012336 (PROSITE_PROFILES); IPR012336 (PROSITE_PROFILES); Signal…
Smp_059910.2:pep	serine:threonine protein phosphatase pgam5	277	25	0	0.6716	4	P:dephosphorylation; F:phosphoprotein phosphatase activity; C:integral component of membrane; C:mitochondrial outer membrane	EC:3.1.3.16	IPR013078 (PFAM); IPR029033 (G3DSA:3.40.50.GENE3D); PTHR20935 (PANTHER); SIGNAL_PEPTIDE_H_REGION (PHOBIUS); SIGNAL_PEPTIDE_N_REGION (PHOBIUS); SIGNAL_PEPTIDE (PHOBIUS); NON_CYTOPLASMIC_DOMAIN (PHOBIUS); SIGNAL_PEPTIDE_C_REGION (PHOBIUS); SignalP-TM (SIGNALP_GRAM_POSITIVE); IPR029033 (SUPERFAMILY)
Smp_089640.2:pep	succinate dehydrogenase	277	25	0	0.8696	12	F:metal ion binding; F:electron carrier activity; C:mitochondrial respiratory chain complex II, succinate dehydrogenase complex (ubiquinone); P:tricarboxylic acid cycle; F:2 iron, 2 sulfur cluster binding; F:4 iron, 4 sulfur cluster binding; F:ubiquinone binding; F:succinate dehydrogenase (ubiquinone) activity; P:electron transport chain; F:3 iron, 4 sulfur cluster binding	EC:1.3.5.1	IPR004489 (TIGRFAM); IPR012675 (G3DSA:3.10.20.GENE3D); IPR025192 (PFAM); G3DSA:1.10.1060.10 (GENE3D); PF13534 (PFAM); PTHR11921 (PANTHER); PTHR11921:SF8 (PANTHER); IPR017900 (PROSITE_PATTERNS); IPR006058 (PROSITE_PATTERNS); SIGNAL_PEPTIDE_N_REGION (PHOBIUS); SIGNAL_PEPTIDE_C_REGION (PHOBIUS); SIGNAL_PEPTIDE (PHOBIUS); NON_CYTOPLASMIC_DOMAIN (PHOBIUS); SIGNAL_PEPTIDE_H_REGION (PHOBIUS); IPR001041 …
Smp_066290.1:pep	telomerase protein component 1	1441	25	0	0.618	1	F:protein binding	-	IPR001680 (SMART); IPR015943 (G3DSA:2.130.10.GENE3D); IPR001680 (PFAM); PTHR22847 (PANTHER); IPR019775 (PROSITE_PATTERNS); IPR019775 (PROSITE_PATTERNS); NON_CYTOPLASMIC_DOMAIN (PHOBIUS); SIGNAL_PEPTIDE_N_REGION (PHOBIUS); SIGNAL_PEPTIDE (PHOBIUS); SIGNAL_PEPTIDE_C_REGION (PHOBIUS); SIGNAL_PEPTIDE_H_REGION (PHOBIUS); IPR017986 (PROSITE_PROFILES); IPR017986 (PROSITE_PROFILES); IPR001680 (PROSITE_PR…
Smp_133700.1:pep	udp-glucose:glycoprotein glucosyltransferase 2	1673	25	0	0.5916	3	F:UDP-glucose:glycoprotein glucosyltransferase activity; P:protein glycosylation; P:UDP-glucosylation	EC:2.4.1	IPR009448 (PFAM); IPR029044 (G3DSA:3.90.550.GENE3D); PTHR11226:SF0 (PANTHER); IPR009448 (PANTHER); SIGNAL_PEPTIDE (PHOBIUS); SIGNAL_PEPTIDE_N_REGION (PHOBIUS); NON_CYTOPLASMIC_DOMAIN (PHOBIUS); SIGNAL_PEPTIDE_C_REGION (PHOBIUS); SIGNAL_PEPTIDE_H_REGION (PHOBIUS); SignalP-noTM (SIGNALP_EUK); IPR029044 (SUPERFAMILY)
Smp_068090.1:pep	zinc phosphodiesterase elac protein 1	418	25	0	0.6116	5	P:tRNA 3'-trailer cleavage; F:metal ion binding; F:endoribonuclease activity, producing 5'-phosphomonoesters; C:nucleus	EC:3.1.26	IPR001279 (G3DSA:3.60.15.GENE3D); PF12706 (PFAM); PTHR12553 (PANTHER); SIGNAL_PEPTIDE_N_REGION (PHOBIUS); SIGNAL_PEPTIDE_H_REGION (PHOBIUS); SIGNAL_PEPTIDE (PHOBIUS); NON_CYTOPLASMIC_DOMAIN (PHOBIUS); SIGNAL_PEPTIDE_C_REGION (PHOBIUS); IPR013471 (HAMAP); SignalP-noTM (SIGNALP_EUK); IPR001279 (SUPERFAMILY)
Smp_034840.2:pep	14-3-3 protein epsilon	250	25	0	0.8484	12	P:neuron migration; P:oxidation-reduction process; C:mitochondrion; P:cerebral cortex development; P:negative regulation of protein dephosphorylation; F:monooxygenase activity; P:protein targeting; F:phosphoserine binding; F:protein domain specific binding; P:hippocampus development; F:histone deacetylase binding	-	Coil (COILS); Coil (COILS); Coil (COILS); IPR000308 (PRINTS); IPR023410 (SMART); IPR023410 (PFAM); IPR000308 (PIRSF); G3DSA:1.20.190.20 (GENE3D); IPR000308 (PANTHER); IPR023409 (PROSITE_PATTERNS); IPR023409 (PROSITE_PATTERNS); IPR023410 (SUPERFAMILY)
Smp_002410.1:pep	14-3-3 protein epsilon	249	25	0	0.844	21	P:axon guidance; P:determination of adult lifespan; P:Ras protein signal transduction; P:wing disc dorsal/ventral pattern formation; P:pole cell migration; P:oocyte microtubule cytoskeleton polarization; P:response to UV; C:cytoplasm; F:protein heterodimerization activity; P:regulation of mitotic nuclear division; F:monooxygenase activity; F:protein domain specific binding; P:positive regulation …	-	IPR000308 (PRINTS); IPR023410 (SMART); G3DSA:1.20.190.20 (GENE3D); IPR023410 (PFAM); IPR000308 (PIRSF); IPR000308 (PANTHER); IPR023409 (PROSITE_PATTERNS); IPR023410 (SUPERFAMILY)
Smp_005350.1:pep	20 kda calcium-binding protein (antigen sm20)	503	25	0	0.7532	2	C:membrane; F:calcium ion binding	-	IPR002048 (SMART); IPR011992 (G3DSA:1.10.238.GENE3D); IPR011992 (G3DSA:1.10.238.GENE3D); IPR011992 (PFAM); PTHR23050 (PANTHER); PTHR23050:SF20 (PANTHER); IPR018247 (PROSITE_PATTERNS); IPR002048 (PROSITE_PROFILES); IPR002048 (PROSITE_PROFILES); IPR002048 (PROSITE_PROFILES); IPR002048 (PROSITE_PROFILES); SSF47473 (SUPERFAMILY)
Smp_017070.1:pep	26s protease regulatory subunit 10b	395	25	0	0.9452	7	C:cytoplasm; F:peptidase activity; P:protein catabolic process; F:ATP binding; C:proteasome complex; F:nucleoside-triphosphatase activity; P:proteolysis	EC:3.6.1.15	Coil (COILS); IPR003593 (SMART); G3DSA:1.10.8.60 (GENE3D); IPR005937 (TIGRFAM); IPR003959 (PFAM); IPR027417 (G3DSA:3.40.50.GENE3D); PTHR23073 (PANTHER); PTHR23073:SF24 (PANTHER); IPR003960 (PROSITE_PATTERNS); IPR027417 (SUPERFAMILY)
Smp_042270.1:pep	26s protease regulatory subunit 6a	365	25	0	0.9388	7	C:cytoplasm; F:peptidase activity; P:protein catabolic process; F:ATP binding; C:proteasome complex; F:nucleoside-triphosphatase activity; P:proteolysis	EC:3.6.1.15	IPR003593 (SMART); IPR003959 (PFAM); IPR027417 (G3DSA:3.40.50.GENE3D); IPR005937 (TIGRFAM); PTHR23073:SF7 (PANTHER); PTHR23073 (PANTHER); IPR003960 (PROSITE_PATTERNS); IPR027417 (SUPERFAMILY)
Smp_042270.2:pep	26s protease regulatory subunit 6a	428	25	0	0.9396	7	C:cytoplasm; F:peptidase activity; P:protein catabolic process; F:ATP binding; C:proteasome complex; F:nucleoside-triphosphatase activity; P:proteolysis	EC:3.6.1.15	IPR003593 (SMART); IPR005937 (TIGRFAM); IPR003959 (PFAM); IPR027417 (G3DSA:3.40.50.GENE3D); G3DSA:1.10.8.60 (GENE3D); PTHR23073 (PANTHER); PTHR23073:SF7 (PANTHER); IPR003960 (PROSITE_PATTERNS); IPR027417 (SUPERFAMILY)
Smp_042270.3:pep	26s protease regulatory subunit 6a	404	25	0	0.94	7	C:cytoplasm; F:peptidase activity; P:protein catabolic process; F:ATP binding; C:proteasome complex; F:nucleoside-triphosphatase activity; P:proteolysis	EC:3.6.1.15	IPR003593 (SMART); IPR005937 (TIGRFAM); IPR027417 (G3DSA:3.40.50.GENE3D); IPR003959 (PFAM); G3DSA:1.10.8.60 (GENE3D); PTHR23073:SF7 (PANTHER); PTHR23073 (PANTHER); IPR003960 (PROSITE_PATTERNS); IPR027417 (SUPERFAMILY)
Smp_012470.1:pep	26s protease regulatory subunit 7	433	25	0	0.964	22	C:proteasome accessory complex; P:gene expression; P:negative regulation of ubiquitin-protein ligase activity involved in mitotic cell cycle; F:peptidase activity; P:modulation by virus of host morphology or physiology; P:antigen processing and presentation of exogenous peptide antigen via MHC class I, TAP-dependent; P:DNA damage response, signal transduction by p53 class mediator resulting in ce…	EC:3.6.1.3	Coil (COILS); IPR003593 (SMART); IPR027417 (G3DSA:3.40.50.GENE3D); IPR003959 (PFAM); IPR005937 (TIGRFAM); G3DSA:1.10.8.60 (GENE3D); PTHR23073 (PANTHER); PTHR23073:SF13 (PANTHER); IPR003960 (PROSITE_PATTERNS); IPR027417 (SUPERFAMILY)
Smp_119310.1:pep	26s protease regulatory subunit 8	431	25	0	0.948	7	C:cytoplasm; F:peptidase activity; P:protein catabolic process; F:ATP binding; C:proteasome complex; F:nucleoside-triphosphatase activity; P:proteolysis	EC:3.6.1.15	Coil (COILS); IPR003593 (SMART); IPR003959 (PFAM); G3DSA:1.10.8.60 (GENE3D); IPR027417 (G3DSA:3.40.50.GENE3D); IPR005937 (TIGRFAM); PTHR23073:SF12 (PANTHER); PTHR23073 (PANTHER); IPR003960 (PROSITE_PATTERNS); IPR027417 (SUPERFAMILY)
Smp_181380.1:pep	26s proteasome non atpase regulatory subunit	626	25	0	0.6472	2	C:proteasome complex; F:protein binding	-	Coil (COILS); Coil (COILS); IPR001478 (G3DSA:2.30.42.GENE3D); PTHR12651:SF1 (PANTHER); PTHR12651 (PANTHER); IPR001478 (SUPERFAMILY)
Smp_175250.1:pep	26s proteasome non-atpase regulatory subunit 1	990	25	0	0.79	5	P:regulation of protein catabolic process; C:proteasome complex; P:regulation of catalytic activity; F:enzyme regulator activity; F:binding	-	IPR011989 (G3DSA:1.25.10.GENE3D); IPR002015 (PFAM); PF13646 (PFAM); PTHR10943 (PANTHER); PTHR10943:SF2 (PANTHER); IPR016024 (SUPERFAMILY)
Smp_061650.1:pep	26s proteasome non-atpase regulatory subunit 11	415	25	0	0.8116	2	C:proteasome complex; F:protein binding	-	Coil (COILS); IPR013143 (SMART); IPR000717 (SMART); IPR011991 (G3DSA:1.10.10.GENE3D); IPR000717 (PFAM); IPR011990 (G3DSA:1.25.40.GENE3D); PTHR10678:SF2 (PANTHER); PTHR10678 (PANTHER); SSF46785 (SUPERFAMILY)
Smp_058650.1:pep	26s proteasome non-atpase regulatory subunit 12 isoform x1	445	25	0	0.7724	2	C:proteasome complex; F:protein binding	-	IPR000717 (SMART); IPR000717 (PFAM); IPR011991 (G3DSA:1.10.10.GENE3D); PTHR10855:SF1 (PANTHER); PTHR10855 (PANTHER); SSF46785 (SUPERFAMILY)
Smp_178810.1:pep	26s proteasome non-atpase regulatory subunit 13	388	25	0	0.7268	2	C:proteasome complex; F:protein binding	-	IPR000717 (SMART); IPR000717 (PFAM); PTHR10539 (PANTHER); SSF46785 (SUPERFAMILY)
Smp_085310.2:pep	26s proteasome non-atpase regulatory subunit 3	501	25	0	0.8108	5	P:regulation of protein catabolic process; C:proteasome complex; P:regulation of catalytic activity; F:enzyme regulator activity; F:protein binding	-	Coil (COILS); IPR000717 (SMART); IPR013143 (SMART); IPR000717 (PFAM); IPR011991 (G3DSA:1.10.10.GENE3D); IPR013586 (PFAM); PTHR10758 (PANTHER); PTHR10758:SF2 (PANTHER); SSF46785 (SUPERFAMILY)
Smp_000030.1:pep	26s proteasome regulatory particle	995	25	0	0.7136	11	P:embryo development ending in birth or egg hatching; P:regulation of protein catabolic process; P:nematode larval development; P:reproduction; P:determination of adult lifespan; F:enzyme regulator activity; C:proteasome complex; P:growth; P:regulation of catalytic activity; P:apoptotic process; F:binding	-	Coil (COILS); IPR016643 (PIRSF); PTHR10943 (PANTHER); IPR016643 (PTHR10943:PANTHER); NON_CYTOPLASMIC_DOMAIN (PHOBIUS); CYTOPLASMIC_DOMAIN (PHOBIUS); TRANSMEMBRANE (PHOBIUS); IPR016024 (SUPERFAMILY)
Smp_000030.2:pep	26s proteasome regulatory particle	957	25	0	0.7116	11	P:embryo development ending in birth or egg hatching; P:regulation of protein catabolic process; P:nematode larval development; P:reproduction; P:determination of adult lifespan; F:enzyme regulator activity; C:proteasome complex; P:growth; P:regulation of catalytic activity; P:apoptotic process; F:binding	-	IPR016643 (PIRSF); IPR016643 (PTHR10943:PANTHER); PTHR10943 (PANTHER); TRANSMEMBRANE (PHOBIUS); NON_CYTOPLASMIC_DOMAIN (PHOBIUS); CYTOPLASMIC_DOMAIN (PHOBIUS); IPR016024 (SUPERFAMILY)
Smp_000030.3:pep	26s proteasome regulatory particle	734	25	0	0.7248	11	P:embryo development ending in birth or egg hatching; P:regulation of protein catabolic process; P:nematode larval development; P:reproduction; P:determination of adult lifespan; F:enzyme regulator activity; C:proteasome complex; P:growth; P:regulation of catalytic activity; P:apoptotic process; F:binding	-	IPR016643 (PIRSF); IPR002015 (PFAM); IPR016643 (PTHR10943:PANTHER); PTHR10943 (PANTHER); CYTOPLASMIC_DOMAIN (PHOBIUS); NON_CYTOPLASMIC_DOMAIN (PHOBIUS); TRANSMEMBRANE (PHOBIUS); IPR016024 (SUPERFAMILY)
Smp_044970.1:pep	2-oxoglutarate mitochondrial isoform x1	947	25	0	0.7568	15	P:pyramidal neuron development; F:thiamine pyrophosphate binding; F:oxoglutarate dehydrogenase (NAD+) activity; C:mitochondrion; P:thalamus development; P:cerebellar cortex development; P:tricarboxylic acid cycle; P:striatum development; P:hippocampus development; P:olfactory bulb mitral cell layer development; P:tangential migration from the subventricular zone to the olfactory bulb; F:oxoglutar…	EC:1.2.1; EC:1.2.4.2	IPR005475 (SMART); IPR029061 (G3DSA:3.40.50.GENE3D); IPR001017 (PFAM); IPR029061 (G3DSA:3.40.50.GENE3D); IPR011603 (PIRSF); IPR005475 (PFAM); IPR011603 (TIGRFAM); IPR011603 (PANTHER); PTHR23152:SF6 (PANTHER); IPR029061 (SUPERFAMILY); IPR029061 (SUPERFAMILY)
Smp_141720.1:pep	3-ketodihydrosphingosine reductase	479	25	0	0.6332	6	F:3-dehydrosphinganine reductase activity; P:sphingolipid biosynthetic process; P:3-keto-sphinganine metabolic process; C:endoplasmic reticulum; P:oxidation-reduction process	EC:1.1.1.102	IPR002347 (PRINTS); IPR002198 (PFAM); IPR016040 (G3DSA:3.40.50.GENE3D); PTHR24320 (PANTHER); PTHR24320:SF1 (PANTHER); TRANSMEMBRANE (PHOBIUS); TRANSMEMBRANE (PHOBIUS); NON_CYTOPLASMIC_DOMAIN (PHOBIUS); TRANSMEMBRANE (PHOBIUS); NON_CYTOPLASMIC_DOMAIN (PHOBIUS); CYTOPLASMIC_DOMAIN (PHOBIUS); CYTOPLASMIC_DOMAIN (PHOBIUS); SSF51735 (SUPERFAMILY); TMhelix (TMHMM); TMhelix (TMHMM); TMhelix (TMHMM); TMh…
Smp_042680.1:pep	3-oxoacyl-acyl-carrier-protein reductase	272	25	0	0.7452	6	P:oxidation-reduction process; F:2-deoxy-D-gluconate 3-dehydrogenase activity; F:3-oxoacyl-[acyl-carrier-protein] reductase (NADPH) activity	EC:1.1.1.125; EC:1.1.1.100	IPR002347 (PRINTS); IPR002198 (PRINTS); PF13561 (PFAM); IPR016040 (G3DSA:3.40.50.GENE3D); PTHR24322:SF111 (PANTHER); PTHR24322 (PANTHER); IPR020904 (PROSITE_PATTERNS); SSF51735 (SUPERFAMILY)
Smp_013470.2:pep	40s ribosomal protein s2	261	25	0	0.9056	5	F:structural constituent of ribosome; F:RNA binding; C:small ribosomal subunit; P:translation	-	IPR005324 (PFAM); IPR013810 (PFAM); IPR005711 (TIGRFAM); IPR014721 (G3DSA:3.30.230.GENE3D); IPR014720 (G3DSA:3.30.160.GENE3D); IPR000851 (PANTHER); IPR013810 (PROSITE_PROFILES); SSF54768 (SUPERFAMILY); IPR020568 (SUPERFAMILY)
Smp_073880.1:pep	40s ribosomal protein s3a	259	25	0	0.83	14	P:nuclear-transcribed mRNA catabolic process, nonsense-mediated decay; P:translational termination; P:translational initiation; P:execution phase of apoptosis; P:translational elongation; C:nucleolus; P:cell differentiation; F:structural constituent of ribosome; F:RNA binding; P:viral transcription; F:translation initiation factor binding; P:SRP-dependent cotranslational protein targeting to memb…	-	IPR001593 (PFAM); PTHR11830 (PANTHER); IPR027500 (HAMAP)
Smp_143020.1:pep	5-methylcytosine rrna methyltransferase nsun4	709	25	0	0.5568	2	P:methylation; F:methyltransferase activity	-	IPR020070 (G3DSA:3.40.5.GENE3D); IPR001678 (PFAM); IPR029063 (G3DSA:3.40.50.GENE3D); IPR020070 (PFAM); PTHR22808:SF3 (PANTHER); PTHR22808 (PANTHER); PTHR22808:SF3 (PANTHER); PTHR22808:SF3 (PANTHER); PTHR22808 (PANTHER); PTHR22808 (PANTHER); IPR001678 (PROSITE_PROFILES); IPR029063 (SUPERFAMILY); IPR009027 (SUPERFAMILY)
Smp_043670.1:pep	6 phosphofructokinase	793	25	0	0.826	11	P:fructose 6-phosphate metabolic process; P:phosphorylation; F:6-phosphofructokinase activity; C:6-phosphofructokinase complex; F:ATP binding; P:glycolytic process	EC:2.7.1.11	IPR022953 (PRINTS); G3DSA:3.40.50.450 (GENE3D); IPR000023 (PFAM); G3DSA:3.40.50.450 (GENE3D); IPR009161 (TIGRFAM); IPR009161 (PIRSF); PTHR13697 (PANTHER); PTHR13697:SF4 (PANTHER); IPR015912 (PROSITE_PATTERNS); IPR009161 (HAMAP); IPR000023 (SUPERFAMILY); IPR000023 (SUPERFAMILY)
Smp_043670.2:pep	6 phosphofructokinase	797	25	0	0.8256	11	P:fructose 6-phosphate metabolic process; P:phosphorylation; F:6-phosphofructokinase activity; C:6-phosphofructokinase complex; F:ATP binding; P:glycolytic process	EC:2.7.1.11	IPR022953 (PRINTS); IPR000023 (PFAM); G3DSA:3.40.50.450 (GENE3D); G3DSA:3.40.50.450 (GENE3D); IPR009161 (PIRSF); IPR009161 (TIGRFAM); PTHR13697:SF4 (PANTHER); PTHR13697 (PANTHER); IPR015912 (PROSITE_PATTERNS); IPR009161 (HAMAP); IPR000023 (SUPERFAMILY); IPR000023 (SUPERFAMILY)
Smp_009690.1:pep	60s acidic ribosomal protein p0	318	25	0	0.832	9	P:embryo development ending in birth or egg hatching; P:nematode larval development; C:ribosome; F:structural constituent of ribosome; P:ribosome biogenesis; P:reproduction; P:growth; P:apoptotic process; P:translational elongation	-	IPR030670 (PIRSF); IPR001790 (PFAM); PF00428 (PFAM); PTHR21141:SF3 (PANTHER); PTHR21141 (PANTHER); SSF160369 (SUPERFAMILY)
Smp_051260.1:pep	60s ribosomal protein l8	259	25	0	0.9204	5	F:structural constituent of ribosome; F:RNA binding; C:large ribosomal subunit; P:translation	-	IPR002171 (PIRSF); IPR022666 (PFAM); IPR022669 (PFAM); IPR014722 (G3DSA:2.30.30.GENE3D); IPR014726 (G3DSA:4.10.950.GENE3D); IPR012340 (G3DSA:2.40.50.GENE3D); PTHR13691:SF16 (PANTHER); IPR002171 (PANTHER); IPR022671 (PROSITE_PATTERNS); IPR023672 (HAMAP); IPR008991 (SUPERFAMILY); IPR012340 (SUPERFAMILY)
Smp_071840.1:pep	6-phosphogluconate decarboxylating	381	25	0	0.7952	5	F:NADP binding; P:pentose biosynthetic process; F:phosphogluconate dehydrogenase (decarboxylating) activity; P:pentose-phosphate shunt, oxidative branch	EC:1.1.1.44	IPR006183 (PRINTS); IPR013328 (G3DSA:1.10.1040.GENE3D); IPR006114 (PFAM); IPR006113 (TIGRFAM); IPR006115 (PFAM); IPR012284 (G3DSA:1.20.5.GENE3D); IPR016040 (G3DSA:3.40.50.GENE3D); PTHR11811 (PANTHER); IPR006184 (PROSITE_PATTERNS); IPR008927 (SUPERFAMILY); SSF51735 (SUPERFAMILY)
Smp_021750.1:pep	7sk snrna methylphosphate capping enzyme	408	25	0	0.5952	2	P:methylation; F:methyltransferase activity	-	IPR029063 (G3DSA:3.40.50.GENE3D); IPR010675 (PFAM); PTHR12315:SF0 (PANTHER); PTHR12315 (PANTHER); IPR024160 (PROSITE_PROFILES); IPR029063 (SUPERFAMILY)
Smp_021750.2:pep	7sk snrna methylphosphate capping enzyme	533	25	0	0.6	2	P:methylation; F:methyltransferase activity	-	IPR010675 (PFAM); IPR029063 (G3DSA:3.40.50.GENE3D); PTHR12315:SF0 (PANTHER); PTHR12315 (PANTHER); IPR024160 (PROSITE_PROFILES); IPR029063 (SUPERFAMILY)
Smp_001020.1:pep	a g-specific adenine dna glycosylase isoform x2	349	25	0	0.6392	6	P:base-excision repair; F:endonuclease activity; F:DNA binding; C:intracellular; F:DNA N-glycosylase activity; F:4 iron, 4 sulfur cluster binding	EC:3.2.2	IPR003265 (SMART); IPR003265 (PFAM); IPR023170 (G3DSA:1.10.1670.GENE3D); IPR011257 (G3DSA:1.10.340.GENE3D); PTHR10359 (PANTHER); PTHR10359:SF24 (PANTHER); PTHR10359:SF24 (PANTHER); PTHR10359 (PANTHER); IPR004036 (PROSITE_PATTERNS); IPR011257 (SUPERFAMILY)
Smp_176000.1:pep	abnormal spindle-like microcephaly-associated protein	1832	25	0	0.5496	3	P:mitotic cell cycle; F:protein binding; P:spindle organization	-	Coil (COILS); IPR000048 (SMART); IPR001715 (SMART); G3DSA:1.20.5.190 (GENE3D); IPR001715 (PFAM); IPR001715 (G3DSA:1.10.418.GENE3D); IPR027401 (G3DSA:4.10.270.GENE3D); IPR000048 (PFAM); IPR029955 (PTHR25069:PANTHER); PTHR25069 (PANTHER); IPR001715 (PROSITE_PROFILES); IPR000048 (PROSITE_PROFILES); IPR001715 (SUPERFAMILY); IPR027417 (SUPERFAMILY)
Smp_176000.2:pep	abnormal spindle-like microcephaly-associated protein	1513	25	0	0.5544	3	P:mitotic cell cycle; F:protein binding; P:spindle organization	-	Coil (COILS); IPR000048 (SMART); IPR001715 (SMART); G3DSA:1.20.5.190 (GENE3D); IPR027401 (G3DSA:4.10.270.GENE3D); IPR001715 (G3DSA:1.10.418.GENE3D); IPR001715 (PFAM); IPR000048 (PFAM); PTHR25069 (PANTHER); IPR029955 (PTHR25069:PANTHER); IPR001715 (PROSITE_PROFILES); IPR000048 (PROSITE_PROFILES); IPR001715 (SUPERFAMILY); IPR027417 (SUPERFAMILY)
Smp_005390.2:pep	acetolactate synthase-like protein	548	25	0	0.7296	9	F:acetolactate synthase activity; C:integral component of membrane; P:metabolic process; F:magnesium ion binding; F:thiamine pyrophosphate binding	EC:2.2.1.6	IPR012000 (PFAM); IPR029061 (G3DSA:3.40.50.GENE3D); IPR029035 (G3DSA:3.40.50.GENE3D); IPR029061 (G3DSA:3.40.50.GENE3D); IPR012001 (PFAM); PTHR18968:SF127 (PANTHER); PTHR18968 (PANTHER); NON_CYTOPLASMIC_DOMAIN (PHOBIUS); SIGNAL_PEPTIDE (PHOBIUS); SIGNAL_PEPTIDE_H_REGION (PHOBIUS); SIGNAL_PEPTIDE_C_REGION (PHOBIUS); SIGNAL_PEPTIDE_N_REGION (PHOBIUS); IPR029061 (SUPERFAMILY); IPR029035 (SUPERFAMILY)…
Smp_057060.1:pep	acetyl coenzyme a hydrolase transferase	483	25	0	0.7584	5	P:acetyl-CoA metabolic process; F:acetate CoA-transferase activity; F:acetyl-CoA hydrolase activity	EC:3.1.2.1; EC:2.8.3.8	G3DSA:3.40.810.20 (GENE3D); IPR026888 (PFAM); IPR003702 (PFAM); G3DSA:3.40.1080.10 (GENE3D); IPR003702 (PTHR21432:PANTHER); PTHR21432 (PANTHER); SSF100950 (SUPERFAMILY); SSF100950 (SUPERFAMILY)
Smp_170980.1:pep	acidic fibroblast growth factor intracellular	738	25	0	0.5332	1	F:protein binding	-	IPR000742 (SMART); G3DSA:2.10.25.10 (GENE3D); G3DSA:2.10.25.10 (GENE3D); G3DSA:2.20.100.10 (GENE3D); IPR013032 (PROSITE_PATTERNS); IPR000742 (PROSITE_PROFILES); SSF57196 (SUPERFAMILY)
Smp_165970.1:pep	acidic fibroblast growth factor intracellular-binding protein isoform x2	822	25	0	0.6648	1	F:fibroblast growth factor binding	-	IPR000742 (SMART); G3DSA:2.10.25.10 (GENE3D); IPR008614 (PFAM); G3DSA:2.170.300.10 (GENE3D); G3DSA:2.20.100.10 (GENE3D); IPR008614 (PANTHER); PTHR13223:SF2 (PANTHER); IPR013032 (PROSITE_PATTERNS); IPR013032 (PROSITE_PATTERNS); IPR013032 (PROSITE_PATTERNS); NON_CYTOPLASMIC_DOMAIN (PHOBIUS); CYTOPLASMIC_DOMAIN (PHOBIUS); TRANSMEMBRANE (PHOBIUS); IPR000742 (PROSITE_PROFILES); IPR000884 (PROSITE_PROF…
Smp_063090.1:pep	aconitate mitochondrial-like	607	25	0	0.82	6	F:isocitrate hydro-lyase (cis-aconitate-forming) activity; F:aconitate hydratase activity; F:citrate dehydratase activity; P:tricarboxylic acid cycle; F:4 iron, 4 sulfur cluster binding	EC:4.2.1.3; EC:4.2.1.4	IPR001030 (PRINTS); IPR006248 (TIGRFAM); IPR000573 (PFAM); IPR015931 (G3DSA:3.30.499.GENE3D); IPR015928 (G3DSA:3.20.19.GENE3D); IPR001030 (PFAM); IPR015932 (G3DSA:3.40.1060.GENE3D); IPR015931 (G3DSA:3.30.499.GENE3D); IPR015937 (PANTHER); PTHR11670:SF33 (PANTHER); IPR018136 (PROSITE_PATTERNS); IPR018136 (PROSITE_PATTERNS); CYTOPLASMIC_DOMAIN (PHOBIUS); NON_CYTOPLASMIC_DOMAIN (PHOBIUS); TRANSMEMBRA…
Smp_202970.1:pep	actin 5c	378	25	0	0.9724	3	C:cytoskeleton; C:cytoplasm; F:ATP binding	-	IPR004000 (PRINTS); IPR004000 (SMART); IPR004000 (PFAM); G3DSA:3.30.420.40 (GENE3D); G3DSA:3.90.640.10 (GENE3D); G3DSA:3.30.420.40 (GENE3D); IPR004000 (PANTHER); PTHR11937:SF187 (PANTHER); IPR020902 (PROSITE_PATTERNS); IPR004001 (PROSITE_PATTERNS); IPR004001 (PROSITE_PATTERNS); SSF53067 (SUPERFAMILY); SSF53067 (SUPERFAMILY)
Smp_161930.1:pep	actin beta gamma 1	317	25	0	0.874	14	P:axon guidance; P:adherens junction organization; C:filamentous actin; P:sarcomere organization; C:cytosol; P:membrane organization; C:myofibril; P:cell junction assembly; F:identical protein binding; C:extracellular exosome; P:Fc-gamma receptor signaling pathway involved in phagocytosis; P:innate immune response; F:ATP binding; F:structural constituent of cytoskeleton	-	IPR004000 (PRINTS); IPR004000 (SMART); G3DSA:3.90.640.10 (GENE3D); G3DSA:3.30.420.40 (GENE3D); IPR004000 (PFAM); G3DSA:2.30.36.70 (GENE3D); IPR004000 (PANTHER); PTHR11937:SF187 (PANTHER); IPR020902 (PROSITE_PATTERNS); IPR004001 (PROSITE_PATTERNS); IPR004001 (PROSITE_PATTERNS); SSF53067 (SUPERFAMILY)
Smp_073940.1:pep	actin-interacting protein 1	632	25	0	0.656	5	P:actin filament depolymerization; P:sarcomere organization; P:phagocytosis; P:imaginal disc-derived wing hair organization; F:actin binding	-	IPR020472 (PRINTS); IPR001680 (SMART); IPR001680 (PFAM); IPR015943 (G3DSA:2.130.10.GENE3D); IPR015943 (G3DSA:2.130.10.GENE3D); PTHR19856 (PANTHER); PTHR19856:SF0 (PANTHER); IPR019775 (PROSITE_PATTERNS); IPR001680 (PROSITE_PROFILES); IPR017986 (PROSITE_PROFILES); IPR017986 (SUPERFAMILY)
Smp_010690.1:pep	actin-related protein 2 3 complex subunit 2	329	25	0	0.784	10	C:Arp2/3 protein complex; C:cell leading edge; C:endosome; C:cell projection; C:focal adhesion; F:actin binding; P:positive regulation of substrate adhesion-dependent cell spreading; C:Golgi apparatus; C:plasma membrane; P:Arp2/3 complex-mediated actin nucleation	-	IPR007188 (PFAM); G3DSA:3.30.1460.20 (GENE3D); G3DSA:3.30.1460.20 (GENE3D); IPR007188 (PANTHER); SSF69645 (SUPERFAMILY); SSF69645 (SUPERFAMILY)
Smp_210740.1:pep	actin-related protein 3	555	25	0	0.868	25	P:positive regulation of dendrite morphogenesis; C:hemidesmosome; C:Golgi membrane; C:lamellipodium; P:establishment or maintenance of cell polarity; C:actin filament; P:cilium morphogenesis; P:response to antibiotic; P:movement of cell or subcellular component; P:Arp2/3 complex-mediated actin nucleation; P:asymmetric cell division; C:cytosol; P:regulation of myosin II filament organization; P:me…	-	IPR004000 (SMART); IPR004000 (PFAM); G3DSA:3.30.420.40 (GENE3D); G3DSA:3.90.640.10 (GENE3D); G3DSA:3.30.420.40 (GENE3D); IPR015623 (PTHR11937:PANTHER); IPR004000 (PANTHER); IPR015623 (PTHR11937:PANTHER); IPR004000 (PANTHER); IPR020902 (PROSITE_PATTERNS); SSF53067 (SUPERFAMILY); SSF53067 (SUPERFAMILY)
Smp_164930.1:pep	activated cdc42 kinase 1	1194	25	0	0.6304	4	F:protein tyrosine kinase activity; P:protein phosphorylation; F:ATP binding; F:protein binding	EC:2.7.10	IPR001245 (PRINTS); IPR020635 (SMART); IPR001452 (SMART); G3DSA:2.30.30.40 (GENE3D); IPR001245 (PFAM); G3DSA:1.10.510.10 (GENE3D); G3DSA:3.30.200.20 (GENE3D); PTHR24418 (PANTHER); PTHR24418:SF11 (PANTHER); IPR017441 (PROSITE_PATTERNS); IPR008266 (PROSITE_PATTERNS); IPR001452 (PROSITE_PROFILES); IPR000719 (PROSITE_PROFILES); IPR011009 (SUPERFAMILY); IPR001452 (SUPERFAMILY)
Smp_122930.1:pep	acyl- dehydrogenase family member mitochondrial	557	25	0	0.5648	8	F:flavin adenine dinucleotide binding; C:dendrite; F:acryloyl-CoA reductase activity; F:acyl-CoA dehydrogenase activity; C:nucleus; C:mitochondrion; P:oxidation-reduction process	EC:1.3.99.3	G3DSA:1.20.140.10 (GENE3D); IPR013786 (PFAM); IPR009075 (PFAM); IPR013786 (G3DSA:1.10.540.GENE3D); PTHR10909:SF121 (PANTHER); PTHR10909 (PANTHER); IPR009075 (SUPERFAMILY); IPR009100 (SUPERFAMILY)
Smp_172390.1:pep	adenosine 3 -phospho 5 -phosphosulfate transporter 1	1484	25	0	0.682	2	P:transmembrane transport; C:integral component of membrane	-	Coil (COILS); Coil (COILS); Coil (COILS); Coil (COILS); Coil (COILS); Coil (COILS); IPR013657 (PFAM); PTHR10778:SF13 (PANTHER); PTHR10778 (PANTHER); TRANSMEMBRANE (PHOBIUS); NON_CYTOPLASMIC_DOMAIN (PHOBIUS); TRANSMEMBRANE (PHOBIUS); TRANSMEMBRANE (PHOBIUS); TRANSMEMBRANE (PHOBIUS); TRANSMEMBRANE (PHOBIUS); CYTOPLASMIC_DOMAIN (PHOBIUS); CYTOPLASMIC_DOMAIN (PHOBIUS); CYTOPLASMIC_DOMAIN (PHOBIUS); N…
Smp_140430.1:pep	adenosine deaminase-like protein isoform x1	345	25	0	0.6212	5	F:metal ion binding; F:deaminase activity; P:purine ribonucleoside monophosphate biosynthetic process; F:hydrolase activity; P:nucleotide metabolic process	-	IPR001365 (PFAM); G3DSA:3.20.20.140 (GENE3D); PTHR11409:SF21 (PANTHER); PTHR11409 (PANTHER); SSF51556 (SUPERFAMILY)
Smp_008360.1:pep	adenosine kinase 2	352	25	0	0.7148	10	F:adenosine kinase activity; P:purine ribonucleoside salvage; F:copper ion binding; F:phosphotransferase activity, alcohol group as acceptor; P:response to trehalose-6-phosphate; P:AMP biosynthetic process; P:phosphorylation; P:response to cadmium ion; C:plasma membrane	EC:2.7.1.20	IPR001805 (PRINTS); G3DSA:3.30.1110.10 (GENE3D); IPR029056 (G3DSA:3.40.1190.GENE3D); IPR011611 (PFAM); IPR001805 (PTHR10584:PANTHER); PTHR10584 (PANTHER); IPR002173 (PROSITE_PATTERNS); IPR029056 (SUPERFAMILY)
Smp_163660.1:pep	adenylate kinase 7	688	25	0	0.6088	7	F:adenylate kinase activity; P:phosphorylation; P:nucleobase-containing compound metabolic process; F:ATP binding; F:cytidylate kinase activity	EC:2.7.4.14; EC:2.7.4.3	Coil (COILS); Coil (COILS); IPR027417 (G3DSA:3.40.50.GENE3D); IPR007858 (PFAM); IPR027417 (G3DSA:3.40.50.GENE3D); PF13207 (PFAM); IPR027417 (G3DSA:3.40.50.GENE3D); IPR016040 (G3DSA:3.40.50.GENE3D); IPR000850 (PANTHER); PTHR23359:SF71 (PANTHER); PTHR23359:SF71 (PANTHER); SSF51735 (SUPERFAMILY); IPR027417 (SUPERFAMILY)
Smp_197230.1:pep	adenylate kinase 8	395	25	0	0.6296	14	P:nucleoside diphosphate phosphorylation; F:nucleoside diphosphate kinase activity; C:cytosol; F:adenylate kinase activity; F:cytidylate kinase activity; P:ventricular system development; F:ATP binding; F:cAMP-dependent protein kinase regulator activity; P:nucleoside triphosphate biosynthetic process; P:signal transduction	EC:2.7.4.14; EC:2.7.4.3; EC:2.7.4.6	IPR000850 (PRINTS); IPR027417 (G3DSA:3.40.50.GENE3D); PF00406 (PFAM); PTHR23359:SF64 (PANTHER); IPR000850 (PANTHER); IPR000850 (HAMAP); IPR027417 (SUPERFAMILY)
Smp_014010.1:pep	adenylyl cyclase-associated protein 1 isoform x2	478	25	0	0.6796	4	P:cell morphogenesis; P:cytoskeleton organization; F:actin binding; C:plasma membrane	-	IPR006599 (SMART); IPR013912 (PFAM); IPR013992 (PFAM); IPR016098 (G3DSA:2.160.20.GENE3D); IPR001837 (PANTHER); IPR028417 (PROSITE_PATTERNS); IPR017901 (PROSITE_PROFILES); IPR013992 (SUPERFAMILY); IPR013912 (SUPERFAMILY)
Smp_035280.1:pep	adenylyltransferase and sulfurtransferase mocs3	506	25	0	0.6452	8	F:nucleotidyltransferase activity; C:cytosol; P:Mo-molybdopterin cofactor biosynthetic process; F:thiosulfate sulfurtransferase activity; F:metal ion binding; F:ATP binding; F:small protein activating enzyme activity; P:tRNA wobble position uridine thiolation	EC:2.8.1.1	IPR001763 (SMART); IPR000594 (PFAM); IPR016040 (G3DSA:3.40.50.GENE3D); IPR001763 (PFAM); IPR001763 (G3DSA:3.40.250.GENE3D); IPR007901 (PFAM); PTHR10953 (PANTHER); PTHR10953:SF102 (PANTHER); PTHR10953 (PANTHER); PTHR10953:SF102 (PANTHER); NON_CYTOPLASMIC_DOMAIN (PHOBIUS); CYTOPLASMIC_DOMAIN (PHOBIUS); TRANSMEMBRANE (PHOBIUS); IPR001763 (PROSITE_PROFILES); IPR028885 (HAMAP); IPR009036 (SUPERFAMILY)…
Smp_138760.1:pep	adp-ribose mitochondrial	261	25	0	0.68	2	F:ADP-ribose diphosphatase activity	EC:3.6.1.13	IPR015797 (G3DSA:3.90.79.GENE3D); IPR000086 (PFAM); PTHR13030 (PANTHER); IPR000086 (PROSITE_PROFILES); IPR015797 (SUPERFAMILY)
Smp_096160.1:pep	adp-ribosylation factor-like protein 13b-like isoform x1	402	25	0	0.6532	6	P:dorsal/ventral pattern formation; C:cilium; P:determination of left/right symmetry; F:GTP binding; P:small GTPase mediated signal transduction; P:intracellular protein transport	-	IPR006689 (PRINTS); IPR006687 (SMART); IPR024156 (SMART); IPR005225 (TIGRFAM); IPR006689 (PFAM); IPR027417 (G3DSA:3.40.50.GENE3D); PTHR11711 (PANTHER); PTHR11711:SF11 (PANTHER); IPR024156 (PROSITE_PROFILES); IPR027417 (SUPERFAMILY)
Smp_165550.1:pep	afg3-like protein 2	662	25	0	0.7076	17	F:zinc ion binding; F:nucleoside-triphosphatase activity; P:righting reflex; P:axonogenesis; C:mitochondrial inner membrane; C:integral component of membrane; P:cristae formation; P:neuromuscular junction development; P:mitochondrial protein processing; F:metalloendopeptidase activity; P:death; P:mitochondrial fusion; P:nerve development; P:protein catabolic process; P:myelination; P:regulation o…	EC:3.4.24; EC:3.6.1.15	Coil (COILS); IPR003593 (SMART); IPR000642 (PFAM); IPR027417 (G3DSA:3.40.50.GENE3D); IPR003959 (PFAM); PTHR23076 (PANTHER); PTHR23076:SF50 (PANTHER); IPR003960 (PROSITE_PATTERNS); CYTOPLASMIC_DOMAIN (PHOBIUS); NON_CYTOPLASMIC_DOMAIN (PHOBIUS); TRANSMEMBRANE (PHOBIUS); NON_CYTOPLASMIC_DOMAIN (PHOBIUS); TRANSMEMBRANE (PHOBIUS); SSF140990 (SUPERFAMILY); IPR027417 (SUPERFAMILY); TMhelix (TMHMM); TMhe…
Smp_135400.1:pep	alanine--trna mitochondrial	1667	25	0	0.5328	7	F:nucleic acid binding; F:alanine-tRNA ligase activity; P:alanyl-tRNA aminoacylation; F:ATP binding; C:cytoplasm	EC:6.1.1.7	IPR002318 (PRINTS); G3DSA:3.30.930.10 (GENE3D); IPR018164 (PFAM); PTHR11777:SF9 (PANTHER); PTHR11777 (PANTHER); IPR018165 (PROSITE_PROFILES); IPR018163 (SUPERFAMILY); SSF55681 (SUPERFAMILY); IPR018162 (SUPERFAMILY)
Smp_022960.1:pep	aldehyde mitochondrial	519	25	0	0.8168	27	F:aldehyde dehydrogenase [NAD(P)+] activity; P:ethanol oxidation; P:xenobiotic metabolic process; P:carbohydrate metabolic process; F:electron carrier activity; P:ethanol catabolic process; C:mitochondrial matrix; P:neurotransmitter biosynthetic process; F:aldehyde dehydrogenase (NAD) activity	EC:1.2.1.5; EC:1.2.1.3	IPR016163 (G3DSA:3.40.309.GENE3D); IPR016162 (G3DSA:3.40.605.GENE3D); IPR015590 (PFAM); PTHR11699 (PANTHER); PTHR11699:SF151 (PANTHER); IPR029510 (PROSITE_PATTERNS); IPR016160 (PROSITE_PATTERNS); IPR016161 (SUPERFAMILY)
Smp_053220.1:pep	aldo-keto reductase family member b4 (aldose reductase)	310	25	0	0.816	7	P:oxidation-reduction process; F:alditol:NADP+ 1-oxidoreductase activity	EC:1.1.1.21	IPR020471 (PRINTS); IPR020471 (PIRSF); IPR023210 (PFAM); IPR023210 (G3DSA:3.20.20.GENE3D); PTHR11732:SF173 (PANTHER); IPR001395 (PANTHER); IPR018170 (PROSITE_PATTERNS); IPR018170 (PROSITE_PATTERNS); IPR018170 (PROSITE_PATTERNS); IPR023210 (SUPERFAMILY)
Smp_053220.2:pep	aldo-keto reductase family member b4 (aldose reductase)	284	25	0	0.7828	7	P:oxidation-reduction process; F:alditol:NADP+ 1-oxidoreductase activity	EC:1.1.1.21	IPR020471 (PRINTS); IPR023210 (G3DSA:3.20.20.GENE3D); IPR023210 (PFAM); IPR001395 (PANTHER); PTHR11732:SF173 (PANTHER); IPR018170 (PROSITE_PATTERNS); IPR018170 (PROSITE_PATTERNS); IPR018170 (PROSITE_PATTERNS); IPR023210 (SUPERFAMILY)
Smp_150700.1:pep	aldo-keto reductase family member b4 (aldose reductase)	310	25	0	0.7652	7	P:oxidation-reduction process; F:alditol:NADP+ 1-oxidoreductase activity	EC:1.1.1.21	IPR020471 (PRINTS); IPR023210 (PFAM); IPR020471 (PIRSF); IPR023210 (G3DSA:3.20.20.GENE3D); IPR001395 (PANTHER); PTHR11732:SF144 (PANTHER); IPR018170 (PROSITE_PATTERNS); IPR018170 (PROSITE_PATTERNS); IPR018170 (PROSITE_PATTERNS); SIGNAL_PEPTIDE_C_REGION (PHOBIUS); SIGNAL_PEPTIDE (PHOBIUS); NON_CYTOPLASMIC_DOMAIN (PHOBIUS); SIGNAL_PEPTIDE_N_REGION (PHOBIUS); SIGNAL_PEPTIDE_H_REGION (PHOBIUS); IPR02…
Smp_042160.1:pep	aldolase	324	25	0	0.936	8	P:glycolytic process; F:fructose-bisphosphate aldolase activity	EC:4.1.2.13	IPR000741 (PFAM); IPR013785 (G3DSA:3.20.20.GENE3D); IPR029769 (PANTHER); IPR029768 (PROSITE_PATTERNS); SSF51569 (SUPERFAMILY)
Smp_042160.2:pep	aldolase	363	25	0	0.9292	8	P:glycolytic process; F:fructose-bisphosphate aldolase activity	EC:4.1.2.13	IPR000741 (PFAM); IPR013785 (G3DSA:3.20.20.GENE3D); IPR029769 (PANTHER); IPR029768 (PROSITE_PATTERNS); SSF51569 (SUPERFAMILY)
Smp_014780.1:pep	alpha- sarcomeric isoform x1	786	25	0	0.7136	4	F:actin binding; P:actin filament bundle assembly; F:calcium ion binding; P:actin crosslink formation	-	Coil (COILS); Coil (COILS); IPR002048 (SMART); IPR001715 (SMART); IPR018159 (SMART); IPR002017 (PFAM); G3DSA:1.20.58.60 (GENE3D); IPR001715 (PFAM); IPR014837 (PFAM); G3DSA:1.20.58.60 (GENE3D); IPR011992 (G3DSA:1.10.238.GENE3D); IPR001715 (G3DSA:1.10.418.GENE3D); IPR011992 (G3DSA:1.10.238.GENE3D); IPR011992 (PFAM); PTHR11915 (PANTHER); IPR018247 (PROSITE_PATTERNS); IPR001715 (PROSITE_PROFILES); IP…
Smp_014780.2:pep	alpha- sarcomeric isoform x2	906	25	0	0.7292	4	F:actin binding; P:actin filament bundle assembly; F:calcium ion binding; P:actin crosslink formation	-	Coil (COILS); Coil (COILS); IPR001715 (SMART); IPR002048 (SMART); IPR018159 (SMART); G3DSA:1.20.58.60 (GENE3D); IPR001715 (PFAM); IPR002017 (PFAM); IPR001715 (G3DSA:1.10.418.GENE3D); IPR011992 (G3DSA:1.10.238.GENE3D); IPR014837 (PFAM); IPR011992 (PFAM); IPR001715 (G3DSA:1.10.418.GENE3D); G3DSA:1.20.58.60 (GENE3D); IPR011992 (G3DSA:1.10.238.GENE3D); PTHR11915 (PANTHER); IPR018247 (PROSITE_PATTERNS…
Smp_027920.1:pep	alpha tubulin	449	25	0	0.9588	8	C:microtubule; P:protein polymerization; P:obsolete GTP catabolic process; P:microtubule-based process; F:GTPase activity; F:structural constituent of cytoskeleton; C:cytoplasm; F:GTP binding	-	Coil (COILS); IPR000217 (PRINTS); IPR002452 (PRINTS); IPR018316 (SMART); IPR003008 (SMART); IPR018316 (PFAM); IPR018316 (G3DSA:3.30.1330.GENE3D); IPR003008 (G3DSA:3.40.50.GENE3D); IPR023123 (G3DSA:1.10.287.GENE3D); IPR003008 (PFAM); IPR000217 (PANTHER); PTHR11588:SF73 (PANTHER); IPR017975 (PROSITE_PATTERNS); IPR008280 (SUPERFAMILY); IPR003008 (SUPERFAMILY)
Smp_090120.2:pep	alpha tubulin	436	25	0	0.9956	8	C:microtubule; P:protein polymerization; P:obsolete GTP catabolic process; P:microtubule-based process; F:GTPase activity; F:structural constituent of cytoskeleton; C:cytoplasm; F:GTP binding	-	IPR000217 (PRINTS); IPR002452 (PRINTS); IPR018316 (SMART); IPR003008 (SMART); IPR018316 (G3DSA:3.30.1330.GENE3D); IPR018316 (PFAM); IPR003008 (G3DSA:3.40.50.GENE3D); IPR023123 (G3DSA:1.10.287.GENE3D); IPR003008 (PFAM); IPR000217 (PANTHER); PTHR11588:SF65 (PANTHER); IPR017975 (PROSITE_PATTERNS); IPR003008 (SUPERFAMILY); IPR008280 (SUPERFAMILY)
Smp_103140.1:pep	alpha tubulin	451	25	0	0.9396	8	C:microtubule; P:protein polymerization; P:obsolete GTP catabolic process; P:microtubule-based process; F:GTPase activity; F:structural constituent of cytoskeleton; C:cytoplasm; F:GTP binding	-	IPR000217 (PRINTS); IPR002452 (PRINTS); IPR018316 (SMART); IPR003008 (SMART); IPR003008 (G3DSA:3.40.50.GENE3D); IPR003008 (PFAM); IPR023123 (G3DSA:1.10.287.GENE3D); IPR018316 (G3DSA:3.30.1330.GENE3D); IPR018316 (PFAM); IPR000217 (PANTHER); PTHR11588:SF73 (PANTHER); IPR017975 (PROSITE_PATTERNS); IPR003008 (SUPERFAMILY); IPR008280 (SUPERFAMILY)
Smp_072870.1:pep	alpha-centractin	375	25	0	0.9164	7	P:antigen processing and presentation of exogenous peptide antigen via MHC class II; C:dynactin complex; P:G2/M transition of mitotic cell cycle; P:vesicle-mediated transport; C:centrosome; F:ATP binding; C:cytosol	-	IPR004000 (PRINTS); IPR004000 (SMART); IPR004000 (PFAM); G3DSA:3.30.420.40 (GENE3D); G3DSA:3.30.420.40 (GENE3D); G3DSA:3.90.640.10 (GENE3D); IPR029909 (PTHR11937:PANTHER); IPR004000 (PANTHER); IPR020902 (PROSITE_PATTERNS); SSF53067 (SUPERFAMILY)
Smp_170840.1:pep	alpha-galactosidase alpha-n-acetylgalactosamini da se	341	25	0	0.6308	2	P:carbohydrate metabolic process; F:hydrolase activity, hydrolyzing O-glycosyl compounds	-	IPR002241 (PRINTS); IPR000111 (PFAM); IPR013785 (G3DSA:3.20.20.GENE3D); IPR013780 (G3DSA:2.60.40.GENE3D); PTHR11452:SF23 (PANTHER); PTHR11452 (PANTHER); IPR017853 (SUPERFAMILY); SSF51011 (SUPERFAMILY)
Smp_179260.1:pep	alpha-galactosidase alpha-n-acetylgalactosamini da se	963	25	0	0.7332	6	F:alpha-N-acetylgalactosaminidase activity; P:carbohydrate catabolic process; C:lysosome; F:protein homodimerization activity; P:glycolipid catabolic process	EC:3.2.1.49	IPR002241 (PRINTS); IPR013785 (G3DSA:3.20.20.GENE3D); IPR000111 (PFAM); IPR013780 (G3DSA:2.60.40.GENE3D); PTHR11452 (PANTHER); PTHR11452:SF23 (PANTHER); IPR000111 (PROSITE_PATTERNS); IPR000111 (PROSITE_PATTERNS); NON_CYTOPLASMIC_DOMAIN (PHOBIUS); CYTOPLASMIC_DOMAIN (PHOBIUS); TRANSMEMBRANE (PHOBIUS); IPR017853 (SUPERFAMILY); IPR017853 (SUPERFAMILY); SSF51011 (SUPERFAMILY); SSF51011 (SUPERFAMILY)
Smp_060950.1:pep	alpha-soluble nsf attachment protein	289	25	0	0.8016	3	C:intracellular; P:intracellular protein transport; F:protein binding	-	Coil (COILS); Coil (COILS); IPR000744 (PRINTS); PF14938 (PFAM); IPR011990 (G3DSA:1.25.40.GENE3D); IPR000744 (PANTHER); PTHR13768:SF11 (PANTHER); SSF48452 (SUPERFAMILY)
Smp_073620.1:pep	aminoacyl trna synthase complex-interacting multifunctional protein 1	298	25	0	0.6816	13	F:protein tyrosine phosphatase activity; C:aminoacyl-tRNA synthetase multienzyme complex; P:negative regulation of endothelial cell proliferation; F:cytokine activity; P:cell-cell signaling; F:methionine-tRNA ligase activity; P:peptidyl-tyrosine dephosphorylation; F:tRNA binding; F:protein homodimerization activity	EC:6.1.1.10; EC:3.1.3.48	IPR012340 (G3DSA:2.40.50.GENE3D); IPR002547 (PFAM); PTHR11586:SF1 (PANTHER); PTHR11586 (PANTHER); IPR002547 (PROSITE_PROFILES); IPR012340 (SUPERFAMILY)
Smp_174530.1:pep	aminopeptidase n	952	25	0	0.664	5	F:metallopeptidase activity; P:proteolysis; F:serine-type endopeptidase activity; F:zinc ion binding; F:aminopeptidase activity	EC:3.4.11; EC:3.4.21	IPR014782 (PRINTS); IPR001254 (SMART); G3DSA:2.40.10.10 (GENE3D); G3DSA:1.10.390.10 (GENE3D); IPR014782 (PFAM); IPR001254 (PFAM); G3DSA:2.40.10.10 (GENE3D); IPR001930 (PANTHER); PTHR11533:SF147 (PANTHER); IPR018114 (PROSITE_PATTERNS); IPR001254 (PROSITE_PROFILES); SSF55486 (SUPERFAMILY); SSF63737 (SUPERFAMILY); IPR009003 (SUPERFAMILY)
Smp_123260.1:pep	an1-type zinc finger protein 4 isoform x4	595	25	0	0.6264	2	F:zinc ion binding; F:protein binding	-	IPR000058 (SMART); IPR000626 (SMART); G3DSA:3.10.20.90 (GENE3D); IPR000058 (G3DSA:4.10.1110.GENE3D); IPR000626 (PFAM); IPR000058 (PFAM); PTHR10666 (PANTHER); IPR000058 (PROSITE_PROFILES); IPR000626 (PROSITE_PROFILES); SSF118310 (SUPERFAMILY); IPR029071 (SUPERFAMILY)
Smp_151380.1:pep	anaphase-promoting complex subunit 1	2723	25	0	0.57	2	F:zinc ion binding; C:anaphase-promoting complex	-	IPR024990 (PANTHER); TRANSMEMBRANE (PHOBIUS); NON_CYTOPLASMIC_DOMAIN (PHOBIUS); TRANSMEMBRANE (PHOBIUS); CYTOPLASMIC_DOMAIN (PHOBIUS); CYTOPLASMIC_DOMAIN (PHOBIUS); NON_CYTOPLASMIC_DOMAIN (PHOBIUS); TRANSMEMBRANE (PHOBIUS)
Smp_135190.1:pep	and pleckstrin domain-containing protein 2	1998	5	0	0.73	4	C:cytoskeleton; C:cytoplasm; F:cytoskeletal protein binding; C:extrinsic component of membrane	-	Coil (COILS)
Smp_084540.1:pep	angiogenic factor with g patch and fha domains 1	597	25	0	0.5912	6	P:positive regulation of protein kinase B signaling; P:angiogenesis; P:vasculogenesis; F:nucleic acid binding; P:venous blood vessel development; F:protein binding	-	Coil (COILS); IPR000467 (SMART); IPR000253 (G3DSA:2.60.200.GENE3D); IPR000467 (PFAM); IPR000253 (PFAM); PTHR23106 (PANTHER); TRANSMEMBRANE (PHOBIUS); CYTOPLASMIC_DOMAIN (PHOBIUS); NON_CYTOPLASMIC_DOMAIN (PHOBIUS); IPR000467 (PROSITE_PROFILES); IPR000253 (PROSITE_PROFILES); IPR008984 (SUPERFAMILY)
Smp_084540.2:pep	angiogenic factor with g patch and fha domains 1	664	25	0	0.5868	7	P:positive regulation of angiogenesis; F:nucleic acid binding; P:positive regulation of endothelial cell proliferation; P:cell adhesion; C:extracellular region; C:perinuclear region of cytoplasm; F:protein binding	-	Coil (COILS); IPR000467 (SMART); IPR000467 (PFAM); IPR000253 (G3DSA:2.60.200.GENE3D); IPR000253 (PFAM); PTHR23106 (PANTHER); IPR000253 (PROSITE_PROFILES); IPR000467 (PROSITE_PROFILES); IPR008984 (SUPERFAMILY)
Smp_145700.1:pep	ankyrin :unc	2000	25	0	0.7368	15	F:cytoskeletal protein binding; P:axon extension; P:cytoskeletal anchoring at plasma membrane; P:neuromuscular junction development; P:microtubule cytoskeleton organization; C:terminal bouton; P:negative regulation of neuromuscular synaptic transmission; P:neuron cellular homeostasis; C:presynaptic membrane; C:neuromuscular junction; P:signal transduction; F:structural constituent of cytoskeleton…	-	IPR002110 (PRINTS); IPR002110 (SMART); IPR000906 (SMART); IPR020683 (PFAM); IPR000488 (PFAM); IPR000906 (PFAM); IPR020683 (G3DSA:1.25.40.GENE3D); PF13637 (PFAM); IPR020683 (G3DSA:1.25.40.GENE3D); IPR020683 (G3DSA:1.25.40.GENE3D); IPR011029 (G3DSA:1.10.533.GENE3D); PTHR24123 (PANTHER); PTHR24123:SF0 (PANTHER); IPR002110 (PROSITE_PROFILES); IPR000906 (PROSITE_PROFILES); IPR020683 (PROSITE_PROFILES)…
Smp_154020.1:pep	ankyrin :unc44	2342	25	0	0.6748	2	P:signal transduction; F:protein binding	-	IPR002110 (PRINTS); IPR000906 (SMART); IPR002110 (SMART); PF13857 (PFAM); PF13637 (PFAM); IPR020683 (G3DSA:1.25.40.GENE3D); IPR020683 (G3DSA:1.25.40.GENE3D); IPR000906 (PFAM); IPR020683 (PFAM); PTHR24123 (PANTHER); PTHR24123:SF0 (PANTHER); IPR020683 (PROSITE_PROFILES); IPR000906 (PROSITE_PROFILES); IPR002110 (PROSITE_PROFILES); SignalP-TM (SIGNALP_GRAM_POSITIVE); IPR020683 (SUPERFAMILY)
Smp_139110.1:pep	ankyrin- partial	957	25	0	0.6572	2	P:signal transduction; F:protein binding	-	IPR002110 (PRINTS); IPR000906 (SMART); IPR002110 (SMART); PF13637 (PFAM); IPR020683 (PFAM); IPR020683 (G3DSA:1.25.40.GENE3D); IPR020683 (G3DSA:1.25.40.GENE3D); IPR000906 (PFAM); IPR020683 (G3DSA:1.25.40.GENE3D); IPR020683 (G3DSA:1.25.40.GENE3D); IPR002110 (PFAM); PTHR24123 (PANTHER); IPR002110 (PROSITE_PROFILES); IPR020683 (PROSITE_PROFILES); IPR000906 (PROSITE_PROFILES); IPR020683 (SUPERFAMILY)
Smp_044800.1:pep	ankyrin repeat and ef-hand domain-containing protein 1	773	25	0	0.5948	2	F:calcium ion binding; F:protein binding	-	IPR002110 (SMART); IPR020683 (PFAM); IPR020683 (G3DSA:1.25.40.GENE3D); IPR020683 (G3DSA:1.25.40.GENE3D); IPR020683 (G3DSA:1.25.40.GENE3D); IPR020683 (G3DSA:1.25.40.GENE3D); PTHR24127:SF1 (PANTHER); PTHR24127 (PANTHER); IPR002110 (PROSITE_PROFILES); IPR002110 (PROSITE_PROFILES); IPR002110 (PROSITE_PROFILES); IPR002110 (PROSITE_PROFILES); IPR002110 (PROSITE_PROFILES); IPR002110 (PROSITE_PROFILES); …
Smp_036090.1:pep	ankyrin repeat and lem domain-containing protein 2	662	25	0	0.598	1	F:protein binding	-	IPR002110 (SMART); IPR020683 (G3DSA:1.25.40.GENE3D); IPR020683 (PFAM); PTHR20976:SF1 (PANTHER); PTHR20976:SF1 (PANTHER); PTHR20976 (PANTHER); PTHR20976 (PANTHER); IPR020683 (PROSITE_PROFILES); IPR020683 (SUPERFAMILY)
Smp_020760.1:pep	ankyrin repeat containing	418	25	0	0.614	4	P:signal transduction; P:proteolysis; F:aspartic-type endopeptidase activity; F:protein binding	EC:3.4.23	IPR002110 (PRINTS); IPR002110 (SMART); IPR020683 (G3DSA:1.25.40.GENE3D); IPR020683 (G3DSA:1.25.40.GENE3D); IPR020683 (PFAM); PF13637 (PFAM); IPR002110 (PFAM); PTHR24198 (PANTHER); IPR020683 (PROSITE_PROFILES); IPR002110 (PROSITE_PROFILES); IPR001995 (PROSITE_PROFILES); IPR020683 (SUPERFAMILY)
Smp_093220.1:pep	ankyrin repeat domain-containing protein 13d	664	25	0	0.6428	1	F:protein binding	-	Coil (COILS); IPR002110 (SMART); IPR020683 (PFAM); IPR021832 (PFAM); IPR020683 (G3DSA:1.25.40.GENE3D); IPR021832 (PANTHER); IPR020683 (PROSITE_PROFILES); IPR002110 (PROSITE_PROFILES); IPR020683 (SUPERFAMILY)
Smp_140520.1:pep	ankyrin repeat domain-containing protein 50	1478	25	0	0.58	1	F:protein binding	-	IPR002110 (SMART); IPR020683 (G3DSA:1.25.40.GENE3D); IPR020683 (G3DSA:1.25.40.GENE3D); IPR020683 (G3DSA:1.25.40.GENE3D); IPR020683 (PFAM); PF13637 (PFAM); IPR020683 (G3DSA:1.25.40.GENE3D); PTHR24151:SF1 (PANTHER); PTHR24151:SF1 (PANTHER); PTHR24151 (PANTHER); PTHR24151:SF1 (PANTHER); PTHR24151 (PANTHER); PTHR24151 (PANTHER); IPR025662 (PROSITE_PATTERNS); IPR002110 (PROSITE_PROFILES); IPR002110 (P…
Smp_140520.2:pep	ankyrin repeat domain-containing protein 50	1781	25	0	0.5788	1	F:protein binding	-	Coil (COILS); IPR002110 (SMART); IPR020683 (G3DSA:1.25.40.GENE3D); PF13637 (PFAM); IPR020683 (PFAM); IPR020683 (G3DSA:1.25.40.GENE3D); IPR020683 (G3DSA:1.25.40.GENE3D); IPR020683 (G3DSA:1.25.40.GENE3D); PTHR24151:SF1 (PANTHER); PTHR24151 (PANTHER); IPR025662 (PROSITE_PATTERNS); IPR020683 (PROSITE_PROFILES); IPR002110 (PROSITE_PROFILES); IPR020683 (SUPERFAMILY); IPR027417 (SUPERFAMILY)
Smp_077720.1:pep	annexin a13 (annexin xiii)	340	25	0	0.6532	2	F:calcium ion binding; F:calcium-dependent phospholipid binding	-	IPR001464 (PRINTS); IPR018502 (SMART); IPR018502 (G3DSA:1.10.220.GENE3D); IPR018502 (G3DSA:1.10.220.GENE3D); IPR018502 (G3DSA:1.10.220.GENE3D); IPR018502 (PFAM); PTHR10502 (PANTHER); SSF47874 (SUPERFAMILY)
Smp_164100.1:pep	annexin a13 isoform x2	352	25	0	0.6624	2	F:calcium ion binding; F:calcium-dependent phospholipid binding	-	IPR001464 (PRINTS); IPR018502 (SMART); IPR018502 (PFAM); IPR018502 (G3DSA:1.10.220.GENE3D); IPR018502 (G3DSA:1.10.220.GENE3D); IPR018502 (G3DSA:1.10.220.GENE3D); PTHR10502 (PANTHER); IPR018252 (PROSITE_PATTERNS); SSF47874 (SUPERFAMILY)
Smp_077880.1:pep	annexin a3 (annexin iii)	291	25	0	0.6772	2	F:calcium ion binding; F:calcium-dependent phospholipid binding	-	IPR018502 (G3DSA:1.10.220.GENE3D); IPR018502 (PFAM); PTHR10502 (PANTHER); SSF47874 (SUPERFAMILY)
Smp_077880.2:pep	annexin a3 (annexin iii)	365	25	0	0.6928	2	F:calcium ion binding; F:calcium-dependent phospholipid binding	-	IPR018502 (G3DSA:1.10.220.GENE3D); PTHR10502 (PANTHER); SignalP-noTM (SIGNALP_EUK); SSF47874 (SUPERFAMILY)
Smp_045560.1:pep	annexin a7	331	25	0	0.7672	3	F:phospholipase inhibitor activity; F:calcium ion binding; F:calcium-dependent phospholipid binding	-	IPR001464 (PRINTS); IPR018502 (SMART); IPR018502 (G3DSA:1.10.220.GENE3D); IPR018502 (PFAM); IPR018502 (G3DSA:1.10.220.GENE3D); IPR018502 (G3DSA:1.10.220.GENE3D); PTHR10502 (PANTHER); PTHR10502:SF63 (PANTHER); IPR018252 (PROSITE_PATTERNS); IPR018252 (PROSITE_PATTERNS); IPR018252 (PROSITE_PATTERNS); SSF47874 (SUPERFAMILY)
Smp_146690.1:pep	annexin a7	706	25	0	0.7376	3	F:phospholipase inhibitor activity; F:calcium ion binding; F:calcium-dependent phospholipid binding	-	IPR001464 (PRINTS); IPR018502 (SMART); IPR018502 (G3DSA:1.10.220.GENE3D); IPR018502 (PFAM); IPR018502 (G3DSA:1.10.220.GENE3D); IPR018502 (G3DSA:1.10.220.GENE3D); IPR018502 (G3DSA:1.10.220.GENE3D); PTHR10502:SF63 (PANTHER); PTHR10502 (PANTHER); IPR018252 (PROSITE_PATTERNS); IPR018252 (PROSITE_PATTERNS); IPR018252 (PROSITE_PATTERNS); SSF47874 (SUPERFAMILY)
Smp_123680.1:pep	anoctamin 8	499	25	0	0.6172	1	C:integral component of membrane	-	IPR007632 (PFAM); IPR007632 (PANTHER); PTHR12308:SF26 (PANTHER); IPR007632 (PANTHER); TRANSMEMBRANE (PHOBIUS); TRANSMEMBRANE (PHOBIUS); NON_CYTOPLASMIC_DOMAIN (PHOBIUS); TRANSMEMBRANE (PHOBIUS); CYTOPLASMIC_DOMAIN (PHOBIUS); TRANSMEMBRANE (PHOBIUS); TRANSMEMBRANE (PHOBIUS); CYTOPLASMIC_DOMAIN (PHOBIUS); CYTOPLASMIC_DOMAIN (PHOBIUS); TRANSMEMBRANE (PHOBIUS); NON_CYTOPLASMIC_DOMAIN (PHOBIUS); NON_C…
Smp_176750.1:pep	ap2-associated protein kinase 1	467	25	0	0.6804	4	P:protein phosphorylation; F:ATP binding; F:protein serine/threonine kinase activity	EC:2.7.11	IPR002290 (SMART); G3DSA:1.10.510.10 (GENE3D); G3DSA:3.30.200.20 (GENE3D); IPR000719 (PFAM); PTHR22967:SF57 (PANTHER); PTHR22967 (PANTHER); IPR008271 (PROSITE_PATTERNS); IPR000719 (PROSITE_PROFILES); IPR011009 (SUPERFAMILY)
Smp_144450.1:pep	apobec1 complementation factor	771	25	0	0.7172	2	F:nucleic acid binding; F:nucleotide binding	-	Coil (COILS); IPR000504 (SMART); IPR000504 (PFAM); IPR012677 (G3DSA:3.30.70.GENE3D); PF14259 (PFAM); IPR012677 (G3DSA:3.30.70.GENE3D); PTHR24012 (PANTHER); PTHR24012:SF297 (PANTHER); IPR000504 (PROSITE_PROFILES); IPR000504 (PROSITE_PROFILES); SSF54928 (SUPERFAMILY); SSF54928 (SUPERFAMILY)
Smp_137540.1:pep	apoptosis-inducing factor mitochondrial	691	25	0	0.5852	5	P:cell redox homeostasis; F:flavin adenine dinucleotide binding; F:oxidoreductase activity; P:oxidation-reduction process; F:protein dimerization activity	-	PR00368 (PRINTS); PR00411 (PRINTS); G3DSA:3.50.50.60 (GENE3D); IPR023753 (PFAM); G3DSA:3.50.50.60 (GENE3D); IPR004099 (G3DSA:3.30.390.GENE3D); IPR029324 (PFAM); PTHR22912:SF7 (PANTHER); PTHR22912 (PANTHER); SSF51905 (SUPERFAMILY); IPR016156 (SUPERFAMILY)
Smp_129670.1:pep	apoptotic enhancer 1 protein	1911	25	0	0.6952	7	C:adherens junction; F:protein tyrosine kinase activator activity; P:positive regulation of protein tyrosine kinase activity; P:transcription, DNA-templated; P:apoptotic process; F:transcription factor binding	-	Coil (COILS); Coil (COILS); IPR002110 (SMART); IPR001452 (SMART); IPR020683 (G3DSA:1.25.40.GENE3D); IPR020683 (PFAM); G3DSA:2.30.30.40 (GENE3D); IPR001452 (PFAM); PTHR24164:SF4 (PANTHER); IPR028320 (PANTHER); IPR002110 (PROSITE_PROFILES); IPR020683 (PROSITE_PROFILES); IPR001452 (PROSITE_PROFILES); IPR020683 (SUPERFAMILY); IPR001452 (SUPERFAMILY)
Smp_073210.1:pep	arfaptin-2 isoform x2	341	25	0	0.5984	1	F:protein domain specific binding	-	Coil (COILS); IPR010504 (SMART); IPR027267 (G3DSA:1.20.1270.GENE3D); IPR010504 (PFAM); IPR030798 (PANTHER); PTHR12141:SF1 (PANTHER); IPR010504 (PROSITE_PROFILES); SSF103657 (SUPERFAMILY)
Smp_196880.1:pep	arf-gap with sh3 ank repeat and ph domain-containing protein partial	1347	25	0	0.5204	8	F:GTPase activator activity; P:regulation of GTPase activity; F:zinc ion binding; F:phospholipid binding; P:filopodium assembly; P:positive regulation of GTPase activity; F:cytoskeletal adaptor activity; F:SH3 domain binding	-	IPR001164 (PRINTS); IPR001452 (PRINTS); IPR001849 (SMART); IPR001452 (SMART); IPR001164 (SMART); IPR001849 (PFAM); IPR001452 (PFAM); IPR027267 (G3DSA:1.20.1270.GENE3D); IPR011993 (G3DSA:2.30.29.GENE3D); IPR020683 (G3DSA:1.25.40.GENE3D); G3DSA:2.30.30.40 (GENE3D); IPR001164 (PFAM); PTHR23180:SF234 (PANTHER); PTHR23180 (PANTHER); IPR002110 (PROSITE_PROFILES); IPR020683 (PROSITE_PROFILES); IPR001164…
Smp_059980.1:pep	arginase- mitochondrial	364	25	0	0.7388	11	C:mitochondrion; P:regulation of L-arginine import; F:metal ion binding; P:ureteric bud development; P:urea cycle; P:negative regulation of striated muscle contraction; F:arginase activity; P:negative regulation of nitric-oxide synthase activity; F:nitric-oxide synthase binding; P:arginine catabolic process to ornithine	EC:3.5.3.1	IPR006035 (PRINTS); IPR014033 (TIGRFAM); IPR023696 (G3DSA:3.40.800.GENE3D); IPR006035 (PFAM); IPR006035 (PANTHER); PTHR11358:SF2 (PANTHER); IPR020855 (PROSITE_PATTERNS); IPR006035 (PROSITE_PROFILES); SSF52768 (SUPERFAMILY)
Smp_194770.1:pep	arginine kinase	730	25	0	0.8048	7	F:metal ion binding; F:oxidoreductase activity; P:phosphorylation; F:ATP binding; P:oxidation-reduction process; F:taurocyamine kinase activity	EC:2.7.3.4	Coil (COILS); IPR022414 (PFAM); IPR022413 (PFAM); IPR022413 (G3DSA:1.10.135.GENE3D); IPR022413 (G3DSA:1.10.135.GENE3D); IPR014746 (G3DSA:3.30.590.GENE3D); PTHR11547:SF18 (PANTHER); IPR000749 (PANTHER); IPR022415 (PROSITE_PATTERNS); IPR022415 (PROSITE_PATTERNS); IPR022414 (PROSITE_PROFILES); IPR022413 (PROSITE_PROFILES); IPR022413 (PROSITE_PROFILES); IPR022414 (PROSITE_PROFILES); SSF55931 (SUPERFA…
Smp_133280.1:pep	arginine--trna cytoplasmic	622	25	0	0.7476	7	P:arginyl-tRNA aminoacylation; C:mitochondrion; F:ATP binding; F:arginine-tRNA ligase activity; C:nucleus	EC:6.1.1.19	Coil (COILS); IPR001278 (PRINTS); IPR005148 (SMART); IPR008909 (SMART); IPR009080 (G3DSA:1.10.730.GENE3D); IPR005148 (G3DSA:3.30.1360.GENE3D); IPR005148 (PFAM); IPR008909 (PFAM); IPR001278 (TIGRFAM); IPR014729 (G3DSA:3.40.50.GENE3D); IPR001278 (PFAM); PTHR11956:SF1 (PANTHER); IPR001278 (PANTHER); IPR001412 (PROSITE_PATTERNS); IPR009080 (SUPERFAMILY); IPR005148 (SUPERFAMILY); SSF52374 (SUPERFAMILY)
Smp_105950.1:pep	armadillo repeat-containing protein 3	855	25	0	0.5624	1	F:protein binding	-	IPR000225 (SMART); IPR011989 (G3DSA:1.25.10.GENE3D); IPR011989 (G3DSA:1.25.10.GENE3D); PF14381 (PFAM); IPR000225 (PFAM); PTHR23315:SF48 (PANTHER); PTHR23315 (PANTHER); IPR000225 (PROSITE_PROFILES); IPR016024 (SUPERFAMILY)
Smp_176850.1:pep	armadillo repeat-containing protein 4	723	25	0	0.8024	1	F:protein binding	-	IPR000225 (SMART); IPR000225 (PFAM); IPR011989 (G3DSA:1.25.10.GENE3D); PTHR23315 (PANTHER); IPR026959 (PTHR23315:PANTHER); IPR000225 (PROSITE_PROFILES); IPR000225 (PROSITE_PROFILES); IPR000225 (PROSITE_PROFILES); IPR016024 (SUPERFAMILY); IPR016024 (SUPERFAMILY)
Smp_173990.1:pep	armadillo segment polarity protein	933	25	0	0.7164	22	C:recycling endosome membrane; C:trans-Golgi network; P:melanosome transport; P:cell adhesion; C:phagocytic vesicle; F:GTP binding; P:vesicle-mediated transport; P:small GTPase mediated signal transduction; P:protein localization to plasma membrane; P:positive regulation of axon extension; C:cleavage furrow; C:protein complex; C:cytoskeleton; C:axon; C:perinuclear region of cytoplasm; F:GTPase ac…	-	PR00449 (PRINTS); IPR003578 (SMART); IPR003579 (SMART); IPR002041 (SMART); IPR020849 (SMART); IPR000225 (SMART); IPR027417 (G3DSA:3.40.50.GENE3D); IPR011989 (G3DSA:1.25.10.GENE3D); IPR001806 (PFAM); IPR000225 (PFAM); IPR005225 (TIGRFAM); PTHR24073 (PANTHER); PTHR24073:SF87 (PANTHER); IPR000225 (PROSITE_PROFILES); PS51419 (PROSITE_PROFILES); IPR027417 (SUPERFAMILY); IPR016024 (SUPERFAMILY)
Smp_033760.1:pep	armadillo type fold	570	25	0	0.646	4	F:protein binding; F:protein transporter activity; P:nucleocytoplasmic transport	-	IPR000357 (PFAM); IPR011989 (G3DSA:1.25.10.GENE3D); IPR027140 (PTHR10527:PANTHER); PTHR10527 (PANTHER); IPR016024 (SUPERFAMILY)
Smp_033760.2:pep	armadillo type fold	678	25	0	0.652	4	F:protein binding; F:protein transporter activity; P:nucleocytoplasmic transport	-	IPR000357 (PFAM); IPR011989 (G3DSA:1.25.10.GENE3D); PTHR10527 (PANTHER); PTHR10527 (PANTHER); IPR027140 (PTHR10527:PANTHER); IPR027140 (PTHR10527:PANTHER); IPR016024 (SUPERFAMILY)
Smp_041450.1:pep	asparagine--trna cytoplasmic	543	25	0	0.77	7	F:asparagine-tRNA ligase activity; P:asparaginyl-tRNA aminoacylation; F:nucleic acid binding; C:mitochondrion; F:ATP binding	EC:6.1.1.22	IPR002312 (PRINTS); IPR004365 (PFAM); G3DSA:3.30.930.10 (GENE3D); IPR004522 (TIGRFAM); IPR004364 (PFAM); IPR012340 (G3DSA:2.40.50.GENE3D); IPR018150 (PANTHER); IPR004522 (PTHR22594:PANTHER); IPR006195 (PROSITE_PROFILES); SSF55681 (SUPERFAMILY); IPR012340 (SUPERFAMILY)
Smp_064380.1:pep	aspartate aminotransferase	386	25	0	0.7544	15	F:pyridoxal phosphate binding; P:cellular amino acid metabolic process; P:biosynthetic process; F:L-aspartate:2-oxoglutarate aminotransferase activity; F:L-phenylalanine:2-oxoglutarate aminotransferase activity	EC:2.6.1.9; EC:2.6.1.57; EC:2.6.1.5; EC:2.6.1.1	IPR000796 (PRINTS); IPR004839 (PFAM); IPR015422 (G3DSA:3.90.1150.GENE3D); IPR015421 (G3DSA:3.40.640.GENE3D); IPR000796 (PANTHER); IPR004838 (PROSITE_PATTERNS); IPR015424 (SUPERFAMILY)
Smp_053510.1:pep	aspartate--trna cytoplasmic	526	25	0	0.8088	7	F:nucleic acid binding; P:aspartyl-tRNA aminoacylation; F:ATP binding; F:aspartate-tRNA ligase activity; C:cytoplasm	EC:6.1.1.12	IPR002312 (PRINTS); IPR004365 (PFAM); IPR004364 (PFAM); IPR004523 (TIGRFAM); IPR012340 (G3DSA:2.40.50.GENE3D); G3DSA:3.30.930.10 (GENE3D); IPR004523 (PTHR22594:PANTHER); IPR018150 (PANTHER); IPR006195 (PROSITE_PROFILES); SSF55681 (SUPERFAMILY); IPR012340 (SUPERFAMILY)
Smp_053510.2:pep	aspartate--trna cytoplasmic	375	25	0	0.79	7	F:nucleic acid binding; P:aspartyl-tRNA aminoacylation; F:ATP binding; F:aspartate-tRNA ligase activity; C:cytoplasm	EC:6.1.1.12	IPR002312 (PRINTS); G3DSA:3.30.930.10 (GENE3D); IPR012340 (G3DSA:2.40.50.GENE3D); IPR004365 (PFAM); IPR004364 (PFAM); IPR004523 (PTHR22594:PANTHER); IPR018150 (PANTHER); IPR006195 (PROSITE_PROFILES); SSF55681 (SUPERFAMILY); IPR012340 (SUPERFAMILY)
Smp_210600.1:pep	aspartyl aminopeptidase	840	9	0	0.7544	4	P:proteolysis; F:DNA binding; F:zinc ion binding; F:aminopeptidase activity	EC:3.4.11	IPR007889 (PFAM)
Smp_068440.1:pep	atp dependent rna helicase ddx3x	944	25	0	0.7788	4	F:nucleic acid binding; F:ATP-dependent helicase activity; P:obsolete ATP catabolic process; F:ATP binding	-	IPR001650 (SMART); IPR014001 (SMART); IPR027417 (G3DSA:3.40.50.GENE3D); IPR011545 (PFAM); IPR001650 (PFAM); IPR027417 (G3DSA:3.40.50.GENE3D); PTHR24031 (PANTHER); PTHR24031:SF9 (PANTHER); IPR000629 (PROSITE_PATTERNS); IPR014001 (PROSITE_PROFILES); IPR001650 (PROSITE_PROFILES); IPR014014 (PROSITE_PROFILES); IPR027417 (SUPERFAMILY)
Smp_154530.1:pep	atp synthase b mitochondrial	297	25	0	0.66	4	F:hydrogen ion transmembrane transporter activity; C:mitochondrial proton-transporting ATP synthase complex, coupling factor F(o); P:ATP synthesis coupled proton transport; F:hydrolase activity	-	IPR008688 (PFAM); PTHR12733:SF3 (PANTHER); IPR013837 (PANTHER); NON_CYTOPLASMIC_DOMAIN (PHOBIUS); TRANSMEMBRANE (PHOBIUS); TRANSMEMBRANE (PHOBIUS); CYTOPLASMIC_DOMAIN (PHOBIUS); CYTOPLASMIC_DOMAIN (PHOBIUS); SSF161060 (SUPERFAMILY); TMhelix (TMHMM); TMhelix (TMHMM)
Smp_033670.3:pep	atp synthase gamma subunit	269	25	0	0.834	5	C:proton-transporting ATP synthase complex, catalytic core F(1); P:ATP synthesis coupled proton transport; F:proton-transporting ATPase activity, rotational mechanism; F:proton-transporting ATP synthase activity, rotational mechanism	-	IPR000131 (PRINTS); G3DSA:1.10.287.80 (GENE3D); G3DSA:3.40.1380.10 (GENE3D); IPR000131 (TIGRFAM); IPR000131 (PFAM); IPR000131 (PANTHER); IPR023633 (SUPERFAMILY)
Smp_033670.4:pep	atp synthase gamma subunit	259	25	0	0.808	5	C:proton-transporting ATP synthase complex, catalytic core F(1); P:ATP synthesis coupled proton transport; F:proton-transporting ATPase activity, rotational mechanism; F:proton-transporting ATP synthase activity, rotational mechanism	-	IPR000131 (PRINTS); G3DSA:1.10.287.80 (GENE3D); IPR000131 (PFAM); G3DSA:3.40.1380.10 (GENE3D); IPR000131 (PANTHER); IPR023633 (SUPERFAMILY)
Smp_033670.5:pep	atp synthase gamma subunit	292	25	0	0.8436	5	C:proton-transporting ATP synthase complex, catalytic core F(1); P:ATP synthesis coupled proton transport; F:proton-transporting ATPase activity, rotational mechanism; F:proton-transporting ATP synthase activity, rotational mechanism	-	IPR000131 (PRINTS); G3DSA:3.40.1380.10 (GENE3D); PIRSF039089 (PIRSF); IPR000131 (PFAM); IPR000131 (TIGRFAM); G3DSA:1.10.287.80 (GENE3D); IPR000131 (PANTHER); IPR023632 (PROSITE_PATTERNS); IPR023633 (SUPERFAMILY)
Smp_002880.1:pep	atp synthase subunit mitochondrial	547	25	0	0.904	16	F:proton-transporting ATPase activity, rotational mechanism; C:COP9 signalosome; F:proton-transporting ATP synthase activity, rotational mechanism; P:ATP hydrolysis coupled proton transport; F:MHC class I protein binding; C:mitochondrial proton-transporting ATP synthase complex; C:proton-transporting ATP synthase complex, catalytic core F(1); P:negative regulation of endothelial cell proliferatio…	-	IPR004100 (PFAM); G3DSA:1.20.150.20 (GENE3D); IPR005294 (PIRSF); IPR000793 (PFAM); IPR027417 (G3DSA:3.40.50.GENE3D); IPR023366 (G3DSA:2.40.30.GENE3D); IPR000194 (PFAM); IPR005294 (TIGRFAM); PTHR15184 (PANTHER); PTHR15184:SF39 (PANTHER); IPR020003 (PROSITE_PATTERNS); IPR005294 (HAMAP); IPR000793 (SUPERFAMILY); IPR027417 (SUPERFAMILY); IPR004100 (SUPERFAMILY)
Smp_038100.1:pep	atp synthase subunit mitochondrial	517	25	0	0.9096	5	F:proton-transporting ATP synthase activity, rotational mechanism; P:ATP hydrolysis coupled proton transport; C:proton-transporting ATP synthase complex, catalytic core F(1); P:ATP synthesis coupled proton transport; F:ATP binding	-	IPR003593 (SMART); PIRSF039072 (PIRSF); IPR000793 (PFAM); G3DSA:2.40.10.170 (GENE3D); IPR027417 (G3DSA:3.40.50.GENE3D); IPR004100 (PFAM); IPR005722 (TIGRFAM); IPR000194 (PFAM); IPR024034 (G3DSA:1.10.1140.GENE3D); PTHR15184:SF32 (PANTHER); PTHR15184 (PANTHER); IPR020003 (PROSITE_PATTERNS); IPR005722 (HAMAP); SignalP-TM (SIGNALP_GRAM_POSITIVE); IPR004100 (SUPERFAMILY); IPR027417 (SUPERFAMILY); IPR0…
Smp_079220.1:pep	atp:adp antiporter	276	25	0	0.7356	4	C:mitochondrial inner membrane; P:transmembrane transport; C:integral component of membrane; F:transporter activity	-	IPR002113 (PRINTS); IPR002067 (PRINTS); IPR018108 (PFAM); IPR023395 (G3DSA:1.50.40.GENE3D); PTHR24089:SF31 (PANTHER); PTHR24089 (PANTHER); NON_CYTOPLASMIC_DOMAIN (PHOBIUS); CYTOPLASMIC_DOMAIN (PHOBIUS); TRANSMEMBRANE (PHOBIUS); CYTOPLASMIC_DOMAIN (PHOBIUS); TRANSMEMBRANE (PHOBIUS); IPR018108 (PROSITE_PROFILES); IPR023395 (SUPERFAMILY); TMhelix (TMHMM); TMhelix (TMHMM)
Smp_179290.1:pep	atpase family aaa domain-containing protein partial	1595	25	0	0.634	4	F:nucleoside-triphosphatase activity; F:ATP binding; F:DNA binding; F:protein binding	EC:3.6.1.15	IPR001487 (PRINTS); IPR003593 (SMART); IPR001487 (SMART); IPR003959 (PFAM); IPR027417 (G3DSA:3.40.50.GENE3D); IPR001487 (G3DSA:1.20.920.GENE3D); G3DSA:1.10.8.60 (GENE3D); IPR001487 (PFAM); PTHR23069:SF0 (PANTHER); PTHR23069:SF0 (PANTHER); PTHR23069 (PANTHER); PTHR23069 (PANTHER); IPR003960 (PROSITE_PATTERNS); IPR001487 (PROSITE_PROFILES); IPR027417 (SUPERFAMILY); IPR001487 (SUPERFAMILY)
Smp_127730.1:pep	atp-citrate synthase isoform x3	671	25	0	0.7868	8	C:cytoplasm; P:cellular carbohydrate metabolic process; F:ATP citrate synthase activity; F:ATP binding; F:succinate-CoA ligase (ADP-forming) activity; F:cofactor binding; F:lyase activity	EC:2.3.3.8; EC:6.2.1.5	IPR005810 (PRINTS); IPR002020 (PFAM); IPR016102 (G3DSA:3.40.50.GENE3D); IPR016040 (G3DSA:3.40.50.GENE3D); IPR005811 (PFAM); IPR016142 (G3DSA:1.10.580.GENE3D); IPR016143 (G3DSA:1.10.230.GENE3D); PTHR23118 (PANTHER); IPR005810 (PROSITE_PATTERNS); TRANSMEMBRANE (PHOBIUS); NON_CYTOPLASMIC_DOMAIN (PHOBIUS); CYTOPLASMIC_DOMAIN (PHOBIUS); IPR016141 (SUPERFAMILY)
Smp_063480.1:pep	atp-dependent clp protease atp-binding subunit clpx- mitochondrial	320	25	0	0.7808	6	F:peptidase activity; P:protein folding; F:ATP binding; F:unfolded protein binding; F:nucleoside-triphosphatase activity; P:proteolysis	EC:3.6.1.15	IPR019489 (SMART); IPR003959 (PFAM); G3DSA:1.10.8.60 (GENE3D); IPR027417 (G3DSA:3.40.50.GENE3D); IPR019489 (PFAM); IPR004487 (PTHR11262:PANTHER); PTHR11262 (PANTHER); IPR027417 (SUPERFAMILY)
Smp_035030.1:pep	atp-dependent rna helicase a	1289	25	0	0.7152	3	F:nucleic acid binding; F:ATP binding; F:ATP-dependent helicase activity	-	Coil (COILS); IPR014001 (SMART); IPR001650 (SMART); IPR007502 (SMART); IPR014720 (SMART); IPR001650 (PFAM); IPR027417 (G3DSA:3.40.50.GENE3D); IPR027417 (G3DSA:3.40.50.GENE3D); IPR011709 (PFAM); IPR014720 (G3DSA:3.30.160.GENE3D); IPR014720 (PFAM); IPR007502 (PFAM); PTHR18934:SF84 (PANTHER); PTHR18934 (PANTHER); IPR002464 (PROSITE_PATTERNS); NON_CYTOPLASMIC_DOMAIN (PHOBIUS); TRANSMEMBRANE (PHOBIUS)…
Smp_033710.1:pep	atp-dependent rna helicase ddx3x isoform x4	637	25	0	0.766	4	C:cytoplasm; F:ATP-dependent helicase activity; F:nucleic acid binding; F:ATP binding	-	IPR014001 (SMART); IPR001650 (SMART); IPR027417 (G3DSA:3.40.50.GENE3D); IPR011545 (PFAM); IPR027417 (G3DSA:3.40.50.GENE3D); IPR001650 (PFAM); PTHR24031 (PANTHER); PTHR24031:SF9 (PANTHER); IPR000629 (PROSITE_PATTERNS); IPR014001 (PROSITE_PROFILES); IPR001650 (PROSITE_PROFILES); IPR014014 (PROSITE_PROFILES); IPR027417 (SUPERFAMILY)
Smp_131770.1:pep	atp-dependent rna helicase ddx42	840	25	0	0.712	3	F:nucleic acid binding; F:ATP binding; F:ATP-dependent helicase activity	-	IPR014001 (SMART); IPR001650 (SMART); IPR011545 (PFAM); IPR027417 (G3DSA:3.40.50.GENE3D); IPR001650 (PFAM); IPR027417 (G3DSA:3.40.50.GENE3D); PTHR24031:SF125 (PANTHER); PTHR24031 (PANTHER); IPR000629 (PROSITE_PATTERNS); IPR001650 (PROSITE_PROFILES); IPR014014 (PROSITE_PROFILES); IPR014001 (PROSITE_PROFILES); IPR027417 (SUPERFAMILY)
Smp_211160.1:pep	atp-dependent rna helicase dhx33	771	25	0	0.5952	7	C:nucleolus; F:activating transcription factor binding; F:ATP-dependent helicase activity; P:positive regulation of transcription from RNA polymerase I promoter; F:ATP binding; F:rDNA binding; C:nucleoplasm	-	IPR014001 (SMART); IPR007502 (SMART); IPR001650 (SMART); IPR027417 (G3DSA:3.40.50.GENE3D); IPR007502 (PFAM); IPR011709 (PFAM); IPR011545 (PFAM); IPR027417 (G3DSA:3.40.50.GENE3D); IPR001650 (PFAM); PTHR18934:SF96 (PANTHER); PTHR18934 (PANTHER); TRANSMEMBRANE (PHOBIUS); NON_CYTOPLASMIC_DOMAIN (PHOBIUS); NON_CYTOPLASMIC_DOMAIN (PHOBIUS); TRANSMEMBRANE (PHOBIUS); CYTOPLASMIC_DOMAIN (PHOBIUS); IPR0140…
Smp_142620.1:pep	atrial natriuretic peptide receptor 1-like isoform x1	1560	25	0	0.666	9	P:protein phosphorylation; P:intracellular signal transduction; F:guanylate cyclase activity; F:protein kinase activity; C:integral component of membrane; F:ATP binding; P:cGMP biosynthetic process	EC:4.6.1.2	Coil (COILS); IPR001170 (PRINTS); IPR001054 (SMART); IPR001828 (PFAM); IPR001054 (PFAM); IPR011645 (PFAM); IPR001245 (PFAM); G3DSA:3.40.50.2300 (GENE3D); G3DSA:3.40.50.2300 (GENE3D); IPR001054 (G3DSA:3.30.70.GENE3D); G3DSA:3.30.200.20 (GENE3D); G3DSA:1.10.510.10 (GENE3D); PTHR11920:SF281 (PANTHER); PTHR11920 (PANTHER); IPR018297 (PROSITE_PATTERNS); CYTOPLASMIC_DOMAIN (PHOBIUS); TRANSMEMBRANE (PHO…
Smp_157150.1:pep	at-rich interactive domain-containing protein 2	1356	25	0	0.5148	4	F:metal ion binding; F:DNA binding; C:nucleus; P:regulation of transcription, DNA-templated	-	IPR001606 (SMART); SM01014 (SMART); IPR001606 (PFAM); IPR011991 (G3DSA:1.10.10.GENE3D); IPR001606 (G3DSA:1.10.150.GENE3D); PTHR22970 (PANTHER); PTHR22970 (PANTHER); PTHR22970:SF14 (PANTHER); PTHR22970 (PANTHER); PTHR22970:SF14 (PANTHER); PTHR22970:SF14 (PANTHER); PTHR22970 (PANTHER); IPR007087 (PROSITE_PATTERNS); IPR001606 (PROSITE_PROFILES); IPR003150 (PROSITE_PROFILES); IPR001606 (SUPERFAMILY)
Smp_124780.1:pep	at-rich interactive domain-containing protein 4b	1956	25	0	0.638	2	C:nucleus; F:DNA binding	-	IPR001606 (SMART); SM01014 (SMART); IPR025995 (PFAM); IPR001606 (G3DSA:1.10.150.GENE3D); IPR001606 (PFAM); PTHR13964 (PANTHER); PTHR13964:SF20 (PANTHER); PTHR13964 (PANTHER); PTHR13964:SF20 (PANTHER); PTHR13964 (PANTHER); IPR001606 (PROSITE_PROFILES); IPR016197 (SUPERFAMILY); IPR001606 (SUPERFAMILY)
Smp_162710.1:pep	aurora kinase a	376	25	0	0.7172	21	C:spindle pole centrosome; P:regulation of protein stability; F:protein kinase binding; P:spindle organization; F:protein serine/threonine/tyrosine kinase activity; C:cytosol; P:protein autophosphorylation; P:cell projection organization; F:protein serine/threonine kinase activity; F:ubiquitin protein ligase binding; P:phosphatidylinositol-mediated signaling; C:midbody; P:positive regulation of m…	EC:2.7.12.1; EC:2.7.11	IPR002290 (SMART); IPR000719 (PFAM); G3DSA:3.30.200.20 (GENE3D); G3DSA:1.10.510.10 (GENE3D); IPR030616 (PANTHER); IPR017441 (PROSITE_PATTERNS); IPR008271 (PROSITE_PATTERNS); IPR000719 (PROSITE_PROFILES); IPR011009 (SUPERFAMILY)
Smp_171750.1:pep	axis inhibition protein axin	1046	25	0	0.6416	4	F:signal transducer activity; C:intracellular; P:termination of G-protein coupled receptor signaling pathway; P:multicellular organismal development	-	Coil (COILS); IPR001158 (SMART); IPR016137 (SMART); G3DSA:1.10.167.10 (GENE3D); IPR001158 (PFAM); IPR024066 (G3DSA:1.10.196.GENE3D); IPR014936 (PFAM); IPR016137 (PFAM); PTHR10845 (PANTHER); IPR001158 (PROSITE_PROFILES); IPR016137 (PROSITE_PROFILES); IPR016137 (SUPERFAMILY); IPR029071 (SUPERFAMILY)
Smp_151220.1:pep	beta 13 n galactosyltransferase	1243	25	0	0.5596	5	C:Golgi apparatus; F:ganglioside galactosyltransferase activity; P:protein glycosylation; C:integral component of membrane	EC:2.4.1.62	IPR002659 (PFAM); IPR002659 (PANTHER); PTHR11214:SF90 (PANTHER); NON_CYTOPLASMIC_DOMAIN (PHOBIUS); TRANSMEMBRANE (PHOBIUS); CYTOPLASMIC_DOMAIN (PHOBIUS); TMhelix (TMHMM)
Smp_043390.1:pep	beta d xylosidase 2	784	25	0	0.5448	2	P:carbohydrate metabolic process; F:hydrolase activity, hydrolyzing O-glycosyl compounds	-	IPR001764 (G3DSA:3.20.20.GENE3D); IPR002772 (PFAM); IPR002772 (G3DSA:3.40.50.GENE3D); IPR001764 (PFAM); IPR026891 (PFAM); IPR026892 (PANTHER); PTHR30620:SF13 (PANTHER); PTHR30620:SF13 (PANTHER); IPR019800 (PROSITE_PATTERNS); SIGNAL_PEPTIDE_C_REGION (PHOBIUS); SIGNAL_PEPTIDE_H_REGION (PHOBIUS); NON_CYTOPLASMIC_DOMAIN (PHOBIUS); SIGNAL_PEPTIDE_N_REGION (PHOBIUS); SIGNAL_PEPTIDE (PHOBIUS); IPR017853…
Smp_134300.1:pep	beta-hexosaminidase subunit beta-like	826	25	0	0.6428	14	P:nucleoside diphosphate phosphorylation; F:nucleoside diphosphate kinase activity; F:beta-N-acetylhexosaminidase activity; P:cell redox homeostasis; P:carbohydrate metabolic process; P:UTP biosynthetic process; F:ATP binding; P:GTP biosynthetic process; P:CTP biosynthetic process	EC:3.2.1.52; EC:2.7.4.6	IPR025705 (PRINTS); IPR013781 (G3DSA:3.20.20.GENE3D); IPR015883 (PFAM); IPR029018 (G3DSA:3.30.379.GENE3D); IPR029019 (PFAM); PTHR22600:SF5 (PANTHER); PTHR22600 (PANTHER); PTHR22600:SF5 (PANTHER); CYTOPLASMIC_DOMAIN (PHOBIUS); TRANSMEMBRANE (PHOBIUS); NON_CYTOPLASMIC_DOMAIN (PHOBIUS); IPR029018 (SUPERFAMILY); IPR017853 (SUPERFAMILY); TMhelix (TMHMM)
Smp_154270.1:pep	bifunctional 3 -phosphoadenosine 5 -phosphosulfate synthase partial	613	25	0	0.7868	8	F:sulfate adenylyltransferase (ATP) activity; P:phosphorylation; P:blood coagulation; F:ATP binding; P:sulfate assimilation; F:adenylylsulfate kinase activity; P:bone development	EC:2.7.7.4; EC:2.7.1.25	IPR024951 (PFAM); IPR002891 (TIGRFAM); IPR002891 (PFAM); IPR002650 (TIGRFAM); IPR027417 (G3DSA:3.40.50.GENE3D); G3DSA:3.10.400.10 (GENE3D); IPR014729 (G3DSA:3.40.50.GENE3D); IPR025980 (PFAM); PTHR11055 (PANTHER); IPR002891 (HAMAP); IPR027417 (SUPERFAMILY); SSF52374 (SUPERFAMILY); IPR015947 (SUPERFAMILY)
Smp_138930.1:pep	bifunctional glutamate proline--trna partial	1306	25	0	0.73	16	C:cytosol; P:negative regulation of translation; P:cellular response to interferon-gamma; P:glutamyl-tRNA aminoacylation; F:proline-tRNA ligase activity; P:protein complex assembly; F:ATP binding; F:protein binding; F:RNA stem-loop binding; C:ribonucleoprotein complex; F:glutamate-tRNA ligase activity; P:prolyl-tRNA aminoacylation	EC:6.1.1.17; EC:6.1.1.15	Coil (COILS); IPR000924 (PRINTS); IPR016061 (SMART); IPR016061 (G3DSA:3.30.110.GENE3D); IPR004499 (TIGRFAM); IPR020058 (PFAM); IPR020056 (G3DSA:2.40.240.GENE3D); IPR004526 (TIGRFAM); IPR020061 (G3DSA:1.10.1160.GENE3D); G3DSA:3.30.930.10 (GENE3D); IPR002314 (PFAM); IPR014729 (G3DSA:3.40.50.GENE3D); IPR020059 (PFAM); IPR016061 (PFAM); IPR010987 (G3DSA:1.20.1050.GENE3D); IPR004154 (G3DSA:3.40.50.GEN…
Smp_138930.2:pep	bifunctional glutamate proline--trna partial	1339	25	0	0.73	16	C:cytosol; P:negative regulation of translation; P:cellular response to interferon-gamma; P:glutamyl-tRNA aminoacylation; F:proline-tRNA ligase activity; P:protein complex assembly; F:ATP binding; F:protein binding; F:RNA stem-loop binding; C:ribonucleoprotein complex; F:glutamate-tRNA ligase activity; P:prolyl-tRNA aminoacylation	EC:6.1.1.17; EC:6.1.1.15	Coil (COILS); IPR000924 (PRINTS); IPR016061 (SMART); IPR016061 (PFAM); IPR002314 (PFAM); IPR014729 (G3DSA:3.40.50.GENE3D); IPR020056 (G3DSA:2.40.240.GENE3D); IPR004526 (TIGRFAM); IPR004154 (G3DSA:3.40.50.GENE3D); G3DSA:3.90.800.10 (GENE3D); G3DSA:3.30.930.10 (GENE3D); IPR020058 (PFAM); IPR020059 (PFAM); IPR010987 (G3DSA:1.20.1050.GENE3D); IPR020056 (G3DSA:2.40.240.GENE3D); IPR004499 (TIGRFAM); IP…
Smp_128990.1:pep	biorientation of chromosomes in cell division protein 1	706	25	0	0.6608	1	P:cell division	-	Coil (COILS); PF05205 (PFAM); IPR026955 (PANTHER); PTHR31532:SF1 (PANTHER); PD486480 (PRODOM)
Smp_124450.1:pep	bone morphogenetic protein receptor type-1a	952	25	0	0.5336	7	F:transforming growth factor beta-activated receptor activity; P:transmembrane receptor protein serine/threonine kinase signaling pathway; P:protein phosphorylation; F:ATP binding; C:membrane; F:receptor signaling protein serine/threonine kinase activity	EC:2.7.11	IPR002290 (SMART); G3DSA:3.30.200.20 (GENE3D); IPR000719 (PFAM); G3DSA:1.10.510.10 (GENE3D); IPR000472 (PFAM); IPR000333 (PANTHER); IPR008271 (PROSITE_PATTERNS); IPR017441 (PROSITE_PATTERNS); CYTOPLASMIC_DOMAIN (PHOBIUS); TRANSMEMBRANE (PHOBIUS); NON_CYTOPLASMIC_DOMAIN (PHOBIUS); IPR000719 (PROSITE_PROFILES); IPR011009 (SUPERFAMILY); TMhelix (TMHMM)
Smp_137090.1:pep	brca1-associated ring domain protein 1 isoform x1	894	25	0	0.4952	12	F:RNA binding; F:zinc ion binding; P:regulation of phosphorylation; P:positive regulation of apoptotic process; C:BRCA1-A complex; F:protein heterodimerization activity; F:protein homodimerization activity; P:negative regulation of protein export from nucleus; C:cytoplasm; P:negative regulation of apoptotic process; P:protein K6-linked ubiquitination; C:BRCA1-BARD1 complex	-	IPR002110 (SMART); IPR013083 (G3DSA:3.30.40.GENE3D); PF14835 (PFAM); IPR020683 (PFAM); IPR020683 (G3DSA:1.25.40.GENE3D); IPR001357 (G3DSA:3.40.50.GENE3D); PTHR24171 (PANTHER); PTHR24171:SF9 (PANTHER); IPR017907 (PROSITE_PATTERNS); IPR001841 (PROSITE_PROFILES); IPR002110 (PROSITE_PROFILES); IPR020683 (PROSITE_PROFILES); IPR001357 (SUPERFAMILY); IPR020683 (SUPERFAMILY); SSF57850 (SUPERFAMILY)
Smp_158460.1:pep	breast cancer anti-estrogen resistance protein 1	506	25	0	0.7644	1	F:protein binding	-	IPR001452 (SMART); IPR001452 (PFAM); G3DSA:2.30.30.40 (GENE3D); PTHR10654 (PANTHER); IPR001452 (PROSITE_PROFILES); IPR001452 (SUPERFAMILY)
Smp_160680.1:pep	breast cancer type 2 susceptibility protein	1608	25	0	0.4996	31	P:hemopoiesis; P:negative regulation of mammary gland epithelial cell proliferation; F:H3 histone acetyltransferase activity; P:response to X-ray; P:response to gamma radiation; P:centrosome duplication; F:H4 histone acetyltransferase activity; F:gamma-tubulin binding; C:secretory granule; P:positive regulation of mitotic cell cycle; C:BRCA2-MAGE-D1 complex; P:spermatogenesis; P:double-strand bre…	-	IPR012340 (G3DSA:2.40.50.GENE3D); IPR015187 (PFAM); IPR012340 (G3DSA:2.40.50.GENE3D); IPR015252 (PFAM); PTHR11289:SF0 (PANTHER); IPR015525 (PANTHER); IPR015525 (PANTHER); IPR012340 (SUPERFAMILY); SSF81878 (SUPERFAMILY); IPR012340 (SUPERFAMILY); IPR015252 (SUPERFAMILY)
Smp_155780.1:pep	breast carcinoma amplified sequence 3	1424	25	0	0.5544	1	F:protein binding	-	IPR015943 (G3DSA:2.130.10.GENE3D); IPR022175 (PFAM); PTHR13268:SF0 (PANTHER); PTHR13268:SF0 (PANTHER); PTHR13268 (PANTHER); PTHR13268 (PANTHER); PTHR13268 (PANTHER); PTHR13268:SF0 (PANTHER); PTHR13268:SF0 (PANTHER); PTHR13268 (PANTHER); IPR011047 (SUPERFAMILY)
Smp_135280.1:pep	brefeldin a-inhibited guanine nucleotide-exchange protein 1	2043	25	0	0.6496	20	F:protein kinase A regulatory subunit binding; C:trans-Golgi network; C:Golgi membrane; P:positive regulation of wound healing; C:small nuclear ribonucleoprotein complex; P:protein transport; P:exocytosis; F:myosin binding; C:nucleolus; C:cytosol; P:Golgi organization; P:negative regulation of GTPase activity; F:ARF guanyl-nucleotide exchange factor activity; P:positive regulation of protein glyc…	-	IPR000904 (SMART); IPR023394 (G3DSA:1.10.1000.GENE3D); IPR015403 (PFAM); G3DSA:1.10.220.20 (GENE3D); PF12783 (PFAM); PF16213 (PFAM); IPR000904 (PFAM); PTHR10663 (PANTHER); PTHR10663:SF125 (PANTHER); TRANSMEMBRANE (PHOBIUS); CYTOPLASMIC_DOMAIN (PHOBIUS); NON_CYTOPLASMIC_DOMAIN (PHOBIUS); TRANSMEMBRANE (PHOBIUS); NON_CYTOPLASMIC_DOMAIN (PHOBIUS); IPR000904 (PROSITE_PROFILES); IPR000904 (SUPERFAMILY…
Smp_071200.1:pep	bromo adjacent homology domain-containing 1 protein	804	25	0	0.6352	3	F:DNA binding; F:chromatin binding	-	IPR001025 (SMART); IPR001025 (PFAM); PTHR12505 (PANTHER); IPR001025 (PROSITE_PROFILES)
Smp_131880.1:pep	bromodomain adjacent to zinc finger domain protein 1a	1250	25	0	0.5016	1	F:DNA binding	-	Coil (COILS)
Smp_057140.1:pep	bromodomain-containing protein 8	584	25	0	0.6288	7	P:regulation of growth; P:histone H4 acetylation; C:mitochondrion; P:histone H2A acetylation; P:regulation of transcription, DNA-templated; C:NuA4 histone acetyltransferase complex; F:protein binding	-	IPR001487 (PRINTS); IPR001487 (SMART); IPR001487 (G3DSA:1.20.920.GENE3D); IPR001487 (PFAM); PTHR15398 (PANTHER); IPR001487 (PROSITE_PROFILES); IPR001487 (SUPERFAMILY)
Smp_083790.1:pep	bromodomain-containing protein partial	566	25	0	0.5128	5	P:Wnt signaling pathway; P:cell cycle; C:nucleus; P:regulation of transcription, DNA-templated; F:protein binding	-	IPR001487 (G3DSA:1.20.920.GENE3D); IPR021900 (PFAM); PTHR22881 (PANTHER); IPR001487 (SUPERFAMILY)
Smp_127810.1:pep	brother of cdo	1786	25	0	0.5236	3	F:identical protein binding; P:regulation of smoothened signaling pathway; P:retinal ganglion cell axon guidance	-	IPR003599 (SMART); IPR003598 (SMART); PF13895 (PFAM); IPR013783 (G3DSA:2.60.40.GENE3D); IPR013783 (G3DSA:2.60.40.GENE3D); IPR013106 (PFAM); IPR013783 (G3DSA:2.60.40.GENE3D); IPR013151 (PFAM); PTHR10489:SF515 (PANTHER); PTHR10489:SF515 (PANTHER); PTHR10489 (PANTHER); PTHR10489 (PANTHER); PTHR10489:SF515 (PANTHER); SIGNAL_PEPTIDE_H_REGION (PHOBIUS); SIGNAL_PEPTIDE_N_REGION (PHOBIUS); TRANSMEMBRANE …
Smp_197690.1:pep	btb:poz domain containing protein	591	25	0	0.5652	5	P:response to light stimulus; C:membrane; F:signal transducer activity; P:signal transduction; F:protein binding	-	IPR000210 (SMART); G3DSA:3.30.710.10 (GENE3D); IPR013069 (PFAM); PTHR32370 (PANTHER); PTHR32370:SF13 (PANTHER); IPR000210 (PROSITE_PROFILES); IPR011333 (SUPERFAMILY); TMhelix (TMHMM)
Smp_038640.1:pep	cactin	693	25	0	0.7028	1	F:protein binding	-	Coil (COILS); Coil (COILS); IPR019134 (SMART); IPR018816 (PFAM); IPR019134 (PFAM); PTHR21737:SF4 (PANTHER); PTHR21737 (PANTHER)
Smp_186670.1:pep	cad protein	2258	25	0	0.7072	15	F:carbamoyl-phosphate synthase (glutamine-hydrolyzing) activity; F:metal ion binding; P:'de novo' UMP biosynthetic process; P:glutamine catabolic process; F:ATP binding; F:aspartate carbamoyltransferase activity; F:dihydroorotase activity; P:'de novo' pyrimidine nucleobase biosynthetic process; F:amino acid binding; C:cytoplasm; P:carbamoyl phosphate biosynthetic process	EC:3.5.2.3; EC:2.1.3.2; EC:6.3.5.5	PR00099 (PRINTS); IPR006130 (PRINTS); IPR002082 (PRINTS); IPR005483 (PRINTS); IPR011607 (SMART); IPR005480 (SMART); IPR011607 (G3DSA:3.40.50.GENE3D); IPR013816 (G3DSA:3.30.470.GENE3D); IPR016185 (G3DSA:3.40.50.GENE3D); IPR011607 (PFAM); IPR006131 (PFAM); IPR006680 (PFAM); IPR006132 (PFAM); IPR006130 (G3DSA:3.40.50.GENE3D); IPR002082 (TIGRFAM); IPR013815 (G3DSA:3.30.1490.GENE3D); IPR005480 (PFAM);…
Smp_055240.1:pep	cadherin	1073	25	0	0.5436	4	C:integral component of membrane; P:homophilic cell adhesion via plasma membrane adhesion molecules; F:calcium ion binding; C:plasma membrane	-	IPR002126 (PRINTS); IPR002126 (SMART); IPR002126 (G3DSA:2.60.40.GENE3D); IPR002126 (PFAM); IPR002126 (G3DSA:2.60.40.GENE3D); PTHR24028:SF47 (PANTHER); PTHR24028 (PANTHER); IPR020894 (PROSITE_PATTERNS); IPR002126 (PROSITE_PROFILES); IPR015919 (SUPERFAMILY)
Smp_131600.1:pep	cadherin	1488	25	0	0.4976	4	C:integral component of membrane; P:homophilic cell adhesion via plasma membrane adhesion molecules; F:calcium ion binding; C:plasma membrane	-	IPR002126 (PRINTS); IPR002126 (SMART); IPR002126 (PFAM); IPR002126 (G3DSA:2.60.40.GENE3D); IPR002126 (G3DSA:2.60.40.GENE3D); PTHR24027:SF274 (PANTHER); PTHR24027 (PANTHER); IPR020894 (PROSITE_PATTERNS); TRANSMEMBRANE (PHOBIUS); TRANSMEMBRANE (PHOBIUS); CYTOPLASMIC_DOMAIN (PHOBIUS); CYTOPLASMIC_DOMAIN (PHOBIUS); NON_CYTOPLASMIC_DOMAIN (PHOBIUS); IPR002126 (PROSITE_PROFILES); IPR015919 (SUPERFAMILY…
Smp_135640.1:pep	cadherin egf lag seven-pass g-type receptor 1	340	25	0	0.5412	23	P:neuron migration; P:apical protein localization; P:protein localization involved in establishment of planar polarity; P:Rho protein signal transduction; P:locomotory behavior; P:regulation of neurotransmitter secretion; P:central nervous system development; P:neuropeptide signaling pathway; F:G-protein coupled receptor activity; P:planar dichotomous subdivision of terminal units involved in lun…	-	IPR002126 (PRINTS); IPR002126 (SMART); IPR002126 (G3DSA:2.60.40.GENE3D); IPR002126 (PFAM); IPR002126 (G3DSA:2.60.40.GENE3D); PTHR24027 (PANTHER); IPR020894 (PROSITE_PATTERNS); IPR002126 (PROSITE_PROFILES); IPR002126 (PROSITE_PROFILES); IPR015919 (SUPERFAMILY); IPR015919 (SUPERFAMILY); IPR015919 (SUPERFAMILY)
Smp_149330.1:pep	cadherin egf lag seven-pass g-type receptor 2	1433	25	0	0.5148	12	P:neuron migration; P:cilium movement; F:calcium ion binding; P:cerebrospinal fluid secretion; C:integral component of membrane; P:homophilic cell adhesion via plasma membrane adhesion molecules; P:regulation of protein localization; F:G-protein coupled receptor activity; P:ventricular system development; P:cilium assembly; P:neuropeptide signaling pathway; C:plasma membrane	-	IPR002126 (PRINTS); IPR002126 (SMART); IPR002126 (G3DSA:2.60.40.GENE3D); IPR002126 (PFAM); PTHR24027:SF248 (PANTHER); PTHR24027 (PANTHER); PTHR24027:SF248 (PANTHER); IPR020894 (PROSITE_PATTERNS); IPR020894 (PROSITE_PATTERNS); IPR020894 (PROSITE_PATTERNS); IPR020894 (PROSITE_PATTERNS); IPR020894 (PROSITE_PATTERNS); TRANSMEMBRANE (PHOBIUS); CYTOPLASMIC_DOMAIN (PHOBIUS); NON_CYTOPLASMIC_DOMAIN (PHOB…
Smp_141950.1:pep	calcineurin a	427	25	0	0.8476	2	F:phosphoprotein phosphatase activity	EC:3.1.3.16	IPR006186 (PRINTS); IPR006186 (SMART); IPR004843 (PFAM); IPR029052 (G3DSA:3.60.21.GENE3D); PTHR11668 (PANTHER); PTHR11668:SF186 (PANTHER); IPR006186 (PROSITE_PATTERNS); IPR029052 (SUPERFAMILY)
Smp_166780.1:pep	calcineurin-binding protein cabin-1	2075	25	0	0.5196	11	C:cytoplasm; C:nucleolus; P:negative regulation of cell death; P:chromatin modification; F:protein domain specific binding; F:protein phosphatase 2B binding; C:aggresome; F:protein phosphatase inhibitor activity; P:signal transduction; P:negative regulation of catalytic activity	-	IPR019734 (SMART); PF13371 (PFAM); IPR011990 (G3DSA:1.25.40.GENE3D); IPR013105 (PFAM); PTHR15502 (PANTHER); PTHR15502:SF7 (PANTHER); IPR013026 (PROSITE_PROFILES); IPR019734 (PROSITE_PROFILES); IPR019734 (PROSITE_PROFILES); IPR013026 (PROSITE_PROFILES); IPR019734 (PROSITE_PROFILES); SSF48452 (SUPERFAMILY); SSF48452 (SUPERFAMILY)
Smp_007180.1:pep	calcium homeostasis endoplasmic reticulum partial	1137	25	0	0.6896	2	F:RNA binding; P:RNA processing	-	IPR000061 (SMART); IPR000061 (PFAM); PTHR12323 (PANTHER); IPR000061 (PROSITE_PROFILES); IPR000061 (SUPERFAMILY)
Smp_126300.1:pep	calcium transporting atpase type 2c member	987	25	0	0.672	13	P:sequestering of calcium ion; F:calcium-transporting ATPase activity; C:peroxisome; C:integral component of membrane; F:manganese-transporting ATPase activity; F:metal ion binding; F:ATP binding; P:calcium ion transport; P:calcium-mediated signaling; P:fluid transport; C:endoplasmic reticulum; C:Golgi apparatus	EC:3.6.3.35; EC:3.6.3.8	PR00121 (PRINTS); IPR001757 (PRINTS); IPR004014 (SMART); IPR023298 (G3DSA:1.20.1110.GENE3D); IPR001757 (TIGRFAM); PF13246 (PFAM); IPR008250 (PFAM); IPR006068 (PFAM); IPR023214 (PFAM); IPR023298 (G3DSA:1.20.1110.GENE3D); IPR004014 (PFAM); IPR006413 (PTHR24093:PANTHER); PTHR24093 (PANTHER); PTHR24093 (PANTHER); IPR006413 (PTHR24093:PANTHER); IPR006413 (PTHR24093:PANTHER); PTHR24093 (PANTHER); IPR01…
Smp_166910.1:pep	calcium-activated potassium channel slowpoke isoform x12	1263	25	0	0.5824	4	C:voltage-gated potassium channel complex; F:voltage-gated potassium channel activity; F:large conductance calcium-activated potassium channel activity; P:potassium ion transport	-	IPR003929 (PRINTS); IPR003091 (PRINTS); IPR016040 (G3DSA:3.40.50.GENE3D); IPR003929 (PFAM); IPR013099 (PFAM); G3DSA:1.10.287.70 (GENE3D); PTHR10027 (PANTHER); IPR024939 (PTHR10027:PANTHER); IPR024939 (PTHR10027:PANTHER); PTHR10027 (PANTHER); CYTOPLASMIC_DOMAIN (PHOBIUS); TRANSMEMBRANE (PHOBIUS); TRANSMEMBRANE (PHOBIUS); NON_CYTOPLASMIC_DOMAIN (PHOBIUS); TRANSMEMBRANE (PHOBIUS); CYTOPLASMIC_DOMAIN…
Smp_137160.1:pep	calcium-binding mitochondrial carrier protein partial	660	25	0	0.7216	3	C:integral component of membrane; F:calcium ion binding; P:transmembrane transport	-	IPR002067 (PRINTS); IPR023395 (G3DSA:1.50.40.GENE3D); IPR018108 (PFAM); IPR011992 (G3DSA:1.10.238.GENE3D); PF13833 (PFAM); PTHR24089:SF204 (PANTHER); PTHR24089 (PANTHER); IPR002048 (PROSITE_PROFILES); IPR018108 (PROSITE_PROFILES); IPR002048 (PROSITE_PROFILES); IPR002048 (PROSITE_PROFILES); IPR018108 (PROSITE_PROFILES); IPR002048 (PROSITE_PROFILES); IPR018108 (PROSITE_PROFILES); SSF47473 (SUPERFAM…
Smp_007170.1:pep	calcium-binding protein 39-like	359	25	0	0.7592	1	F:binding	-	IPR013878 (PFAM); IPR011989 (G3DSA:1.25.10.GENE3D); IPR013878 (PANTHER); IPR016024 (SUPERFAMILY)
Smp_136710.1:pep	calcium-transporting atpase sarcoplasmic endoplasmic reticulum type isoform x1	972	25	0	0.8816	6	F:metal ion binding; F:ATP binding; C:integral component of membrane; F:calcium-transporting ATPase activity; P:calcium ion transmembrane transport; C:sarcoplasmic reticulum membrane	EC:3.6.3.8	IPR001757 (PRINTS); IPR008250 (PFAM); IPR006068 (PFAM); IPR005782 (TIGRFAM); IPR001757 (TIGRFAM); IPR008250 (G3DSA:2.70.150.GENE3D); IPR023299 (G3DSA:3.40.1110.GENE3D); IPR023214 (PFAM); IPR023298 (G3DSA:1.20.1110.GENE3D); PTHR24093 (PANTHER); IPR030330 (PTHR24093:PANTHER); IPR030330 (PTHR24093:PANTHER); IPR018303 (PROSITE_PATTERNS); TRANSMEMBRANE (PHOBIUS); NON_CYTOPLASMIC_DOMAIN (PHOBIUS); TRAN…
Smp_007260.1:pep	calcium-transporting atpase sarcoplasmic endoplasmic reticulum type isoform x1	1004	25	0	0.816	6	F:metal ion binding; F:ATP binding; C:integral component of membrane; F:calcium-transporting ATPase activity; C:sarcoplasmic reticulum membrane; P:calcium ion transmembrane transport	EC:3.6.3.8	IPR001757 (PRINTS); IPR004014 (SMART); IPR008250 (PFAM); IPR006068 (PFAM); IPR023214 (PFAM); IPR001757 (TIGRFAM); IPR004014 (PFAM); IPR005782 (TIGRFAM); IPR023299 (G3DSA:3.40.1110.GENE3D); IPR008250 (G3DSA:2.70.150.GENE3D); IPR023298 (G3DSA:1.20.1110.GENE3D); IPR030330 (PTHR24093:PANTHER); PTHR24093 (PANTHER); PTHR24093 (PANTHER); IPR018303 (PROSITE_PATTERNS); TRANSMEMBRANE (PHOBIUS); TRANSMEMBRA…
Smp_007260.2:pep	calcium-transporting atpase sarcoplasmic endoplasmic reticulum type isoform x1	1022	25	0	0.828	6	F:metal ion binding; F:ATP binding; C:integral component of membrane; F:calcium-transporting ATPase activity; C:sarcoplasmic reticulum membrane; P:calcium ion transmembrane transport	EC:3.6.3.8	IPR001757 (PRINTS); IPR004014 (SMART); IPR023299 (G3DSA:3.40.1110.GENE3D); IPR001757 (TIGRFAM); IPR008250 (PFAM); IPR023214 (PFAM); IPR008250 (G3DSA:2.70.150.GENE3D); IPR023298 (G3DSA:1.20.1110.GENE3D); IPR005782 (TIGRFAM); IPR006068 (PFAM); IPR004014 (PFAM); IPR030330 (PTHR24093:PANTHER); PTHR24093 (PANTHER); IPR030330 (PTHR24093:PANTHER); PTHR24093 (PANTHER); IPR018303 (PROSITE_PATTERNS); NON_C…
Smp_136710.2:pep	calcium-transporting atpase sarcoplasmic endoplasmic reticulum type isoform x1	972	25	0	0.8828	6	F:metal ion binding; F:ATP binding; C:integral component of membrane; F:calcium-transporting ATPase activity; C:sarcoplasmic reticulum membrane; P:calcium ion transmembrane transport	EC:3.6.3.8	IPR001757 (PRINTS); IPR006068 (PFAM); IPR005782 (TIGRFAM); IPR023299 (G3DSA:3.40.1110.GENE3D); IPR001757 (TIGRFAM); IPR023298 (G3DSA:1.20.1110.GENE3D); IPR008250 (G3DSA:2.70.150.GENE3D); IPR023214 (PFAM); IPR008250 (PFAM); IPR030330 (PTHR24093:PANTHER); PTHR24093 (PANTHER); IPR030330 (PTHR24093:PANTHER); IPR018303 (PROSITE_PATTERNS); CYTOPLASMIC_DOMAIN (PHOBIUS); CYTOPLASMIC_DOMAIN (PHOBIUS); TRA…
Smp_043150.1:pep	calnexin	582	25	0	0.7688	4	P:protein folding; C:endoplasmic reticulum; F:unfolded protein binding; F:calcium ion binding	-	IPR001580 (PRINTS); IPR009033 (G3DSA:2.10.250.GENE3D); IPR013320 (G3DSA:2.60.120.GENE3D); IPR001580 (PFAM); IPR001580 (PANTHER); PTHR11073:SF1 (PANTHER); IPR018124 (PROSITE_PATTERNS); IPR018124 (PROSITE_PATTERNS); IPR018124 (PROSITE_PATTERNS); SIGNAL_PEPTIDE (PHOBIUS); SIGNAL_PEPTIDE_C_REGION (PHOBIUS); SIGNAL_PEPTIDE_N_REGION (PHOBIUS); CYTOPLASMIC_DOMAIN (PHOBIUS); SIGNAL_PEPTIDE_H_REGION (PHOB…
Smp_157500.1:pep	calpain	1513	25	0	0.764	4	C:intracellular; P:proteolysis; F:calcium-dependent cysteine-type endopeptidase activity; F:calcium ion binding	-	IPR022684 (PRINTS); IPR001300 (SMART); IPR022683 (SMART); IPR022682 (PFAM); PF13833 (PFAM); G3DSA:3.90.70.10 (GENE3D); G3DSA:2.60.120.380 (GENE3D); IPR001300 (PFAM); IPR011992 (G3DSA:1.10.238.GENE3D); PTHR10183 (PANTHER); PTHR10183:SF45 (PANTHER); PTHR10183 (PANTHER); IPR000169 (PROSITE_PATTERNS); IPR000169 (PROSITE_PATTERNS); IPR001300 (PROSITE_PROFILES); IPR002048 (PROSITE_PROFILES); IPR002048 …
Smp_089460.1:pep	calpain a	773	25	0	0.7728	4	C:intracellular; P:proteolysis; F:calcium-dependent cysteine-type endopeptidase activity; F:calcium ion binding	-	IPR022684 (PRINTS); IPR002048 (SMART); IPR001300 (SMART); IPR022683 (SMART); PF13833 (PFAM); IPR002048 (PFAM); G3DSA:2.60.120.380 (GENE3D); IPR001300 (PFAM); G3DSA:3.90.70.10 (GENE3D); IPR022682 (PFAM); IPR011992 (G3DSA:1.10.238.GENE3D); PTHR10183 (PANTHER); IPR018247 (PROSITE_PATTERNS); IPR018247 (PROSITE_PATTERNS); IPR000169 (PROSITE_PATTERNS); IPR002048 (PROSITE_PROFILES); IPR002048 (PROSITE_P…
Smp_089460.2:pep	calpain a	779	25	0	0.772	4	C:intracellular; P:proteolysis; F:calcium-dependent cysteine-type endopeptidase activity; F:calcium ion binding	-	IPR022684 (PRINTS); IPR022683 (SMART); IPR002048 (SMART); IPR001300 (SMART); IPR002048 (PFAM); IPR011992 (G3DSA:1.10.238.GENE3D); G3DSA:2.60.120.380 (GENE3D); IPR022682 (PFAM); PF13833 (PFAM); IPR001300 (PFAM); G3DSA:3.90.70.10 (GENE3D); PTHR10183 (PANTHER); IPR018247 (PROSITE_PATTERNS); IPR018247 (PROSITE_PATTERNS); IPR000169 (PROSITE_PATTERNS); IPR002048 (PROSITE_PROFILES); IPR002048 (PROSITE_P…
Smp_152330.1:pep	camp-dependent protein kinase catalytic subunit	351	25	0	0.9476	5	P:protein phosphorylation; F:ATP binding; F:cAMP-dependent protein kinase activity	EC:2.7.11.11	IPR002290 (SMART); G3DSA:3.30.200.20 (GENE3D); IPR000719 (PFAM); G3DSA:1.10.510.10 (GENE3D); PTHR24353:SF54 (PANTHER); PTHR24353 (PANTHER); IPR017441 (PROSITE_PATTERNS); IPR008271 (PROSITE_PATTERNS); IPR000719 (PROSITE_PROFILES); IPR011009 (SUPERFAMILY)
Smp_164380.1:pep	camp-dependent protein kinase catalytic subunit-like isoform x3	405	25	0	0.8872	9	P:protein phosphorylation; F:cAMP-dependent protein kinase activity; P:oviposition; P:positive regulation of oocyte maturation; F:ATP binding; P:nematode larval development; P:morphogenesis of an epithelium; C:cAMP-dependent protein kinase complex	EC:2.7.11.11	IPR002290 (SMART); IPR000961 (SMART); G3DSA:3.30.200.20 (GENE3D); IPR000719 (PFAM); G3DSA:1.10.510.10 (GENE3D); PTHR24353 (PANTHER); IPR008271 (PROSITE_PATTERNS); IPR017441 (PROSITE_PATTERNS); IPR000961 (PROSITE_PROFILES); IPR000719 (PROSITE_PROFILES); IPR011009 (SUPERFAMILY)
Smp_131050.1:pep	camp-dependent protein kinase type ii regulatory subunit	301	25	0	0.7436	6	F:non-membrane spanning protein tyrosine kinase activity; P:regulation of protein phosphorylation; P:signal transduction; F:cAMP-dependent protein kinase regulator activity; F:cAMP-dependent protein kinase activity; C:cAMP-dependent protein kinase complex	EC:2.7.10.2; EC:2.7.11.11	IPR002373 (PRINTS); IPR000595 (SMART); IPR012198 (PIRSF); IPR000595 (PFAM); IPR014710 (G3DSA:2.60.120.GENE3D); PTHR11635 (PANTHER); PTHR11635:SF122 (PANTHER); IPR018488 (PROSITE_PATTERNS); IPR018488 (PROSITE_PATTERNS); IPR018488 (PROSITE_PATTERNS); IPR018488 (PROSITE_PATTERNS); IPR000595 (PROSITE_PROFILES); IPR000595 (PROSITE_PROFILES); IPR018490 (SUPERFAMILY); IPR018490 (SUPERFAMILY)
Smp_019280.1:pep	camp-dependent protein kinase type ii regulatory subunit	358	25	0	0.6836	5	F:kinase activity; P:regulation of protein phosphorylation; P:signal transduction; F:cAMP-dependent protein kinase regulator activity; C:cAMP-dependent protein kinase complex	-	PR00103 (PRINTS); IPR000595 (SMART); IPR012198 (PIRSF); G3DSA:1.20.890.10 (GENE3D); IPR014710 (G3DSA:2.60.120.GENE3D); IPR014710 (G3DSA:2.60.120.GENE3D); IPR000595 (PFAM); PTHR11635:SF122 (PANTHER); PTHR11635 (PANTHER); IPR018488 (PROSITE_PATTERNS); IPR018488 (PROSITE_PATTERNS); IPR000595 (PROSITE_PROFILES); IPR003117 (SUPERFAMILY); IPR018490 (SUPERFAMILY)
Smp_079010.1:pep	camp-dependent protein kinase type ii regulatory subunit	378	25	0	0.7668	5	F:kinase activity; P:regulation of protein phosphorylation; P:signal transduction; F:cAMP-dependent protein kinase regulator activity; C:cAMP-dependent protein kinase complex	-	Coil (COILS); PR00103 (PRINTS); IPR000595 (SMART); IPR012198 (PIRSF); IPR003117 (SMART); IPR014710 (G3DSA:2.60.120.GENE3D); IPR000595 (PFAM); IPR014710 (G3DSA:2.60.120.GENE3D); IPR003117 (PFAM); G3DSA:1.20.890.10 (GENE3D); PTHR11635 (PANTHER); PTHR11635:SF122 (PANTHER); IPR018488 (PROSITE_PATTERNS); IPR018488 (PROSITE_PATTERNS); IPR000595 (PROSITE_PROFILES); IPR018490 (SUPERFAMILY); IPR003117 (SU…
Smp_171740.1:pep	canalicular multispecific organic anion transporter partial	1667	25	0	0.6448	7	P:transmembrane transport; P:oxidation-reduction process; F:xenobiotic-transporting ATPase activity; C:integral component of membrane; P:obsolete ATP catabolic process; F:ATP binding; F:2-alkenal reductase [NAD(P)] activity	EC:3.6.3.44; EC:1.3.1.74	IPR003593 (SMART); IPR003439 (PFAM); G3DSA:1.20.1560.10 (GENE3D); IPR027417 (G3DSA:3.40.50.GENE3D); IPR011527 (PFAM); PTHR24223 (PANTHER); IPR017871 (PROSITE_PATTERNS); TRANSMEMBRANE (PHOBIUS); NON_CYTOPLASMIC_DOMAIN (PHOBIUS); TRANSMEMBRANE (PHOBIUS); CYTOPLASMIC_DOMAIN (PHOBIUS); TRANSMEMBRANE (PHOBIUS); TRANSMEMBRANE (PHOBIUS); TRANSMEMBRANE (PHOBIUS); NON_CYTOPLASMIC_DOMAIN (PHOBIUS); TRANSME…
Smp_140590.1:pep	carbohydrate recognition domain	1078	10	0	0.61	1	F:carbohydrate binding	-	IPR013320 (G3DSA:2.60.120.GENE3D); IPR001079 (PROSITE_PROFILES); IPR001079 (PROSITE_PROFILES); IPR013320 (SUPERFAMILY)
Smp_033540.1:pep	carbonyl reductase 1	277	25	0	0.8288	4	P:oxidation-reduction process; F:carbonyl reductase (NADPH) activity	EC:1.1.1.184	IPR002347 (PRINTS); IPR002198 (PFAM); IPR016040 (G3DSA:3.40.50.GENE3D); PTHR24322 (PANTHER); PTHR24322:SF58 (PANTHER); PTHR24322 (PANTHER); SSF51735 (SUPERFAMILY)
Smp_140270.1:pep	carbonyl reductase 1	297	25	0	0.7776	4	P:oxidation-reduction process; F:carbonyl reductase (NADPH) activity	EC:1.1.1.184	IPR002347 (PRINTS); IPR016040 (G3DSA:3.40.50.GENE3D); PTHR24322 (PANTHER); PTHR24322:SF58 (PANTHER); SSF51735 (SUPERFAMILY)
Smp_099030.1:pep	casein kinase ii subunit alpha	357	25	0	0.9088	4	P:protein phosphorylation; F:ATP binding; F:protein serine/threonine kinase activity	EC:2.7.11	IPR002290 (SMART); G3DSA:1.10.510.10 (GENE3D); G3DSA:3.30.200.20 (GENE3D); IPR000719 (PFAM); PTHR24054 (PANTHER); IPR008271 (PROSITE_PATTERNS); IPR017441 (PROSITE_PATTERNS); IPR000719 (PROSITE_PROFILES); IPR011009 (SUPERFAMILY)
Smp_130900.1:pep	catenin alpha- partial	907	25	0	0.7076	17	C:cytosol; P:single organismal cell-cell adhesion; C:axon; P:positive regulation of muscle cell differentiation; P:radial glia guided migration of Purkinje cell; C:cell-cell adherens junction; P:brain morphogenesis; P:regulation of synapse structural plasticity; P:prepulse inhibition; F:cadherin binding; C:actin cytoskeleton; P:axonogenesis; F:structural constituent of cytoskeleton; C:basolateral…	-	Coil (COILS); IPR001033 (PRINTS); IPR006077 (PFAM); G3DSA:1.20.120.230 (GENE3D); G3DSA:1.20.120.230 (GENE3D); G3DSA:1.20.120.230 (GENE3D); G3DSA:1.20.120.230 (GENE3D); PTHR18914:SF9 (PANTHER); IPR006077 (PANTHER); IPR006077 (SUPERFAMILY)
Smp_139240.1:pep	cathepsin s-like	378	25	0	0.598	2	F:cysteine-type peptidase activity; P:proteolysis	EC:3.4	IPR000668 (SMART); IPR013201 (SMART); G3DSA:3.90.70.10 (GENE3D); IPR000668 (PFAM); IPR013128 (PANTHER); PTHR12411:SF294 (PANTHER); NON_CYTOPLASMIC_DOMAIN (PHOBIUS); CYTOPLASMIC_DOMAIN (PHOBIUS); TRANSMEMBRANE (PHOBIUS); SSF54001 (SUPERFAMILY); TMhelix (TMHMM)
Smp_133320.1:pep	ccr4-not transcription complex subunit 1	2716	25	0	0.5452	18	P:gene silencing by RNA; P:negative regulation of transcription from RNA polymerase II promoter; P:positive regulation of cytoplasmic mRNA processing body assembly; P:multicellular organismal development; F:poly(A)-specific ribonuclease activity; P:negative regulation of retinoic acid receptor signaling pathway; C:CCR4-NOT complex; C:cytosol; P:negative regulation of intracellular estrogen recept…	EC:3.1.13.4	IPR007196 (PFAM); PF16417 (PFAM); IPR024557 (PFAM); PF16415 (PFAM); PTHR13162 (PANTHER); PTHR13162:SF8 (PANTHER)
Smp_175510.1:pep	cell adhesion molecule 2	1952	14	0	0.5664	2	C:membrane; F:protein binding	-	IPR003599 (SMART); IPR013783 (G3DSA:2.60.40.GENE3D); IPR013783 (G3DSA:2.60.40.GENE3D); IPR013783 (G3DSA:2.60.40.GENE3D); IPR013783 (G3DSA:2.60.40.GENE3D); IPR013783 (G3DSA:2.60.40.GENE3D); PTHR11640 (PANTHER); PTHR11640:SF54 (PANTHER); IPR003006 (PROSITE_PATTERNS); IPR003006 (PROSITE_PATTERNS); TRANSMEMBRANE (PHOBIUS); NON_CYTOPLASMIC_DOMAIN (PHOBIUS); CYTOPLASMIC_DOMAIN (PHOBIUS); IPR007110 (PRO…
Smp_196920.1:pep	cell adhesion molecule:down regulated by	1545	25	0	0.4892	1	F:protein binding	-	IPR003598 (SMART); IPR003599 (SMART); PF13895 (PFAM); IPR013783 (G3DSA:2.60.40.GENE3D); IPR013783 (G3DSA:2.60.40.GENE3D); IPR013783 (G3DSA:2.60.40.GENE3D); TRANSMEMBRANE (PHOBIUS); NON_CYTOPLASMIC_DOMAIN (PHOBIUS); CYTOPLASMIC_DOMAIN (PHOBIUS); TRANSMEMBRANE (PHOBIUS); CYTOPLASMIC_DOMAIN (PHOBIUS); IPR007110 (PROSITE_PROFILES); IPR007110 (PROSITE_PROFILES); SSF48726 (SUPERFAMILY); SSF48726 (SUPER…
Smp_145740.1:pep	cell division control protein 6	524	25	0	0.6144	4	F:nucleoside-triphosphatase activity; F:ATP binding; P:cell division; P:DNA replication initiation	EC:3.6.1.15	IPR016314 (PIRSF); IPR003593 (SMART); IPR011991 (G3DSA:1.10.10.GENE3D); G3DSA:1.10.8.60 (GENE3D); IPR003959 (PFAM); IPR027417 (G3DSA:3.40.50.GENE3D); IPR015163 (PFAM); PTHR10763 (PANTHER); SSF46785 (SUPERFAMILY); IPR027417 (SUPERFAMILY)
Smp_150750.1:pep	centriolin-like isoform x1	2507	25	0	0.5704	1	F:protein binding	-	Coil (COILS); Coil (COILS); Coil (COILS); Coil (COILS); Coil (COILS); Coil (COILS); Coil (COILS); Coil (COILS); Coil (COILS); Coil (COILS); Coil (COILS); Coil (COILS); Coil (COILS); Coil (COILS); Coil (COILS); Coil (COILS); IPR003591 (SMART); G3DSA:3.80.10.10 (GENE3D); PD968187 (PRODOM); IPR001611 (PROSITE_PROFILES); SSF52058 (SUPERFAMILY)
Smp_140660.1:pep	centrosomal protein of 135 kda	723	25	0	0.5884	2	P:centriole replication; P:centriole-centriole cohesion	-	Coil (COILS); Coil (COILS); Coil (COILS); Coil (COILS); Coil (COILS); Coil (COILS); Coil (COILS); PTHR13140:SF342 (PANTHER); PTHR13140 (PANTHER)
Smp_156040.1:pep	centrosomal protein of 135 kda	1630	25	0	0.6004	8	F:substrate-specific transmembrane transporter activity; P:transmembrane transport; P:carbohydrate transport; P:centriole-centriole cohesion; C:integral component of membrane; F:protein C-terminus binding; P:centriole replication; C:centriole	-	Coil (COILS); Coil (COILS); Coil (COILS); Coil (COILS); Coil (COILS); Coil (COILS); Coil (COILS); Coil (COILS); Coil (COILS); Coil (COILS); Coil (COILS); Coil (COILS); IPR003663 (PRINTS); IPR005828 (PFAM); G3DSA:1.20.1250.20 (GENE3D); PTHR23159 (PANTHER); IPR026732 (PTHR23159:PANTHER); IPR005829 (PROSITE_PATTERNS); NON_CYTOPLASMIC_DOMAIN (PHOBIUS); CYTOPLASMIC_DOMAIN (PHOBIUS); TRANSMEMBRANE (PHO…
Smp_141900.1:pep	centrosomal protein of 290 kda	2178	25	0	0.5468	15	P:regulation of cAMP metabolic process; P:establishment or maintenance of cell polarity; C:TCTN-B9D complex; P:protein transport; C:cytosol; C:cell surface; P:retina development in camera-type eye; C:centrosome; C:photoreceptor connecting cilium; P:cilium assembly; C:gamma-tubulin complex; P:positive regulation of transcription, DNA-templated; C:nucleus; F:microtubule minus-end binding	-	Coil (COILS); Coil (COILS); Coil (COILS); Coil (COILS); Coil (COILS); Coil (COILS); Coil (COILS); Coil (COILS); Coil (COILS); Coil (COILS); Coil (COILS); Coil (COILS); Coil (COILS); Coil (COILS); Coil (COILS); Coil (COILS); Coil (COILS); Coil (COILS); Coil (COILS); Coil (COILS); Coil (COILS); Coil (COILS); Coil (COILS); Coil (COILS); Coil (COILS); Coil (COILS); Coil (COILS); Coil (COILS); Coil (C…
Smp_160210.1:pep	ceramide glucosyltransferase	581	25	0	0.692	2	F:ceramide glucosyltransferase activity	EC:2.4.1.80	IPR025993 (PFAM); IPR029044 (G3DSA:3.90.550.GENE3D); PTHR12726 (PANTHER); NON_CYTOPLASMIC_DOMAIN (PHOBIUS); CYTOPLASMIC_DOMAIN (PHOBIUS); TRANSMEMBRANE (PHOBIUS); NON_CYTOPLASMIC_DOMAIN (PHOBIUS); TRANSMEMBRANE (PHOBIUS); TRANSMEMBRANE (PHOBIUS); TRANSMEMBRANE (PHOBIUS); NON_CYTOPLASMIC_DOMAIN (PHOBIUS); CYTOPLASMIC_DOMAIN (PHOBIUS); IPR029044 (SUPERFAMILY); TMhelix (TMHMM); TMhelix (TMHMM); TMhe…
Smp_078230.1:pep	cgmp-dependent protein isozyme 2 forms cd4 t1 t3a t3b isoform x2	488	25	0	0.7228	5	P:regulation of protein phosphorylation; F:ATP binding; F:cAMP-dependent protein kinase regulator activity; F:protein serine/threonine kinase activity; C:cAMP-dependent protein kinase complex	EC:2.7.11	Coil (COILS); IPR000595 (SMART); IPR000595 (PFAM); IPR014710 (G3DSA:2.60.120.GENE3D); IPR000719 (PFAM); G3DSA:3.30.200.20 (GENE3D); IPR014710 (G3DSA:2.60.120.GENE3D); PTHR24353 (PANTHER); PTHR24353:SF56 (PANTHER); IPR018488 (PROSITE_PATTERNS); IPR018488 (PROSITE_PATTERNS); IPR018488 (PROSITE_PATTERNS); IPR017441 (PROSITE_PATTERNS); IPR018488 (PROSITE_PATTERNS); IPR000595 (PROSITE_PROFILES); IPR00…
Smp_054340.3:pep	chaperonin containing subunit 2	351	25	0	0.8964	4	C:cytoplasm; P:protein folding; F:ATP binding; F:unfolded protein binding	-	IPR027413 (G3DSA:1.10.560.GENE3D); IPR027409 (G3DSA:3.50.7.GENE3D); IPR002423 (PFAM); IPR027410 (G3DSA:3.30.260.GENE3D); IPR012716 (TIGRFAM); PTHR11353:SF23 (PANTHER); IPR002423 (PANTHER); IPR027409 (SUPERFAMILY); SSF48592 (SUPERFAMILY)
Smp_063420.1:pep	chaperonin containing subunit 5	545	25	0	0.9136	10	P:response to virus; P:protein folding; C:nucleolus; C:microtubule; C:chaperonin-containing T-complex; C:centrosome; P:binding of sperm to zona pellucida; F:ATP binding; F:unfolded protein binding; C:zona pellucida receptor complex	-	IPR017998 (PRINTS); IPR002423 (PFAM); IPR027410 (G3DSA:3.30.260.GENE3D); IPR027413 (G3DSA:1.10.560.GENE3D); IPR027409 (G3DSA:3.50.7.GENE3D); IPR012718 (TIGRFAM); IPR002423 (PANTHER); IPR002194 (PROSITE_PATTERNS); IPR002194 (PROSITE_PATTERNS); SSF48592 (SUPERFAMILY); IPR027409 (SUPERFAMILY); SSF54849 (SUPERFAMILY)
Smp_146910.1:pep	choline o-acetyltransferase	633	25	0	0.6736	12	F:choline O-acetyltransferase activity; P:neuromuscular synaptic transmission; C:axon; P:dendrite development; C:mitochondrion; P:establishment of synaptic specificity at neuromuscular junction; C:neuronal cell body; P:adult walking behavior; P:rhythmic excitation; P:rhythmic behavior	EC:2.3.1.6	IPR000542 (PFAM); PTHR22589:SF14 (PANTHER); IPR000542 (PANTHER); IPR000542 (PROSITE_PATTERNS); SSF52777 (SUPERFAMILY)
Smp_071020.1:pep	cholinephosphotransferase 1 isoform x1	403	25	0	0.6408	5	C:membrane; F:ethanolaminephosphotransferase activity; P:phospholipid biosynthetic process	EC:2.7.8.1	IPR014472 (PIRSF); IPR000462 (PFAM); PTHR10414:SF38 (PANTHER); IPR014472 (PANTHER); IPR000462 (PROSITE_PATTERNS); TRANSMEMBRANE (PHOBIUS); TRANSMEMBRANE (PHOBIUS); TRANSMEMBRANE (PHOBIUS); TRANSMEMBRANE (PHOBIUS); TRANSMEMBRANE (PHOBIUS); CYTOPLASMIC_DOMAIN (PHOBIUS); NON_CYTOPLASMIC_DOMAIN (PHOBIUS); NON_CYTOPLASMIC_DOMAIN (PHOBIUS); CYTOPLASMIC_DOMAIN (PHOBIUS); CYTOPLASMIC_DOMAIN (PHOBIUS); TR…
Smp_088660.1:pep	chromatin complexes subunit bap18-like isoform x1	296	25	0	0.682	4	C:nucleus; F:chromatin binding; F:DNA binding	-	Coil (COILS); IPR001005 (SMART); IPR009057 (G3DSA:1.10.10.GENE3D); PTHR21397 (PANTHER); IPR009057 (SUPERFAMILY)
Smp_130470.1:pep	chromo domain	3580	25	0	0.7264	10	P:chromatin modification; P:regulation of transcription, DNA-templated; F:DNA binding; F:ATP binding; F:protein binding; F:helicase activity; P:cellular lipid metabolic process; C:nucleoplasm; P:small molecule metabolic process; C:cytoplasm	-	IPR000953 (SMART); IPR001650 (SMART); IPR014001 (SMART); IPR006576 (SMART); IPR001650 (PFAM); IPR023780 (PFAM); IPR006576 (PFAM); IPR027417 (G3DSA:3.40.50.GENE3D); G3DSA:2.40.50.40 (GENE3D); IPR027417 (G3DSA:3.40.50.GENE3D); IPR000330 (PFAM); PTHR10799:SF182 (PANTHER); PTHR10799 (PANTHER); PTHR10799:SF182 (PANTHER); PTHR10799 (PANTHER); PTHR10799 (PANTHER); PTHR10799 (PANTHER); PTHR10799:SF182 (P…
Smp_144550.1:pep	chromobox protein 3	929	25	0	0.6624	4	C:nucleus; P:metabolic process; F:catalytic activity; F:protein binding	-	IPR000953 (SMART); IPR002110 (SMART); IPR023780 (PFAM); IPR020683 (PFAM); IPR020683 (G3DSA:1.25.40.GENE3D); G3DSA:2.40.50.40 (GENE3D); PTHR22812 (PANTHER); IPR023779 (PROSITE_PATTERNS); IPR020683 (PROSITE_PROFILES); IPR000953 (PROSITE_PROFILES); IPR016197 (SUPERFAMILY); IPR020683 (SUPERFAMILY)
Smp_041760.1:pep	chromodomain-helicase-dna-binding protein 1 isoform x1	1825	25	0	0.65	4	F:helicase activity; F:DNA binding; F:ATP binding; C:nucleus	-	Coil (COILS); Coil (COILS); IPR014001 (SMART); IPR001650 (SMART); IPR000953 (SMART); IPR025260 (PFAM); IPR027417 (G3DSA:3.40.50.GENE3D); IPR023780 (PFAM); IPR001650 (PFAM); G3DSA:2.40.50.40 (GENE3D); IPR027417 (G3DSA:3.40.50.GENE3D); IPR000330 (PFAM); PTHR10799 (PANTHER); PTHR10799 (PANTHER); PTHR10799:SF70 (PANTHER); IPR023779 (PROSITE_PATTERNS); IPR023779 (PROSITE_PATTERNS); IPR000953 (PROSITE_…
Smp_079650.1:pep	chromodomain-helicase-dna-binding protein 4	1966	25	0	0.7376	7	F:helicase activity; F:DNA binding; F:ATP binding; C:nucleus; F:zinc ion binding; P:regulation of transcription, DNA-templated; F:protein binding	-	Coil (COILS); Coil (COILS); IPR001650 (SMART); IPR014001 (SMART); IPR001965 (SMART); IPR000953 (SMART); IPR000330 (PFAM); IPR027417 (G3DSA:3.40.50.GENE3D); IPR009462 (PFAM); IPR009463 (PFAM); IPR001650 (PFAM); G3DSA:2.40.50.40 (GENE3D); IPR027417 (G3DSA:3.40.50.GENE3D); IPR019787 (PFAM); IPR023780 (PFAM); IPR012957 (PFAM); IPR013083 (G3DSA:3.30.40.GENE3D); IPR012958 (PFAM); PTHR10799 (PANTHER); P…
Smp_146080.1:pep	cilia- and flagella-associated protein 61	940	25	0	0.6	1	F:metal ion binding	-	G3DSA:3.50.50.60 (GENE3D); PTHR21178 (PANTHER); PTHR21178:SF8 (PANTHER); SSF51905 (SUPERFAMILY)
Smp_204770.1:pep	citrate mitochondrial isoform x2	402	25	0	0.8828	5	P:cellular carbohydrate metabolic process; C:mitochondrial matrix; F:citrate (Si)-synthase activity; P:tricarboxylic acid cycle	EC:2.3.3.1	IPR002020 (PRINTS); IPR002020 (PFAM); IPR016142 (G3DSA:1.10.580.GENE3D); IPR010109 (TIGRFAM); PTHR11739:SF8 (PANTHER); IPR002020 (PANTHER); IPR019810 (PROSITE_PATTERNS); CYTOPLASMIC_DOMAIN (PHOBIUS); TRANSMEMBRANE (PHOBIUS); NON_CYTOPLASMIC_DOMAIN (PHOBIUS); IPR016141 (SUPERFAMILY)
Smp_148690.1:pep	citron rho-interacting kinase isoform x1	2290	25	0	0.6608	18	P:microtubule cytoskeleton organization; C:microtubule organizing center; C:vacuole; C:actin cytoskeleton; P:spermatogenesis; F:GTPase regulator activity; F:phospholipid binding; P:negative regulation of dendrite morphogenesis; F:metal ion binding; C:ruffle; P:protein phosphorylation; F:protein serine/threonine kinase activity; F:ATP binding; P:metaphase/anaphase transition of mitotic cell cycle;…	EC:2.7.11	Coil (COILS); Coil (COILS); Coil (COILS); Coil (COILS); Coil (COILS); Coil (COILS); Coil (COILS); Coil (COILS); Coil (COILS); IPR002290 (SMART); G3DSA:3.30.200.20 (GENE3D); IPR007259 (PFAM); IPR000719 (PFAM); G3DSA:1.10.510.10 (GENE3D); PTHR22988 (PANTHER); PD968187 (PRODOM); IPR000719 (PROSITE_PROFILES); IPR000961 (PROSITE_PROFILES); IPR011009 (SUPERFAMILY)
Smp_154420.1:pep	clathrin heavy chain	1334	25	0	0.904	6	C:clathrin coat of trans-Golgi network vesicle; P:vesicle-mediated transport; P:intracellular protein transport; F:structural molecule activity; C:clathrin coat of coated pit; F:protein binding	-	Coil (COILS); IPR000547 (SMART); PF13838 (PFAM); IPR000547 (PFAM); IPR012331 (G3DSA:1.25.40.GENE3D); IPR011990 (G3DSA:1.25.40.GENE3D); IPR016341 (PIRSF); PTHR10292 (PANTHER); IPR000547 (PROSITE_PROFILES); IPR000547 (PROSITE_PROFILES); IPR000547 (PROSITE_PROFILES); IPR000547 (PROSITE_PROFILES); IPR000547 (PROSITE_PROFILES); IPR000547 (PROSITE_PROFILES); IPR000547 (PROSITE_PROFILES); IPR016024 (SUP…
Smp_154420.2:pep	clathrin heavy chain	1147	25	0	0.9252	6	C:clathrin coat of trans-Golgi network vesicle; P:vesicle-mediated transport; P:intracellular protein transport; F:structural molecule activity; C:clathrin coat of coated pit; F:protein binding	-	IPR000547 (SMART); IPR012331 (G3DSA:1.25.40.GENE3D); IPR011990 (G3DSA:1.25.40.GENE3D); IPR016341 (PIRSF); PF13838 (PFAM); IPR000547 (PFAM); IPR011990 (G3DSA:1.25.40.GENE3D); PTHR10292 (PANTHER); IPR000547 (PROSITE_PROFILES); IPR000547 (PROSITE_PROFILES); IPR000547 (PROSITE_PROFILES); IPR000547 (PROSITE_PROFILES); IPR000547 (PROSITE_PROFILES); IPR000547 (PROSITE_PROFILES); IPR000547 (PROSITE_PROFI…
Smp_148480.1:pep	cleavage and polyadenylation specificity factor subunit 1	1825	25	0	0.5944	4	P:mRNA polyadenylation; C:mRNA cleavage and polyadenylation specificity factor complex; F:mRNA 3'-UTR binding; P:mRNA cleavage	-	IPR004871 (PFAM); PTHR10644:SF2 (PANTHER); PTHR10644:SF2 (PANTHER); PTHR10644 (PANTHER); PTHR10644 (PANTHER); PTHR10644 (PANTHER); PTHR10644:SF2 (PANTHER)
Smp_079730.1:pep	cleavage stimulation factor subunit 2	412	25	0	0.7188	2	F:nucleic acid binding; F:nucleotide binding	-	IPR000504 (SMART); IPR026896 (PFAM); IPR000504 (PFAM); IPR012677 (G3DSA:3.30.70.GENE3D); IPR025742 (PFAM); PTHR23139 (PANTHER); PTHR23139:SF8 (PANTHER); IPR000504 (PROSITE_PROFILES); SSF54928 (SUPERFAMILY)
Smp_142920.1:pep	coatomer subunit alpha	550	25	0	0.6732	8	P:pancreatic juice secretion; P:vesicle-mediated transport; C:COPI vesicle coat; C:extracellular space; P:intracellular protein transport; F:structural molecule activity; F:hormone activity	-	Coil (COILS); IPR006692 (PFAM); IPR010714 (PFAM); PTHR19876 (PANTHER)
Smp_142910.1:pep	coatomer subunit alpha	715	25	0	0.8044	9	P:pancreatic juice secretion; C:COPI vesicle coat; P:retrograde vesicle-mediated transport, Golgi to ER; C:extracellular space; P:intra-Golgi vesicle-mediated transport; P:intracellular protein transport; F:structural molecule activity; F:hormone activity	-	IPR020472 (PRINTS); IPR001680 (SMART); IPR006692 (PFAM); IPR001680 (PFAM); IPR015943 (G3DSA:2.130.10.GENE3D); PTHR19876 (PANTHER); PTHR19876:SF1 (PANTHER); PTHR19876 (PANTHER); PTHR19876:SF1 (PANTHER); PTHR19876 (PANTHER); IPR019775 (PROSITE_PATTERNS); IPR001680 (PROSITE_PROFILES); IPR001680 (PROSITE_PROFILES); IPR017986 (PROSITE_PROFILES); IPR001680 (PROSITE_PROFILES); IPR001680 (PROSITE_PROFILE…
Smp_018490.1:pep	coiled-coil alpha-helical rod protein 1 (alpha helical coiled-coil rod protein) partial	620	10	0	0.556	3	C:cytoplasm; P:cell differentiation; C:nucleus	-	Coil (COILS); Coil (COILS); Coil (COILS); Coil (COILS); Coil (COILS); Coil (COILS)
Smp_139810.1:pep	coiled-coil domain-containing protein 39	1687	25	0	0.5896	1	F:ligase activity	-	Coil (COILS); Coil (COILS); Coil (COILS); Coil (COILS); Coil (COILS); Coil (COILS); Coil (COILS); Coil (COILS); PTHR18962:SF0 (PANTHER); PTHR18962 (PANTHER)
Smp_000580.1:pep	coiled-coil domain-containing protein 63	437	25	0	0.5768	2	P:outer dynein arm assembly; C:outer dynein arm	-	Coil (COILS); Coil (COILS); Coil (COILS); Coil (COILS); Coil (COILS); PTHR21694 (PANTHER); IPR029652 (PTHR21694:PANTHER)
Smp_014680.1:pep	coiled-coil domain-containing protein 96	503	25	0	0.6592	3	F:molecular_function; P:biological_process; C:cellular_component	-	Coil (COILS); Coil (COILS); Coil (COILS); Coil (COILS); IPR025254 (PFAM); PTHR15654 (PANTHER); PTHR15654:SF1 (PANTHER)
Smp_157690.1:pep	collagen alpha 1 chain	4717	12	0	0.6175	2	C:collagen trimer; F:peptidase activity	-	IPR003582 (SMART); IPR002035 (SMART); G3DSA:2.10.25.10 (GENE3D); IPR002035 (PFAM); IPR002035 (G3DSA:3.40.50.GENE3D); PTHR22992:SF88 (PANTHER); PTHR22992 (PANTHER); IPR002035 (PROSITE_PROFILES); IPR010909 (PROSITE_PROFILES); IPR003582 (PROSITE_PROFILES); IPR002919 (SUPERFAMILY); IPR002035 (SUPERFAMILY)
Smp_144910.1:pep	collagen alpha 2 chain	991	25	0	0.5536	28	P:proteoglycan metabolic process; C:collagen type II trimer; P:central nervous system development; P:cellular response to BMP stimulus; P:embryonic skeletal joint morphogenesis; P:tissue homeostasis; F:metal ion binding; P:chondrocyte differentiation; P:regulation of gene expression; P:limb bud formation; C:basement membrane; P:inner ear morphogenesis; F:identical protein binding; P:otic vesicle …	-	IPR008160 (PFAM); PTHR24023 (PANTHER); PTHR24023:SF351 (PANTHER)
Smp_126540.1:pep	collagen alpha-1 chain	1377	25	0	0.6412	4	F:structural molecule activity; C:collagen trimer; P:cell adhesion; F:protein binding	-	IPR015943 (G3DSA:2.130.10.GENE3D); IPR010515 (PFAM); IPR016186 (G3DSA:3.10.100.GENE3D); IPR026917 (PTHR24023:PANTHER); PTHR24023 (PANTHER); IPR011047 (SUPERFAMILY); IPR016187 (SUPERFAMILY)
Smp_170340.1:pep	collagen alpha-1 chain	1780	25	0	0.5792	4	F:hydrolase activity; C:collagen trimer; F:extracellular matrix structural constituent; C:basement membrane	-	IPR001442 (SMART); IPR001442 (PFAM); IPR008160 (PFAM); IPR001442 (G3DSA:2.170.240.GENE3D); PTHR24023 (PANTHER); PTHR24023:SF438 (PANTHER); TRANSMEMBRANE (PHOBIUS); NON_CYTOPLASMIC_DOMAIN (PHOBIUS); CYTOPLASMIC_DOMAIN (PHOBIUS); IPR001442 (PROSITE_PROFILES); IPR016187 (SUPERFAMILY); TMhelix (TMHMM)
Smp_135560.1:pep	collagen alpha-2 chain	1044	25	0	0.5252	28	P:proteoglycan metabolic process; C:collagen type II trimer; P:central nervous system development; P:cellular response to BMP stimulus; P:embryonic skeletal joint morphogenesis; P:tissue homeostasis; F:metal ion binding; P:chondrocyte differentiation; P:regulation of gene expression; P:limb bud formation; C:basement membrane; P:inner ear morphogenesis; F:identical protein binding; P:otic vesicle …	-	IPR000885 (SMART); IPR000885 (PFAM); IPR008160 (PFAM); PTHR24023 (PANTHER); PTHR24023:SF391 (PANTHER); IPR000885 (PROSITE_PROFILES)
Smp_159600.1:pep	collagen alpha-5 chain isoform x1	1592	25	0	0.5536	9	P:axon guidance; P:neuromuscular junction development; P:extracellular matrix disassembly; C:basal lamina; C:endoplasmic reticulum lumen; C:neuromuscular junction; F:extracellular matrix structural constituent; P:collagen catabolic process; C:collagen type IV trimer	-	IPR001442 (SMART); IPR001442 (G3DSA:2.170.240.GENE3D); IPR008160 (PFAM); IPR001442 (PFAM); PTHR24023 (PANTHER); IPR001442 (PROSITE_PROFILES); IPR016187 (SUPERFAMILY); IPR016187 (SUPERFAMILY)
Smp_143570.1:pep	conserved oligomeric golgi complex subunit 2	1994	25	0	0.6692	6	P:protein transport; C:membrane; P:Golgi organization; F:DNA binding; F:zinc ion binding; F:protein binding	-	Coil (COILS); Coil (COILS); Coil (COILS); Coil (COILS); IPR001965 (SMART); IPR024602 (PFAM); IPR002893 (PFAM); IPR024603 (PFAM); IPR013083 (G3DSA:3.30.40.GENE3D); IPR001487 (G3DSA:1.20.920.GENE3D); IPR009316 (PANTHER); IPR019786 (PROSITE_PATTERNS); IPR002893 (PROSITE_PROFILES); IPR001487 (PROSITE_PROFILES); IPR011011 (SUPERFAMILY); SSF144232 (SUPERFAMILY); IPR001487 (SUPERFAMILY)
Smp_161130.1:pep	conserved oligomeric golgi complex subunit 8	547	25	0	0.5524	1	C:Golgi transport complex	-	IPR007255 (PFAM); IPR007255 (PANTHER); PTHR21311:SF0 (PANTHER); PTHR21311:SF0 (PANTHER); PTHR21311:SF0 (PANTHER); IPR007255 (PANTHER); IPR016159 (SUPERFAMILY)
Smp_126690.1:pep	cop9 signalosome complex subunit 6	325	25	0	0.7108	1	F:protein binding	-	IPR000555 (SMART); IPR000555 (PFAM); IPR024969 (PFAM); PTHR10540 (PANTHER); PTHR10540:SF8 (PANTHER)
Smp_144970.1:pep	copper-transporting atpase 1	1517	25	0	0.582	49	F:superoxide dismutase copper chaperone activity; P:regulation of gene expression; P:negative regulation of neuron apoptotic process; P:copper ion import; P:hair follicle morphogenesis; P:protein glycosylation; P:dendrite morphogenesis; C:neuron projection; C:trans-Golgi network; F:copper-exporting ATPase activity; C:trans-Golgi network transport vesicle; P:detoxification of copper ion; P:elastin…	EC:2.4.1; EC:3.6.3.4; EC:1.97.1	PR00942 (PRINTS); IPR001757 (PRINTS); IPR008250 (PFAM); IPR023214 (G3DSA:3.40.50.GENE3D); G3DSA:3.30.70.100 (GENE3D); IPR001757 (TIGRFAM); G3DSA:3.30.70.100 (GENE3D); G3DSA:3.30.70.100 (GENE3D); IPR008250 (G3DSA:2.70.150.GENE3D); IPR023214 (PFAM); IPR006121 (PFAM); IPR023299 (G3DSA:3.40.1110.GENE3D); IPR027256 (TIGRFAM); PTHR24093:SF50 (PANTHER); PTHR24093 (PANTHER); IPR017969 (PROSITE_PATTERNS);…
Smp_155050.1:pep	cre-agr-1 protein	1925	25	0	0.5312	4	C:integral component of membrane; P:embryo development ending in birth or egg hatching; C:basal lamina; F:protein binding	-	IPR001791 (SMART); IPR002049 (SMART); IPR003645 (SMART); IPR002350 (SMART); G3DSA:3.30.60.30 (GENE3D); IPR002049 (PFAM); IPR013320 (G3DSA:2.60.120.GENE3D); G3DSA:2.170.300.10 (GENE3D); G3DSA:2.10.25.10 (GENE3D); IPR013320 (G3DSA:2.60.120.GENE3D); IPR001791 (PFAM); G3DSA:3.30.60.30 (GENE3D); G3DSA:3.30.60.30 (GENE3D); IPR002350 (PFAM); G3DSA:3.30.60.30 (GENE3D); PTHR10913:SF45 (PANTHER); PTHR10913…
Smp_105910.1:pep	creb-binding protein	2093	25	0	0.742	10	F:transcription cofactor activity; F:zinc ion binding; P:regulation of transcription, DNA-templated; P:histone acetylation; F:histone acetyltransferase activity; C:nucleus; F:protein binding	EC:2.3.1.48	Coil (COILS); IPR001487 (PRINTS); IPR001487 (SMART); IPR000197 (SMART); IPR000433 (SMART); IPR003101 (G3DSA:1.10.246.GENE3D); IPR000197 (PFAM); IPR003101 (PFAM); IPR010303 (PFAM); IPR000197 (G3DSA:1.20.1020.GENE3D); IPR001487 (G3DSA:1.20.920.GENE3D); IPR000433 (PFAM); IPR000197 (G3DSA:1.20.1020.GENE3D); IPR013178 (PFAM); IPR001487 (PFAM); PTHR13808:SF1 (PANTHER); PTHR13808 (PANTHER); IPR019786 (P…
Smp_041280.1:pep	cugbp elav-like family member 2 isoform x8	479	25	0	0.6404	2	F:nucleic acid binding; F:nucleotide binding	-	IPR000504 (SMART); IPR012677 (G3DSA:3.30.70.GENE3D); IPR000504 (PFAM); PTHR24622 (PANTHER); IPR000504 (PROSITE_PROFILES); IPR000504 (PROSITE_PROFILES); SSF54928 (SUPERFAMILY)
Smp_080730.1:pep	cyclin-dependent kinase 1	410	25	0	0.82	12	C:microtubule organizing center; P:protein phosphorylation; F:RNA polymerase II carboxy-terminal domain kinase activity; P:regulation of mitotic cell cycle, embryonic; P:cell division; F:ATP binding; F:cyclin-dependent protein serine/threonine kinase activity; P:mitotic nuclear division; C:cytoplasm; C:nucleus	EC:2.7.11.23; EC:2.7.11.22	IPR002290 (SMART); IPR000719 (PFAM); G3DSA:1.10.510.10 (GENE3D); G3DSA:3.30.200.20 (GENE3D); PTHR24056 (PANTHER); IPR008271 (PROSITE_PATTERNS); IPR017441 (PROSITE_PATTERNS); IPR000719 (PROSITE_PROFILES); IPR011009 (SUPERFAMILY)
Smp_103950.1:pep	cyclin-dependent kinase 10	387	25	0	0.844	4	F:RNA polymerase II carboxy-terminal domain kinase activity; P:protein phosphorylation; F:ATP binding	EC:2.7.11.23	IPR002290 (SMART); IPR000719 (PFAM); G3DSA:1.10.510.10 (GENE3D); G3DSA:3.30.200.20 (GENE3D); PTHR24056:SF179 (PANTHER); PTHR24056 (PANTHER); IPR017441 (PROSITE_PATTERNS); IPR008271 (PROSITE_PATTERNS); IPR000719 (PROSITE_PROFILES); IPR011009 (SUPERFAMILY)
Smp_090980.1:pep	cyclin-dependent kinase 20	276	25	0	0.7876	11	P:cilium morphogenesis; P:protein phosphorylation; P:cell cycle; P:cell division; F:ATP binding; C:cilium; F:cyclin-dependent protein serine/threonine kinase activity; P:multicellular organismal development; C:cytoplasm; C:nucleus	EC:2.7.11.22	IPR002290 (SMART); IPR000719 (PFAM); G3DSA:1.10.510.10 (GENE3D); PTHR24056:SF171 (PANTHER); PTHR24056 (PANTHER); IPR008271 (PROSITE_PATTERNS); IPR000719 (PROSITE_PROFILES); IPR011009 (SUPERFAMILY)
Smp_163380.1:pep	cyclin-dependent kinase-like 2	891	25	0	0.8348	4	P:protein phosphorylation; F:ATP binding; F:protein serine/threonine kinase activity	EC:2.7.11	IPR002290 (SMART); G3DSA:1.10.510.10 (GENE3D); G3DSA:3.30.200.20 (GENE3D); IPR000719 (PFAM); PTHR24056 (PANTHER); PTHR24056:SF170 (PANTHER); IPR017441 (PROSITE_PATTERNS); IPR008271 (PROSITE_PATTERNS); IPR000719 (PROSITE_PROFILES); IPR011009 (SUPERFAMILY)
Smp_039820.1:pep	cysteine protease atg4b	556	25	0	0.7112	5	P:protein transport; C:cytoplasm; P:autophagy; P:proteolysis; F:cysteine-type peptidase activity	EC:3.4	IPR005078 (PFAM); PTHR22624:SF34 (PANTHER); IPR005078 (PANTHER); SSF54001 (SUPERFAMILY)
Smp_170800.1:pep	cysteinyl trna synthetase	814	25	0	0.7044	7	F:metal ion binding; F:cysteine-tRNA ligase activity; P:cysteinyl-tRNA aminoacylation; F:ATP binding; F:tRNA binding; C:cytoplasm	EC:6.1.1.16	IPR024909 (PRINTS); IPR024909 (PFAM); IPR015803 (TIGRFAM); IPR014729 (G3DSA:3.40.50.GENE3D); IPR024909 (PANTHER); PTHR10890:SF3 (PANTHER); IPR015803 (HAMAP); SSF52374 (SUPERFAMILY)
Smp_170800.2:pep	cysteinyl trna synthetase	843	25	0	0.702	7	F:metal ion binding; F:cysteine-tRNA ligase activity; P:cysteinyl-tRNA aminoacylation; F:ATP binding; F:tRNA binding; C:cytoplasm	EC:6.1.1.16	IPR024909 (PRINTS); IPR024909 (PFAM); IPR014729 (G3DSA:3.40.50.GENE3D); IPR015803 (TIGRFAM); PTHR10890:SF3 (PANTHER); IPR024909 (PANTHER); IPR015803 (HAMAP); SSF52374 (SUPERFAMILY)
Smp_053230.1:pep	cytochrome b5 reductase 1	304	25	0	0.7704	8	F:cytochrome-b5 reductase activity, acting on NAD(P)H; C:mitochondrial inner membrane; C:lipid particle; F:FAD binding; C:endoplasmic reticulum; P:oxidation-reduction process	EC:1.6.2.2	IPR001834 (PRINTS); IPR001709 (PRINTS); IPR001433 (PFAM); IPR008333 (PFAM); G3DSA:3.40.50.80 (GENE3D); G3DSA:2.40.30.10 (GENE3D); PTHR19370:SF80 (PANTHER); PTHR19370 (PANTHER); CYTOPLASMIC_DOMAIN (PHOBIUS); TRANSMEMBRANE (PHOBIUS); NON_CYTOPLASMIC_DOMAIN (PHOBIUS); IPR017927 (PROSITE_PROFILES); IPR017938 (SUPERFAMILY); SSF52343 (SUPERFAMILY); TMhelix (TMHMM)
Smp_079450.1:pep	cytochrome b-c1 complex subunit mitochondrial-like	345	25	0	0.63	3	F:metal ion binding; F:catalytic activity; P:metabolic process	-	IPR011237 (G3DSA:3.30.830.GENE3D); IPR011237 (G3DSA:3.30.830.GENE3D); IPR011765 (PFAM); PTHR11851:SF119 (PANTHER); PTHR11851 (PANTHER); IPR011249 (SUPERFAMILY); IPR011249 (SUPERFAMILY)
Smp_005290.1:pep	cytochrome heme mitochondrial	296	25	0	0.7812	4	F:heme binding; F:electron carrier activity; F:iron ion binding	-	IPR002326 (PRINTS); IPR009056 (G3DSA:1.10.760.GENE3D); IPR002326 (PFAM); G3DSA:1.20.5.100 (GENE3D); IPR002326 (PANTHER); CYTOPLASMIC_DOMAIN (PHOBIUS); TRANSMEMBRANE (PHOBIUS); NON_CYTOPLASMIC_DOMAIN (PHOBIUS); TRANSMEMBRANE (PHOBIUS); NON_CYTOPLASMIC_DOMAIN (PHOBIUS); IPR009056 (PROSITE_PROFILES); IPR021157 (SUPERFAMILY); IPR009056 (SUPERFAMILY); TMhelix (TMHMM); TMhelix (TMHMM)
Smp_046600.1:pep	cytoplasmic a3a	376	25	0	0.9836	3	C:cytoskeleton; C:cytoplasm; F:ATP binding	-	IPR004000 (PRINTS); IPR004000 (SMART); G3DSA:3.30.420.40 (GENE3D); G3DSA:3.90.640.10 (GENE3D); IPR004000 (PFAM); G3DSA:3.30.420.40 (GENE3D); PTHR11937:SF187 (PANTHER); IPR004000 (PANTHER); IPR020902 (PROSITE_PATTERNS); IPR004001 (PROSITE_PATTERNS); IPR004001 (PROSITE_PATTERNS); SSF53067 (SUPERFAMILY)
Smp_183710.1:pep	cytoplasmic a3a	376	25	0	0.9868	3	C:cytoskeleton; C:cytoplasm; F:ATP binding	-	IPR004000 (PRINTS); IPR004000 (SMART); G3DSA:3.90.640.10 (GENE3D); IPR004000 (PFAM); G3DSA:3.30.420.40 (GENE3D); G3DSA:3.30.420.40 (GENE3D); IPR004000 (PANTHER); PTHR11937:SF187 (PANTHER); IPR004001 (PROSITE_PATTERNS); IPR020902 (PROSITE_PATTERNS); IPR004001 (PROSITE_PATTERNS); SSF53067 (SUPERFAMILY)
Smp_165620.1:pep	cytoplasmic dynein 2 heavy chain 1 isoform x2	4220	25	0	0.6428	22	C:axoneme; P:forebrain development; P:embryonic limb morphogenesis; C:Golgi apparatus; C:microtubule; C:motile primary cilium; F:microtubule motor activity; P:Golgi organization; P:protein processing; P:asymmetric protein localization; C:dynein complex; P:cilium or flagellum-dependent cell motility; P:cilium assembly; P:determination of left/right symmetry; C:apical part of cell; P:dorsal/ventral…	EC:3.6.1.3	Coil (COILS); Coil (COILS); Coil (COILS); Coil (COILS); Coil (COILS); Coil (COILS); Coil (COILS); Coil (COILS); Coil (COILS); IPR024317 (PFAM); IPR013602 (PFAM); PF12781 (PFAM); IPR024743 (PFAM); IPR013594 (PFAM); IPR027417 (G3DSA:3.40.50.GENE3D); PF12775 (PFAM); IPR027417 (G3DSA:3.40.50.GENE3D); PF12774 (PFAM); IPR011704 (PFAM); IPR004273 (PFAM); IPR026815 (PTHR10676:PANTHER); IPR026815 (PTHR106…
Smp_150980.1:pep	cytoplasmic fmr1-interacting protein 2 isoform x4	1112	25	0	0.694	11	C:cytosol; C:cell junction; P:single organismal cell-cell adhesion; C:neuron projection; P:apoptotic process; C:synapse; P:innate immune response; P:activation of cysteine-type endopeptidase activity; F:protein binding; P:Fc-gamma receptor signaling pathway involved in phagocytosis; C:perinuclear region of cytoplasm	-	IPR008081 (PIRSF); IPR008081 (PFAM); IPR008081 (PANTHER)
Smp_161920.1:pep	cytoplasmic type 5	375	25	0	0.9552	7	P:sarcomere organization; C:myofibril; C:extracellular exosome; F:identical protein binding; F:ATP binding; C:filamentous actin; F:structural constituent of cytoskeleton	-	IPR004000 (PRINTS); IPR004000 (SMART); G3DSA:3.30.420.40 (GENE3D); G3DSA:3.90.640.10 (GENE3D); IPR004000 (PFAM); G3DSA:3.30.420.40 (GENE3D); PTHR11937:SF187 (PANTHER); IPR004000 (PANTHER); IPR020902 (PROSITE_PATTERNS); IPR004001 (PROSITE_PATTERNS); IPR004001 (PROSITE_PATTERNS); SSF53067 (SUPERFAMILY)
Smp_167640.1:pep	cytosolic carboxypeptidase 2	749	25	0	0.6604	3	P:proteolysis; F:metallocarboxypeptidase activity; F:zinc ion binding	EC:3.4.17	IPR000834 (PFAM); G3DSA:3.40.630.10 (GENE3D); PTHR12756 (PANTHER); PTHR12756:SF6 (PANTHER); SSF53187 (SUPERFAMILY)
Smp_082250.1:pep	cytosolic carboxypeptidase 6	340	25	0	0.8332	3	P:proteolysis; F:metallocarboxypeptidase activity; F:zinc ion binding	EC:3.4.17	IPR000834 (PFAM); G3DSA:3.40.630.10 (GENE3D); PTHR12756 (PANTHER); PTHR12756:SF9 (PANTHER); SSF53187 (SUPERFAMILY)
Smp_035270.2:pep	cytosolic malate dehydrogenase	329	25	0	0.8708	11	P:oxaloacetate metabolic process; F:NAD binding; F:L-malate dehydrogenase activity; C:mitochondrion; P:NADH metabolic process; P:malate metabolic process; C:centrosome; P:tricarboxylic acid cycle; P:cellular carbohydrate metabolic process	EC:1.1.1.37	IPR022383 (PFAM); IPR011274 (TIGRFAM); IPR001236 (PFAM); IPR010945 (TIGRFAM); IPR015955 (G3DSA:3.90.110.GENE3D); IPR016040 (G3DSA:3.40.50.GENE3D); IPR001557 (PIRSF); IPR010945 (PANTHER); IPR001252 (PROSITE_PATTERNS); IPR015955 (SUPERFAMILY); SSF51735 (SUPERFAMILY)
Smp_035270.1:pep	cytosolic malate dehydrogenase	284	25	0	0.8812	8	P:cellular carbohydrate metabolic process; F:L-malate dehydrogenase activity; P:malate metabolic process; C:centrosome; P:tricarboxylic acid cycle; C:mitochondrion	EC:1.1.1.37	IPR022383 (PFAM); IPR001557 (PIRSF); IPR016040 (G3DSA:3.40.50.GENE3D); IPR015955 (G3DSA:3.90.110.GENE3D); IPR010945 (TIGRFAM); IPR001236 (PFAM); IPR010945 (PANTHER); IPR001252 (PROSITE_PATTERNS); SSF51735 (SUPERFAMILY); IPR015955 (SUPERFAMILY)
Smp_018010.1:pep	cytospin a	1305	25	0	0.7128	11	P:negative regulation of microtubule depolymerization; P:cell migration; C:microtubule organizing center; P:cell cycle; C:gap junction; P:cell division; P:negative regulation of actin filament depolymerization; C:filamentous actin; C:spindle; C:cytoplasm; F:protein binding	-	Coil (COILS); Coil (COILS); Coil (COILS); Coil (COILS); Coil (COILS); IPR001715 (SMART); IPR001715 (G3DSA:1.10.418.GENE3D); IPR001715 (PFAM); PTHR23167 (PANTHER); PTHR23167:SF17 (PANTHER); IPR001715 (PROSITE_PROFILES); IPR001715 (SUPERFAMILY)
Smp_139710.1:pep	daz interacting protein 1	625	25	0	0.6268	3	P:regulation of smoothened signaling pathway; F:metal ion binding; P:negative regulation of transcription by transcription factor catabolism	-	Coil (COILS); Coil (COILS); Coil (COILS); PF13815 (PFAM); PTHR21502 (PANTHER); IPR007087 (PROSITE_PATTERNS); IPR007087 (PROSITE_PROFILES)
Smp_171670.1:pep	ddb1- and cul4-associated factor 11 isoform x1	454	25	0	0.6148	4	C:microtubule associated complex; F:protein binding; P:protein ubiquitination; C:Cul4-RING E3 ubiquitin ligase complex	-	IPR001680 (SMART); IPR015943 (G3DSA:2.130.10.GENE3D); IPR001680 (PFAM); PTHR19847 (PANTHER); PTHR19847:SF7 (PANTHER); IPR017986 (PROSITE_PROFILES); IPR001680 (PROSITE_PROFILES); IPR017986 (SUPERFAMILY)
Smp_134060.1:pep	ddb1- and cul4-associated factor 13	442	25	0	0.7064	2	F:zinc ion binding; F:protein binding	-	IPR001680 (SMART); IPR015943 (G3DSA:2.130.10.GENE3D); IPR007287 (PFAM); IPR001680 (PFAM); PTHR22851:SF0 (PANTHER); PTHR22851 (PANTHER); IPR001680 (PROSITE_PROFILES); IPR017986 (PROSITE_PROFILES); IPR017986 (SUPERFAMILY)
Smp_160140.1:pep	death-inducer obliterator partial	1480	25	0	0.6216	10	P:regulation of alternative mRNA splicing, via spliceosome; F:sequence-specific DNA binding transcription factor activity; F:hydrolase activity, acting on acid anhydrides; F:protein binding; C:small nuclear ribonucleoprotein complex; F:zinc ion binding; P:regulation of transcription, DNA-templated; C:nuclear chromatin	-	IPR001965 (SMART); IPR019787 (PFAM); IPR006576 (PFAM); IPR013083 (G3DSA:3.30.40.GENE3D); PTHR14914 (PANTHER); IPR019786 (PROSITE_PATTERNS); NON_CYTOPLASMIC_DOMAIN (PHOBIUS); TRANSMEMBRANE (PHOBIUS); CYTOPLASMIC_DOMAIN (PHOBIUS); IPR019787 (PROSITE_PROFILES); IPR011011 (SUPERFAMILY); SSF160481 (SUPERFAMILY)
Smp_176770.1:pep	dedicator of cytokinesis protein 9	3194	25	0	0.576	2	F:guanyl-nucleotide exchange factor activity; P:small GTPase mediated signal transduction	-	Coil (COILS); Coil (COILS); IPR010703 (PFAM); IPR027007 (PFAM); PTHR23317:SF26 (PANTHER); IPR026791 (PANTHER); CYTOPLASMIC_DOMAIN (PHOBIUS); TRANSMEMBRANE (PHOBIUS); NON_CYTOPLASMIC_DOMAIN (PHOBIUS); IPR027007 (PROSITE_PROFILES); IPR027357 (PROSITE_PROFILES)
Smp_172830.1:pep	deferrochelatase peroxidase	403	25	0	0.692	5	F:heme binding; P:oxidation-reduction process; F:peroxidase activity	EC:1.11.1.7	IPR006314 (PFAM); IPR006314 (TIGRFAM); PTHR30521 (PANTHER); PTHR30521:SF0 (PANTHER); IPR006314 (PROSITE_PROFILES); IPR011008 (SUPERFAMILY)
Smp_171960.1:pep	dehydrogenase reductase sdr family member 1	657	25	0	0.7484	2	P:oxidation-reduction process; F:oxidoreductase activity	-	IPR002198 (PRINTS); IPR002347 (PRINTS); IPR016040 (G3DSA:3.40.50.GENE3D); IPR002198 (PFAM); IPR016040 (G3DSA:3.40.50.GENE3D); PTHR24322:SF271 (PANTHER); PTHR24322 (PANTHER); IPR020904 (PROSITE_PATTERNS); SSF51735 (SUPERFAMILY); SSF51735 (SUPERFAMILY)
Smp_145030.1:pep	deleted in lung and esophageal cancer protein 1	1376	25	0	0.4576	1	F:structural molecule activity	-	Coil (COILS); PTHR23053 (PANTHER); PTHR23053:SF1 (PANTHER); PTHR23053:SF1 (PANTHER); PTHR23053 (PANTHER); IPR000535 (PROSITE_PROFILES)
Smp_065060.1:pep	delta-1-pyrroline-5-carboxylate mitochondrial	508	25	0	0.7728	6	F:1-pyrroline-5-carboxylate dehydrogenase activity; F:oxidoreductase activity, acting on the aldehyde or oxo group of donors, NAD or NADP as acceptor; P:proline biosynthetic process; P:oxidation-reduction process; P:glutamate biosynthetic process	EC:1.5.1.12	IPR015590 (PFAM); IPR005931 (TIGRFAM); IPR016162 (G3DSA:3.40.605.GENE3D); IPR016163 (G3DSA:3.40.309.GENE3D); PTHR11699 (PANTHER); PTHR11699:SF18 (PANTHER); IPR016160 (PROSITE_PATTERNS); IPR016161 (SUPERFAMILY)
Smp_059210.1:pep	dentin sialophosphoprotein	644	25	0	0.7852	2	F:nucleic acid binding; F:nucleotide binding	-	PF14259 (PFAM); IPR012677 (G3DSA:3.30.70.GENE3D); PTHR15836 (PANTHER); PTHR15836:SF1 (PANTHER); PTHR15836:SF1 (PANTHER); IPR000504 (PROSITE_PROFILES); SSF54928 (SUPERFAMILY)
Smp_059210.2:pep	dentin sialophosphoprotein	632	25	0	0.7852	2	F:nucleic acid binding; F:nucleotide binding	-	IPR012677 (G3DSA:3.30.70.GENE3D); PTHR15836:SF1 (PANTHER); PTHR15836 (PANTHER); IPR000504 (PROSITE_PROFILES); SSF54928 (SUPERFAMILY)
Smp_059210.4:pep	dentin sialophosphoprotein	684	25	0	0.7888	2	F:nucleic acid binding; F:nucleotide binding	-	IPR012677 (G3DSA:3.30.70.GENE3D); PTHR15836:SF1 (PANTHER); PTHR15836 (PANTHER); IPR000504 (PROSITE_PROFILES); SSF54928 (SUPERFAMILY)
Smp_059210.5:pep	dentin sialophosphoprotein	577	25	0	0.7788	2	F:nucleic acid binding; F:nucleotide binding	-	IPR012677 (G3DSA:3.30.70.GENE3D); PTHR15836 (PANTHER); PTHR15836:SF1 (PANTHER); IPR000504 (PROSITE_PROFILES); SSF54928 (SUPERFAMILY)
Smp_059210.7:pep	dentin sialophosphoprotein	664	14	0	0.8571	2	F:nucleic acid binding; F:nucleotide binding	-	PTHR15836 (PANTHER); PTHR15836:SF1 (PANTHER); NON_CYTOPLASMIC_DOMAIN (PHOBIUS); SIGNAL_PEPTIDE_N_REGION (PHOBIUS); SIGNAL_PEPTIDE_C_REGION (PHOBIUS); SIGNAL_PEPTIDE_H_REGION (PHOBIUS); SIGNAL_PEPTIDE (PHOBIUS)
Smp_056370.1:pep	deoxyhypusine hydroxylase	358	25	0	0.6064	9	C:cytoplasm; F:metal ion binding; P:peptidyl-lysine modification to peptidyl-hypusine; F:deoxyhypusine monooxygenase activity; P:microtubule cytoskeleton organization; F:hydrolase activity; F:lyase activity; C:nucleus; P:oxidation-reduction process	EC:1.14.99.29	IPR004155 (SMART); IPR011989 (G3DSA:1.25.10.GENE3D); PF13646 (PFAM); PTHR12697 (PANTHER); IPR016024 (SUPERFAMILY)
Smp_125890.1:pep	deoxyribodipyrimidine photo-lyase-like	490	25	0	0.648	2	P:DNA repair; F:deoxyribodipyrimidine photo-lyase activity	EC:4.1.99.3	G3DSA:1.10.579.10 (GENE3D); G3DSA:1.25.40.80 (GENE3D); IPR005101 (PFAM); IPR008148 (PANTHER); PTHR10211:SF0 (PANTHER); IPR008148 (PROSITE_PATTERNS); IPR006050 (PROSITE_PROFILES); IPR005101 (SUPERFAMILY); IPR006050 (SUPERFAMILY)
Smp_146790.1:pep	derriere partial	654	25	0	0.7292	5	F:growth factor activity; C:extracellular region	-	Coil (COILS); Coil (COILS); IPR001839 (SMART); IPR029034 (G3DSA:2.10.90.GENE3D); IPR001839 (PFAM); IPR015615 (PANTHER); IPR017948 (PROSITE_PATTERNS); TRANSMEMBRANE (PHOBIUS); TRANSMEMBRANE (PHOBIUS); NON_CYTOPLASMIC_DOMAIN (PHOBIUS); NON_CYTOPLASMIC_DOMAIN (PHOBIUS); CYTOPLASMIC_DOMAIN (PHOBIUS); IPR001839 (PROSITE_PROFILES); IPR029034 (SUPERFAMILY); TMhelix (TMHMM)
Smp_046740.1:pep	dihydrolipoyl mitochondrial	497	25	0	0.8556	10	P:cell redox homeostasis; F:flavin adenine dinucleotide binding; P:oxidation-reduction process; F:dihydrolipoyl dehydrogenase activity	EC:1.8.1.4	PR00411 (PRINTS); PR00368 (PRINTS); IPR004099 (PFAM); G3DSA:3.50.50.60 (GENE3D); IPR001327 (PFAM); IPR006258 (TIGRFAM); IPR023753 (PFAM); G3DSA:3.50.50.60 (GENE3D); PIRSF000350 (PIRSF); IPR004099 (G3DSA:3.30.390.GENE3D); PTHR22912:SF20 (PANTHER); PTHR22912 (PANTHER); IPR012999 (PROSITE_PATTERNS); IPR016156 (SUPERFAMILY); SSF51905 (SUPERFAMILY)
Smp_066410.1:pep	dihydrolipoyllysine residue acetyltransferase	483	25	0	0.6336	4	P:metabolic process; F:dihydrolipoyllysine-residue acetyltransferase activity	EC:2.3.1.12	Coil (COILS); IPR023213 (G3DSA:3.30.559.GENE3D); G3DSA:2.40.50.100 (GENE3D); IPR001078 (PFAM); IPR004167 (G3DSA:4.10.320.GENE3D); IPR000089 (PFAM); IPR004167 (PFAM); PTHR23151:SF9 (PANTHER); PTHR23151 (PANTHER); IPR003016 (PROSITE_PATTERNS); IPR000089 (PROSITE_PROFILES); SSF52777 (SUPERFAMILY); IPR011053 (SUPERFAMILY); IPR004167 (SUPERFAMILY)
Smp_212190.1:pep	dihydrolipoyllysine-residue acetyltransferase component of pyruvate dehydrogenase mitochondrial isoform x2	497	25	0	0.7024	5	P:pyruvate metabolic process; F:dihydrolipoyllysine-residue acetyltransferase activity; C:pyruvate dehydrogenase complex	EC:2.3.1.12	IPR000089 (PFAM); IPR006257 (TIGRFAM); IPR001078 (PFAM); IPR004167 (G3DSA:4.10.320.GENE3D); IPR004167 (PFAM); G3DSA:2.40.50.100 (GENE3D); IPR023213 (G3DSA:3.30.559.GENE3D); PTHR23151 (PANTHER); PTHR23151:SF9 (PANTHER); IPR003016 (PROSITE_PATTERNS); IPR000089 (PROSITE_PROFILES); SSF52777 (SUPERFAMILY); IPR004167 (SUPERFAMILY); IPR011053 (SUPERFAMILY)
Smp_085110.1:pep	dihydropyrimidinase (m38 family)	463	25	0	0.7708	5	C:cytoplasm; P:pyrimidine nucleobase catabolic process; F:dihydropyrimidinase activity	EC:3.5.2.2	IPR011778 (TIGRFAM); G3DSA:3.20.20.140 (GENE3D); IPR006680 (PFAM); IPR011059 (G3DSA:2.30.40.GENE3D); PTHR11647:SF1 (PANTHER); PTHR11647 (PANTHER); IPR011059 (SUPERFAMILY); SSF51556 (SUPERFAMILY)
Smp_085110.2:pep	dihydropyrimidinase (m38 family)	587	25	0	0.778	5	C:cytoplasm; P:pyrimidine nucleobase catabolic process; F:dihydropyrimidinase activity	EC:3.5.2.2	G3DSA:3.20.20.140 (GENE3D); IPR006680 (PFAM); IPR011059 (G3DSA:2.30.40.GENE3D); IPR011059 (G3DSA:2.30.40.GENE3D); IPR011778 (TIGRFAM); PTHR11647 (PANTHER); PTHR11647:SF1 (PANTHER); IPR011059 (SUPERFAMILY); SSF51556 (SUPERFAMILY); IPR011059 (SUPERFAMILY)
Smp_085110.3:pep	dihydropyrimidinase (m38 family)	517	25	0	0.7676	5	C:cytoplasm; P:pyrimidine nucleobase catabolic process; F:dihydropyrimidinase activity	EC:3.5.2.2	IPR011059 (G3DSA:2.30.40.GENE3D); IPR011778 (TIGRFAM); G3DSA:3.20.20.140 (GENE3D); IPR006680 (PFAM); PTHR11647:SF1 (PANTHER); PTHR11647 (PANTHER); IPR011059 (SUPERFAMILY); SSF51556 (SUPERFAMILY)
Smp_162620.1:pep	dimethyladenosine transferase mitochondrial	295	25	0	0.676	3	P:rRNA methylation; C:mitochondrial nucleoid; F:rRNA (adenine-N6,N6-)-dimethyltransferase activity	EC:2.1.1	IPR020598 (SMART); IPR001737 (PFAM); IPR029063 (G3DSA:3.40.50.GENE3D); PTHR11727:SF10 (PANTHER); IPR001737 (PANTHER); IPR020596 (PROSITE_PATTERNS); IPR001737 (PROSITE_PROFILES); IPR029063 (SUPERFAMILY)
Smp_019010.1:pep	dipeptidyl peptidase 3	725	25	0	0.6848	7	F:metal ion binding; C:cytoplasm; F:metallopeptidase activity; P:proteolysis; C:nucleus; F:dipeptidyl-peptidase activity; C:plasma membrane	EC:3.4.11	IPR005317 (PIRSF); PF03571 (PFAM); PTHR23422 (PANTHER); PTHR23422:SF10 (PANTHER)
Smp_127840.1:pep	dipeptidyl peptidase 9	981	25	0	0.5752	3	F:serine-type peptidase activity; C:membrane; P:proteolysis	-	IPR002469 (G3DSA:2.140.10.GENE3D); IPR029058 (G3DSA:3.40.50.GENE3D); IPR002469 (PFAM); IPR001375 (PFAM); PTHR11731:SF110 (PANTHER); PTHR11731:SF110 (PANTHER); PTHR11731:SF110 (PANTHER); PTHR11731 (PANTHER); PTHR11731 (PANTHER); SSF82171 (SUPERFAMILY); IPR029058 (SUPERFAMILY)
Smp_030930.1:pep	diphthamide biosynthesis protein 1	293	25	0	0.7576	3	P:peptidyl-diphthamide biosynthetic process from peptidyl-histidine; C:cytoplasm; C:nucleus	-	IPR016435 (TIGRFAM); IPR016435 (PFAM); PIRSF004967 (PIRSF); PTHR10762:SF1 (PANTHER); PTHR10762:SF1 (PANTHER); IPR016435 (PANTHER)
Smp_030930.2:pep	diphthamide biosynthesis protein 1	413	25	0	0.7468	2	P:peptidyl-diphthamide biosynthetic process from peptidyl-histidine; C:cytoplasm	-	IPR016435 (PFAM); IPR016435 (TIGRFAM); PIRSF004967 (PIRSF); PTHR10762:SF1 (PANTHER); IPR016435 (PANTHER)
Smp_174680.1:pep	diphthamide biosynthesis protein 2	538	25	0	0.5628	2	P:peptidyl-diphthamide biosynthetic process from peptidyl-histidine; C:cytoplasm	-	IPR016435 (PFAM); IPR016435 (TIGRFAM); IPR016435 (PANTHER); IPR010014 (PTHR10762:PANTHER)
Smp_135340.1:pep	discoidin domain-containing receptor 2-like isoform x1	382	25	0	0.4848	3	P:cell adhesion; F:transmembrane receptor protein tyrosine kinase activity	EC:2.7.10.1	IPR008979 (G3DSA:2.60.120.GENE3D); PTHR10127 (PANTHER); SIGNAL_PEPTIDE_C_REGION (PHOBIUS); SIGNAL_PEPTIDE (PHOBIUS); SIGNAL_PEPTIDE_N_REGION (PHOBIUS); NON_CYTOPLASMIC_DOMAIN (PHOBIUS); SIGNAL_PEPTIDE_H_REGION (PHOBIUS); IPR000421 (PROSITE_PROFILES); IPR008979 (SUPERFAMILY); TMhelix (TMHMM)
Smp_170290.1:pep	disks large homolog 3 isoform x4	1564	25	0	0.5704	22	P:axon guidance; C:dendritic shaft; F:protein C-terminus binding; F:PDZ domain binding; C:growth cone; P:establishment or maintenance of epithelial cell apical/basal polarity; C:cytoplasm; P:negative regulation of cell proliferation; F:ionotropic glutamate receptor binding; C:cell surface; P:establishment of planar polarity; F:guanylate kinase activity; C:neuronal cell body; F:ubiquitin protein l…	EC:2.7.4.8	IPR008145 (SMART); IPR001478 (SMART); IPR001478 (G3DSA:2.30.42.GENE3D); IPR001478 (PFAM); IPR015143 (PFAM); IPR008145 (PFAM); IPR011511 (PFAM); IPR027417 (G3DSA:3.40.50.GENE3D); G3DSA:1.10.287.470 (GENE3D); G3DSA:3.30.63.10 (GENE3D); G3DSA:2.30.30.40 (GENE3D); IPR001478 (G3DSA:2.30.42.GENE3D); IPR016313 (PANTHER); IPR016313 (PANTHER); PTHR23119:SF28 (PANTHER); PTHR23119:SF28 (PANTHER); IPR016313 …
Smp_143460.1:pep	disks large-associated protein 5	471	25	0	0.5472	3	F:kinase activity; P:cell-cell signaling; P:phosphorylation	-	IPR005026 (PFAM); PTHR12353 (PANTHER)
Smp_127680.1:pep	dmx protein 1	4026	25	0	0.4864	1	F:protein binding	-	IPR001680 (SMART); IPR015943 (G3DSA:2.130.10.GENE3D); IPR022033 (PFAM); IPR001680 (PFAM); PTHR13950 (PANTHER); PTHR13950 (PANTHER); PTHR13950 (PANTHER); PTHR13950 (PANTHER); PTHR13950:SF9 (PANTHER); PTHR13950 (PANTHER); PTHR13950 (PANTHER); PTHR13950:SF9 (PANTHER); PTHR13950:SF9 (PANTHER); PTHR13950:SF9 (PANTHER); PTHR13950:SF9 (PANTHER); PTHR13950 (PANTHER); PTHR13950:SF9 (PANTHER); PTHR13950:SF…
Smp_135910.1:pep	dna excision repair protein ercc-6	1393	25	0	0.6712	25	F:DNA-dependent ATPase activity; P:response to X-ray; P:response to gamma radiation; C:transcription elongation factor complex; F:protein C-terminus binding; P:activation of JUN kinase activity; P:pyrimidine dimer repair; P:intrinsic apoptotic signaling pathway in response to DNA damage; P:transcription-coupled nucleotide-excision repair; P:photoreceptor cell maintenance; F:protein N-terminus bin…	-	Coil (COILS); Coil (COILS); IPR001650 (SMART); IPR014001 (SMART); IPR027417 (G3DSA:3.40.50.GENE3D); IPR001650 (PFAM); IPR027417 (G3DSA:3.40.50.GENE3D); IPR000330 (PFAM); PTHR10799 (PANTHER); PTHR10799:SF49 (PANTHER); IPR014001 (PROSITE_PROFILES); IPR001650 (PROSITE_PROFILES); IPR027417 (SUPERFAMILY)
Smp_002160.1:pep	dna methyltransferase 1-associated protein 1	678	25	0	0.6912	10	P:histone H4 acetylation; P:DNA repair; P:histone H2A acetylation; P:methylation; C:NuA4 histone acetyltransferase complex; P:negative regulation of transcription, DNA-templated; F:methyltransferase activity; F:chromatin binding; P:chromatin remodeling	-	Coil (COILS); IPR008468 (PFAM); PTHR12855:SF10 (PANTHER); IPR027109 (PANTHER); IPR008468 (PRODOM)
Smp_087010.1:pep	dna polymerase delta catalytic subunit	1177	25	0	0.7808	6	F:DNA-directed DNA polymerase activity; P:DNA replication; F:DNA binding; F:nucleotide binding; F:3'-5' exonuclease activity	EC:2.7.7.7	IPR006172 (PRINTS); IPR006172 (SMART); IPR012337 (G3DSA:3.30.420.GENE3D); IPR023211 (G3DSA:3.90.1600.GENE3D); G3DSA:1.10.287.690 (GENE3D); IPR025687 (PFAM); IPR006134 (PFAM); IPR006133 (PFAM); TIGR00592 (TIGRFAM); PTHR10322 (PANTHER); PTHR10322:SF11 (PANTHER); IPR017964 (PROSITE_PATTERNS); SSF56672 (SUPERFAMILY); IPR012337 (SUPERFAMILY)
Smp_161380.1:pep	dna polymerase subunit gamma-1	870	25	0	0.6592	4	F:DNA-directed DNA polymerase activity; P:DNA replication; F:DNA binding; C:gamma DNA polymerase complex	EC:2.7.7.7	IPR002297 (PRINTS); IPR001098 (SMART); G3DSA:3.30.70.370 (GENE3D); IPR001098 (PFAM); G3DSA:1.10.150.20 (GENE3D); IPR002297 (PANTHER); PTHR10267:SF0 (PANTHER); SSF56672 (SUPERFAMILY)
Smp_125680.1:pep	dna polymerase zeta catalytic subunit	1257	25	0	0.6496	11	C:zeta DNA polymerase complex; F:DNA-directed DNA polymerase activity; F:metal ion binding; P:DNA replication; F:DNA binding; F:4 iron, 4 sulfur cluster binding; F:nucleotide binding; P:translesion synthesis; C:chromosome; C:nucleus; F:3'-5' exonuclease activity	EC:2.7.7.7	IPR006172 (PRINTS); IPR006172 (SMART); IPR023211 (G3DSA:3.90.1600.GENE3D); IPR012337 (G3DSA:3.30.420.GENE3D); G3DSA:1.10.287.690 (GENE3D); IPR006133 (PFAM); IPR006134 (PFAM); PTHR10322 (PANTHER); IPR030559 (PTHR10322:PANTHER); IPR017964 (PROSITE_PATTERNS); SSF56672 (SUPERFAMILY); IPR012337 (SUPERFAMILY)
Smp_153770.1:pep	dna repair endonuclease xpf	954	25	0	0.5956	13	P:response to UV; F:protein N-terminus binding; F:damaged DNA binding; P:nucleotide-excision repair, DNA incision, 3'-to lesion; F:protein C-terminus binding; P:double-strand break repair via homologous recombination; F:endodeoxyribonuclease activity; P:negative regulation of telomere maintenance; C:nuclear chromosome, telomeric region; F:single-stranded DNA binding; P:nucleotide-excision repair,…	-	IPR006166 (SMART); IPR006166 (PFAM); IPR020819 (G3DSA:3.40.50.GENE3D); PTHR10150 (PANTHER); IPR010994 (SUPERFAMILY); IPR011335 (SUPERFAMILY)
Smp_079560.1:pep	dna replication licensing factor mcm2	503	25	0	0.8168	18	C:chromatin; F:histone binding; P:cellular response to interleukin-4; P:DNA unwinding involved in DNA replication; P:regulation of DNA-dependent DNA replication initiation; F:metal ion binding; F:DNA replication origin binding; C:MCM complex; F:ATPase activity; C:nuclear origin of replication recognition complex; F:chromatin binding; P:obsolete ATP catabolic process; P:nucleosome assembly; F:ATP …	EC:3.6.1.3	IPR008045 (PRINTS); IPR001208 (SMART); IPR008045 (PFAM); IPR027925 (PFAM); IPR012340 (G3DSA:2.40.50.GENE3D); G3DSA:3.30.1640.10 (GENE3D); IPR001208 (PFAM); IPR008045 (PTHR11630:PANTHER); PTHR11630 (PANTHER); IPR001208 (PROSITE_PROFILES); IPR012340 (SUPERFAMILY)
Smp_094140.1:pep	dna replication licensing factor mcm6	831	25	0	0.7828	9	F:ATP-dependent DNA helicase activity; C:MCM complex; F:identical protein binding; F:ATP binding; P:DNA replication initiation; F:single-stranded DNA binding; P:DNA unwinding involved in DNA replication; C:nucleus	-	IPR008049 (PRINTS); IPR001208 (PRINTS); IPR031327 (SMART); IPR001208 (PFAM); IPR027925 (PFAM); IPR004039 (G3DSA:2.20.28.GENE3D); G3DSA:3.30.1640.10 (GENE3D); IPR027417 (G3DSA:3.40.50.GENE3D); IPR012340 (G3DSA:2.40.50.GENE3D); IPR008049 (PTHR11630:PANTHER); PTHR11630 (PANTHER); IPR018525 (PROSITE_PATTERNS); CYTOPLASMIC_DOMAIN (PHOBIUS); NON_CYTOPLASMIC_DOMAIN (PHOBIUS); TRANSMEMBRANE (PHOBIUS); IP…
Smp_032500.1:pep	dna replication licensing factor mcm7	771	25	0	0.7744	15	C:chromatin; F:protein binding; P:DNA unwinding involved in DNA replication; P:regulation of DNA-dependent DNA replication initiation; F:metal ion binding; F:DNA binding; C:MCM complex; F:ATPase activity; F:chromatin binding; P:obsolete ATP catabolic process; C:nucleus; F:ATP binding; F:DNA helicase activity; P:cell cycle	EC:3.6.1.3	IPR008050 (PRINTS); IPR001208 (PRINTS); IPR003593 (SMART); IPR001208 (SMART); IPR027925 (PFAM); IPR012340 (G3DSA:2.40.50.GENE3D); G3DSA:3.30.1640.10 (GENE3D); IPR027417 (G3DSA:3.40.50.GENE3D); IPR001208 (PFAM); PTHR11630 (PANTHER); IPR008050 (PTHR11630:PANTHER); IPR008050 (PTHR11630:PANTHER); IPR018525 (PROSITE_PATTERNS); IPR001208 (PROSITE_PROFILES); IPR027417 (SUPERFAMILY); IPR012340 (SUPERFAMI…
Smp_065840.1:pep	dna topoisomerase 2-alpha	1544	25	0	0.7552	36	C:WINAC complex; P:positive regulation of apoptotic process; F:ubiquitin binding; F:protein kinase C binding; F:protein homodimerization activity; F:protein C-terminus binding; P:DNA-dependent DNA replication; P:resolution of meiotic recombination intermediates; P:DNA ligation; P:sister chromatid segregation; P:mitotic recombination; C:nucleoplasm; P:obsolete ATP catabolic process; F:magnesium io…	EC:5.99.1.3	Coil (COILS); IPR001241 (PRINTS); IPR001154 (PRINTS); IPR001241 (SMART); IPR002205 (SMART); IPR013757 (G3DSA:1.10.268.GENE3D); IPR013758 (G3DSA:3.90.199.GENE3D); IPR014721 (G3DSA:3.30.230.GENE3D); IPR013759 (G3DSA:3.40.50.GENE3D); G3DSA:3.30.1490.30 (GENE3D); IPR002205 (PFAM); IPR013506 (PFAM); IPR003594 (PFAM); IPR003594 (G3DSA:3.30.565.GENE3D); IPR024946 (G3DSA:3.30.1360.GENE3D); PF16898 (PFAM)…
Smp_169790.1:pep	dna topoisomerase 3-beta-1	1159	25	0	0.7316	4	F:DNA topoisomerase type I activity; F:DNA binding; C:chromosome; P:DNA topological change	EC:5.99.1.2	IPR000380 (PRINTS); IPR003601 (SMART); IPR006171 (SMART); IPR003602 (SMART); IPR013824 (G3DSA:1.10.460.GENE3D); IPR013497 (PFAM); IPR006171 (PFAM); IPR006171 (G3DSA:3.40.50.GENE3D); IPR013826 (G3DSA:1.10.290.GENE3D); PTHR11390:SF20 (PANTHER); IPR000380 (PANTHER); IPR006171 (PROSITE_PROFILES); IPR023405 (SUPERFAMILY)
Smp_051130.1:pep	dna-binding protein d-ets-3	1353	25	0	0.8832	7	C:ribosome; P:regulation of transcription, DNA-templated; F:sequence-specific DNA binding; F:sequence-specific DNA binding transcription factor activity; C:nucleus	-	IPR000418 (PRINTS); IPR000418 (SMART); IPR011991 (G3DSA:1.10.10.GENE3D); IPR000418 (PFAM); PTHR11849 (PANTHER); PTHR11849 (PANTHER); PTHR11849:SF34 (PANTHER); PTHR11849:SF34 (PANTHER); PTHR11849 (PANTHER); PTHR11849:SF34 (PANTHER); IPR000418 (PROSITE_PATTERNS); IPR000418 (PROSITE_PATTERNS); IPR000418 (PROSITE_PROFILES); SSF46785 (SUPERFAMILY)
Smp_148720.1:pep	dna-directed rna mitochondrial	976	25	0	0.694	6	F:DNA-directed RNA polymerase activity; P:transcription, DNA-templated; F:DNA binding	EC:2.7.7.6	IPR002092 (PFAM); G3DSA:3.30.70.370 (GENE3D); G3DSA:1.10.287.280 (GENE3D); G3DSA:1.10.150.20 (GENE3D); IPR002092 (PANTHER); IPR002092 (PROSITE_PATTERNS); IPR002092 (PROSITE_PATTERNS); IPR002885 (PROSITE_PROFILES); SSF56672 (SUPERFAMILY)
Smp_129500.1:pep	dna-directed rna polymerase i subunit rpa1	1775	25	0	0.588	7	F:DNA-directed RNA polymerase activity; F:zinc ion binding; C:DNA-directed RNA polymerase I complex; P:transcription from RNA polymerase I promoter; F:DNA binding	EC:2.7.7.6	IPR006592 (SMART); IPR007081 (PFAM); IPR000722 (PFAM); IPR007080 (PFAM); G3DSA:3.30.1490.180 (GENE3D); G3DSA:2.40.40.20 (GENE3D); IPR007066 (PFAM); IPR007083 (PFAM); PTHR19376 (PANTHER); IPR015699 (PTHR19376:PANTHER); IPR015699 (PTHR19376:PANTHER); IPR015699 (PTHR19376:PANTHER); PTHR19376 (PANTHER); PTHR19376 (PANTHER); IPR015699 (PTHR19376:PANTHER); SSF64484 (SUPERFAMILY)
Smp_140690.1:pep	dna-directed rna polymerase i subunit rpa2	1155	25	0	0.6684	11	F:DNA-directed RNA polymerase activity; P:rRNA transcription; P:nucleologenesis; P:embryo implantation; C:DNA-directed RNA polymerase I complex; F:DNA binding; F:ribonucleoside binding; C:cytoplasm; P:embryo development	EC:2.7.7.6	IPR009674 (PFAM); IPR007120 (PFAM); IPR007645 (PFAM); IPR007641 (PFAM); G3DSA:3.90.1100.10 (GENE3D); IPR007644 (PFAM); IPR007120 (G3DSA:2.40.270.GENE3D); PTHR20856:SF5 (PANTHER); IPR015712 (PANTHER); PTHR20856:SF5 (PANTHER); SSF64484 (SUPERFAMILY)
Smp_153760.1:pep	dna-directed rna polymerase iii subunit rpc2	1126	25	0	0.7752	9	F:DNA-directed RNA polymerase activity; P:transcription, DNA-templated; F:DNA binding; P:positive regulation of innate immune response; F:ribonucleoside binding; P:positive regulation of interferon-beta production	EC:2.7.7.6	IPR007120 (PFAM); IPR007642 (PFAM); IPR007647 (PFAM); IPR007642 (G3DSA:3.90.1110.GENE3D); G3DSA:3.90.1100.10 (GENE3D); IPR007644 (PFAM); IPR007120 (G3DSA:2.40.270.GENE3D); IPR007646 (PFAM); IPR007641 (PFAM); IPR014724 (G3DSA:2.40.50.GENE3D); IPR007645 (PFAM); IPR015712 (PANTHER); PTHR20856:SF8 (PANTHER); IPR007121 (PROSITE_PATTERNS); SSF64484 (SUPERFAMILY)
Smp_153760.2:pep	dna-directed rna polymerase iii subunit rpc2	1128	25	0	0.7712	9	F:DNA-directed RNA polymerase activity; P:transcription, DNA-templated; F:DNA binding; P:positive regulation of innate immune response; F:ribonucleoside binding; P:positive regulation of interferon-beta production	EC:2.7.7.6	IPR007646 (PFAM); IPR007641 (PFAM); IPR007642 (PFAM); IPR007642 (G3DSA:3.90.1110.GENE3D); IPR007644 (PFAM); IPR007647 (PFAM); G3DSA:3.90.1100.10 (GENE3D); IPR007120 (G3DSA:2.40.270.GENE3D); IPR014724 (G3DSA:2.40.50.GENE3D); IPR007120 (PFAM); IPR007645 (PFAM); PTHR20856:SF8 (PANTHER); IPR015712 (PANTHER); IPR007121 (PROSITE_PATTERNS); SSF64484 (SUPERFAMILY)
Smp_146110.1:pep	dna-directed rna polymerase iii subunit rpc3	461	25	0	0.5572	6	F:DNA-directed RNA polymerase activity; P:transcription, DNA-templated; F:DNA binding	EC:2.7.7.6	IPR013197 (PFAM); PTHR12949 (PANTHER)
Smp_035200.1:pep	dnaj homolog subfamily a member 1	303	25	0	0.8068	12	F:heat shock protein binding; P:sperm motility; P:protein folding; F:metal ion binding; P:response to heat; P:spermatogenesis; F:ATP binding; F:low-density lipoprotein particle receptor binding; F:unfolded protein binding; P:response to unfolded protein; P:androgen receptor signaling pathway; C:membrane	-	IPR001623 (PRINTS); IPR001623 (SMART); IPR001623 (G3DSA:1.10.287.GENE3D); IPR001623 (PFAM); G3DSA:2.60.260.20 (GENE3D); G3DSA:2.60.260.20 (GENE3D); IPR001305 (G3DSA:2.10.230.GENE3D); IPR002939 (PFAM); IPR001305 (PFAM); PTHR24076 (PANTHER); PTHR24076:SF82 (PANTHER); IPR001623 (PROSITE_PROFILES); IPR001305 (PROSITE_PROFILES)
Smp_020920.1:pep	dnaj homolog subfamily b member 4	335	25	0	0.78	2	P:protein folding; F:unfolded protein binding	-	IPR001623 (PRINTS); IPR001623 (SMART); IPR002939 (PFAM); G3DSA:2.60.260.20 (GENE3D); IPR001623 (G3DSA:1.10.287.GENE3D); IPR001623 (PFAM); G3DSA:2.60.260.20 (GENE3D); PTHR24077:SF236 (PANTHER); PTHR24077 (PANTHER); IPR018253 (PROSITE_PATTERNS); IPR001623 (PROSITE_PROFILES); IPR001623 (SUPERFAMILY); IPR008971 (SUPERFAMILY); IPR008971 (SUPERFAMILY)
Smp_175760.1:pep	dnaj homolog subfamily c member 13	2437	25	0	0.6112	1	F:binding	-	Coil (COILS); IPR001623 (SMART); IPR001623 (PFAM); IPR011989 (G3DSA:1.25.10.GENE3D); IPR001623 (G3DSA:1.10.287.GENE3D); PTHR24078:SF25 (PANTHER); PTHR24078 (PANTHER); CYTOPLASMIC_DOMAIN (PHOBIUS); CYTOPLASMIC_DOMAIN (PHOBIUS); NON_CYTOPLASMIC_DOMAIN (PHOBIUS); TRANSMEMBRANE (PHOBIUS); NON_CYTOPLASMIC_DOMAIN (PHOBIUS); TRANSMEMBRANE (PHOBIUS); TRANSMEMBRANE (PHOBIUS); TRANSMEMBRANE (PHOBIUS); NON_…
Smp_105960.1:pep	dnaj homolog subfamily c member 2	535	25	0	0.5968	13	P:chromatin modification; C:cytosol; F:histone binding; C:nuclear membrane; P:negative regulation of cell growth; P:DNA replication; F:ubiquitin binding; F:DNA binding; P:negative regulation of DNA biosynthetic process; P:positive regulation of transcription, DNA-templated; F:chromatin binding; F:Hsp70 protein binding	-	Coil (COILS); Coil (COILS); IPR001005 (SMART); IPR001623 (SMART); IPR001623 (G3DSA:1.10.287.GENE3D); IPR009057 (G3DSA:1.10.10.GENE3D); IPR001623 (PFAM); PTHR24078 (PANTHER); PTHR24078:SF133 (PANTHER); PTHR24078 (PANTHER); PTHR24078:SF133 (PANTHER); IPR018253 (PROSITE_PATTERNS); IPR017877 (PROSITE_PROFILES); IPR001623 (PROSITE_PROFILES); IPR017877 (PROSITE_PROFILES); IPR009057 (SUPERFAMILY); IPR00…
Smp_083450.1:pep	dnaj homolog subfamily c member 9	275	25	0	0.6396	1	P:social behavior	-	Coil (COILS); IPR001623 (PRINTS); IPR001623 (SMART); IPR001623 (PFAM); IPR001623 (G3DSA:1.10.287.GENE3D); PTHR24078 (PANTHER); PTHR24078:SF166 (PANTHER); IPR001623 (PROSITE_PROFILES); IPR001623 (SUPERFAMILY)
Smp_211000.1:pep	dock7 partial	1863	25	0	0.6228	18	P:microtubule cytoskeleton organization; P:establishment of neuroblast polarity; P:pigmentation; P:activation of GTPase activity; P:positive regulation of peptidyl-serine phosphorylation; C:growth cone; P:axonogenesis; P:tRNA aminoacylation for protein translation; C:COP9 signalosome; C:cytosol; P:blood coagulation; C:axon; C:basal part of cell; F:Rac GTPase binding; C:perinuclear region of cytop…	EC:6.1.1	IPR027007 (PFAM); IPR010703 (PFAM); IPR026791 (PANTHER); IPR026791 (PANTHER); PTHR23317:SF76 (PANTHER); PTHR23317:SF76 (PANTHER); IPR026791 (PANTHER); PTHR23317:SF76 (PANTHER); PTHR23317:SF76 (PANTHER); PTHR23317:SF76 (PANTHER); IPR026791 (PANTHER); IPR026791 (PANTHER); IPR026791 (PANTHER); PTHR23317:SF76 (PANTHER); PTHR23317:SF76 (PANTHER); CYTOPLASMIC_DOMAIN (PHOBIUS); CYTOPLASMIC_DOMAIN (PHOBI…
Smp_035470.1:pep	dolichyl-diphosphooligosaccharide--protein glycosyltransferase 48 kda subunit	432	25	0	0.742	6	C:oligosaccharyltransferase complex; P:protein N-linked glycosylation via asparagine; C:integral component of membrane; P:response to cytokine; P:T cell activation; F:dolichyl-diphosphooligosaccharide-protein glycotransferase activity	EC:2.4.1.119	IPR005013 (PFAM); IPR005013 (PANTHER); PTHR10830:SF0 (PANTHER); SIGNAL_PEPTIDE (PHOBIUS); NON_CYTOPLASMIC_DOMAIN (PHOBIUS); CYTOPLASMIC_DOMAIN (PHOBIUS); SIGNAL_PEPTIDE_N_REGION (PHOBIUS); TRANSMEMBRANE (PHOBIUS); SIGNAL_PEPTIDE_H_REGION (PHOBIUS); SIGNAL_PEPTIDE_C_REGION (PHOBIUS); SignalP-noTM (SIGNALP_EUK); TMhelix (TMHMM)
Smp_105680.1:pep	dolichyl-diphosphooligosaccharide--protein glycosyltransferase subunit 1	578	25	0	0.676	4	P:protein glycosylation; C:integral component of membrane; F:dolichyl-diphosphooligosaccharide-protein glycotransferase activity; C:endoplasmic reticulum	EC:2.4.1.119	Coil (COILS); IPR007676 (PFAM); IPR007676 (PANTHER); PTHR21049:SF0 (PANTHER); CYTOPLASMIC_DOMAIN (PHOBIUS); SIGNAL_PEPTIDE_H_REGION (PHOBIUS); TRANSMEMBRANE (PHOBIUS); SIGNAL_PEPTIDE_N_REGION (PHOBIUS); NON_CYTOPLASMIC_DOMAIN (PHOBIUS); SIGNAL_PEPTIDE_C_REGION (PHOBIUS); SIGNAL_PEPTIDE (PHOBIUS); SignalP-noTM (SIGNALP_EUK); TMhelix (TMHMM)
Smp_105680.2:pep	dolichyl-diphosphooligosaccharide--protein glycosyltransferase subunit partial	497	25	0	0.7092	4	P:protein glycosylation; C:integral component of membrane; F:dolichyl-diphosphooligosaccharide-protein glycotransferase activity; C:endoplasmic reticulum	EC:2.4.1.119	Coil (COILS); IPR007676 (PFAM); IPR007676 (PANTHER); PTHR21049:SF0 (PANTHER); TRANSMEMBRANE (PHOBIUS); NON_CYTOPLASMIC_DOMAIN (PHOBIUS); CYTOPLASMIC_DOMAIN (PHOBIUS); TMhelix (TMHMM)
Smp_032780.1:pep	dolichyl-phosphate beta-glucosyltransferase	422	25	0	0.7732	8	F:oligosaccharyl transferase activity; P:protein N-linked glycosylation via asparagine; C:integral component of membrane; P:post-translational protein modification; F:dolichyl-phosphate beta-glucosyltransferase activity; P:determination of left/right symmetry; P:dolichol-linked oligosaccharide biosynthetic process; C:endoplasmic reticulum membrane	EC:2.4.1.117; EC:2.4.1	IPR029044 (G3DSA:3.90.550.GENE3D); IPR001173 (PFAM); PTHR10859:SF42 (PANTHER); PTHR10859 (PANTHER); TRANSMEMBRANE (PHOBIUS); NON_CYTOPLASMIC_DOMAIN (PHOBIUS); NON_CYTOPLASMIC_DOMAIN (PHOBIUS); CYTOPLASMIC_DOMAIN (PHOBIUS); TRANSMEMBRANE (PHOBIUS); IPR029044 (SUPERFAMILY); TMhelix (TMHMM)
Smp_145120.1:pep	double c2-like domain-containing protein beta	1387	25	0	0.6492	8	C:Ino80 complex; F:Rab GTPase binding; F:zinc ion binding; C:synaptic vesicle; F:transporter activity; P:intracellular protein transport; C:membrane; P:chromatin remodeling	-	Coil (COILS); IPR001565 (PRINTS); IPR000008 (PRINTS); IPR000008 (SMART); IPR004000 (SMART); G3DSA:3.30.420.40 (GENE3D); IPR004000 (PFAM); PF02318 (PFAM); IPR000008 (PFAM); IPR013083 (G3DSA:3.30.40.GENE3D); IPR000008 (G3DSA:2.60.40.GENE3D); G3DSA:3.30.420.40 (GENE3D); IPR000008 (G3DSA:2.60.40.GENE3D); PTHR10024 (PANTHER); PTHR10024:SF214 (PANTHER); IPR010911 (PROSITE_PROFILES); IPR000008 (PROSITE_…
Smp_129170.1:pep	dual specificity tyrosine-phosphorylation-regulated kinase 3 isoform x2	1084	25	0	0.5072	7	P:protein phosphorylation; F:protein serine/threonine kinase activity; P:erythrocyte differentiation; F:ATP binding; F:magnesium ion binding; C:nucleus	EC:2.7.11	IPR002290 (SMART); G3DSA:1.10.510.10 (GENE3D); IPR000719 (PFAM); PTHR24058 (PANTHER); IPR008271 (PROSITE_PATTERNS); IPR000719 (PROSITE_PROFILES); IPR011009 (SUPERFAMILY)
Smp_149200.2:pep	dynactin subunit 1	1417	25	0	0.6056	4	P:microtubule-based transport; C:dynactin complex; F:dynein binding	-	Coil (COILS); Coil (COILS); Coil (COILS); Coil (COILS); Coil (COILS); Coil (COILS); Coil (COILS); Coil (COILS); IPR000938 (SMART); IPR000938 (PFAM); IPR022157 (PFAM); IPR000938 (G3DSA:2.30.30.GENE3D); IPR027663 (PTHR18916:PANTHER); PTHR18916 (PANTHER); IPR000938 (PROSITE_PATTERNS); IPR000938 (PROSITE_PROFILES); IPR000938 (SUPERFAMILY)
Smp_149200.3:pep	dynactin subunit 1	1409	25	0	0.6064	4	P:microtubule-based transport; C:dynactin complex; F:dynein binding	-	Coil (COILS); Coil (COILS); Coil (COILS); Coil (COILS); Coil (COILS); Coil (COILS); Coil (COILS); Coil (COILS); IPR000938 (SMART); IPR000938 (PFAM); IPR022157 (PFAM); IPR000938 (G3DSA:2.30.30.GENE3D); PTHR18916 (PANTHER); IPR027663 (PTHR18916:PANTHER); IPR000938 (PROSITE_PATTERNS); IPR000938 (PROSITE_PROFILES); IPR000938 (SUPERFAMILY)
Smp_149200.1:pep	dynactin subunit 1 isoform x1	1450	25	0	0.5944	4	P:microtubule-based transport; C:dynactin complex; F:dynein binding	-	Coil (COILS); Coil (COILS); Coil (COILS); Coil (COILS); Coil (COILS); Coil (COILS); Coil (COILS); Coil (COILS); IPR000938 (SMART); IPR000938 (PFAM); IPR000938 (G3DSA:2.30.30.GENE3D); IPR022157 (PFAM); PTHR18916 (PANTHER); IPR027663 (PTHR18916:PANTHER); IPR027663 (PTHR18916:PANTHER); PTHR18916 (PANTHER); IPR027663 (PTHR18916:PANTHER); IPR000938 (PROSITE_PATTERNS); IPR000938 (PROSITE_PROFILES); IPR…
Smp_062630.1:pep	dynactin subunit 2	412	25	0	0.6396	4	C:dynactin complex; C:centrosome; P:microtubule-based process; P:mitotic nuclear division	-	Coil (COILS); PF04912 (PFAM); PTHR15346 (PANTHER); IPR028133 (PTHR15346:PANTHER)
Smp_123165.1:pep	dynactin subunit 4 isoform x2	620	25	0	0.7176	9	P:antigen processing and presentation of exogenous peptide antigen via MHC class II; C:dynactin complex; C:cell cortex; F:protein N-terminus binding; C:centrosome; C:nucleus; C:cytosol; F:zinc ion binding; C:cytoplasmic dynein complex	-	IPR008603 (PFAM); IPR008603 (PANTHER)
Smp_044920.1:pep	dynamin 1	827	25	0	0.822	11	C:microtubule; P:receptor internalization; F:phospholipid binding; F:protein C-terminus binding; F:protein complex binding; F:identical protein binding; P:obsolete GTP catabolic process; C:membrane coat; F:GTPase activity; P:endosome organization; F:GTP binding	-	Coil (COILS); IPR022812 (PRINTS); IPR001849 (SMART); IPR003130 (SMART); IPR001401 (SMART); PF00350 (PFAM); IPR011993 (G3DSA:2.30.29.GENE3D); IPR003130 (PFAM); IPR027417 (G3DSA:3.40.50.GENE3D); IPR001849 (PFAM); IPR000375 (PFAM); IPR027744 (PTHR11566:PANTHER); IPR022812 (PANTHER); IPR019762 (PROSITE_PATTERNS); IPR001849 (PROSITE_PROFILES); IPR030381 (PROSITE_PROFILES); IPR020850 (PROSITE_PROFILES)…
Smp_067620.1:pep	dynein beta ciliary-like	1129	25	0	0.644	10	F:microtubule motor activity; C:dynein complex; P:cell projection organization; C:microtubule; P:obsolete ATP catabolic process; F:ATP binding; C:cilium; P:microtubule-based movement; F:ATPase activity; C:cytoplasm	EC:3.6.1.3	Coil (COILS); Coil (COILS); IPR013594 (PFAM); IPR026983 (PANTHER); PTHR10676:SF36 (PANTHER); IPR026983 (PANTHER)
Smp_157410.1:pep	dynein heavy chain	4641	25	0	0.8244	8	P:camera-type eye photoreceptor cell differentiation; F:microtubule motor activity; C:dynein complex; F:ATPase activity; P:obsolete ATP catabolic process; P:microtubule-based movement; F:ATP binding	EC:3.6.1.3	Coil (COILS); Coil (COILS); Coil (COILS); Coil (COILS); Coil (COILS); IPR003593 (SMART); IPR004273 (PFAM); PF12775 (PFAM); IPR024743 (PFAM); PF12781 (PFAM); IPR024317 (PFAM); IPR013602 (PFAM); PF12774 (PFAM); IPR027417 (G3DSA:3.40.50.GENE3D); IPR011704 (PFAM); IPR013594 (PFAM); IPR027417 (G3DSA:3.40.50.GENE3D); PTHR10676:SF28 (PANTHER); IPR026983 (PANTHER); PTHR10676:SF28 (PANTHER); PTHR10676:SF2…
Smp_212280.1:pep	dynein heavy chain axonemal	1749	25	0	0.7956	7	F:microtubule motor activity; C:dynein complex; P:obsolete ATP catabolic process; F:ATP binding; P:microtubule-based movement; F:ATPase activity	EC:3.6.1.3	Coil (COILS); Coil (COILS); Coil (COILS); Coil (COILS); Coil (COILS); PF12781 (PFAM); IPR024317 (PFAM); IPR027417 (G3DSA:3.40.50.GENE3D); IPR004273 (PFAM); IPR024743 (PFAM); IPR026983 (PANTHER); PTHR10676:SF135 (PANTHER); IPR027417 (SUPERFAMILY)
Smp_130810.1:pep	dynein heavy chain axonemal	3888	25	0	0.7576	8	F:microtubule motor activity; C:axonemal dynein complex; P:obsolete ATP catabolic process; F:ATP binding; P:microtubule-based movement; P:cilium or flagellum-dependent cell motility; F:ATPase activity	EC:3.6.1.3	Coil (COILS); Coil (COILS); Coil (COILS); IPR003593 (SMART); IPR024317 (PFAM); PF12781 (PFAM); IPR024743 (PFAM); IPR013602 (PFAM); IPR027417 (G3DSA:3.40.50.GENE3D); PF12774 (PFAM); PF12775 (PFAM); IPR004273 (PFAM); IPR011704 (PFAM); IPR026983 (PANTHER); IPR026983 (PANTHER); IPR026983 (PANTHER); IPR026980 (PTHR10676:PANTHER); IPR026980 (PTHR10676:PANTHER); IPR027417 (SUPERFAMILY); IPR027417 (SUPER…
Smp_165820.1:pep	dynein heavy chain axonemal	4544	25	0	0.7396	8	F:microtubule motor activity; C:axonemal dynein complex; P:obsolete ATP catabolic process; F:ATP binding; P:microtubule-based movement; P:cilium or flagellum-dependent cell motility; F:ATPase activity	EC:3.6.1.3	Coil (COILS); Coil (COILS); IPR003593 (SMART); PF12781 (PFAM); IPR013602 (PFAM); IPR024743 (PFAM); PF12774 (PFAM); IPR004273 (PFAM); IPR027417 (G3DSA:3.40.50.GENE3D); IPR024317 (PFAM); IPR013594 (PFAM); IPR011704 (PFAM); PF12775 (PFAM); PTHR10676:SF240 (PANTHER); IPR026983 (PANTHER); PTHR10676:SF240 (PANTHER); IPR026983 (PANTHER); PTHR10676:SF240 (PANTHER); IPR026983 (PANTHER); IPR026983 (PANTHER…
Smp_212290.1:pep	dynein heavy chain axonemal	2775	25	0	0.6688	7	F:microtubule motor activity; C:axonemal dynein complex; P:obsolete ATP catabolic process; F:ATP binding; P:microtubule-based movement; F:ATPase activity	EC:3.6.1.3	Coil (COILS); Coil (COILS); IPR003593 (SMART); IPR013602 (PFAM); IPR013594 (PFAM); IPR027417 (G3DSA:3.40.50.GENE3D); IPR011704 (PFAM); PF12774 (PFAM); PF12775 (PFAM); IPR026983 (PANTHER); PTHR10676:SF135 (PANTHER); IPR027417 (SUPERFAMILY)
Smp_034920.1:pep	dynein heavy chain axonemal	3603	25	0	0.828	9	F:microtubule motor activity; C:axonemal dynein complex; F:calcium ion binding; P:obsolete ATP catabolic process; F:ATP binding; P:cilium or flagellum-dependent cell motility; F:ATPase activity; P:cilium movement	EC:3.6.1.3	Coil (COILS); Coil (COILS); Coil (COILS); Coil (COILS); Coil (COILS); IPR027417 (G3DSA:3.40.50.GENE3D); PF12774 (PFAM); IPR024743 (PFAM); PF12775 (PFAM); IPR013602 (PFAM); IPR024317 (PFAM); IPR004273 (PFAM); PF12781 (PFAM); IPR026979 (PTHR10676:PANTHER); IPR026983 (PANTHER); IPR027417 (SUPERFAMILY); IPR027417 (SUPERFAMILY); IPR027417 (SUPERFAMILY); IPR027417 (SUPERFAMILY)
Smp_156080.1:pep	dynein heavy chain axonemal	3851	25	0	0.7552	4	C:dynein complex; F:microtubule motor activity; P:microtubule-based movement	-	Coil (COILS); Coil (COILS); Coil (COILS); IPR003593 (SMART); PF12775 (PFAM); PF12774 (PFAM); IPR013602 (PFAM); PF12781 (PFAM); IPR004273 (PFAM); IPR027417 (G3DSA:3.40.50.GENE3D); IPR024743 (PFAM); IPR024317 (PFAM); IPR027417 (G3DSA:3.40.50.GENE3D); IPR026983 (PANTHER); PTHR10676:SF242 (PANTHER); IPR027417 (SUPERFAMILY)
Smp_137550.1:pep	dynein heavy chain axonemal	2907	25	0	0.7656	10	C:axoneme; C:axonemal dynein complex; P:response to mechanical stimulus; C:microtubule; F:microtubule motor activity; P:cilium or flagellum-dependent cell motility; F:ATPase activity; P:obsolete ATP catabolic process; F:ATP binding; P:cilium movement	EC:3.6.1.3	Coil (COILS); Coil (COILS); IPR004273 (PFAM); IPR013602 (PFAM); IPR024743 (PFAM); IPR027417 (G3DSA:3.40.50.GENE3D); IPR024317 (PFAM); PF12774 (PFAM); IPR011704 (PFAM); PF12781 (PFAM); PF12775 (PFAM); IPR026975 (PTHR10676:PANTHER); IPR026983 (PANTHER); TRANSMEMBRANE (PHOBIUS); CYTOPLASMIC_DOMAIN (PHOBIUS); NON_CYTOPLASMIC_DOMAIN (PHOBIUS); IPR027417 (SUPERFAMILY); TMhelix (TMHMM)
Smp_159840.1:pep	dynein heavy chain axonemal isoform x1	3765	25	0	0.7908	4	P:microtubule-based movement; F:microtubule motor activity; C:dynein complex	-	Coil (COILS); Coil (COILS); Coil (COILS); Coil (COILS); IPR003593 (SMART); IPR004273 (PFAM); PF12774 (PFAM); PF12781 (PFAM); IPR027417 (G3DSA:3.40.50.GENE3D); IPR013602 (PFAM); IPR024317 (PFAM); PF12775 (PFAM); IPR024743 (PFAM); IPR026983 (PANTHER); PTHR10676:SF250 (PANTHER); IPR027417 (SUPERFAMILY)
Smp_176300.1:pep	dynein heavy chain axonemal isoform x1	4570	25	0	0.7444	6	C:dynein complex; F:microtubule motor activity; P:microtubule-based movement; F:ATPase activity; F:ATP binding	EC:3.6.1.3	Coil (COILS); Coil (COILS); Coil (COILS); Coil (COILS); Coil (COILS); Coil (COILS); Coil (COILS); IPR003593 (SMART); IPR004273 (PFAM); IPR013594 (PFAM); IPR013602 (PFAM); PF12781 (PFAM); PF12775 (PFAM); PF12774 (PFAM); IPR011704 (PFAM); IPR027417 (G3DSA:3.40.50.GENE3D); IPR024317 (PFAM); IPR024743 (PFAM); IPR026983 (PANTHER); PTHR10676:SF183 (PANTHER); CYTOPLASMIC_DOMAIN (PHOBIUS); TRANSMEMBRANE …
Smp_153140.1:pep	dynein heavy chain axonemal-like	4359	25	0	0.7936	8	F:microtubule motor activity; C:axonemal dynein complex; P:obsolete ATP catabolic process; F:ATP binding; P:microtubule-based movement; P:cilium or flagellum-dependent cell motility; F:ATPase activity	EC:3.6.1.3	Coil (COILS); Coil (COILS); Coil (COILS); Coil (COILS); Coil (COILS); IPR003593 (SMART); IPR013602 (PFAM); PF12781 (PFAM); PF12774 (PFAM); IPR013594 (PFAM); IPR027417 (G3DSA:3.40.50.GENE3D); IPR004273 (PFAM); IPR011704 (PFAM); IPR024743 (PFAM); IPR024317 (PFAM); PF12775 (PFAM); PTHR10676:SF246 (PANTHER); IPR026983 (PANTHER); IPR027417 (SUPERFAMILY); IPR027417 (SUPERFAMILY); IPR027417 (SUPERFAMILY…
Smp_158760.1:pep	dynein heavy chain axonemal-like	3232	25	0	0.8476	13	C:cilium; C:ribosome; P:translation; C:microtubule; F:microtubule motor activity; P:cell projection organization; C:dynein complex; F:structural constituent of ribosome; F:ATPase activity; P:obsolete ATP catabolic process; P:microtubule-based movement; F:ATP binding	EC:3.6.1.3	Coil (COILS); Coil (COILS); Coil (COILS); Coil (COILS); Coil (COILS); Coil (COILS); Coil (COILS); IPR003593 (SMART); IPR013602 (PFAM); PF12781 (PFAM); IPR004273 (PFAM); IPR027417 (G3DSA:3.40.50.GENE3D); IPR011704 (PFAM); IPR024317 (PFAM); PF12775 (PFAM); IPR024743 (PFAM); PF12774 (PFAM); IPR026983 (PANTHER); PTHR10676:SF228 (PANTHER); IPR027417 (SUPERFAMILY); IPR027417 (SUPERFAMILY); IPR027417 (S…
Smp_103920.1:pep	dynein intermediate chain axonemal	625	25	0	0.7944	5	C:dynein complex; F:motor activity; C:axoneme; C:microtubule; F:protein binding	-	IPR001680 (SMART); IPR015943 (G3DSA:2.130.10.GENE3D); PTHR12442 (PANTHER); PTHR12442:SF35 (PANTHER); IPR017986 (PROSITE_PROFILES); IPR017986 (SUPERFAMILY)
Smp_167040.1:pep	dynein intermediate chain ciliary	471	25	0	0.7204	6	C:dynein complex; C:axoneme; F:motor activity; P:epithelial cilium movement; C:microtubule; F:protein binding	-	IPR015943 (G3DSA:2.130.10.GENE3D); PTHR12442 (PANTHER); PTHR12442:SF11 (PANTHER); IPR017986 (SUPERFAMILY)
Smp_160330.1:pep	dynein light chain axonemal	264	25	0	0.8812	1	F:protein binding	-	SM00365 (SMART); G3DSA:3.80.10.10 (GENE3D); IPR025875 (PFAM); PTHR10588 (PANTHER); IPR001611 (PROSITE_PROFILES); IPR001611 (PROSITE_PROFILES); IPR001611 (PROSITE_PROFILES); IPR001611 (PROSITE_PROFILES); SSF52058 (SUPERFAMILY)
Smp_135670.1:pep	dynein regulatory complex protein 1	617	25	0	0.6072	4	C:cytoskeleton; P:cilium-dependent cell motility; C:axoneme; P:axonemal dynein complex assembly	-	Coil (COILS); Coil (COILS); Coil (COILS); Coil (COILS); Coil (COILS); PF14772 (PFAM); PTHR21625 (PANTHER); PTHR21625:SF1 (PANTHER)
Smp_141010.1:pep	dysferlin isoform x8	1920	25	0	0.6516	9	P:plasma membrane repair; C:lamellipodium; P:vesicle fusion; C:cytoplasmic vesicle; F:calcium-dependent phospholipid binding; C:T-tubule; F:protein binding; P:spermatogenesis; C:integral component of plasma membrane	-	Coil (COILS); IPR000008 (SMART); IPR006614 (SMART); IPR006614 (SMART); IPR012968 (PFAM); IPR012561 (PFAM); IPR000008 (PFAM); IPR000008 (G3DSA:2.60.40.GENE3D); IPR000008 (G3DSA:2.60.40.GENE3D); IPR000008 (G3DSA:2.60.40.GENE3D); PF16165 (PFAM); IPR012560 (PFAM); IPR030002 (PTHR12546:PANTHER); PTHR12546 (PANTHER); TRANSMEMBRANE (PHOBIUS); NON_CYTOPLASMIC_DOMAIN (PHOBIUS); CYTOPLASMIC_DOMAIN (PHOBIUS…
Smp_210860.1:pep	dystrobrevin	986	25	0	0.682	2	F:zinc ion binding; F:calcium ion binding	-	Coil (COILS); Coil (COILS); IPR000433 (SMART); IPR011992 (G3DSA:1.10.238.GENE3D); IPR011992 (G3DSA:1.10.238.GENE3D); IPR015153 (PFAM); IPR015154 (PFAM); IPR000433 (PFAM); PTHR11915 (PANTHER); PTHR11915:SF224 (PANTHER); IPR000433 (PROSITE_PROFILES); SSF47473 (SUPERFAMILY); SSF47473 (SUPERFAMILY); SSF57850 (SUPERFAMILY)
Smp_163360.1:pep	dystrophin isoform x8	2737	25	0	0.536	1	F:actin binding	-	Coil (COILS); Coil (COILS); Coil (COILS); Coil (COILS); Coil (COILS); IPR001715 (SMART); IPR018159 (SMART); IPR001715 (G3DSA:1.10.418.GENE3D); IPR002017 (PFAM); IPR001715 (PFAM); G3DSA:1.20.58.60 (GENE3D); IPR001715 (PROSITE_PROFILES); SSF46966 (SUPERFAMILY); IPR001715 (SUPERFAMILY)
Smp_167690.1:pep	e3 ubiquitin protein ligase huwe1	3550	25	0	0.7472	11	C:nucleolus; P:protein polyubiquitination; P:base-excision repair; P:histone ubiquitination; P:protein monoubiquitination; F:DNA binding; F:ubiquitin-protein transferase activity; P:protein ubiquitination involved in ubiquitin-dependent protein catabolic process; P:cell differentiation; F:protein binding; C:cytoplasm	EC:6.3.2.19	Coil (COILS); IPR015940 (SMART); IPR000569 (SMART); IPR025527 (PFAM); G3DSA:1.10.8.10 (GENE3D); IPR000569 (PFAM); IPR015940 (PFAM); IPR004170 (PFAM); G3DSA:3.30.2160.10 (GENE3D); PTHR11254 (PANTHER); PTHR11254:SF67 (PANTHER); IPR004170 (PROSITE_PROFILES); IPR000569 (PROSITE_PROFILES); IPR015940 (PROSITE_PROFILES); IPR009060 (SUPERFAMILY); IPR000569 (SUPERFAMILY); SSF117839 (SUPERFAMILY)
Smp_132840.1:pep	e3 ubiquitin protein ligase trim9	362	25	0	0.5288	2	F:zinc ion binding; C:intracellular	-	IPR000315 (PFAM); IPR013083 (G3DSA:3.30.40.GENE3D); PTHR24103 (PANTHER); PTHR24103:SF8 (PANTHER); SIGNAL_PEPTIDE_N_REGION (PHOBIUS); SIGNAL_PEPTIDE_H_REGION (PHOBIUS); SIGNAL_PEPTIDE (PHOBIUS); SIGNAL_PEPTIDE_C_REGION (PHOBIUS); NON_CYTOPLASMIC_DOMAIN (PHOBIUS); IPR000315 (PROSITE_PROFILES); SignalP-TM (SIGNALP_GRAM_POSITIVE); SSF57850 (SUPERFAMILY); SSF57845 (SUPERFAMILY)
Smp_162000.1:pep	e3 ubiquitin protein ligase ubr4	7726	25	0	0.5236	3	F:ubiquitin-protein transferase activity; P:protein ubiquitination; F:zinc ion binding	EC:6.3.2.19	IPR013993 (SMART); IPR025704 (PFAM); IPR003126 (PFAM); PTHR21725 (PANTHER); TRANSMEMBRANE (PHOBIUS); TRANSMEMBRANE (PHOBIUS); CYTOPLASMIC_DOMAIN (PHOBIUS); NON_CYTOPLASMIC_DOMAIN (PHOBIUS); NON_CYTOPLASMIC_DOMAIN (PHOBIUS); IPR003126 (PROSITE_PROFILES)
Smp_150210.1:pep	e3 ubiquitin-protein ligase amfr-like	829	25	0	0.506	4	F:ubiquitin-protein transferase activity; P:protein ubiquitination; F:zinc ion binding; F:protein binding	EC:6.3.2.19	IPR001841 (SMART); IPR013083 (G3DSA:3.30.40.GENE3D); IPR001841 (PFAM); PTHR12477 (PANTHER); PTHR12477:SF70 (PANTHER); TRANSMEMBRANE (PHOBIUS); TRANSMEMBRANE (PHOBIUS); CYTOPLASMIC_DOMAIN (PHOBIUS); TRANSMEMBRANE (PHOBIUS); NON_CYTOPLASMIC_DOMAIN (PHOBIUS); TRANSMEMBRANE (PHOBIUS); TRANSMEMBRANE (PHOBIUS); CYTOPLASMIC_DOMAIN (PHOBIUS); TRANSMEMBRANE (PHOBIUS); CYTOPLASMIC_DOMAIN (PHOBIUS); NON_CYT…
Smp_211340.1:pep	e3 ubiquitin-protein ligase partial	569	25	0	0.5464	2	F:ligase activity; F:protein binding	-	Coil (COILS); IPR001680 (SMART); IPR015943 (G3DSA:2.130.10.GENE3D); PTHR16047:SF7 (PANTHER); PTHR16047 (PANTHER); IPR017986 (SUPERFAMILY)
Smp_071380.2:pep	e3 ubiquitin-protein ligase rnf13-like	411	25	0	0.6364	2	F:zinc ion binding; F:protein binding	-	IPR001841 (SMART); IPR003137 (PFAM); G3DSA:3.50.30.30 (GENE3D); IPR013083 (G3DSA:3.30.40.GENE3D); IPR001841 (PFAM); PTHR22765 (PANTHER); PTHR22765:SF26 (PANTHER); SIGNAL_PEPTIDE_C_REGION (PHOBIUS); SIGNAL_PEPTIDE (PHOBIUS); SIGNAL_PEPTIDE_H_REGION (PHOBIUS); CYTOPLASMIC_DOMAIN (PHOBIUS); TRANSMEMBRANE (PHOBIUS); NON_CYTOPLASMIC_DOMAIN (PHOBIUS); SIGNAL_PEPTIDE_N_REGION (PHOBIUS); IPR001841 (PROSI…
Smp_071380.4:pep	e3 ubiquitin-protein ligase rnf13-like	455	25	0	0.6376	2	F:zinc ion binding; F:protein binding	-	IPR001841 (SMART); G3DSA:3.50.30.30 (GENE3D); IPR013083 (G3DSA:3.30.40.GENE3D); IPR003137 (PFAM); IPR001841 (PFAM); PTHR22765:SF26 (PANTHER); PTHR22765 (PANTHER); SIGNAL_PEPTIDE_N_REGION (PHOBIUS); SIGNAL_PEPTIDE_H_REGION (PHOBIUS); NON_CYTOPLASMIC_DOMAIN (PHOBIUS); SIGNAL_PEPTIDE (PHOBIUS); TRANSMEMBRANE (PHOBIUS); CYTOPLASMIC_DOMAIN (PHOBIUS); SIGNAL_PEPTIDE_C_REGION (PHOBIUS); IPR001841 (PROSI…
Smp_148010.1:pep	e3 ubiquitin-protein ligase shprh	1574	25	0	0.6024	6	F:ATP binding; F:helicase activity; F:DNA binding; F:zinc ion binding; F:ligase activity; F:protein binding	-	IPR014001 (SMART); IPR027417 (G3DSA:3.40.50.GENE3D); IPR013083 (G3DSA:3.30.40.GENE3D); IPR027417 (G3DSA:3.40.50.GENE3D); IPR000330 (PFAM); PTHR10799:SF542 (PANTHER); PTHR10799 (PANTHER); PTHR10799 (PANTHER); PTHR10799 (PANTHER); PTHR10799:SF542 (PANTHER); PTHR10799:SF542 (PANTHER); PTHR10799:SF542 (PANTHER); PTHR10799 (PANTHER); IPR001841 (PROSITE_PROFILES); IPR001650 (PROSITE_PROFILES); IPR02741…
Smp_176060.1:pep	e3 ubiquitin-protein ligase ubr2	2627	25	0	0.554	4	F:ubiquitin-protein transferase activity; P:protein ubiquitination; F:zinc ion binding; P:protein catabolic process	EC:6.3.2.19	Coil (COILS); Coil (COILS); IPR013993 (SMART); IPR003126 (PFAM); IPR003769 (PFAM); IPR014719 (G3DSA:3.30.1390.GENE3D); PTHR21497:SF24 (PANTHER); PTHR21497:SF24 (PANTHER); PTHR21497:SF24 (PANTHER); PTHR21497 (PANTHER); PTHR21497 (PANTHER); PTHR21497 (PANTHER); PTHR21497 (PANTHER); PTHR21497:SF24 (PANTHER); PTHR21497:SF24 (PANTHER); PTHR21497:SF24 (PANTHER); PTHR21497:SF24 (PANTHER); PTHR21497 (PAN…
Smp_150360.1:pep	e3 ubiquitin-protein ligase ubr5	3262	25	0	0.5804	5	F:RNA binding; P:protein ubiquitination; F:ubiquitin binding; F:ubiquitin-protein transferase activity; F:zinc ion binding	EC:6.3.2.19	IPR013993 (SMART); IPR000569 (SMART); IPR002004 (SMART); IPR000569 (PFAM); G3DSA:3.30.2160.10 (GENE3D); IPR003126 (PFAM); IPR002004 (PFAM); IPR024725 (PFAM); IPR002004 (G3DSA:1.10.1900.GENE3D); PTHR11254 (PANTHER); PTHR11254:SF77 (PANTHER); PTHR11254 (PANTHER); PTHR11254 (PANTHER); PTHR11254:SF77 (PANTHER); PTHR11254:SF77 (PANTHER); PTHR11254 (PANTHER); PTHR11254:SF77 (PANTHER); PTHR11254:SF77 (P…
Smp_001560.1:pep	e3 ubiquitin-protein ligase zswim2	576	25	0	0.5272	5	P:regulation of apoptotic process; F:protein self-association; P:protein polyubiquitination; F:ubiquitin-protein transferase activity; F:zinc ion binding	EC:6.3.2.19	IPR001841 (SMART); IPR013083 (G3DSA:3.30.40.GENE3D); IPR013083 (G3DSA:3.30.40.GENE3D); IPR007527 (PFAM); IPR001841 (PFAM); PTHR21540:SF0 (PANTHER); PTHR21540 (PANTHER); IPR001841 (PROSITE_PROFILES); IPR007527 (PROSITE_PROFILES); SSF57850 (SUPERFAMILY)
Smp_070310.1:pep	ecotropic viral integration site 5 ortholog isoform x2	850	25	0	0.5908	2	F:GTPase activator activity; P:positive regulation of GTPase activity	-	Coil (COILS); Coil (COILS); Coil (COILS); Coil (COILS); IPR000195 (SMART); IPR000195 (PFAM); G3DSA:1.10.8.270 (GENE3D); PTHR22957:SF210 (PANTHER); PTHR22957 (PANTHER); PTHR22957 (PANTHER); PTHR22957 (PANTHER); PTHR22957:SF210 (PANTHER); IPR000195 (PROSITE_PROFILES); IPR000195 (SUPERFAMILY); IPR000195 (SUPERFAMILY)
Smp_142140.1:pep	ef hand type	717	25	0	0.5424	2	F:adenyl nucleotide binding; F:calcium ion binding	-	IPR011992 (G3DSA:1.10.238.GENE3D); PTHR20875:SF0 (PANTHER); PTHR20875 (PANTHER); SSF47473 (SUPERFAMILY); SSF47473 (SUPERFAMILY)
Smp_156180.1:pep	ef-hand calcium-binding domain-containing protein 6-like	1043	25	0	0.526	1	F:calcium ion binding	-	Coil (COILS); IPR011992 (G3DSA:1.10.238.GENE3D); IPR011992 (G3DSA:1.10.238.GENE3D); PF13833 (PFAM); IPR011992 (PFAM); PTHR10891:SF550 (PANTHER); PTHR10891 (PANTHER); IPR002048 (PROSITE_PROFILES); IPR002048 (PROSITE_PROFILES); IPR002048 (PROSITE_PROFILES); IPR002048 (PROSITE_PROFILES); SSF47473 (SUPERFAMILY); SSF47473 (SUPERFAMILY)
Smp_171010.1:pep	ef-hand domain-containing family member c2	681	25	0	0.7204	1	F:calcium ion binding	-	IPR006602 (SMART); IPR010554 (PFAM); PTHR12086:SF11 (PANTHER); PTHR12086 (PANTHER); IPR006602 (PROSITE_PROFILES); IPR006602 (PROSITE_PROFILES); IPR006602 (PROSITE_PROFILES); SSF47473 (SUPERFAMILY)
Smp_159160.1:pep	ef-hand domain-containing protein 1	605	25	0	0.7504	2	C:cilium; F:calcium ion binding	-	IPR006602 (SMART); IPR010554 (PFAM); PTHR12086:SF9 (PANTHER); PTHR12086 (PANTHER); IPR006602 (PROSITE_PROFILES); IPR006602 (PROSITE_PROFILES); IPR006602 (PROSITE_PROFILES)
Smp_143140.1:pep	elongation factor 2	325	25	0	0.8348	9	C:cytosol; F:translation elongation factor activity; P:translational elongation; P:obsolete GTP catabolic process; F:protein binding; F:GTPase activity; C:polysome; F:GTP binding	-	IPR005517 (SMART); IPR000640 (SMART); G3DSA:3.30.70.870 (GENE3D); IPR005517 (PFAM); IPR000640 (PFAM); IPR014721 (G3DSA:3.30.230.GENE3D); IPR000640 (G3DSA:3.30.70.GENE3D); PTHR23115 (PANTHER); PTHR23115:SF103 (PANTHER); IPR009022 (SUPERFAMILY); IPR020568 (SUPERFAMILY)
Smp_000110.1:pep	elongation factor tu gtp-binding domain-containing protein 1	1280	25	0	0.5284	8	F:translation elongation factor activity; P:translational elongation; F:ribosome binding; P:obsolete GTP catabolic process; F:GTPase activity; P:mature ribosome assembly; F:GTP binding	-	IPR000795 (PRINTS); IPR000640 (SMART); G3DSA:2.40.30.10 (GENE3D); IPR005225 (TIGRFAM); IPR000640 (PFAM); PF00009 (PFAM); IPR000640 (G3DSA:3.30.70.GENE3D); G3DSA:3.90.1430.10 (GENE3D); IPR027417 (G3DSA:3.40.50.GENE3D); G3DSA:3.30.70.870 (GENE3D); IPR014721 (G3DSA:3.30.230.GENE3D); PTHR23115 (PANTHER); PTHR23115:SF3 (PANTHER); PTHR23115 (PANTHER); PTHR23115 (PANTHER); PTHR23115 (PANTHER); PTHR23115…
Smp_175220.1:pep	endoplasmic reticulum metallopeptidase 1	704	25	0	0.6716	6	C:endoplasmic reticulum membrane; F:metal ion binding; P:cell cycle; C:integral component of membrane; P:proteolysis; F:metallopeptidase activity	-	IPR007484 (PFAM); G3DSA:3.40.630.10 (GENE3D); PTHR12147:SF6 (PANTHER); PTHR12147 (PANTHER); NON_CYTOPLASMIC_DOMAIN (PHOBIUS); CYTOPLASMIC_DOMAIN (PHOBIUS); TRANSMEMBRANE (PHOBIUS); SSF53187 (SUPERFAMILY); TMhelix (TMHMM)
Smp_030300.3:pep	endoplasmin	1743	25	0	0.8004	5	P:protein folding; P:response to stress; F:ATP binding; F:unfolded protein binding; F:calcium ion binding	-	Coil (COILS); IPR020575 (PRINTS); IPR003594 (PFAM); IPR001404 (PFAM); IPR028974 (G3DSA:4.10.1080.GENE3D); IPR003594 (G3DSA:3.30.565.GENE3D); IPR001404 (PANTHER); PTHR11528:SF44 (PANTHER); IPR019805 (PROSITE_PATTERNS); SIGNAL_PEPTIDE (PHOBIUS); NON_CYTOPLASMIC_DOMAIN (PHOBIUS); SIGNAL_PEPTIDE_N_REGION (PHOBIUS); CYTOPLASMIC_DOMAIN (PHOBIUS); SIGNAL_PEPTIDE_H_REGION (PHOBIUS); SIGNAL_PEPTIDE_C_REGI…
Smp_169750.1:pep	endoribonuclease dcr-1	2319	25	0	0.6164	8	F:helicase activity; P:rRNA catabolic process; F:RNA binding; F:ATP binding; F:ribonuclease III activity; P:RNA processing; F:protein binding	EC:3.1.26.3	IPR003100 (SMART); IPR000999 (SMART); IPR000999 (G3DSA:1.10.1520.GENE3D); IPR003100 (PFAM); IPR005034 (PFAM); IPR027417 (G3DSA:3.40.50.GENE3D); IPR000999 (PFAM); IPR000999 (G3DSA:1.10.1520.GENE3D); PTHR14950 (PANTHER); PTHR14950:SF3 (PANTHER); IPR000999 (PROSITE_PATTERNS); SIGNAL_PEPTIDE_H_REGION (PHOBIUS); SIGNAL_PEPTIDE (PHOBIUS); SIGNAL_PEPTIDE_C_REGION (PHOBIUS); SIGNAL_PEPTIDE_N_REGION (PHOB…
Smp_173080.1:pep	engulfment and cell motility protein 2	794	25	0	0.5068	3	C:cytoskeleton; P:phagocytosis; F:phospholipid binding	-	IPR006816 (PFAM); PTHR12771 (PANTHER); PTHR12771:SF3 (PANTHER)
Smp_164650.1:pep	enhancer of zeste homolog 1 (enx-2)	372	25	0	0.6968	5	F:RNA binding; C:ribonucleoprotein complex; C:nucleus; F:nucleotide binding; P:RNA processing	-	Coil (COILS); IPR002344 (PRINTS); IPR006630 (SMART); IPR011991 (G3DSA:1.10.10.GENE3D); IPR006630 (PFAM); IPR012677 (G3DSA:3.30.70.GENE3D); IPR012677 (G3DSA:3.30.70.GENE3D); IPR014886 (PFAM); PTHR22792 (PANTHER); IPR006630 (PROSITE_PROFILES); SSF54928 (SUPERFAMILY); SSF46785 (SUPERFAMILY)
Smp_024110.1:pep	enolase	434	25	0	0.8968	9	C:phosphopyruvate hydratase complex; F:phosphopyruvate hydratase activity; F:hydrolase activity; F:magnesium ion binding; P:glycolytic process	EC:4.2.1.11	IPR000941 (PRINTS); IPR029017 (G3DSA:3.30.390.GENE3D); IPR020811 (PFAM); IPR029065 (G3DSA:3.20.20.GENE3D); IPR000941 (TIGRFAM); IPR020810 (PFAM); IPR000941 (PIRSF); IPR000941 (PANTHER); IPR020809 (PROSITE_PATTERNS); IPR000941 (HAMAP); IPR029017 (SUPERFAMILY); IPR029065 (SUPERFAMILY)
Smp_152680.1:pep	epidermal growth factor receptor	1773	25	0	0.606	8	P:protein phosphorylation; C:integral component of membrane; P:transmembrane receptor protein tyrosine kinase signaling pathway; F:ATP binding; P:multicellular organismal development; F:transmembrane receptor protein tyrosine kinase activity; F:non-membrane spanning protein tyrosine kinase activity; F:hydrolase activity	EC:2.7.10.2; EC:2.7.10.1	IPR001245 (PRINTS); IPR006212 (SMART); IPR020635 (SMART); G3DSA:2.10.220.10 (GENE3D); IPR000494 (G3DSA:3.80.20.GENE3D); IPR006211 (PFAM); G3DSA:2.10.220.10 (GENE3D); IPR001245 (PFAM); G3DSA:1.10.510.10 (GENE3D); G3DSA:2.10.220.10 (GENE3D); G3DSA:3.30.200.20 (GENE3D); IPR000494 (PFAM); IPR000494 (G3DSA:3.80.20.GENE3D); IPR000494 (G3DSA:3.80.20.GENE3D); PTHR24416 (PANTHER); PTHR24416:SF95 (PANTHER)…
Smp_066520.1:pep	erythrocyte band 7 integral membrane protein	294	25	0	0.772	1	C:membrane	-	IPR001972 (PRINTS); IPR001107 (SMART); IPR001107 (PFAM); IPR001972 (PANTHER); PTHR10264:SF65 (PANTHER); NON_CYTOPLASMIC_DOMAIN (PHOBIUS); CYTOPLASMIC_DOMAIN (PHOBIUS); TRANSMEMBRANE (PHOBIUS); SSF117892 (SUPERFAMILY); TMhelix (TMHMM)
Smp_090080.1:pep	estrogen-regulated protein ep45 precursor	406	25	0	0.7796	4	F:serine-type endopeptidase inhibitor activity; P:proteolysis; F:peptidase activity; C:extracellular space	-	IPR023796 (SMART); IPR023796 (PFAM); G3DSA:2.30.39.10 (GENE3D); G3DSA:3.30.497.10 (GENE3D); IPR000215 (PANTHER); PTHR11461:SF52 (PANTHER); IPR023795 (PROSITE_PATTERNS); IPR023796 (SUPERFAMILY)
Smp_015030.1:pep	ethanolamine kinase 1	291	25	0	0.5656	3	F:kinase activity; P:phosphorylation; P:glycerophospholipid biosynthetic process	-	PF01633 (PFAM); G3DSA:3.90.1200.10 (GENE3D); PTHR22603:SF24 (PANTHER); PTHR22603 (PANTHER); IPR011009 (SUPERFAMILY)
Smp_097660.1:pep	eukaryotic initiation factor 4a	392	25	0	0.842	5	P:translational initiation; F:ATP-dependent helicase activity; F:ATP binding; F:translation initiation factor activity	-	IPR001650 (SMART); IPR014001 (SMART); IPR027417 (G3DSA:3.40.50.GENE3D); IPR011545 (PFAM); IPR027417 (G3DSA:3.40.50.GENE3D); IPR001650 (PFAM); PTHR24031 (PANTHER); PTHR24031:SF57 (PANTHER); IPR001650 (PROSITE_PROFILES); IPR014014 (PROSITE_PROFILES); IPR014001 (PROSITE_PROFILES); IPR027417 (SUPERFAMILY)
Smp_034190.1:pep	eukaryotic initiation factor 4a-iii	401	25	0	0.9516	5	P:translational initiation; F:ATP-dependent helicase activity; F:ATP binding; F:translation initiation factor activity	-	IPR014001 (SMART); IPR001650 (SMART); IPR027417 (G3DSA:3.40.50.GENE3D); IPR001650 (PFAM); IPR027417 (G3DSA:3.40.50.GENE3D); IPR011545 (PFAM); PTHR24031 (PANTHER); PTHR24031:SF57 (PANTHER); IPR000629 (PROSITE_PATTERNS); IPR014014 (PROSITE_PROFILES); IPR001650 (PROSITE_PROFILES); IPR014001 (PROSITE_PROFILES); IPR027417 (SUPERFAMILY)
Smp_034190.2:pep	eukaryotic initiation factor 4a-iii	360	25	0	0.934	5	P:translational initiation; F:ATP-dependent helicase activity; F:ATP binding; F:translation initiation factor activity	-	IPR014001 (SMART); IPR027417 (G3DSA:3.40.50.GENE3D); IPR011545 (PFAM); IPR001650 (PFAM); IPR027417 (G3DSA:3.40.50.GENE3D); PTHR24031:SF57 (PANTHER); PTHR24031 (PANTHER); IPR000629 (PROSITE_PATTERNS); IPR014014 (PROSITE_PROFILES); IPR001650 (PROSITE_PROFILES); IPR014001 (PROSITE_PROFILES); IPR027417 (SUPERFAMILY); IPR027417 (SUPERFAMILY)
Smp_099870.1:pep	eukaryotic translation elongation factor 1 alpha 2	465	25	0	0.9176	6	F:translation elongation factor activity; P:translational elongation; P:obsolete GTP catabolic process; F:GTPase activity; C:cytoplasm; F:GTP binding	-	IPR000795 (PRINTS); IPR027417 (G3DSA:3.40.50.GENE3D); IPR004161 (PFAM); IPR004160 (PFAM); IPR004539 (TIGRFAM); PF00009 (PFAM); G3DSA:2.40.30.10 (GENE3D); G3DSA:2.40.30.10 (GENE3D); PTHR23115:SF109 (PANTHER); PTHR23115 (PANTHER); IPR031157 (PROSITE_PATTERNS); IPR000795 (PROSITE_PROFILES); IPR009001 (SUPERFAMILY); IPR027417 (SUPERFAMILY); IPR009000 (SUPERFAMILY)
Smp_083410.1:pep	eukaryotic translation elongation factor 1 gamma	417	25	0	0.8012	5	F:translation elongation factor activity; C:eukaryotic translation elongation factor 1 complex; P:translational elongation; F:protein binding	-	IPR012336 (G3DSA:3.40.30.GENE3D); IPR004046 (PFAM); IPR001662 (PFAM); IPR001662 (G3DSA:3.30.70.GENE3D); IPR010987 (G3DSA:1.20.1050.GENE3D); IPR004045 (PFAM); PTHR11260:SF161 (PANTHER); PTHR11260 (PANTHER); IPR004045 (PROSITE_PROFILES); IPR001662 (PROSITE_PROFILES); IPR010987 (PROSITE_PROFILES); IPR010987 (SUPERFAMILY); IPR012336 (SUPERFAMILY); IPR001662 (SUPERFAMILY)
Smp_060940.1:pep	eukaryotic translation initiation factor 2-alpha kinase isoform x1	1068	25	0	0.614	6	P:translational initiation; P:protein phosphorylation; F:ATP binding; F:translation initiation factor activity; F:protein serine/threonine kinase activity	EC:2.7.11	IPR018391 (SMART); IPR002290 (SMART); G3DSA:1.10.510.10 (GENE3D); IPR000719 (PFAM); IPR027295 (G3DSA:2.140.10.GENE3D); G3DSA:3.30.200.20 (GENE3D); PTHR11042:SF86 (PANTHER); PTHR11042 (PANTHER); IPR008271 (PROSITE_PATTERNS); IPR017441 (PROSITE_PATTERNS); CYTOPLASMIC_DOMAIN (PHOBIUS); CYTOPLASMIC_DOMAIN (PHOBIUS); TRANSMEMBRANE (PHOBIUS); TRANSMEMBRANE (PHOBIUS); NON_CYTOPLASMIC_DOMAIN (PHOBIUS); T…
Smp_060940.2:pep	eukaryotic translation initiation factor 2-alpha kinase isoform x1	976	25	0	0.5816	6	P:translational initiation; P:protein phosphorylation; F:ATP binding; F:translation initiation factor activity; F:protein serine/threonine kinase activity	EC:2.7.11	IPR002290 (SMART); IPR000719 (PFAM); G3DSA:3.30.200.20 (GENE3D); G3DSA:1.10.510.10 (GENE3D); PTHR11042 (PANTHER); PTHR11042:SF86 (PANTHER); PTHR11042:SF86 (PANTHER); PTHR11042 (PANTHER); IPR008271 (PROSITE_PATTERNS); IPR017441 (PROSITE_PATTERNS); TRANSMEMBRANE (PHOBIUS); CYTOPLASMIC_DOMAIN (PHOBIUS); TRANSMEMBRANE (PHOBIUS); NON_CYTOPLASMIC_DOMAIN (PHOBIUS); CYTOPLASMIC_DOMAIN (PHOBIUS); IPR00071…
Smp_102690.3:pep	eukaryotic translation initiation factor 2c	821	25	0	0.7012	4	P:translational initiation; F:translation initiation factor activity; F:protein binding	-	IPR003165 (SMART); G3DSA:2.170.260.10 (GENE3D); IPR003100 (PFAM); G3DSA:3.40.50.2300 (GENE3D); PF16486 (PFAM); IPR012337 (G3DSA:3.30.420.GENE3D); IPR014811 (PFAM); IPR003165 (PFAM); PTHR22891 (PANTHER); PTHR22891:SF0 (PANTHER); IPR003165 (PROSITE_PROFILES); IPR003100 (PROSITE_PROFILES); IPR012337 (SUPERFAMILY); IPR003100 (SUPERFAMILY)
Smp_179320.1:pep	eukaryotic translation initiation factor 2c	935	25	0	0.6876	23	F:endoribonuclease activity, cleaving siRNA-paired mRNA; F:protein binding; C:polysome; P:negative regulation of translation involved in gene silencing by miRNA; C:RISC complex; P:regulation of transcription, DNA-templated; F:RNA 7-methylguanosine cap binding; F:siRNA binding; P:post-embryonic development; P:pre-miRNA processing; F:translation initiation factor activity; P:negative regulation of …	-	IPR003165 (SMART); IPR003165 (PFAM); IPR012337 (G3DSA:3.30.420.GENE3D); PF16486 (PFAM); G3DSA:3.40.50.2300 (GENE3D); IPR014811 (PFAM); G3DSA:2.170.260.10 (GENE3D); IPR003100 (PFAM); PTHR22891 (PANTHER); PTHR22891:SF0 (PANTHER); IPR003165 (PROSITE_PROFILES); IPR003100 (PROSITE_PROFILES); IPR003100 (SUPERFAMILY); IPR012337 (SUPERFAMILY)
Smp_155400.1:pep	eukaryotic translation initiation factor 2d	526	25	0	0.5444	3	P:translational initiation; F:translation initiation factor activity	-	IPR015947 (G3DSA:2.30.130.GENE3D); IPR001950 (PFAM); IPR001950 (G3DSA:3.30.780.GENE3D); IPR004521 (TIGRFAM); PTHR12217:SF4 (PANTHER); PTHR12217 (PANTHER); IPR002478 (PROSITE_PROFILES); IPR001950 (PROSITE_PROFILES); IPR015947 (SUPERFAMILY); IPR001950 (SUPERFAMILY)
Smp_058460.1:pep	eukaryotic translation initiation factor 3 subunit b	671	25	0	0.7128	9	F:translation initiation factor activity; P:formation of translation preinitiation complex; C:eukaryotic 43S preinitiation complex; C:eukaryotic translation initiation factor 3 complex; C:eukaryotic 48S preinitiation complex; F:nucleotide binding; P:regulation of translational initiation; F:translation initiation factor binding	-	Coil (COILS); IPR000504 (SMART); IPR012677 (G3DSA:3.30.70.GENE3D); IPR011042 (G3DSA:2.120.10.GENE3D); IPR011400 (PIRSF); IPR000504 (PFAM); IPR013979 (PFAM); IPR015943 (G3DSA:2.130.10.GENE3D); IPR011400 (PANTHER); PTHR14068:SF0 (PANTHER); IPR011400 (HAMAP); IPR000504 (PROSITE_PROFILES); SSF54928 (SUPERFAMILY); SSF82171 (SUPERFAMILY)
Smp_028630.1:pep	exocyst complex component 3	562	25	0	0.6108	7	C:secretory granule membrane; F:protein binding; P:exocytosis; P:cellular protein metabolic process; C:exocyst; P:membrane organization; P:protein transport	-	Coil (COILS); IPR010326 (PFAM); PTHR21292:SF1 (PANTHER); IPR010326 (PANTHER)
Smp_146100.1:pep	exocyst complex component 6b	791	25	0	0.5772	2	C:exocyst; P:vesicle docking involved in exocytosis	-	Coil (COILS); Coil (COILS); IPR007225 (PFAM); PTHR12702:SF0 (PANTHER); IPR007225 (PANTHER)
Smp_194600.1:pep	exosome complex component rrp40	645	25	0	0.7396	5	C:mitochondrial inner membrane; F:RNA binding; P:transmembrane transport; C:exosome (RNase complex); C:integral component of membrane	-	IPR002067 (PRINTS); IPR023395 (G3DSA:1.50.40.GENE3D); IPR018108 (PFAM); PF15985 (PFAM); PTHR24089 (PANTHER); PTHR24089:SF57 (PANTHER); NON_CYTOPLASMIC_DOMAIN (PHOBIUS); TRANSMEMBRANE (PHOBIUS); CYTOPLASMIC_DOMAIN (PHOBIUS); IPR018108 (PROSITE_PROFILES); IPR004088 (SUPERFAMILY); IPR012340 (SUPERFAMILY); IPR023395 (SUPERFAMILY); TMhelix (TMHMM)
Smp_172060.1:pep	exostosin-1b-like	766	25	0	0.6228	6	P:heparan sulfate proteoglycan biosynthetic process; F:glucuronosyl-N-acetylglucosaminyl-proteoglycan 4-alpha-N-acetylglucosaminyltransferase activity; C:intrinsic component of endoplasmic reticulum membrane; F:N-acetylglucosaminyl-proteoglycan 4-beta-glucuronosyltransferase activity; C:integral component of membrane; P:glycosaminoglycan biosynthetic process	EC:2.4.1.224; EC:2.4.1.225	IPR004263 (PFAM); IPR029044 (G3DSA:3.90.550.GENE3D); IPR015338 (PFAM); PTHR11062 (PANTHER); PTHR11062:SF7 (PANTHER); PTHR11062 (PANTHER); PTHR11062:SF7 (PANTHER); CYTOPLASMIC_DOMAIN (PHOBIUS); NON_CYTOPLASMIC_DOMAIN (PHOBIUS); TRANSMEMBRANE (PHOBIUS); TRANSMEMBRANE (PHOBIUS); CYTOPLASMIC_DOMAIN (PHOBIUS); TMhelix (TMHMM)
Smp_169630.1:pep	exportin 6	1090	25	0	0.4488	3	F:Ran GTPase binding; P:intracellular protein transport; C:nucleus	-	PTHR21452 (PANTHER); NON_CYTOPLASMIC_DOMAIN (PHOBIUS); TRANSMEMBRANE (PHOBIUS); CYTOPLASMIC_DOMAIN (PHOBIUS); TRANSMEMBRANE (PHOBIUS); TRANSMEMBRANE (PHOBIUS); CYTOPLASMIC_DOMAIN (PHOBIUS); NON_CYTOPLASMIC_DOMAIN (PHOBIUS); NON_CYTOPLASMIC_DOMAIN (PHOBIUS); TRANSMEMBRANE (PHOBIUS); IPR016024 (SUPERFAMILY)
Smp_152800.1:pep	exportin- partial	1286	25	0	0.5436	3	F:Ran GTPase binding; P:intracellular protein transport; C:nucleus	-	IPR011989 (G3DSA:1.25.10.GENE3D); IPR013598 (PFAM); PTHR11223:SF3 (PANTHER); PTHR11223:SF3 (PANTHER); PTHR11223 (PANTHER); PTHR11223 (PANTHER); IPR016024 (SUPERFAMILY)
Smp_128050.1:pep	exportin-2	1049	25	0	0.6452	4	C:cytoplasm; F:Ran GTPase binding; P:intracellular protein transport; C:nucleus	-	IPR001494 (SMART); IPR011989 (G3DSA:1.25.10.GENE3D); IPR013713 (PFAM); IPR001494 (PFAM); IPR005043 (PFAM); PTHR10997:SF8 (PANTHER); PTHR10997:SF8 (PANTHER); PTHR10997 (PANTHER); PTHR10997:SF8 (PANTHER); PTHR10997 (PANTHER); PTHR10997 (PANTHER); TRANSMEMBRANE (PHOBIUS); TRANSMEMBRANE (PHOBIUS); NON_CYTOPLASMIC_DOMAIN (PHOBIUS); CYTOPLASMIC_DOMAIN (PHOBIUS); NON_CYTOPLASMIC_DOMAIN (PHOBIUS); IPR001…
Smp_152800.2:pep	exportin-5	1021	25	0	0.53	3	C:nucleus; P:transport; F:binding	-	IPR011989 (G3DSA:1.25.10.GENE3D); IPR013598 (PFAM); PTHR11223:SF3 (PANTHER); PTHR11223 (PANTHER); TRANSMEMBRANE (PHOBIUS); NON_CYTOPLASMIC_DOMAIN (PHOBIUS); NON_CYTOPLASMIC_DOMAIN (PHOBIUS); TRANSMEMBRANE (PHOBIUS); CYTOPLASMIC_DOMAIN (PHOBIUS); IPR016024 (SUPERFAMILY)
Smp_197760.1:pep	exportin-7 isoform x1	567	25	0	0.5948	3	F:Ran GTPase binding; P:intracellular protein transport; C:nucleus	-	PTHR12596:SF2 (PANTHER); PTHR12596 (PANTHER); IPR016024 (SUPERFAMILY)
Smp_137650.1:pep	exportin-t	1163	25	0	0.4868	3	C:nucleus; P:transport; F:binding	-	Coil (COILS); Coil (COILS); IPR013598 (PFAM); PTHR15952 (PANTHER); IPR016024 (SUPERFAMILY)
Smp_176960.1:pep	expressed conserved protein	262	4	0	0.6925	2	P:transcription elongation from RNA polymerase II promoter; C:transcription elongation factor complex	-	IPR019464 (PFAM)
Smp_125730.1:pep	expressed conserved protein	677	12	0	0.7542	1	F:zinc ion binding	-	Coil (COILS); IPR001781 (G3DSA:2.10.110.GENE3D); IPR001781 (PROSITE_PROFILES)
Smp_024220.1:pep	expressed conserved protein	766	25	0	0.5768	3	C:integral component of membrane; P:signal transduction; F:protein binding	-	IPR011989 (G3DSA:1.25.10.GENE3D); IPR016024 (SUPERFAMILY); IPR000157 (SUPERFAMILY)
Smp_118830.1:pep	f-actin-capping protein subunit alpha-2	295	25	0	0.6944	6	C:cortical cytoskeleton; C:WASH complex; F:actin binding; C:F-actin capping protein complex; C:membrane; P:barbed-end actin filament capping	-	IPR002189 (PRINTS); IPR002189 (PFAM); PTHR10653:SF0 (PANTHER); IPR002189 (PANTHER); SSF90096 (SUPERFAMILY)
Smp_163370.1:pep	family a2 unassigned peptidase (a02 family)	478	25	0	0.982	6	F:RNA-directed DNA polymerase activity; P:RNA-dependent DNA replication; F:RNA binding; F:aspartic-type endopeptidase activity; P:proteolysis; P:DNA integration	EC:3.4.23; EC:2.7.7.49	IPR018061 (PFAM); IPR001969 (PROSITE_PATTERNS); IPR021109 (SUPERFAMILY)
Smp_173950.1:pep	family a2 unassigned peptidase (a02 family)	627	25	0	0.9796	6	F:RNA-directed DNA polymerase activity; P:RNA-dependent DNA replication; F:RNA binding; F:aspartic-type endopeptidase activity; P:proteolysis; P:DNA integration	EC:3.4.23; EC:2.7.7.49	IPR000477 (PFAM); IPR018061 (PFAM); G3DSA:3.10.10.10 (GENE3D); PTHR10178 (PANTHER); PTHR10178:SF262 (PANTHER); IPR001969 (PROSITE_PATTERNS); IPR021109 (SUPERFAMILY); SSF56672 (SUPERFAMILY)
Smp_173440.1:pep	fanconi anemia group j protein	725	25	0	0.5816	11	P:DNA repair; P:regulation of transcription from RNA polymerase II promoter; C:nuclear membrane; F:ATP-dependent DNA helicase activity; F:metal ion binding; F:DNA binding; F:4 iron, 4 sulfur cluster binding; F:ATP binding; C:nucleoplasm; C:cytoplasm	-	IPR006555 (SMART); IPR027417 (G3DSA:3.40.50.GENE3D); IPR010614 (PFAM); IPR006555 (PFAM); PTHR11472:SF6 (PANTHER); PTHR11472 (PANTHER); IPR014013 (PROSITE_PROFILES); IPR027417 (SUPERFAMILY)
Smp_044550.11:pep	far upstream binding protein	527	25	0	0.8004	1	F:RNA binding	-	IPR004087 (SMART); IPR004088 (G3DSA:3.30.1370.GENE3D); IPR004088 (PFAM); IPR015096 (PFAM); IPR004088 (G3DSA:3.30.1370.GENE3D); PTHR10288 (PANTHER); PTHR10288:SF145 (PANTHER); IPR004088 (PROSITE_PROFILES); IPR004088 (PROSITE_PROFILES); IPR004088 (PROSITE_PROFILES); IPR004088 (SUPERFAMILY); IPR004088 (SUPERFAMILY); IPR004088 (SUPERFAMILY)
Smp_044550.1:pep	far upstream binding protein	373	25	0	0.8228	1	F:RNA binding	-	IPR004087 (SMART); IPR004088 (PFAM); IPR004088 (G3DSA:3.30.1370.GENE3D); IPR004088 (G3DSA:3.30.1370.GENE3D); PTHR10288 (PANTHER); PTHR10288:SF145 (PANTHER); IPR004088 (PROSITE_PROFILES); IPR004088 (PROSITE_PROFILES); IPR004088 (PROSITE_PROFILES); IPR004088 (SUPERFAMILY); IPR004088 (SUPERFAMILY); IPR004088 (SUPERFAMILY)
Smp_044550.2:pep	far upstream binding protein	334	25	0	0.8076	1	F:RNA binding	-	IPR004087 (SMART); IPR004088 (G3DSA:3.30.1370.GENE3D); IPR004088 (G3DSA:3.30.1370.GENE3D); IPR004088 (PFAM); IPR004088 (G3DSA:3.30.1370.GENE3D); PTHR10288 (PANTHER); PTHR10288:SF145 (PANTHER); IPR004088 (PROSITE_PROFILES); IPR004088 (PROSITE_PROFILES); IPR004088 (PROSITE_PROFILES); IPR004088 (SUPERFAMILY); IPR004088 (SUPERFAMILY); IPR004088 (SUPERFAMILY)
Smp_044550.6:pep	far upstream binding protein	396	25	0	0.8224	1	F:RNA binding	-	IPR004087 (SMART); IPR004088 (G3DSA:3.30.1370.GENE3D); IPR004088 (PFAM); IPR004088 (G3DSA:3.30.1370.GENE3D); PTHR10288:SF145 (PANTHER); PTHR10288 (PANTHER); IPR004088 (PROSITE_PROFILES); IPR004088 (PROSITE_PROFILES); IPR004088 (PROSITE_PROFILES); IPR004088 (SUPERFAMILY); IPR004088 (SUPERFAMILY); IPR004088 (SUPERFAMILY)
Smp_044550.8:pep	far upstream binding protein	530	25	0	0.802	1	F:RNA binding	-	IPR004087 (SMART); IPR004088 (G3DSA:3.30.1370.GENE3D); IPR015096 (PFAM); IPR004088 (PFAM); IPR004088 (G3DSA:3.30.1370.GENE3D); PTHR10288 (PANTHER); PTHR10288:SF145 (PANTHER); IPR004088 (PROSITE_PROFILES); IPR004088 (PROSITE_PROFILES); IPR004088 (PROSITE_PROFILES); IPR004088 (SUPERFAMILY); IPR004088 (SUPERFAMILY); IPR004088 (SUPERFAMILY)
Smp_044550.4:pep	far upstream binding protein	356	25	0	0.7972	10	C:cytosol; C:cytoplasmic stress granule; F:RNA binding; C:nucleolus; P:RNA splicing, via transesterification reactions; P:regulation of transcription, DNA-templated; F:DNA binding; P:mRNA processing; C:nucleoplasm; P:mRNA transport	-	IPR004087 (SMART); IPR004088 (G3DSA:3.30.1370.GENE3D); IPR004088 (G3DSA:3.30.1370.GENE3D); IPR004088 (PFAM); IPR004088 (G3DSA:3.30.1370.GENE3D); PTHR10288 (PANTHER); PTHR10288:SF145 (PANTHER); IPR004088 (PROSITE_PROFILES); IPR004088 (PROSITE_PROFILES); IPR004088 (PROSITE_PROFILES); IPR004088 (SUPERFAMILY); IPR004088 (SUPERFAMILY); IPR004088 (SUPERFAMILY)
Smp_044550.10_pe	far upstream element-binding protein 3	372	25	0	0.7932	1	F:RNA binding	-	IPR004087 (SMART); IPR015096 (PFAM); IPR004088 (G3DSA:3.30.1370.GENE3D); IPR004088 (PFAM); PTHR10288:SF145 (PANTHER); PTHR10288 (PANTHER); IPR004088 (PROSITE_PROFILES); IPR004088 (SUPERFAMILY)
Smp_044550.10:pep	far upstream element-binding protein 3	372	25	0	0.7932	1	F:RNA binding	-	IPR004087 (SMART); IPR004088 (PFAM); IPR004088 (G3DSA:3.30.1370.GENE3D); IPR015096 (PFAM); PTHR10288:SF145 (PANTHER); PTHR10288 (PANTHER); IPR004088 (PROSITE_PROFILES); IPR004088 (PROSITE_PROFILES); IPR004088 (SUPERFAMILY); IPR004088 (SUPERFAMILY)
Smp_004220.1:pep	fatty acid amide hydrolase 1	614	25	0	0.6332	8	F:carbon-nitrogen ligase activity, with glutamine as amido-N-donor; F:amidase activity	EC:3.5.1.4	IPR023631 (G3DSA:3.90.1300.GENE3D); IPR000120 (PFAM); PIRSF001221 (PIRSF); PTHR11895:SF4 (PANTHER); IPR000120 (PANTHER); IPR020556 (PROSITE_PATTERNS); IPR023631 (SUPERFAMILY)
Smp_174380.1:pep	f-box lrr-repeat protein 16	943	25	0	0.6668	1	F:protein binding	-	IPR006553 (SMART); G3DSA:3.80.10.10 (GENE3D); PTHR23125:SF208 (PANTHER); PTHR23125 (PANTHER); IPR001810 (SUPERFAMILY); SSF52047 (SUPERFAMILY)
Smp_047500.1:pep	f-box only protein 28	356	25	0	0.6764	1	F:protein binding	-	G3DSA:1.20.1280.50 (GENE3D); PTHR13252 (PANTHER); IPR001810 (PROSITE_PROFILES); IPR001810 (SUPERFAMILY)
Smp_132210.1:pep	f-box only protein 32	371	25	0	0.588	1	F:protein binding	-	G3DSA:1.20.1280.50 (GENE3D); IPR001810 (PFAM); PTHR13123:SF7 (PANTHER); PTHR13123 (PANTHER); PTHR13123 (PANTHER); PTHR13123:SF7 (PANTHER); IPR001810 (PROSITE_PROFILES); IPR001810 (SUPERFAMILY)
Smp_131230.1:pep	f-box wd repeat-containing protein 10	711	25	0	0.5972	1	F:protein binding	-	IPR001680 (SMART); IPR015943 (G3DSA:2.130.10.GENE3D); IPR001680 (PFAM); PTHR19872 (PANTHER); PTHR19872:SF7 (PANTHER); IPR019775 (PROSITE_PATTERNS); IPR017986 (PROSITE_PROFILES); IPR001680 (PROSITE_PROFILES); IPR017986 (SUPERFAMILY)
Smp_168090.1:pep	f-box wd repeat-containing protein 9	493	25	0	0.5308	1	F:protein binding	-	IPR015943 (G3DSA:2.130.10.GENE3D); G3DSA:1.20.1280.50 (GENE3D); IPR001810 (PFAM); IPR001680 (PFAM); PTHR22844:SF166 (PANTHER); PTHR22844 (PANTHER); PTHR22844 (PANTHER); IPR017986 (PROSITE_PROFILES); IPR001680 (PROSITE_PROFILES); IPR001810 (PROSITE_PROFILES); IPR017986 (SUPERFAMILY); IPR001810 (SUPERFAMILY)
Smp_163750.1:pep	fer-1-like protein partial	1773	25	0	0.6412	2	C:integral component of membrane; F:protein binding	-	IPR000008 (SMART); IPR000008 (PFAM); IPR000008 (G3DSA:2.60.40.GENE3D); IPR000008 (G3DSA:2.60.40.GENE3D); IPR012561 (PFAM); PTHR12546:SF33 (PANTHER); PTHR12546 (PANTHER); IPR000008 (PROSITE_PROFILES); IPR000008 (SUPERFAMILY)
Smp_125440.1:pep	ferm domain containing protein 5	700	25	0	0.6136	5	C:cytoskeleton; C:integral component of membrane; C:cytoplasm; F:cytoskeletal protein binding; C:extrinsic component of membrane	-	IPR019749 (PRINTS); IPR019749 (SMART); IPR014352 (G3DSA:1.20.80.GENE3D); IPR018979 (PFAM); IPR019748 (PFAM); G3DSA:3.10.20.90 (GENE3D); PTHR23280 (PANTHER); PTHR23280:SF19 (PANTHER); IPR000299 (PROSITE_PROFILES); IPR019748 (SUPERFAMILY); IPR029071 (SUPERFAMILY)
Smp_127270.1:pep	ferric-chelate reductase 1	291	25	0	0.5708	3	F:ceramidase activity; C:integral component of membrane	EC:3.5.1.23	IPR006593 (SMART); IPR004877 (PFAM); PTHR23130:SF63 (PANTHER); PTHR23130 (PANTHER); TRANSMEMBRANE (PHOBIUS); NON_CYTOPLASMIC_DOMAIN (PHOBIUS); NON_CYTOPLASMIC_DOMAIN (PHOBIUS); TRANSMEMBRANE (PHOBIUS); TRANSMEMBRANE (PHOBIUS); TRANSMEMBRANE (PHOBIUS); TRANSMEMBRANE (PHOBIUS); CYTOPLASMIC_DOMAIN (PHOBIUS); NON_CYTOPLASMIC_DOMAIN (PHOBIUS); CYTOPLASMIC_DOMAIN (PHOBIUS); CYTOPLASMIC_DOMAIN (PHOBIUS)…
Smp_057790.1:pep	fibrocystin-l	2226	25	0	0.5008	1	F:protein binding	-	IPR002909 (SMART); IPR002909 (PFAM); IPR013783 (G3DSA:2.60.40.GENE3D); IPR013783 (G3DSA:2.60.40.GENE3D); IPR008972 (G3DSA:2.60.40.GENE3D); IPR013783 (G3DSA:2.60.40.GENE3D); IPR019316 (PFAM); PTHR11915 (PANTHER); PTHR11915:SF254 (PANTHER); IPR019316 (PROSITE_PROFILES); IPR014756 (SUPERFAMILY); IPR008972 (SUPERFAMILY)
Smp_156590.1:pep	filamin	1666	25	0	0.6392	1	F:actin filament binding	-	IPR001298 (SMART); IPR013783 (G3DSA:2.60.40.GENE3D); IPR013783 (G3DSA:2.60.40.GENE3D); IPR013783 (G3DSA:2.60.40.GENE3D); IPR017868 (PFAM); IPR013783 (G3DSA:2.60.40.GENE3D); IPR013783 (G3DSA:2.60.40.GENE3D); PTHR11915 (PANTHER); PTHR11915 (PANTHER); PTHR11915 (PANTHER); IPR028559 (PTHR11915:PANTHER); IPR028559 (PTHR11915:PANTHER); IPR028559 (PTHR11915:PANTHER); IPR017868 (PROSITE_PROFILES); IPR017…
Smp_198050.1:pep	filamin	575	25	0	0.7228	1	F:actin filament binding	-	IPR001715 (SMART); IPR001298 (SMART); IPR017868 (PFAM); IPR001715 (G3DSA:1.10.418.GENE3D); IPR001715 (PFAM); IPR001715 (G3DSA:1.10.418.GENE3D); IPR013783 (G3DSA:2.60.40.GENE3D); IPR013783 (G3DSA:2.60.40.GENE3D); IPR013783 (G3DSA:2.60.40.GENE3D); PTHR11915 (PANTHER); IPR028559 (PTHR11915:PANTHER); IPR001589 (PROSITE_PATTERNS); IPR017868 (PROSITE_PROFILES); IPR017868 (PROSITE_PROFILES); IPR001715 (…
Smp_000100.1:pep	filamin-a isoform x1	2336	25	0	0.71	1	F:actin filament binding	-	IPR001298 (SMART); IPR017868 (PFAM); IPR001715 (G3DSA:1.10.418.GENE3D); IPR013783 (G3DSA:2.60.40.GENE3D); IPR013783 (G3DSA:2.60.40.GENE3D); IPR013783 (G3DSA:2.60.40.GENE3D); IPR013783 (G3DSA:2.60.40.GENE3D); IPR013783 (G3DSA:2.60.40.GENE3D); PTHR11915 (PANTHER); IPR028559 (PTHR11915:PANTHER); IPR017868 (PROSITE_PROFILES); IPR017868 (PROSITE_PROFILES); IPR017868 (PROSITE_PROFILES); IPR017868 (PROS…
Smp_033970.1:pep	flotillin-2 isoform x1	454	25	0	0.8424	4	P:cell adhesion; C:flotillin complex; P:melanotic encapsulation of foreign target; F:structural molecule activity	-	Coil (COILS); IPR001107 (SMART); IPR001107 (PFAM); IPR027705 (PANTHER); PTHR13806:SF17 (PANTHER); SSF117892 (SUPERFAMILY)
Smp_157640.1:pep	fmrfamide receptor	482	25	0	0.5276	3	C:integral component of membrane; P:G-protein coupled receptor signaling pathway; F:G-protein coupled receptor activity	-	IPR000276 (PRINTS); IPR000276 (PFAM); G3DSA:1.20.1070.10 (GENE3D); PTHR22751:SF66 (PANTHER); PTHR22751 (PANTHER); NON_CYTOPLASMIC_DOMAIN (PHOBIUS); NON_CYTOPLASMIC_DOMAIN (PHOBIUS); TRANSMEMBRANE (PHOBIUS); NON_CYTOPLASMIC_DOMAIN (PHOBIUS); TRANSMEMBRANE (PHOBIUS); TRANSMEMBRANE (PHOBIUS); TRANSMEMBRANE (PHOBIUS); NON_CYTOPLASMIC_DOMAIN (PHOBIUS); CYTOPLASMIC_DOMAIN (PHOBIUS); TRANSMEMBRANE (PHOB…
Smp_176040.1:pep	folliculin	863	25	0	0.532	40	P:negative regulation of angiogenesis; P:negative regulation of cell proliferation involved in kidney development; P:negative regulation of TOR signaling; P:regulation of pro-B cell differentiation; C:midbody; P:negative regulation of cellular respiration; P:negative regulation of cell migration; C:eukaryotic 43S preinitiation complex; F:translation initiation factor activity; P:positive regulati…	-	PF11704 (PFAM); PF16692 (PFAM); IPR024675 (PFAM); IPR021713 (PANTHER)
Smp_133520.1:pep	forkhead box protein j1 a	899	19	0	0.7942	6	F:sequence-specific DNA binding transcription factor activity; F:sequence-specific DNA binding; C:nucleus; P:regulation of transcription, DNA-templated	-	IPR001766 (SMART); IPR001766 (PFAM); IPR011991 (G3DSA:1.10.10.GENE3D); PTHR11829 (PANTHER); PTHR11829:SF102 (PANTHER); IPR001766 (PROSITE_PROFILES); SSF46785 (SUPERFAMILY)
Smp_086270.1:pep	forkhead box protein n3-like	945	25	0	0.6504	15	P:tissue development; F:double-stranded DNA binding; C:nucleolus; C:transcription factor complex; F:DNA binding, bending; F:RNA polymerase II distal enhancer sequence-specific DNA binding transcription factor activity; P:negative regulation of transcription from RNA polymerase II promoter; F:sequence-specific DNA binding; P:organ development; F:protein domain specific binding; F:transcription fac…	-	IPR001766 (PRINTS); IPR001766 (SMART); IPR001766 (PFAM); IPR011991 (G3DSA:1.10.10.GENE3D); PTHR11829 (PANTHER); PS00658 (PROSITE_PATTERNS); IPR001766 (PROSITE_PROFILES); SSF46785 (SUPERFAMILY)
Smp_131620.1:pep	forkhead-associated domain-containing protein 1	1223	25	0	0.4968	3	C:nucleus; P:regulation of transcription, DNA-templated; F:protein binding	-	Coil (COILS); Coil (COILS); Coil (COILS); Coil (COILS); Coil (COILS); Coil (COILS); Coil (COILS); Coil (COILS); Coil (COILS); Coil (COILS); Coil (COILS); Coil (COILS); IPR000253 (SMART); IPR000253 (G3DSA:2.60.200.GENE3D); IPR000253 (PFAM); PTHR18853:SF5 (PANTHER); PTHR18853 (PANTHER); PTHR18853 (PANTHER); IPR000253 (PROSITE_PROFILES); IPR008984 (SUPERFAMILY)
Smp_144430.1:pep	formin-like protein cg32138 isoform x1	1039	25	0	0.6504	5	P:actin cytoskeleton organization; P:regulation of cell shape; P:cell migration; F:actin binding; F:Rho GTPase binding	-	Coil (COILS); Coil (COILS); Coil (COILS); IPR015425 (SMART); IPR015425 (PFAM); IPR010473 (PFAM); IPR010472 (PFAM); PTHR23213 (PANTHER); PTHR23213:SF193 (PANTHER); PTHR23213 (PANTHER); PTHR23213:SF193 (PANTHER); PTHR23213 (PANTHER); IPR015425 (PROSITE_PROFILES); IPR014768 (PROSITE_PROFILES); SSF101447 (SUPERFAMILY); IPR016024 (SUPERFAMILY)
Smp_097370.1:pep	fructose- -bisphosphatase 1	342	25	0	0.8456	7	P:carbohydrate metabolic process; F:fructose 1,6-bisphosphate 1-phosphatase activity	EC:3.1.3.11	IPR028343 (PRINTS); IPR000146 (PIRSF); IPR028343 (PIRSF); G3DSA:3.40.190.80 (GENE3D); IPR000146 (PFAM); G3DSA:3.30.540.10 (GENE3D); IPR000146 (PANTHER); IPR020548 (PROSITE_PATTERNS); IPR000146 (HAMAP); SSF56655 (SUPERFAMILY)
Smp_126020.1:pep	fumarate hydratase	570	25	0	0.8648	2	F:fumarate hydratase activity; P:generation of precursor metabolites and energy	EC:4.2.1.2	IPR004646 (PFAM); IPR004647 (TIGRFAM); IPR004647 (PFAM); IPR004646 (TIGRFAM); IPR004647 (G3DSA:3.20.130.GENE3D); IPR011167 (PIRSF); PTHR30389 (PANTHER); PTHR30389:SF0 (PANTHER); IPR020557 (PROSITE_PATTERNS); IPR004647 (SUPERFAMILY)
Smp_005180.1:pep	g1 to s phase transition protein	517	25	0	0.8236	3	P:obsolete GTP catabolic process; F:GTPase activity; F:GTP binding	-	IPR000795 (PRINTS); IPR004160 (PFAM); G3DSA:2.40.30.10 (GENE3D); G3DSA:2.40.30.10 (GENE3D); PF00009 (PFAM); IPR004161 (PFAM); IPR027417 (G3DSA:3.40.50.GENE3D); PTHR23115:SF36 (PANTHER); PTHR23115 (PANTHER); IPR031157 (PROSITE_PATTERNS); IPR000795 (PROSITE_PROFILES); IPR027417 (SUPERFAMILY); IPR009001 (SUPERFAMILY); IPR009000 (SUPERFAMILY)
Smp_166950.1:pep	gag-pol polyprotein	1074	25	0	0.6996	6	F:RNA-directed DNA polymerase activity; P:RNA-dependent DNA replication; F:RNA binding; F:aspartic-type endopeptidase activity; P:proteolysis; P:DNA integration	EC:3.4.23; EC:2.7.7.49	IPR018061 (PFAM); G3DSA:3.30.70.270 (GENE3D); G3DSA:3.10.10.10 (GENE3D); IPR012337 (G3DSA:3.30.420.GENE3D); IPR000477 (PFAM); PTHR10178 (PANTHER); PTHR10178:SF262 (PANTHER); IPR001969 (PROSITE_PATTERNS); IPR001584 (PROSITE_PROFILES); IPR000477 (PROSITE_PROFILES); IPR012337 (SUPERFAMILY); IPR021109 (SUPERFAMILY); SSF56672 (SUPERFAMILY)
Smp_153490.1:pep	gdp-mannose dehydratase	366	25	0	0.7968	6	P:GDP-mannose metabolic process; C:intracellular; F:GDP-mannose 4,6-dehydratase activity; F:coenzyme binding	EC:4.2.1.47	G3DSA:3.90.25.10 (GENE3D); IPR006368 (TIGRFAM); IPR016040 (G3DSA:3.40.50.GENE3D); PF16363 (PFAM); PTHR10366:SF32 (PANTHER); PTHR10366 (PANTHER); IPR006368 (HAMAP); SSF51735 (SUPERFAMILY)
Smp_008660.1:pep	gelsolin	364	25	0	0.7684	2	F:actin binding; P:actin filament capping	-	IPR007122 (PRINTS); IPR007122 (SMART); IPR029006 (G3DSA:3.40.20.GENE3D); IPR007123 (PFAM); IPR029006 (G3DSA:3.40.20.GENE3D); IPR007122 (PANTHER); SSF55753 (SUPERFAMILY); SSF55753 (SUPERFAMILY); SSF55753 (SUPERFAMILY)
Smp_008660.2:pep	gelsolin	363	25	0	0.7708	2	F:actin binding; P:actin filament capping	-	IPR007122 (PRINTS); IPR007122 (SMART); IPR029006 (G3DSA:3.40.20.GENE3D); IPR029006 (G3DSA:3.40.20.GENE3D); IPR007123 (PFAM); IPR007122 (PANTHER); SSF55753 (SUPERFAMILY); SSF55753 (SUPERFAMILY); SSF55753 (SUPERFAMILY)
Smp_088460.1:pep	general transcription factor iif subunit 1-like	827	25	0	0.6904	8	F:translation initiation factor activity; P:translational initiation; P:transcription initiation from RNA polymerase II promoter; F:DNA binding; F:transferase activity; C:nucleus; P:positive regulation of transcription elongation from RNA polymerase II promoter	-	IPR011991 (G3DSA:1.10.10.GENE3D); IPR008851 (PFAM); PTHR13011 (PANTHER); IPR011039 (SUPERFAMILY); SSF46785 (SUPERFAMILY)
Smp_011980.1:pep	general transcription factor iih subunit 1	643	25	0	0.58	6	P:transcription, DNA-templated; P:translational initiation; C:core TFIIH complex; F:translation initiation factor activity; P:nucleotide-excision repair	-	IPR005607 (SMART); IPR011993 (G3DSA:2.30.29.GENE3D); IPR005607 (PFAM); IPR013876 (PFAM); IPR027079 (PANTHER); IPR005607 (PROSITE_PROFILES); SSF50729 (SUPERFAMILY); SSF140383 (SUPERFAMILY)
Smp_121640.1:pep	general transcription factor polypeptide 2	335	25	0	0.6796	7	F:translation initiation factor activity; P:translational initiation; P:transcription initiation from RNA polymerase II promoter; F:ATP-dependent helicase activity; F:ATP binding; C:transcription factor TFIIF complex	-	IPR003196 (PFAM); IPR011991 (G3DSA:1.10.10.GENE3D); IPR003196 (PANTHER); PTHR10445:SF0 (PANTHER); IPR011039 (SUPERFAMILY); SSF46785 (SUPERFAMILY)
Smp_070250.1:pep	glipr1-like protein 1 precursor	270	25	0	0.7176	1	C:extracellular region	-	IPR001283 (PRINTS); IPR002413 (PRINTS); IPR014044 (SMART); IPR014044 (G3DSA:3.40.33.GENE3D); IPR014044 (PFAM); IPR001283 (PANTHER); SIGNAL_PEPTIDE (PHOBIUS); NON_CYTOPLASMIC_DOMAIN (PHOBIUS); SIGNAL_PEPTIDE_C_REGION (PHOBIUS); SIGNAL_PEPTIDE_H_REGION (PHOBIUS); SIGNAL_PEPTIDE_N_REGION (PHOBIUS); IPR014044 (SUPERFAMILY)
Smp_179480.1:pep	glipr1-like protein 1 precursor	270	25	0	0.7192	1	C:extracellular region	-	IPR001283 (PRINTS); IPR014044 (SMART); IPR014044 (PFAM); IPR014044 (G3DSA:3.40.33.GENE3D); IPR001283 (PANTHER); TRANSMEMBRANE (PHOBIUS); NON_CYTOPLASMIC_DOMAIN (PHOBIUS); CYTOPLASMIC_DOMAIN (PHOBIUS); SignalP-TM (SIGNALP_GRAM_POSITIVE); IPR014044 (SUPERFAMILY)
Smp_052810.1:pep	glucose-6-phosphate 1-dehydrogenase	410	25	0	0.7928	8	P:glycerol metabolic process; P:lipid metabolic process; F:NADP binding; F:glucose-6-phosphate dehydrogenase activity; P:pentose-phosphate shunt; F:glycerophosphodiester phosphodiesterase activity	EC:3.1.4.46; EC:1.1.1.49	IPR001282 (PRINTS); IPR022674 (PFAM); IPR022675 (PFAM); G3DSA:3.30.360.10 (GENE3D); IPR016040 (G3DSA:3.40.50.GENE3D); IPR001282 (TIGRFAM); IPR001282 (PANTHER); IPR019796 (PROSITE_PATTERNS); SSF51735 (SUPERFAMILY); SSF55347 (SUPERFAMILY)
Smp_022400.1:pep	glucose-6-phosphate isomerase	545	25	0	0.8512	9	C:cytoplasm; P:gluconeogenesis; F:glucose-6-phosphate isomerase activity; C:plasma membrane; P:glycolytic process; C:nucleus	EC:5.3.1.9	IPR001672 (PRINTS); IPR023096 (G3DSA:1.10.1390.GENE3D); IPR001672 (PFAM); G3DSA:3.40.50.10490 (GENE3D); IPR001672 (PANTHER); PTHR11469:SF4 (PANTHER); IPR018189 (PROSITE_PATTERNS); IPR018189 (PROSITE_PATTERNS); NON_CYTOPLASMIC_DOMAIN (PHOBIUS); TRANSMEMBRANE (PHOBIUS); NON_CYTOPLASMIC_DOMAIN (PHOBIUS); CYTOPLASMIC_DOMAIN (PHOBIUS); TRANSMEMBRANE (PHOBIUS); IPR001672 (PROSITE_PROFILES); SSF53697 (S…
Smp_093820.1:pep	glutamate dehydrogenase	473	25	0	0.836	4	P:cellular amino acid metabolic process; P:oxidation-reduction process; F:oxidoreductase activity, acting on the CH-NH2 group of donors, NAD or NADP as acceptor	-	IPR006095 (PRINTS); IPR006096 (SMART); IPR006097 (PFAM); IPR014362 (PIRSF); G3DSA:1.10.287.140 (GENE3D); G3DSA:3.40.192.10 (GENE3D); IPR006096 (PFAM); IPR016040 (G3DSA:3.40.50.GENE3D); PTHR11606 (PANTHER); PTHR11606:SF10 (PANTHER); IPR006095 (PROSITE_PATTERNS); SSF51735 (SUPERFAMILY); SSF53223 (SUPERFAMILY)
Smp_141070.1:pep	glutamate receptor-interacting protein 1 isoform x3	1519	25	0	0.6104	2	F:hydrolase activity; F:protein binding	-	IPR001478 (SMART); IPR001478 (G3DSA:2.30.42.GENE3D); IPR001478 (G3DSA:2.30.42.GENE3D); IPR001478 (G3DSA:2.30.42.GENE3D); IPR001478 (G3DSA:2.30.42.GENE3D); IPR001478 (PFAM); IPR001478 (G3DSA:2.30.42.GENE3D); IPR001478 (G3DSA:2.30.42.GENE3D); PTHR11324 (PANTHER); PTHR11324:SF1 (PANTHER); PTHR11324:SF1 (PANTHER); PTHR11324 (PANTHER); IPR001478 (PROSITE_PROFILES); IPR001478 (PROSITE_PROFILES); IPR001…
Smp_128380.1:pep	glutamate synthase	1601	25	0	0.7116	9	P:glutamate biosynthetic process; F:flavin adenine dinucleotide binding; F:glutamate synthase (NADH) activity; F:iron-sulfur cluster binding; F:iron ion binding; F:FMN binding; F:glutamate synthase (NADPH) activity; P:oxidation-reduction process	EC:1.4.1.14; EC:1.4.1.13	PR00419 (PRINTS); IPR016040 (G3DSA:3.40.50.GENE3D); IPR002932 (PFAM); G3DSA:3.50.50.60 (GENE3D); IPR002489 (PFAM); IPR006982 (PFAM); G3DSA:3.50.50.60 (GENE3D); IPR001327 (PFAM); G3DSA:3.50.50.60 (GENE3D); IPR002489 (G3DSA:2.160.20.GENE3D); G3DSA:1.10.1060.10 (GENE3D); IPR028261 (PFAM); IPR013785 (G3DSA:3.20.20.GENE3D); IPR006005 (TIGRFAM); IPR013785 (G3DSA:3.20.20.GENE3D); IPR023753 (PFAM); PTHR1…
Smp_142960.1:pep	glutathione synthetase	781	25	0	0.686	6	P:glutathione biosynthetic process; P:protein peptidyl-prolyl isomerization; P:protein folding; F:glutathione synthase activity; F:peptidyl-prolyl cis-trans isomerase activity; F:ATP binding	EC:5.2.1.8; EC:6.3.2.3	IPR004887 (PFAM); IPR008949 (G3DSA:1.10.600.GENE3D); IPR004887 (G3DSA:3.40.50.GENE3D); IPR005615 (PFAM); IPR013816 (G3DSA:3.30.470.GENE3D); IPR005615 (PANTHER); PTHR11130:SF0 (PANTHER); IPR008949 (SUPERFAMILY); SSF56059 (SUPERFAMILY)
Smp_056970.1:pep	glyceraldehyde 3-phosphate dehydrogenase	338	25	0	0.9576	6	F:NAD binding; F:NADP binding; P:glycolytic process; F:glyceraldehyde-3-phosphate dehydrogenase (NAD+) (phosphorylating) activity; P:oxidation-reduction process	EC:1.2.1.12	IPR020831 (PRINTS); IPR020828 (SMART); G3DSA:3.30.360.10 (GENE3D); IPR020828 (PFAM); IPR020829 (PFAM); IPR006424 (TIGRFAM); IPR016040 (G3DSA:3.40.50.GENE3D); IPR020831 (PIRSF); IPR020831 (PANTHER); IPR020830 (PROSITE_PATTERNS); SSF51735 (SUPERFAMILY); SSF55347 (SUPERFAMILY)
Smp_056970.2:pep	glyceraldehyde 3-phosphate dehydrogenase	327	25	0	0.9472	6	F:NAD binding; F:NADP binding; P:glycolytic process; F:glyceraldehyde-3-phosphate dehydrogenase (NAD+) (phosphorylating) activity; P:oxidation-reduction process	EC:1.2.1.12	IPR020831 (PRINTS); IPR020828 (SMART); IPR016040 (G3DSA:3.40.50.GENE3D); IPR006424 (TIGRFAM); G3DSA:3.30.360.10 (GENE3D); IPR020829 (PFAM); IPR020831 (PIRSF); IPR020828 (PFAM); IPR020831 (PANTHER); IPR020830 (PROSITE_PATTERNS); SSF55347 (SUPERFAMILY); SSF51735 (SUPERFAMILY)
Smp_056970.3:pep	glyceraldehyde 3-phosphate dehydrogenase	296	25	0	0.958	6	F:NAD binding; F:NADP binding; P:glycolytic process; F:glyceraldehyde-3-phosphate dehydrogenase (NAD+) (phosphorylating) activity; P:oxidation-reduction process	EC:1.2.1.12	IPR020831 (PRINTS); IPR020828 (SMART); IPR016040 (G3DSA:3.40.50.GENE3D); IPR020829 (PFAM); IPR020831 (PIRSF); IPR006424 (TIGRFAM); IPR020828 (PFAM); G3DSA:3.30.360.10 (GENE3D); IPR020831 (PANTHER); IPR020830 (PROSITE_PATTERNS); SSF55347 (SUPERFAMILY); SSF51735 (SUPERFAMILY)
Smp_056970.4:pep	glyceraldehyde 3-phosphate dehydrogenase	316	25	0	0.9568	6	F:NAD binding; F:NADP binding; P:glycolytic process; F:glyceraldehyde-3-phosphate dehydrogenase (NAD+) (phosphorylating) activity; P:oxidation-reduction process	EC:1.2.1.12	IPR020831 (PRINTS); IPR020828 (SMART); IPR020828 (PFAM); IPR006424 (TIGRFAM); IPR016040 (G3DSA:3.40.50.GENE3D); IPR020831 (PIRSF); G3DSA:3.30.360.10 (GENE3D); IPR020829 (PFAM); IPR020831 (PANTHER); IPR020830 (PROSITE_PATTERNS); SSF51735 (SUPERFAMILY); SSF55347 (SUPERFAMILY)
Smp_030500.1:pep	glycerol-3-phosphate dehydrogenase	351	25	0	0.8188	8	P:carbohydrate metabolic process; F:NAD binding; F:glycerol-3-phosphate dehydrogenase [NAD+] activity; P:glycerol-3-phosphate catabolic process; C:glycerol-3-phosphate dehydrogenase complex; F:protein homodimerization activity; P:oxidation-reduction process	EC:1.1.1.8	IPR006168 (PRINTS); IPR006168 (PIRSF); IPR016040 (G3DSA:3.40.50.GENE3D); IPR013328 (G3DSA:1.10.1040.GENE3D); IPR006109 (PFAM); IPR011128 (PFAM); IPR017751 (TIGRFAM); IPR006168 (PANTHER); IPR006168 (PROSITE_PATTERNS); SSF51735 (SUPERFAMILY); IPR008927 (SUPERFAMILY)
Smp_030500.2:pep	glycerol-3-phosphate dehydrogenase 1	256	25	0	0.8344	8	P:carbohydrate metabolic process; F:NAD binding; F:glycerol-3-phosphate dehydrogenase [NAD+] activity; P:glycerol-3-phosphate catabolic process; C:glycerol-3-phosphate dehydrogenase complex; F:protein homodimerization activity; P:oxidation-reduction process	EC:1.1.1.8	IPR006168 (PRINTS); IPR017751 (TIGRFAM); IPR006109 (PFAM); IPR013328 (G3DSA:1.10.1040.GENE3D); IPR011128 (PFAM); IPR016040 (G3DSA:3.40.50.GENE3D); IPR006168 (PANTHER); IPR006168 (PROSITE_PATTERNS); IPR008927 (SUPERFAMILY); SSF51735 (SUPERFAMILY)
Smp_121990.1:pep	glycerol-3-phosphate mitochondrial	665	25	0	0.778	7	P:glycerol-3-phosphate metabolic process; F:sn-glycerol-3-phosphate:ubiquinone-8 oxidoreductase activity; F:glycerol-3-phosphate oxidase activity; F:calcium ion binding; C:glycerol-3-phosphate dehydrogenase complex; P:oxidation-reduction process	EC:1.1.5.3; EC:1.1.3.21	IPR000447 (PRINTS); IPR002048 (SMART); IPR011992 (PFAM); IPR006076 (PFAM); IPR011992 (G3DSA:1.10.238.GENE3D); G3DSA:3.50.50.60 (GENE3D); PTHR11985:SF1 (PANTHER); PTHR11985 (PANTHER); IPR000447 (PROSITE_PATTERNS); IPR018247 (PROSITE_PATTERNS); IPR002048 (PROSITE_PROFILES); IPR002048 (PROSITE_PROFILES); SSF47473 (SUPERFAMILY); SSF51905 (SUPERFAMILY); SSF54373 (SUPERFAMILY)
Smp_096480.1:pep	glycine receptor subunit beta	511	25	0	0.7432	5	C:postsynaptic membrane; C:cell junction; F:extracellular ligand-gated ion channel activity; P:ion transport; C:integral component of membrane	-	IPR006201 (PRINTS); IPR006028 (PRINTS); G3DSA:1.20.58.390 (GENE3D); IPR006202 (G3DSA:2.70.170.GENE3D); IPR006202 (PFAM); IPR006029 (PFAM); IPR006201 (TIGRFAM); PTHR18945:SF437 (PANTHER); IPR006201 (PANTHER); IPR018000 (PROSITE_PATTERNS); CYTOPLASMIC_DOMAIN (PHOBIUS); CYTOPLASMIC_DOMAIN (PHOBIUS); TRANSMEMBRANE (PHOBIUS); NON_CYTOPLASMIC_DOMAIN (PHOBIUS); NON_CYTOPLASMIC_DOMAIN (PHOBIUS); TRANSMEM…
Smp_007640.1:pep	glycogen debranching enzyme	978	25	0	0.6372	8	C:cytoplasm; F:amylo-alpha-1,6-glucosidase activity; P:glycogen catabolic process; P:glycogen biosynthetic process; F:4-alpha-glucanotransferase activity; C:nucleus	EC:3.2.1.33; EC:2.4.1.25	IPR010401 (PFAM); PF14702 (PFAM); PTHR10569:SF2 (PANTHER); IPR010401 (PANTHER); IPR008928 (SUPERFAMILY)
Smp_007650.1:pep	glycogen debranching enzyme	532	25	0	0.5968	11	C:cytoplasm; F:amylo-alpha-1,6-glucosidase activity; P:glycogen biosynthetic process; F:polyubiquitin binding; F:polysaccharide binding; C:inclusion body; F:4-alpha-glucanotransferase activity; C:nucleus; P:glycogen catabolic process	EC:3.2.1.33; EC:2.4.1.25	IPR013781 (G3DSA:3.20.20.GENE3D); IPR029436 (PFAM); PF14701 (PFAM); IPR010401 (PANTHER); IPR017853 (SUPERFAMILY)
Smp_143840.1:pep	glycogen phosphorylase	808	25	0	0.8196	3	F:glycogen phosphorylase activity; P:carbohydrate metabolic process; F:pyridoxal phosphate binding	-	IPR000811 (PFAM); G3DSA:3.40.50.2000 (GENE3D); IPR000811 (PIRSF); G3DSA:3.40.50.2000 (GENE3D); IPR011833 (TIGRFAM); IPR000811 (PANTHER); PTHR11468:SF5 (PANTHER); SSF53756 (SUPERFAMILY)
Smp_018260.1:pep	glycogen synthase	706	25	0	0.83	4	P:glycogen biosynthetic process; F:glycogen (starch) synthase activity	EC:2.4.1.11	IPR008631 (PFAM); G3DSA:3.40.50.2000 (GENE3D); IPR008631 (PANTHER); SSF53756 (SUPERFAMILY); SSF53756 (SUPERFAMILY)
Smp_153700.1:pep	glycogen-binding subunit 76a	699	25	0	0.6396	1	F:protein binding	-	IPR005036 (PFAM); PTHR12307 (PANTHER); IPR005036 (PROSITE_PROFILES)
Smp_016880.1:pep	glycoprotein endo-alpha- -mannosidase	598	25	0	0.6384	4	F:guanylate kinase activity; P:purine nucleotide metabolic process; C:Golgi apparatus	EC:2.7.4.8	Coil (COILS); IPR008145 (SMART); IPR008145 (PFAM); IPR027417 (G3DSA:3.40.50.GENE3D); IPR027417 (G3DSA:3.40.50.GENE3D); IPR017665 (TIGRFAM); G3DSA:3.30.63.10 (GENE3D); PF16317 (PFAM); IPR026071 (PANTHER); PTHR13572:SF4 (PANTHER); IPR020590 (PROSITE_PATTERNS); IPR008144 (PROSITE_PROFILES); IPR027417 (SUPERFAMILY)
Smp_187070.1:pep	glycoside catalytic core	255	25	0	0.668	4	P:cellulose catabolic process; P:glycosphingolipid catabolic process; F:endoglycosylceramidase activity; C:extracellular region	EC:3.2.1.123	IPR013781 (G3DSA:3.20.20.GENE3D); IPR001547 (PFAM); PTHR31308 (PANTHER); NON_CYTOPLASMIC_DOMAIN (PHOBIUS); CYTOPLASMIC_DOMAIN (PHOBIUS); TRANSMEMBRANE (PHOBIUS); IPR017853 (SUPERFAMILY)
Smp_120050.1:pep	glycoside catalytic core	256	25	0	0.6716	2	P:carbohydrate metabolic process; F:hydrolase activity, hydrolyzing O-glycosyl compounds	-	IPR013781 (G3DSA:3.20.20.GENE3D); IPR001547 (PFAM); PTHR31308 (PANTHER); NON_CYTOPLASMIC_DOMAIN (PHOBIUS); CYTOPLASMIC_DOMAIN (PHOBIUS); TRANSMEMBRANE (PHOBIUS); IPR017853 (SUPERFAMILY)
Smp_164170.1:pep	glycoside catalytic core	347	25	0	0.6556	2	P:carbohydrate metabolic process; F:hydrolase activity, hydrolyzing O-glycosyl compounds	-	IPR013781 (G3DSA:3.20.20.GENE3D); IPR001547 (PFAM); PTHR31308 (PANTHER); CYTOPLASMIC_DOMAIN (PHOBIUS); NON_CYTOPLASMIC_DOMAIN (PHOBIUS); TRANSMEMBRANE (PHOBIUS); IPR017853 (SUPERFAMILY)
Smp_193630.1:pep	glycoside catalytic core	256	25	0	0.6704	2	P:carbohydrate metabolic process; F:hydrolase activity, hydrolyzing O-glycosyl compounds	-	IPR013781 (G3DSA:3.20.20.GENE3D); IPR001547 (PFAM); PTHR31308 (PANTHER); NON_CYTOPLASMIC_DOMAIN (PHOBIUS); CYTOPLASMIC_DOMAIN (PHOBIUS); TRANSMEMBRANE (PHOBIUS); IPR017853 (SUPERFAMILY)
Smp_146640.1:pep	glycosyltransferase-like protein large2	757	25	0	0.5188	6	P:muscle cell cellular homeostasis; C:integral component of Golgi membrane; P:protein glycosylation; P:N-acetylglucosamine metabolic process; P:glycosphingolipid biosynthetic process; F:acetylglucosaminyltransferase activity	EC:2.4.1	PF13896 (PFAM); IPR029044 (G3DSA:3.90.550.GENE3D); IPR002495 (PFAM); PTHR12270:SF6 (PANTHER); PTHR12270 (PANTHER); TRANSMEMBRANE (PHOBIUS); NON_CYTOPLASMIC_DOMAIN (PHOBIUS); CYTOPLASMIC_DOMAIN (PHOBIUS); IPR029044 (SUPERFAMILY); TMhelix (TMHMM)
Smp_040800.1:pep	glycyl-trna synthetase	1322	25	0	0.8028	7	C:cytoplasm; P:glycyl-tRNA aminoacylation; F:ATP binding; F:glycine-tRNA ligase activity	EC:6.1.1.14	Coil (COILS); Coil (COILS); IPR002315 (PRINTS); IPR000738 (SMART); IPR004154 (PFAM); IPR004154 (G3DSA:3.40.50.GENE3D); IPR002314 (PFAM); IPR000738 (PFAM); G3DSA:3.30.930.10 (GENE3D); IPR009068 (G3DSA:1.10.287.GENE3D); IPR002315 (TIGRFAM); IPR027031 (PANTHER); PTHR10745:SF0 (PANTHER); IPR000738 (PROSITE_PATTERNS); IPR000738 (PROSITE_PROFILES); IPR006195 (PROSITE_PROFILES); IPR004154 (SUPERFAMILY);…
Smp_001410.1:pep	glyoxalase domain-containing protein 4	294	25	0	0.6536	4	C:mitochondrion; F:lactoylglutathione lyase activity	EC:4.4.1.5	IPR025870 (PFAM); IPR029068 (G3DSA:3.10.180.GENE3D); PTHR10374:SF8 (PANTHER); PTHR10374:SF8 (PANTHER); PTHR10374 (PANTHER); PTHR10374:SF8 (PANTHER); PTHR10374 (PANTHER); PTHR10374 (PANTHER); IPR029068 (SUPERFAMILY); IPR029068 (SUPERFAMILY)
Smp_063830.1:pep	gmp synthase	739	25	0	0.7092	6	F:GMP synthase (glutamine-hydrolyzing) activity; F:ATP binding; F:pyrophosphatase activity; P:GMP biosynthetic process	EC:3.6.1; EC:6.3.5.2	IPR014729 (G3DSA:3.40.50.GENE3D); IPR029062 (G3DSA:3.40.50.GENE3D); IPR001674 (PFAM); IPR004739 (TIGRFAM); IPR017926 (PFAM); IPR022310 (PFAM); G3DSA:3.30.300.10 (GENE3D); PTHR11922:SF2 (PANTHER); PTHR11922:SF2 (PANTHER); PTHR11922 (PANTHER); PTHR11922 (PANTHER); PTHR11922 (PANTHER); IPR017926 (PROSITE_PROFILES); IPR025777 (PROSITE_PROFILES); SSF52402 (SUPERFAMILY); SSF54810 (SUPERFAMILY); SSF5481…
Smp_101280.1:pep	golgi-specific brefeldin a-resistance guanine nucleotide exchange factor 1	1721	25	0	0.6064	3	P:regulation of ARF protein signal transduction; F:ARF guanyl-nucleotide exchange factor activity; F:binding	-	IPR000904 (SMART); IPR023394 (G3DSA:1.10.1000.GENE3D); G3DSA:1.10.220.20 (GENE3D); PF12783 (PFAM); IPR000904 (PFAM); PTHR10663 (PANTHER); PTHR10663:SF136 (PANTHER); IPR000904 (PROSITE_PROFILES); IPR016024 (SUPERFAMILY); IPR000904 (SUPERFAMILY)
Smp_155490.1:pep	gpi ethanolamine phosphate transferase 2	628	25	0	0.474	2	P:metabolic process; F:transferase activity	-	PTHR23072:SF0 (PANTHER); PTHR23072 (PANTHER); TRANSMEMBRANE (PHOBIUS); TRANSMEMBRANE (PHOBIUS); TRANSMEMBRANE (PHOBIUS); TRANSMEMBRANE (PHOBIUS); TRANSMEMBRANE (PHOBIUS); NON_CYTOPLASMIC_DOMAIN (PHOBIUS); TRANSMEMBRANE (PHOBIUS); TRANSMEMBRANE (PHOBIUS); CYTOPLASMIC_DOMAIN (PHOBIUS); CYTOPLASMIC_DOMAIN (PHOBIUS); TRANSMEMBRANE (PHOBIUS); TRANSMEMBRANE (PHOBIUS); NON_CYTOPLASMIC_DOMAIN (PHOBIUS); …
Smp_210350.1:pep	gpi mannosyltransferase	1376	25	0	0.5316	1	F:transferase activity, transferring glycosyl groups	-	IPR005599 (PFAM); IPR005599 (PANTHER); PTHR22760:SF3 (PANTHER); NON_CYTOPLASMIC_DOMAIN (PHOBIUS); NON_CYTOPLASMIC_DOMAIN (PHOBIUS); CYTOPLASMIC_DOMAIN (PHOBIUS); TRANSMEMBRANE (PHOBIUS); TRANSMEMBRANE (PHOBIUS); CYTOPLASMIC_DOMAIN (PHOBIUS); NON_CYTOPLASMIC_DOMAIN (PHOBIUS); TRANSMEMBRANE (PHOBIUS); TRANSMEMBRANE (PHOBIUS); CYTOPLASMIC_DOMAIN (PHOBIUS); TRANSMEMBRANE (PHOBIUS); NON_CYTOPLASMIC_DO…
Smp_172090.1:pep	gpn-loop gtpase 3	301	25	0	0.778	1	F:nucleotide binding	-	Coil (COILS); IPR004130 (PFAM); IPR027417 (G3DSA:3.40.50.GENE3D); IPR004130 (PANTHER); IPR030228 (PTHR21231:PANTHER); TRANSMEMBRANE (PHOBIUS); NON_CYTOPLASMIC_DOMAIN (PHOBIUS); CYTOPLASMIC_DOMAIN (PHOBIUS); TRANSMEMBRANE (PHOBIUS); CYTOPLASMIC_DOMAIN (PHOBIUS); IPR027417 (SUPERFAMILY)
Smp_194030.1:pep	g-protein-signaling modulator 2	349	25	0	0.7568	8	P:regulation of G-protein coupled receptor protein signaling pathway; P:lung epithelial cell differentiation; F:GDP-dissociation inhibitor activity; C:nucleolus; F:identical protein binding; C:cell cortex; P:establishment of mitotic spindle orientation; C:apical part of cell	-	IPR019734 (SMART); IPR011990 (G3DSA:1.25.40.GENE3D); IPR011990 (G3DSA:1.25.40.GENE3D); PF13414 (PFAM); PF13424 (PFAM); PTHR10098 (PANTHER); IPR013026 (PROSITE_PROFILES); IPR019734 (PROSITE_PROFILES); SSF48452 (SUPERFAMILY)
Smp_154850.1:pep	gtpase activating rap: domain 3	1150	25	0	0.6828	3	F:GTPase activator activity; F:GTPase regulator activity; P:positive regulation of GTPase activity	-	Coil (COILS); IPR000331 (PFAM); IPR001180 (PFAM); PTHR15711 (PANTHER); IPR001180 (PROSITE_PROFILES); IPR000331 (PROSITE_PROFILES); SSF111347 (SUPERFAMILY)
Smp_169280.1:pep	gtp-binding protein 1	730	25	0	0.7912	3	P:obsolete GTP catabolic process; F:GTPase activity; F:GTP binding	-	IPR004161 (PFAM); IPR004160 (PFAM); G3DSA:2.40.30.10 (GENE3D); PF00009 (PFAM); G3DSA:2.40.30.10 (GENE3D); IPR027417 (G3DSA:3.40.50.GENE3D); PTHR23115 (PANTHER); PTHR23115:SF96 (PANTHER); IPR000795 (PROSITE_PROFILES); IPR009001 (SUPERFAMILY); IPR009000 (SUPERFAMILY); IPR027417 (SUPERFAMILY)
Smp_122550.1:pep	gtp-binding protein 2	846	25	0	0.5872	3	P:obsolete GTP catabolic process; F:GTPase activity; F:GTP binding	-	PF00009 (PFAM); IPR027417 (G3DSA:3.40.50.GENE3D); PTHR23115:SF24 (PANTHER); PTHR23115 (PANTHER); CYTOPLASMIC_DOMAIN (PHOBIUS); TRANSMEMBRANE (PHOBIUS); NON_CYTOPLASMIC_DOMAIN (PHOBIUS); IPR027417 (SUPERFAMILY)
Smp_016250.1:pep	guanine nucleotide-binding protein g alpha subunit	353	25	0	0.8388	17	F:signal transducer activity; P:adenylate cyclase-inhibiting G-protein coupled receptor signaling pathway; P:adenosine receptor signaling pathway; C:heterotrimeric G-protein complex; P:cell proliferation; F:GTP binding; P:cell division; P:obsolete GTP catabolic process; C:cytoplasm; P:gamma-aminobutyric acid signaling pathway; F:metal ion binding; F:G-protein beta/gamma-subunit complex binding; C…	-	IPR001408 (PRINTS); IPR001019 (PRINTS); IPR001019 (SMART); IPR011025 (G3DSA:1.10.400.GENE3D); IPR027417 (G3DSA:3.40.50.GENE3D); IPR001019 (PFAM); PTHR10218:SF178 (PANTHER); IPR001019 (PANTHER); IPR027417 (SUPERFAMILY); IPR011025 (SUPERFAMILY)
Smp_005790.1:pep	guanine nucleotide-binding protein g subunit alpha	353	25	0	0.936	24	P:skeletal system development; F:signal transducer activity; P:embryonic digit morphogenesis; P:action potential; P:heart development; C:heterotrimeric G-protein complex; P:negative regulation of protein kinase activity; P:post-embryonic development; P:protein stabilization; F:GTP binding; P:forebrain neuron development; P:phospholipase C-activating dopamine receptor signaling pathway; P:adenylat…	-	Coil (COILS); IPR000654 (PRINTS); IPR001019 (PRINTS); IPR001019 (SMART); IPR001019 (PFAM); IPR011025 (G3DSA:1.10.400.GENE3D); IPR027417 (G3DSA:3.40.50.GENE3D); IPR001019 (PANTHER); PTHR10218:SF81 (PANTHER); IPR011025 (SUPERFAMILY); IPR027417 (SUPERFAMILY)
Smp_132750.1:pep	guanine nucleotide-binding protein g subunit alpha	296	25	0	0.6904	7	F:signal transducer activity; P:obsolete GTP catabolic process; F:G-protein beta/gamma-subunit complex binding; F:GTPase activity; P:G-protein coupled receptor signaling pathway; F:G-protein coupled receptor binding; F:GTP binding	-	IPR001019 (PRINTS); IPR001019 (SMART); IPR027417 (G3DSA:3.40.50.GENE3D); IPR011025 (G3DSA:1.10.400.GENE3D); IPR001019 (PFAM); PTHR10218:SF202 (PANTHER); IPR001019 (PANTHER); IPR011025 (SUPERFAMILY); IPR027417 (SUPERFAMILY)
Smp_059340.1:pep	guanine nucleotide-binding protein g subunit alpha	379	25	0	0.8668	10	F:signal transducer activity; C:heterotrimeric G-protein complex; F:GTP binding; P:obsolete GTP catabolic process; F:metal ion binding; F:G-protein beta/gamma-subunit complex binding; F:G-protein coupled receptor binding; P:adenylate cyclase-activating dopamine receptor signaling pathway; F:GTPase activity; P:sensory perception of smell	-	IPR001019 (PRINTS); IPR000367 (PRINTS); IPR001019 (SMART); IPR027417 (G3DSA:3.40.50.GENE3D); IPR011025 (G3DSA:1.10.400.GENE3D); IPR001019 (PFAM); PTHR10218:SF132 (PANTHER); IPR001019 (PANTHER); IPR011025 (SUPERFAMILY); IPR027417 (SUPERFAMILY)
Smp_059340.2:pep	guanine nucleotide-binding protein g subunit alpha	378	25	0	0.8624	10	F:signal transducer activity; C:heterotrimeric G-protein complex; F:GTP binding; P:obsolete GTP catabolic process; F:metal ion binding; F:G-protein beta/gamma-subunit complex binding; F:G-protein coupled receptor binding; P:adenylate cyclase-activating dopamine receptor signaling pathway; F:GTPase activity; P:sensory perception of smell	-	IPR001019 (PRINTS); IPR000367 (PRINTS); IPR001019 (SMART); IPR027417 (G3DSA:3.40.50.GENE3D); IPR001019 (PFAM); IPR011025 (G3DSA:1.10.400.GENE3D); IPR001019 (PANTHER); PTHR10218:SF132 (PANTHER); IPR027417 (SUPERFAMILY); IPR011025 (SUPERFAMILY)
Smp_172640.1:pep	guanine nucleotide-binding protein g subunit alpha	596	25	0	0.6644	10	F:signal transducer activity; C:heterotrimeric G-protein complex; F:GTP binding; P:obsolete GTP catabolic process; F:metal ion binding; F:G-protein beta/gamma-subunit complex binding; F:G-protein coupled receptor binding; P:adenylate cyclase-activating dopamine receptor signaling pathway; F:GTPase activity; P:sensory perception of smell	-	IPR001019 (PRINTS); IPR001019 (SMART); IPR001019 (PFAM); IPR027417 (G3DSA:3.40.50.GENE3D); IPR011025 (G3DSA:1.10.400.GENE3D); PTHR10218:SF132 (PANTHER); IPR001019 (PANTHER); IPR027417 (SUPERFAMILY); IPR011025 (SUPERFAMILY)
Smp_020080.2:pep	guanine nucleotide-binding protein g subunit alpha-1	332	25	0	0.7912	14	P:cell cycle; F:signal transducer activity; C:midbody; F:metal ion binding; C:centrosome; P:cell division; P:obsolete GTP catabolic process; F:G-protein beta/gamma-subunit complex binding; F:GTPase activity; C:cytoplasm; P:adenylate cyclase-modulating G-protein coupled receptor signaling pathway; C:nucleus; F:GTP binding; C:plasma membrane	-	IPR001408 (PRINTS); IPR001019 (PRINTS); IPR001019 (SMART); IPR001019 (PFAM); IPR027417 (G3DSA:3.40.50.GENE3D); IPR011025 (G3DSA:1.10.400.GENE3D); PTHR10218:SF178 (PANTHER); IPR001019 (PANTHER); IPR011025 (SUPERFAMILY); IPR027417 (SUPERFAMILY)
Smp_020080.1:pep	guanine nucleotide-binding protein g subunit alpha-1	353	25	0	0.8356	15	F:signal transducer activity; C:heterotrimeric G-protein complex; F:GTP binding; P:cell division; P:obsolete GTP catabolic process; C:cytoplasm; F:metal ion binding; F:G-protein beta/gamma-subunit complex binding; C:centrosome; C:midbody; F:G-protein coupled receptor binding; P:adenylate cyclase-modulating G-protein coupled receptor signaling pathway; F:GTPase activity; C:nucleus; P:cell cycle	-	IPR001408 (PRINTS); IPR001019 (PRINTS); IPR001019 (SMART); IPR001019 (PFAM); IPR011025 (G3DSA:1.10.400.GENE3D); IPR027417 (G3DSA:3.40.50.GENE3D); IPR001019 (PANTHER); PTHR10218:SF178 (PANTHER); IPR011025 (SUPERFAMILY); IPR027417 (SUPERFAMILY)
Smp_016250.2:pep	guanine nucleotide-binding protein g subunit alpha-2	362	25	0	0.8216	17	F:signal transducer activity; P:adenylate cyclase-inhibiting G-protein coupled receptor signaling pathway; P:adenosine receptor signaling pathway; C:heterotrimeric G-protein complex; P:cell proliferation; F:GTP binding; P:cell division; P:obsolete GTP catabolic process; C:cytoplasm; P:gamma-aminobutyric acid signaling pathway; F:metal ion binding; F:G-protein beta/gamma-subunit complex binding; C…	-	IPR001019 (PRINTS); IPR001408 (PRINTS); IPR001019 (SMART); IPR027417 (G3DSA:3.40.50.GENE3D); IPR011025 (G3DSA:1.10.400.GENE3D); IPR001019 (PFAM); PTHR10218:SF178 (PANTHER); IPR001019 (PANTHER); IPR011025 (SUPERFAMILY); IPR027417 (SUPERFAMILY)
Smp_074510.1:pep	guanine nucleotide-binding protein subunit alpha-13	440	25	0	0.6416	19	F:signal transducer activity; P:Rho protein signal transduction; P:negative regulation of cell-cell adhesion mediated by cadherin; C:brush border membrane; F:cadherin binding; C:heterotrimeric G-protein complex; P:activation of phospholipase D activity; P:cell migration involved in gastrulation; F:GTP binding; P:obsolete GTP catabolic process; P:adenylate cyclase-activating G-protein coupled rece…	-	Coil (COILS); IPR001019 (PRINTS); IPR001019 (SMART); IPR011025 (G3DSA:1.10.400.GENE3D); IPR001019 (PFAM); IPR027417 (G3DSA:3.40.50.GENE3D); PTHR10218:SF136 (PANTHER); IPR001019 (PANTHER); NON_CYTOPLASMIC_DOMAIN (PHOBIUS); SIGNAL_PEPTIDE (PHOBIUS); SIGNAL_PEPTIDE_H_REGION (PHOBIUS); SIGNAL_PEPTIDE_C_REGION (PHOBIUS); SIGNAL_PEPTIDE_N_REGION (PHOBIUS); IPR027417 (SUPERFAMILY); IPR011025 (SUPERFAMIL…
Smp_063640.1:pep	guanine nucleotide-binding protein subunit beta	340	25	0	0.9384	10	F:calmodulin binding; F:signal transducer activity; P:regulation of oviposition; P:negative regulation of locomotion; P:pronuclear migration; C:heterotrimeric G-protein complex; P:signal transduction; P:embryo development ending in birth or egg hatching; P:establishment of mitotic spindle orientation; C:cytoplasm	-	Coil (COILS); IPR001632 (PRINTS); IPR020472 (PRINTS); IPR001680 (SMART); PIRSF002394 (PIRSF); IPR015943 (G3DSA:2.130.10.GENE3D); IPR001680 (PFAM); IPR016346 (PANTHER); IPR019775 (PROSITE_PATTERNS); IPR017986 (PROSITE_PROFILES); IPR001680 (PROSITE_PROFILES); IPR017986 (SUPERFAMILY)
Smp_010230.1:pep	guanine nucleotide-binding protein subunit beta	315	25	0	0.954	4	F:calmodulin binding; F:signal transducer activity; C:cytoplasm; P:signal transduction	-	Coil (COILS); IPR020472 (PRINTS); IPR001632 (PRINTS); IPR001680 (SMART); PIRSF002394 (PIRSF); IPR015943 (G3DSA:2.130.10.GENE3D); IPR001680 (PFAM); IPR016346 (PANTHER); IPR019775 (PROSITE_PATTERNS); IPR019775 (PROSITE_PATTERNS); IPR019775 (PROSITE_PATTERNS); IPR001680 (PROSITE_PROFILES); IPR001680 (PROSITE_PROFILES); IPR001680 (PROSITE_PROFILES); IPR001680 (PROSITE_PROFILES); IPR017986 (PROSITE_PR…
Smp_102040.1:pep	guanine nucleotide-binding protein subunit beta 2-like 1	315	25	0	0.864	12	P:angiogenesis; P:regulation of cell division; P:regulation of establishment of cell polarity; P:DNA repair; P:positive regulation of gastrulation; P:regulation of protein localization; P:negative regulation of Wnt signaling pathway; F:methylated-DNA-[protein]-cysteine S-methyltransferase activity; C:neuronal cell body; C:cytoplasm; P:convergent extension involved in gastrulation; F:protein bindi…	EC:2.1.1.63	IPR020472 (PRINTS); IPR001680 (SMART); IPR015943 (G3DSA:2.130.10.GENE3D); IPR001680 (PFAM); IPR015943 (G3DSA:2.130.10.GENE3D); PTHR19868:SF0 (PANTHER); PTHR19868 (PANTHER); IPR019775 (PROSITE_PATTERNS); IPR001680 (PROSITE_PROFILES); IPR017986 (PROSITE_PROFILES); IPR017986 (SUPERFAMILY)
Smp_102040.2:pep	guanine nucleotide-binding protein subunit beta 2-like 1	313	25	0	0.8604	9	C:cytoplasm; P:angiogenesis; P:convergent extension involved in gastrulation; P:regulation of establishment of cell polarity; P:negative regulation of Wnt signaling pathway; P:regulation of cell division; P:positive regulation of gastrulation; P:regulation of protein localization; F:protein binding	-	IPR020472 (PRINTS); IPR001680 (SMART); IPR015943 (G3DSA:2.130.10.GENE3D); IPR001680 (PFAM); PTHR19868:SF0 (PANTHER); PTHR19868 (PANTHER); IPR019775 (PROSITE_PATTERNS); IPR017986 (PROSITE_PROFILES); IPR001680 (PROSITE_PROFILES); IPR017986 (SUPERFAMILY)
Smp_102040.3:pep	guanine nucleotide-binding protein subunit beta 2-like 1	302	25	0	0.8708	10	C:cytoplasm; P:angiogenesis; P:convergent extension involved in gastrulation; P:regulation of establishment of cell polarity; P:negative regulation of Wnt signaling pathway; P:regulation of cell division; P:positive regulation of gastrulation; P:regulation of protein localization; C:neuronal cell body; F:protein binding	-	IPR020472 (PRINTS); IPR001680 (SMART); IPR015943 (G3DSA:2.130.10.GENE3D); IPR015943 (G3DSA:2.130.10.GENE3D); IPR001680 (PFAM); PTHR19868 (PANTHER); PTHR19868:SF0 (PANTHER); IPR019775 (PROSITE_PATTERNS); IPR001680 (PROSITE_PROFILES); IPR017986 (PROSITE_PROFILES); SignalP-noTM (SIGNALP_EUK); IPR017986 (SUPERFAMILY)
Smp_071970.1:pep	h(+) cl(-) exchange transporter 3	678	25	0	0.746	5	F:adenyl nucleotide binding; F:voltage-gated chloride channel activity; P:transmembrane transport; C:integral component of membrane; P:chloride transport	-	IPR001807 (PRINTS); IPR000644 (SMART); IPR014743 (G3DSA:1.10.3080.GENE3D); IPR001807 (PFAM); G3DSA:3.10.580.10 (GENE3D); IPR000644 (PFAM); PTHR11689 (PANTHER); PTHR11689:SF65 (PANTHER); TRANSMEMBRANE (PHOBIUS); NON_CYTOPLASMIC_DOMAIN (PHOBIUS); TRANSMEMBRANE (PHOBIUS); CYTOPLASMIC_DOMAIN (PHOBIUS); CYTOPLASMIC_DOMAIN (PHOBIUS); TRANSMEMBRANE (PHOBIUS); CYTOPLASMIC_DOMAIN (PHOBIUS); CYTOPLASMIC_DO…
Smp_066760.2:pep	h17g tegumental antigen	543	25	0	0.6976	4	C:cytoskeleton; C:cytoplasm; C:extrinsic component of membrane; F:actin binding	-	Coil (COILS); IPR000798 (PRINTS); IPR019749 (PRINTS); IPR019749 (SMART); IPR018979 (PFAM); G3DSA:1.20.5.450 (GENE3D); IPR019748 (PFAM); G3DSA:3.10.20.90 (GENE3D); IPR011259 (PFAM); IPR018980 (PFAM); IPR014352 (G3DSA:1.20.80.GENE3D); IPR011993 (G3DSA:2.30.29.GENE3D); PTHR23281:SF18 (PANTHER); PTHR23281 (PANTHER); IPR000299 (PROSITE_PROFILES); SSF50729 (SUPERFAMILY); IPR019748 (SUPERFAMILY); IPR029…
Smp_066760.3:pep	h17g tegumental antigen	363	25	0	0.7196	4	C:cytoskeleton; C:cytoplasm; C:extrinsic component of membrane; F:actin binding	-	Coil (COILS); IPR000798 (PRINTS); IPR018980 (PFAM); G3DSA:1.20.5.450 (GENE3D); IPR011993 (G3DSA:2.30.29.GENE3D); IPR011259 (PFAM); PTHR23281 (PANTHER); PTHR23281:SF18 (PANTHER); IPR000299 (PROSITE_PROFILES); SSF50729 (SUPERFAMILY); IPR008954 (SUPERFAMILY)
Smp_066760.1:pep	h17g tegumental antigen	460	25	0	0.706	6	C:cell projection; C:cytoskeleton; C:cytoplasm; F:cytoskeletal protein binding; C:plasma membrane; C:extrinsic component of membrane	-	Coil (COILS); IPR000798 (PRINTS); IPR019749 (PRINTS); IPR019749 (SMART); G3DSA:3.10.20.90 (GENE3D); IPR018980 (PFAM); IPR019748 (PFAM); IPR011993 (G3DSA:2.30.29.GENE3D); IPR011259 (PFAM); G3DSA:1.20.5.450 (GENE3D); IPR018979 (PFAM); IPR014352 (G3DSA:1.20.80.GENE3D); PTHR23281:SF18 (PANTHER); PTHR23281 (PANTHER); IPR000299 (PROSITE_PROFILES); IPR029071 (SUPERFAMILY); SSF50729 (SUPERFAMILY); IPR019…
Smp_024860.1:pep	hairy and enhancer of split-related	453	25	0	0.6756	4	F:DNA binding; F:protein dimerization activity; C:nucleus; P:regulation of transcription, DNA-templated	-	Coil (COILS); IPR011598 (SMART); IPR011598 (G3DSA:4.10.280.GENE3D); IPR011598 (PFAM); PTHR10985 (PANTHER); IPR018247 (PROSITE_PATTERNS); IPR011598 (PROSITE_PROFILES); IPR011598 (SUPERFAMILY)
Smp_130790.1:pep	hbs1-like protein	461	25	0	0.7004	6	F:translation elongation factor activity; P:translational elongation; P:obsolete GTP catabolic process; F:GTPase activity; F:GTP binding	-	IPR000795 (PRINTS); IPR027417 (G3DSA:3.40.50.GENE3D); G3DSA:2.40.30.10 (GENE3D); G3DSA:2.40.30.10 (GENE3D); PF00009 (PFAM); IPR004160 (PFAM); PTHR23115:SF38 (PANTHER); PTHR23115 (PANTHER); PTHR23115:SF38 (PANTHER); IPR000795 (PROSITE_PROFILES); IPR027417 (SUPERFAMILY); IPR009001 (SUPERFAMILY); IPR009000 (SUPERFAMILY)
Smp_130790.2:pep	hbs1-like protein isoform x2	654	25	0	0.6416	7	F:translation elongation factor activity; P:translational elongation; P:obsolete GTP catabolic process; P:signal transduction; F:GTPase activity; F:GTP binding	-	IPR000795 (PRINTS); G3DSA:2.40.30.10 (GENE3D); IPR004160 (PFAM); PF00009 (PFAM); IPR027417 (G3DSA:3.40.50.GENE3D); G3DSA:2.40.30.10 (GENE3D); PTHR23115 (PANTHER); PTHR23115:SF38 (PANTHER); PTHR23115:SF38 (PANTHER); PTHR23115 (PANTHER); IPR015033 (PRODOM); IPR000795 (PROSITE_PROFILES); IPR027417 (SUPERFAMILY); IPR009000 (SUPERFAMILY); IPR009001 (SUPERFAMILY)
Smp_069130.2:pep	heat shock 70 kda protein 4-like	847	25	0	0.65	2	F:ATP binding; P:response to stress	-	IPR013126 (PRINTS); IPR029047 (G3DSA:2.60.34.GENE3D); G3DSA:3.90.640.10 (GENE3D); IPR029048 (G3DSA:1.20.1270.GENE3D); G3DSA:3.30.420.40 (GENE3D); G3DSA:3.30.420.40 (GENE3D); IPR013126 (PFAM); G3DSA:3.30.30.30 (GENE3D); PTHR19375 (PANTHER); PTHR19375:SF78 (PANTHER); IPR029047 (SUPERFAMILY); IPR029048 (SUPERFAMILY); SSF53067 (SUPERFAMILY)
Smp_069130.1:pep	heat shock protein 105 kda isoform x2	629	25	0	0.6624	13	P:positive regulation of MHC class I biosynthetic process; C:nucleolus; P:positive regulation of NK T cell activation; C:microtubule; P:chaperone mediated protein folding requiring cofactor; C:endocytic vesicle lumen; P:regulation of microtubule cytoskeleton organization; F:ATP binding; F:alpha-tubulin binding; P:negative regulation of neuron apoptotic process; P:response to unfolded protein; C:e…	-	IPR013126 (PRINTS); G3DSA:3.30.420.40 (GENE3D); G3DSA:3.30.420.40 (GENE3D); G3DSA:3.90.640.10 (GENE3D); G3DSA:3.30.30.30 (GENE3D); IPR013126 (PFAM); IPR029047 (G3DSA:2.60.34.GENE3D); PTHR19375:SF78 (PANTHER); PTHR19375 (PANTHER); IPR029047 (SUPERFAMILY); SSF53067 (SUPERFAMILY)
Smp_008545.1:pep	heat shock protein 60	558	25	0	0.8708	4	C:cytoplasm; P:response to stress; F:ATP binding; P:protein refolding	-	Coil (COILS); IPR001844 (PRINTS); IPR002423 (PFAM); IPR027409 (G3DSA:3.50.7.GENE3D); IPR027413 (G3DSA:1.10.560.GENE3D); IPR027413 (G3DSA:1.10.560.GENE3D); IPR001844 (TIGRFAM); IPR002423 (PANTHER); IPR018370 (PROSITE_PATTERNS); IPR001844 (HAMAP); IPR027409 (SUPERFAMILY); SSF54849 (SUPERFAMILY); SSF48592 (SUPERFAMILY)
Smp_106930.1:pep	heat shock protein 70	637	25	0	0.9252	22	C:neuron projection; F:receptor binding; P:mRNA processing; F:ADP binding; P:negative regulation of transcription, DNA-templated; C:nucleolus; C:cytosol; C:spliceosomal complex; C:cell surface; C:neuronal cell body; P:RNA splicing; P:regulation of cell cycle; F:unfolded protein binding; C:extracellular exosome; P:chaperone mediated protein folding requiring cofactor; C:Prp19 complex; C:synaptic v…	-	Coil (COILS); IPR013126 (PRINTS); G3DSA:3.30.420.40 (GENE3D); IPR029047 (G3DSA:2.60.34.GENE3D); G3DSA:3.90.640.10 (GENE3D); G3DSA:3.30.420.40 (GENE3D); IPR013126 (PFAM); IPR029048 (G3DSA:1.20.1270.GENE3D); G3DSA:3.30.30.30 (GENE3D); PTHR19375:SF142 (PANTHER); PTHR19375 (PANTHER); IPR018181 (PROSITE_PATTERNS); IPR018181 (PROSITE_PATTERNS); IPR018181 (PROSITE_PATTERNS); SSF53067 (SUPERFAMILY); IPR0…
Smp_155740.1:pep	heat shock protein 75 mitochondrial	704	25	0	0.746	4	P:protein folding; P:response to stress; F:ATP binding; F:unfolded protein binding	-	IPR020575 (PRINTS); IPR003594 (SMART); IPR001404 (PFAM); PF13589 (PFAM); IPR001404 (PIRSF); IPR003594 (G3DSA:3.30.565.GENE3D); PTHR11528:SF24 (PANTHER); IPR001404 (PANTHER); SSF110942 (SUPERFAMILY); IPR020568 (SUPERFAMILY); IPR003594 (SUPERFAMILY)
Smp_072330.1:pep	heat shock protein hsp 90-alpha	704	25	0	0.824	42	C:cell surface; C:brush border membrane; F:GTP binding; F:CTP binding; F:protein homodimerization activity; P:chaperone-mediated protein complex assembly; F:UTP binding; P:skeletal muscle contraction; F:unfolded protein binding; C:neuron projection; C:apical plasma membrane; F:sulfonylurea receptor binding; P:positive regulation of nitric oxide biosynthetic process; C:protein complex; C:cytosol; …	EC:3.6.1.3	Coil (COILS); IPR020575 (PRINTS); IPR003594 (SMART); IPR003594 (G3DSA:3.30.565.GENE3D); PF13589 (PFAM); IPR001404 (PFAM); IPR001404 (PIRSF); IPR001404 (PANTHER); IPR019805 (PROSITE_PATTERNS); IPR001404 (HAMAP); IPR003594 (SUPERFAMILY); SSF110942 (SUPERFAMILY); IPR020568 (SUPERFAMILY)
Smp_072330.2:pep	heat shock protein hsp 90-alpha	717	25	0	0.8428	42	C:cell surface; C:brush border membrane; F:GTP binding; F:CTP binding; F:protein homodimerization activity; P:chaperone-mediated protein complex assembly; F:UTP binding; P:skeletal muscle contraction; F:unfolded protein binding; C:neuron projection; C:apical plasma membrane; F:sulfonylurea receptor binding; P:positive regulation of nitric oxide biosynthetic process; C:protein complex; C:cytosol; …	EC:3.6.1.3	Coil (COILS); IPR020575 (PRINTS); IPR003594 (SMART); IPR001404 (PFAM); IPR003594 (G3DSA:3.30.565.GENE3D); PF13589 (PFAM); IPR001404 (PIRSF); IPR001404 (PANTHER); IPR019805 (PROSITE_PATTERNS); IPR001404 (HAMAP); SSF110942 (SUPERFAMILY); IPR003594 (SUPERFAMILY); IPR020568 (SUPERFAMILY)
Smp_068270.3:pep	heat shock transcription factor	564	25	0	0.8204	7	P:regulation of transcription from RNA polymerase II promoter; F:sequence-specific DNA binding transcription factor activity; F:sequence-specific DNA binding; P:response to stress; C:nucleus	-	PTHR10015:SF136 (PANTHER); IPR027725 (PANTHER)
Smp_068270.1:pep	heat shock transcription factor	658	25	0	0.8608	7	P:regulation of transcription from RNA polymerase II promoter; F:sequence-specific DNA binding transcription factor activity; F:sequence-specific DNA binding; C:nucleus; P:response to heat	-	IPR000232 (PRINTS); IPR000232 (SMART); IPR000232 (PFAM); IPR011991 (G3DSA:1.10.10.GENE3D); IPR027725 (PANTHER); PTHR10015:SF136 (PANTHER); IPR000232 (PROSITE_PATTERNS); SSF46785 (SUPERFAMILY)
Smp_068270.2:pep	heat shock transcription factor	646	25	0	0.8604	7	P:regulation of transcription from RNA polymerase II promoter; F:sequence-specific DNA binding transcription factor activity; F:sequence-specific DNA binding; C:nucleus; P:response to heat	-	IPR000232 (PRINTS); IPR000232 (SMART); IPR011991 (G3DSA:1.10.10.GENE3D); IPR000232 (PFAM); PTHR10015:SF136 (PANTHER); IPR027725 (PANTHER); IPR000232 (PROSITE_PATTERNS); SSF46785 (SUPERFAMILY)
Smp_068270.4:pep	heat shock transcription factor	671	25	0	0.8596	7	P:regulation of transcription from RNA polymerase II promoter; F:sequence-specific DNA binding transcription factor activity; F:sequence-specific DNA binding; C:nucleus; P:response to heat	-	IPR000232 (PRINTS); IPR000232 (SMART); IPR000232 (PFAM); IPR011991 (G3DSA:1.10.10.GENE3D); IPR027725 (PANTHER); PTHR10015:SF136 (PANTHER); IPR000232 (PROSITE_PATTERNS); SSF46785 (SUPERFAMILY)
Smp_068270.5:pep	heat shock transcription factor	643	25	0	0.8592	7	P:regulation of transcription from RNA polymerase II promoter; F:sequence-specific DNA binding transcription factor activity; F:sequence-specific DNA binding; C:nucleus; P:response to heat	-	IPR000232 (PRINTS); IPR000232 (SMART); IPR011991 (G3DSA:1.10.10.GENE3D); IPR000232 (PFAM); PTHR10015:SF136 (PANTHER); IPR027725 (PANTHER); IPR000232 (PROSITE_PATTERNS); SSF46785 (SUPERFAMILY)
Smp_019760.1:pep	helicase polq-like	923	25	0	0.6456	3	F:nucleic acid binding; F:ATP binding; F:ATP-dependent helicase activity	-	Coil (COILS); IPR001650 (SMART); IPR014001 (SMART); IPR027417 (G3DSA:3.40.50.GENE3D); IPR027417 (G3DSA:3.40.50.GENE3D); IPR001650 (PFAM); G3DSA:1.10.150.20 (GENE3D); IPR011545 (PFAM); PTHR11752:SF57 (PANTHER); PTHR11752 (PANTHER); CYTOPLASMIC_DOMAIN (PHOBIUS); NON_CYTOPLASMIC_DOMAIN (PHOBIUS); TRANSMEMBRANE (PHOBIUS); IPR001650 (PROSITE_PROFILES); IPR014001 (PROSITE_PROFILES); IPR027417 (SUPERFAM…
Smp_148830.1:pep	helicase sant dna binding	3362	9	0	0.5978	3	F:ATP binding; F:helicase activity; F:DNA binding	-	IPR014012 (PFAM); PTHR10799 (PANTHER); PTHR10799:SF584 (PANTHER); IPR027417 (SUPERFAMILY)
Smp_005140.1:pep	hemicentin 1	556	25	0	0.5268	71	F:fibrinogen binding; F:scavenger receptor activity; C:extracellular exosome; P:negative regulation of angiogenesis; P:immune response; P:positive regulation of macrophage activation; P:engulfment of apoptotic cell; F:heparin binding; P:growth plate cartilage development; P:positive regulation of translation; P:response to glucose; P:positive regulation of execution phase of apoptosis; F:carbohyd…	-	IPR000884 (SMART); IPR013783 (G3DSA:2.60.40.GENE3D); G3DSA:2.20.100.10 (GENE3D); PTHR22906 (PANTHER); PTHR22906:SF7 (PANTHER); SIGNAL_PEPTIDE_N_REGION (PHOBIUS); TRANSMEMBRANE (PHOBIUS); NON_CYTOPLASMIC_DOMAIN (PHOBIUS); CYTOPLASMIC_DOMAIN (PHOBIUS); SIGNAL_PEPTIDE (PHOBIUS); SIGNAL_PEPTIDE_C_REGION (PHOBIUS); SIGNAL_PEPTIDE_H_REGION (PHOBIUS); IPR000884 (PROSITE_PROFILES); IPR007110 (PROSITE_PRO…
Smp_181250.1:pep	hemicentin-2-like isoform x1	860	25	0	0.4448	2	C:membrane; F:protein binding	-	IPR003599 (SMART); IPR003961 (SMART); IPR013783 (G3DSA:2.60.40.GENE3D); IPR013783 (G3DSA:2.60.40.GENE3D); PF13895 (PFAM); IPR013106 (PFAM); IPR013783 (G3DSA:2.60.40.GENE3D); IPR013783 (G3DSA:2.60.40.GENE3D); IPR013783 (G3DSA:2.60.40.GENE3D); PTHR10489 (PANTHER); PTHR10489:SF33 (PANTHER); PTHR10489 (PANTHER); PTHR10489 (PANTHER); PTHR10489 (PANTHER); PTHR10489 (PANTHER); PTHR10489:SF33 (PANTHER); …
Smp_196950.1:pep	hepatocyte nuclear factor 6	1112	25	0	0.858	6	F:sequence-specific DNA binding transcription factor activity; F:sequence-specific DNA binding; C:nucleus; P:regulation of transcription, DNA-templated	-	Coil (COILS); Coil (COILS); IPR001356 (SMART); IPR003350 (PFAM); IPR001356 (PFAM); IPR009057 (G3DSA:1.10.10.GENE3D); IPR010982 (G3DSA:1.10.260.GENE3D); PTHR14057:SF32 (PANTHER); PTHR14057:SF32 (PANTHER); PTHR14057 (PANTHER); PTHR14057:SF32 (PANTHER); PTHR14057 (PANTHER); PTHR14057 (PANTHER); IPR003350 (PROSITE_PROFILES); IPR001356 (PROSITE_PROFILES); IPR009057 (SUPERFAMILY); IPR010982 (SUPERFAMIL…
Smp_179270.3:pep	heterogeneous nuclear ribonucleoprotein	497	25	0	0.714	3	F:nucleic acid binding; C:ribonucleoprotein complex; F:nucleotide binding	-	IPR000504 (SMART); IPR012677 (G3DSA:3.30.70.GENE3D); PF14259 (PFAM); PTHR13976 (PANTHER); IPR000504 (PROSITE_PROFILES); IPR000504 (PROSITE_PROFILES); SSF54928 (SUPERFAMILY); SSF54928 (SUPERFAMILY); SSF54928 (SUPERFAMILY)
Smp_043100.1:pep	heterogeneous nuclear ribonucleoprotein a2 b1 homolog	260	25	0	0.6824	3	F:nucleic acid binding; C:ribonucleoprotein complex; F:nucleotide binding	-	IPR000504 (SMART); IPR000504 (PFAM); IPR012677 (G3DSA:3.30.70.GENE3D); PTHR24012 (PANTHER); PTHR24012:SF339 (PANTHER); IPR000504 (PROSITE_PROFILES); SSF54928 (SUPERFAMILY)
Smp_053940.1:pep	heterogeneous nuclear ribonucleoprotein a2 homolog 1	315	25	0	0.7888	9	C:nucleolus; P:RNA transport; F:pre-mRNA intronic binding; F:single-stranded telomeric DNA binding; P:negative regulation of mRNA splicing, via spliceosome; F:nucleotide binding; C:catalytic step 2 spliceosome; C:nucleoplasm; C:cytoplasm	-	IPR000504 (SMART); IPR000504 (PFAM); IPR012677 (G3DSA:3.30.70.GENE3D); PTHR24012:SF339 (PANTHER); PTHR24012 (PANTHER); IPR000504 (PROSITE_PROFILES); IPR000504 (PROSITE_PROFILES); SSF54928 (SUPERFAMILY); SSF54928 (SUPERFAMILY)
Smp_005860.1:pep	heterogeneous nuclear ribonucleoprotein k	437	25	0	0.856	2	C:ribonucleoprotein complex; F:RNA binding	-	IPR004087 (SMART); IPR004088 (PFAM); IPR004088 (G3DSA:3.30.1370.GENE3D); PTHR10288 (PANTHER); PTHR10288 (PANTHER); PTHR10288:SF102 (PANTHER); PTHR10288:SF102 (PANTHER); IPR004088 (PROSITE_PROFILES); IPR004088 (PROSITE_PROFILES); IPR004088 (SUPERFAMILY); IPR004088 (SUPERFAMILY)
Smp_005860.2:pep	heterogeneous nuclear ribonucleoprotein k	366	25	0	0.8188	2	C:ribonucleoprotein complex; F:RNA binding	-	IPR004087 (SMART); IPR004088 (PFAM); IPR004088 (G3DSA:3.30.1370.GENE3D); PTHR10288:SF102 (PANTHER); PTHR10288 (PANTHER); PTHR10288:SF102 (PANTHER); PTHR10288 (PANTHER); IPR004088 (PROSITE_PROFILES); IPR004088 (SUPERFAMILY)
Smp_005860.3:pep	heterogeneous nuclear ribonucleoprotein k	392	25	0	0.8488	2	C:ribonucleoprotein complex; F:RNA binding	-	IPR004087 (SMART); IPR004088 (PFAM); IPR004088 (G3DSA:3.30.1370.GENE3D); PTHR10288 (PANTHER); PTHR10288:SF102 (PANTHER); PTHR10288:SF102 (PANTHER); IPR004088 (PROSITE_PROFILES); IPR004088 (SUPERFAMILY)
Smp_062720.3:pep	heterogeneous nuclear ribonucleoprotein u-like protein 1	1082	25	0	0.7752	7	P:response to virus; F:RNA binding; P:regulation of transcription, DNA-templated; P:mRNA splicing, via spliceosome; F:enzyme binding; C:ribonucleoprotein complex; C:nucleoplasm	-	PF13671 (PFAM); IPR027417 (G3DSA:3.40.50.GENE3D); PTHR12381:SF13 (PANTHER); PTHR12381:SF13 (PANTHER); PTHR12381 (PANTHER); IPR027417 (SUPERFAMILY)
Smp_062720.2:pep	heterogeneous nuclear ribonucleoprotein u-like protein 1	1149	25	0	0.7028	6	F:nucleic acid binding; F:enzyme binding; C:ribonucleoprotein complex; C:nucleus; P:response to virus; P:RNA processing	-	IPR003034 (SMART); IPR003877 (SMART); IPR003034 (G3DSA:1.10.720.GENE3D); IPR003034 (PFAM); PF13671 (PFAM); IPR027417 (G3DSA:3.40.50.GENE3D); IPR003877 (PFAM); PTHR12381:SF13 (PANTHER); PTHR12381 (PANTHER); IPR003034 (PROSITE_PROFILES); IPR001870 (PROSITE_PROFILES); IPR013320 (SUPERFAMILY); SSF68906 (SUPERFAMILY); IPR027417 (SUPERFAMILY)
Smp_062720.1:pep	heterogeneous nuclear ribonucleoprotein u-like protein 1	1369	25	0	0.7028	5	F:nucleic acid binding; C:ribonucleoprotein complex; P:RNA processing; P:response to virus; F:protein binding	-	IPR003034 (SMART); IPR003034 (G3DSA:1.10.720.GENE3D); IPR003034 (PFAM); IPR003877 (PFAM); PF13671 (PFAM); IPR027417 (G3DSA:3.40.50.GENE3D); PTHR12381:SF13 (PANTHER); PTHR12381:SF13 (PANTHER); PTHR12381 (PANTHER); PTHR12381 (PANTHER); IPR001870 (PROSITE_PROFILES); IPR003034 (PROSITE_PROFILES); IPR027417 (SUPERFAMILY); SSF68906 (SUPERFAMILY); IPR013320 (SUPERFAMILY)
Smp_062720.5:pep	heterogeneous nuclear ribonucleoprotein u-like protein 1	1216	25	0	0.7636	5	F:nucleic acid binding; C:ribonucleoprotein complex; P:RNA processing; P:response to virus; F:protein binding	-	IPR003877 (PFAM); PF13671 (PFAM); IPR027417 (G3DSA:3.40.50.GENE3D); PTHR12381:SF13 (PANTHER); PTHR12381 (PANTHER); PTHR12381:SF13 (PANTHER); PTHR12381 (PANTHER); IPR001870 (PROSITE_PROFILES); IPR013320 (SUPERFAMILY); IPR027417 (SUPERFAMILY)
Smp_029060.1:pep	hexaprenyldihydroxybenzoate mitochondrial	286	25	0	0.628	6	P:glycerol metabolic process; F:2-polyprenyl-6-methoxy-1,4-benzoquinone methyltransferase activity; F:hexaprenyldihydroxybenzoate methyltransferase activity; P:ubiquinone biosynthetic process; P:methylation; C:mitochondrion	EC:2.1.1.114; EC:2.1.1	IPR029063 (G3DSA:3.40.50.GENE3D); IPR010233 (TIGRFAM); PF13489 (PFAM); PTHR23134:SF7 (PANTHER); IPR010233 (PANTHER); SignalP-TM (SIGNALP_GRAM_POSITIVE); IPR029063 (SUPERFAMILY)
Smp_043030.1:pep	hexokinase	451	25	0	0.7464	8	F:ATP binding; P:glycolytic process; F:mannokinase activity; P:cellular glucose homeostasis; P:carbohydrate phosphorylation; F:glucose binding	EC:2.7.1.7	PR00475 (PRINTS); G3DSA:3.40.367.20 (GENE3D); IPR022673 (PFAM); G3DSA:3.30.420.40 (GENE3D); IPR022672 (PFAM); IPR001312 (PANTHER); IPR019807 (PROSITE_PATTERNS); IPR001312 (PROSITE_PROFILES); SSF53067 (SUPERFAMILY); SSF53067 (SUPERFAMILY)
Smp_146120.1:pep	high affinity cgmp-specific 3 -cyclic phosphodiesterase 9a-like	494	25	0	0.6896	4	F:metal ion binding; P:metabolic process; P:signal transduction; F:3',5'-cyclic-nucleotide phosphodiesterase activity	EC:3.1.4.17	IPR023088 (PRINTS); IPR003607 (SMART); IPR002073 (PFAM); IPR002073 (G3DSA:1.10.1300.GENE3D); PTHR11347:SF78 (PANTHER); PTHR11347 (PANTHER); IPR023174 (PROSITE_PATTERNS); SSF109604 (SUPERFAMILY)
Smp_141660.1:pep	high voltage-activated calcium channel beta subunit 2	491	25	0	0.8492	4	F:voltage-gated calcium channel activity; P:calcium ion transmembrane transport; C:voltage-gated calcium channel complex; F:protein binding	-	IPR000584 (PRINTS); IPR008145 (SMART); IPR027417 (G3DSA:3.40.50.GENE3D); G3DSA:2.30.30.40 (GENE3D); IPR008145 (PFAM); IPR000584 (PANTHER); PTHR11824:SF5 (PANTHER); IPR027417 (SUPERFAMILY); IPR001452 (SUPERFAMILY)
Smp_023360.1:pep	histidyl-trna synthetase	536	25	0	0.74	5	C:cytoplasm; P:histidyl-tRNA aminoacylation; F:ATP binding; F:histidine-tRNA ligase activity	EC:6.1.1.21	IPR004516 (PIRSF); IPR004154 (G3DSA:3.40.50.GENE3D); PF13393 (PFAM); IPR004154 (PFAM); G3DSA:3.30.930.10 (GENE3D); IPR004516 (PANTHER); PTHR11476:SF1 (PANTHER); PTHR11476:SF1 (PANTHER); IPR004516 (PANTHER); IPR006195 (PROSITE_PROFILES); IPR004154 (SUPERFAMILY); SSF55681 (SUPERFAMILY)
Smp_023360.2:pep	histidyl-trna synthetase	535	25	0	0.7388	5	C:cytoplasm; P:histidyl-tRNA aminoacylation; F:ATP binding; F:histidine-tRNA ligase activity	EC:6.1.1.21	PF13393 (PFAM); G3DSA:3.30.930.10 (GENE3D); IPR004154 (G3DSA:3.40.50.GENE3D); IPR004516 (PIRSF); IPR004154 (PFAM); PTHR11476:SF1 (PANTHER); IPR004516 (PANTHER); IPR006195 (PROSITE_PROFILES); IPR004154 (SUPERFAMILY); SSF55681 (SUPERFAMILY)
Smp_070190.1:pep	histone acetyltransferase kat2b isoform x6	899	25	0	0.6988	26	F:H3 histone acetyltransferase activity; C:mitotic spindle; F:histone acetyltransferase activity (H4-K12 specific); P:midbrain development; F:histone deacetylase binding; P:regulation of apoptotic process; P:regulation of transcription from RNA polymerase II promoter; P:regulation of protein stability; P:somitogenesis; P:cell proliferation; C:Ada2/Gcn5/Ada3 transcription activator complex; F:tran…	-	Coil (COILS); IPR001487 (PRINTS); IPR001487 (SMART); IPR009464 (PFAM); IPR016181 (G3DSA:3.40.630.GENE3D); IPR001487 (G3DSA:1.20.920.GENE3D); IPR000182 (PFAM); IPR001487 (PFAM); PTHR22880:SF120 (PANTHER); PTHR22880 (PANTHER); PTHR22880:SF120 (PANTHER); PTHR22880 (PANTHER); PTHR22880 (PANTHER); PTHR22880:SF120 (PANTHER); IPR018359 (PROSITE_PATTERNS); IPR000182 (PROSITE_PROFILES); IPR001487 (PROSITE…
Smp_040020.1:pep	histone h3-like centromeric protein cse4	304	25	0	0.7012	6	C:nucleosome; F:DNA binding; P:nucleosome assembly; F:protein heterodimerization activity; C:condensed chromosome kinetochore; C:nucleus	-	IPR000164 (SMART); IPR009072 (G3DSA:1.10.20.GENE3D); IPR007125 (PFAM); PTHR11426:SF11 (PANTHER); IPR000164 (PANTHER); IPR009072 (SUPERFAMILY)
Smp_125110.1:pep	histone lysine n methyltransferase	2470	8	0	0.6075	6	P:methylation; F:DNA binding; F:zinc ion binding; F:methyltransferase activity; F:chromatin binding	-	IPR013083 (G3DSA:3.30.40.GENE3D); IPR001025 (PROSITE_PROFILES); IPR011011 (SUPERFAMILY)
Smp_138030.1:pep	histone lysine n methyltransferase mll3	1560	25	0	0.6592	8	C:histone methyltransferase complex; P:intracellular signal transduction; F:histone methyltransferase activity (H3-K4 specific); F:zinc ion binding; P:regulation of transcription, DNA-templated; P:histone H3-K4 methylation; F:DNA binding; F:protein binding	-	IPR003889 (SMART); IPR001214 (SMART); IPR003888 (SMART); IPR003616 (SMART); G3DSA:2.170.270.10 (GENE3D); IPR003889 (PFAM); IPR003888 (PFAM); IPR001214 (PFAM); PF13832 (PFAM); IPR015722 (PTHR22884:PANTHER); PTHR22884 (PANTHER); IPR003616 (PROSITE_PROFILES); IPR001214 (PROSITE_PROFILES); IPR003888 (PROSITE_PROFILES); IPR003889 (PROSITE_PROFILES); SSF82199 (SUPERFAMILY)
Smp_169450.1:pep	histone partial	1395	25	0	0.8972	5	C:nucleosome; F:DNA binding; P:nucleosome assembly; C:nucleus; F:protein heterodimerization activity	-	Coil (COILS); IPR000164 (PRINTS); IPR000164 (SMART); IPR009072 (G3DSA:1.10.20.GENE3D); IPR007125 (PFAM); IPR000164 (PANTHER); IPR009072 (SUPERFAMILY)
Smp_078900.1:pep	histone-lysine n-methyltransferase e	1026	25	0	0.774	3	F:chromatin binding; F:protein binding	-	IPR001214 (SMART); IPR001214 (PFAM); G3DSA:2.170.270.10 (GENE3D); PTHR22884:SF237 (PANTHER); PTHR22884 (PANTHER); IPR001214 (PROSITE_PROFILES); IPR026489 (PROSITE_PROFILES); SSF82199 (SUPERFAMILY)
Smp_150850.1:pep	histone-lysine n-methyltransferase eggless	918	25	0	0.5896	8	P:histone lysine methylation; F:DNA binding; F:histone-lysine N-methyltransferase activity; C:chromosome; C:nucleus; F:zinc ion binding; F:protein binding	EC:2.1.1.43	Coil (COILS); IPR002999 (SMART); IPR001214 (SMART); IPR003606 (SMART); IPR001739 (SMART); G3DSA:2.170.270.10 (GENE3D); IPR007728 (PFAM); IPR001214 (PFAM); IPR001739 (G3DSA:3.30.890.GENE3D); IPR001739 (PFAM); PTHR22884:SF303 (PANTHER); PTHR22884 (PANTHER); IPR001214 (PROSITE_PROFILES); IPR007728 (PROSITE_PROFILES); IPR001739 (PROSITE_PROFILES); IPR016177 (SUPERFAMILY); SSF82199 (SUPERFAMILY)
Smp_150850.2:pep	histone-lysine n-methyltransferase eggless	1032	25	0	0.6172	8	P:histone lysine methylation; F:DNA binding; F:histone-lysine N-methyltransferase activity; C:chromosome; C:nucleus; F:zinc ion binding; F:protein binding	EC:2.1.1.43	Coil (COILS); Coil (COILS); IPR001214 (SMART); IPR001739 (SMART); IPR002999 (SMART); IPR003606 (SMART); IPR001739 (G3DSA:3.30.890.GENE3D); IPR007728 (PFAM); IPR001739 (PFAM); G3DSA:2.170.270.10 (GENE3D); IPR001214 (PFAM); PTHR22884:SF303 (PANTHER); PTHR22884 (PANTHER); IPR001739 (PROSITE_PROFILES); IPR001214 (PROSITE_PROFILES); IPR007728 (PROSITE_PROFILES); IPR016177 (SUPERFAMILY); SSF82199 (SUPE…
Smp_144180.1:pep	histone-lysine n-methyltransferase partial	3002	25	0	0.6784	23	P:regulation of histone H3-K4 methylation; F:zinc ion binding; P:positive regulation of transporter activity; P:nucleate erythrocyte development; F:unmethylated CpG binding; P:protein complex assembly; P:embryonic hemopoiesis; P:positive regulation of cellular response to drug; P:negative regulation of cell proliferation; P:paraxial mesoderm development; F:transcription regulatory region DNA bind…	-	IPR001965 (SMART); IPR001214 (SMART); IPR003616 (SMART); IPR013083 (G3DSA:3.30.40.GENE3D); IPR003888 (PFAM); G3DSA:2.170.270.10 (GENE3D); IPR001214 (PFAM); IPR013083 (G3DSA:3.30.40.GENE3D); PTHR22884 (PANTHER); PTHR22884:SF276 (PANTHER); IPR001214 (PROSITE_PROFILES); IPR003616 (PROSITE_PROFILES); IPR003888 (PROSITE_PROFILES); IPR019787 (PROSITE_PROFILES); SSF82199 (SUPERFAMILY); IPR011011 (SUPERF…
Smp_140390.1:pep	histone-lysine n-methyltransferase setd1	1687	25	0	0.6208	6	P:histone lysine methylation; F:histone-lysine N-methyltransferase activity; C:nucleus; F:nucleotide binding; F:protein binding	EC:2.1.1.43	IPR003616 (SMART); IPR012677 (G3DSA:3.30.70.GENE3D); G3DSA:2.170.270.10 (GENE3D); PTHR22884 (PANTHER); PTHR22884:SF281 (PANTHER); IPR003616 (PROSITE_PROFILES); IPR001214 (PROSITE_PROFILES); SSF54928 (SUPERFAMILY); SSF82199 (SUPERFAMILY)
Smp_140390.2:pep	histone-lysine n-methyltransferase setd1b	1789	25	0	0.6572	10	F:RNA binding; C:Set1C/COMPASS complex; F:histone methyltransferase activity (H3-K4 specific); C:nucleolus; P:regulation of transcription, DNA-templated; C:nuclear speck; P:histone H3-K4 methylation; F:protein binding; F:nucleotide binding; C:chromosome	-	IPR000504 (SMART); IPR003616 (SMART); IPR012677 (G3DSA:3.30.70.GENE3D); IPR000504 (PFAM); G3DSA:2.170.270.10 (GENE3D); PTHR22884 (PANTHER); PTHR22884:SF281 (PANTHER); IPR001214 (PROSITE_PROFILES); IPR000504 (PROSITE_PROFILES); IPR003616 (PROSITE_PROFILES); SSF54928 (SUPERFAMILY); SSF82199 (SUPERFAMILY)
Smp_103090.1:pep	histone-lysine n-methyltransferase setd2-like isoform x2	721	25	0	0.5212	6	P:histone lysine methylation; F:histone-lysine N-methyltransferase activity; C:chromosome; P:regulation of transcription, DNA-templated; F:protein binding	EC:2.1.1.43	G3DSA:2.20.70.10 (GENE3D); IPR013257 (PFAM); IPR001202 (PROSITE_PROFILES)
Smp_066950.1:pep	hsp70-interacting protein	306	25	0	0.5884	1	F:binding	-	IPR011989 (G3DSA:1.25.10.GENE3D); PTHR19316:SF18 (PANTHER); PTHR19316 (PANTHER); IPR016024 (SUPERFAMILY)
Smp_175450.1:pep	hydrocephalus-inducing protein homolog	4148	25	0	0.5636	1	F:structural molecule activity	-	Coil (COILS); Coil (COILS); PTHR23053 (PANTHER); PTHR23053 (PANTHER); PTHR23053:SF0 (PANTHER); PTHR23053:SF0 (PANTHER); PTHR23053:SF0 (PANTHER); PTHR23053 (PANTHER)
Smp_175460.1:pep	hydrocephalus-inducing protein homolog	1404	25	0	0.5688	1	F:structural molecule activity	-	Coil (COILS); Coil (COILS); Coil (COILS); Coil (COILS); Coil (COILS); IPR019139 (PFAM); PTHR23053 (PANTHER); PTHR23053:SF0 (PANTHER); CYTOPLASMIC_DOMAIN (PHOBIUS); TRANSMEMBRANE (PHOBIUS); NON_CYTOPLASMIC_DOMAIN (PHOBIUS)
Smp_091010.1:pep	hydroxyacylglutathione mitochondrial isoform x1	261	25	0	0.768	5	C:mitochondrial matrix; F:hydroxyacylglutathione hydrolase activity; F:zinc ion binding; P:glutathione biosynthetic process	EC:3.1.2.6	IPR001279 (SMART); IPR001279 (G3DSA:3.60.15.GENE3D); IPR017782 (PIRSF); IPR001279 (PFAM); IPR017782 (TIGRFAM); PTHR11935 (PANTHER); IPR017782 (PTHR11935:PANTHER); IPR017782 (HAMAP); IPR001279 (SUPERFAMILY)
Smp_153100.1:pep	hyperpolarization activated cyclic	854	25	0	0.8356	12	P:transmembrane transport; P:positive regulation of circadian sleep/wake cycle, sleep; F:voltage-gated potassium channel activity; P:determination of adult lifespan; P:locomotor rhythm; P:regulation of dopamine secretion; C:integral component of membrane; P:potassium ion transport; P:proboscis extension reflex; F:intracellular cyclic nucleotide activated cation channel activity; C:plasma membrane	-	IPR003938 (PRINTS); IPR000595 (SMART); G3DSA:1.10.287.70 (GENE3D); IPR013621 (PFAM); IPR014710 (G3DSA:2.60.120.GENE3D); IPR000595 (PFAM); G3DSA:1.10.287.630 (GENE3D); IPR005821 (PFAM); PTHR10217 (PANTHER); PTHR10217:SF11 (PANTHER); IPR018488 (PROSITE_PATTERNS); TRANSMEMBRANE (PHOBIUS); CYTOPLASMIC_DOMAIN (PHOBIUS); CYTOPLASMIC_DOMAIN (PHOBIUS); NON_CYTOPLASMIC_DOMAIN (PHOBIUS); TRANSMEMBRANE (PHO…
Smp_129200.1:pep	hypothetical protein Smp_129200	285	2	0	0.83	1	F:metal ion binding	-	IPR007087 (PROSITE_PATTERNS)
Smp_153120.1:pep	hypothetical protein Smp_153120	1649	2	0	0.955	1	F:protein binding	-	IPR001680 (SMART); IPR015943 (G3DSA:2.130.10.GENE3D); IPR017986 (SUPERFAMILY); SSF69322 (SUPERFAMILY)
Smp_103560.1:pep	hypoxanthine-guanine phosphoribosyltransferase	249	25	0	0.736	24	P:cytolysis; P:GMP catabolic process; P:adenine salvage; P:positive regulation of dopamine metabolic process; P:protein homotetramerization; P:response to amphetamine; P:central nervous system neuron development; F:nucleotide binding; P:guanine salvage; P:grooming behavior; F:hypoxanthine phosphoribosyltransferase activity; P:cerebral cortex neuron differentiation; P:striatum development; P:dendr…	EC:2.4.2.8	IPR029057 (G3DSA:3.40.50.GENE3D); IPR005904 (TIGRFAM); IPR000836 (PFAM); PTHR22573:SF9 (PANTHER); PTHR22573 (PANTHER); IPR029057 (SUPERFAMILY)
Smp_088950.1:pep	hypoxia up-regulated protein 1	845	25	0	0.6512	2	C:endoplasmic reticulum lumen; F:ATP binding	-	IPR013126 (PRINTS); G3DSA:3.30.420.40 (GENE3D); G3DSA:3.90.640.10 (GENE3D); IPR013126 (PFAM); G3DSA:3.30.30.30 (GENE3D); IPR029047 (G3DSA:2.60.34.GENE3D); G3DSA:3.30.420.40 (GENE3D); PTHR19375 (PANTHER); PTHR19375:SF90 (PANTHER); PTHR19375:SF90 (PANTHER); PTHR19375 (PANTHER); IPR018181 (PROSITE_PATTERNS); SSF53067 (SUPERFAMILY); SSF53067 (SUPERFAMILY)
Smp_051290.1:pep	ig-like v-type domain-containing protein fam187a	587	11	0	0.5745	1	F:protein binding	-	IPR013783 (G3DSA:2.60.40.GENE3D); CYTOPLASMIC_DOMAIN (PHOBIUS); TRANSMEMBRANE (PHOBIUS); NON_CYTOPLASMIC_DOMAIN (PHOBIUS); SIGNAL_PEPTIDE_C_REGION (PHOBIUS); SIGNAL_PEPTIDE_N_REGION (PHOBIUS); SIGNAL_PEPTIDE_H_REGION (PHOBIUS); SIGNAL_PEPTIDE (PHOBIUS); SignalP-noTM (SIGNALP_EUK); IPR007110 (SUPERFAMILY); TMhelix (TMHMM)
Smp_165200.1:pep	immunoglobulin e set	909	21	0	0.6243	1	F:protein binding	-	IPR000008 (PFAM); IPR000008 (G3DSA:2.60.40.GENE3D); IPR013783 (G3DSA:2.60.40.GENE3D); IPR000008 (SUPERFAMILY); IPR014756 (SUPERFAMILY)
Smp_038080.1:pep	importin subunit beta-1	926	25	0	0.7688	4	F:Ran GTPase binding; P:nucleocytoplasmic transport; P:intracellular protein transport; F:protein transporter activity	-	IPR001494 (SMART); IPR011989 (G3DSA:1.25.10.GENE3D); IPR001494 (PFAM); PF13513 (PFAM); PTHR10527 (PANTHER); IPR027140 (PTHR10527:PANTHER); IPR021133 (PROSITE_PROFILES); IPR001494 (PROSITE_PROFILES); IPR016024 (SUPERFAMILY)
Smp_032510.1:pep	importin-5	1127	25	0	0.7076	2	F:Ran GTPase binding; P:intracellular protein transport	-	Coil (COILS); IPR011989 (G3DSA:1.25.10.GENE3D); PF13646 (PFAM); PTHR10527:SF5 (PANTHER); PTHR10527:SF5 (PANTHER); PTHR10527 (PANTHER); IPR001494 (PROSITE_PROFILES); IPR021133 (PROSITE_PROFILES); IPR021133 (PROSITE_PROFILES); IPR016024 (SUPERFAMILY)
Smp_133710.1:pep	importin-7	540	25	0	0.6664	3	F:Ran GTPase binding; P:intracellular protein transport; C:nucleus	-	IPR011989 (G3DSA:1.25.10.GENE3D); PTHR10997 (PANTHER); PTHR10997 (PANTHER); PTHR10997:SF18 (PANTHER); IPR016024 (SUPERFAMILY)
Smp_049920.1:pep	importin-9 isoform x2	833	25	0	0.568	8	C:cytoplasm; F:histone binding; F:Ran GTPase binding; P:ribosome biogenesis; F:protein transporter activity; P:protein stabilization; C:nucleus; P:ribosomal protein import into nucleus	-	IPR001494 (SMART); IPR011989 (G3DSA:1.25.10.GENE3D); IPR001494 (PFAM); IPR013598 (PFAM); PTHR10997 (PANTHER); PTHR10997:SF9 (PANTHER); NON_CYTOPLASMIC_DOMAIN (PHOBIUS); CYTOPLASMIC_DOMAIN (PHOBIUS); TRANSMEMBRANE (PHOBIUS); TRANSMEMBRANE (PHOBIUS); NON_CYTOPLASMIC_DOMAIN (PHOBIUS); IPR001494 (PROSITE_PROFILES); IPR016024 (SUPERFAMILY)
Smp_049920.3:pep	importin-9 isoform x2	947	25	0	0.5704	8	C:cytoplasm; F:histone binding; F:Ran GTPase binding; P:ribosome biogenesis; F:protein transporter activity; P:protein stabilization; C:nucleus; P:ribosomal protein import into nucleus	-	IPR001494 (SMART); IPR001494 (PFAM); IPR013598 (PFAM); IPR011989 (G3DSA:1.25.10.GENE3D); PTHR10997 (PANTHER); PTHR10997:SF9 (PANTHER); IPR001494 (PROSITE_PROFILES); IPR016024 (SUPERFAMILY)
Smp_211100.1:pep	inner nuclear membrane protein man1	794	25	0	0.5388	2	C:integral component of nuclear inner membrane; F:nucleotide binding	-	IPR003887 (SMART); IPR003887 (PFAM); IPR011015 (G3DSA:1.10.720.GENE3D); IPR018996 (PFAM); IPR012677 (G3DSA:3.30.70.GENE3D); PTHR13428 (PANTHER); PTHR13428:SF7 (PANTHER); CYTOPLASMIC_DOMAIN (PHOBIUS); TRANSMEMBRANE (PHOBIUS); NON_CYTOPLASMIC_DOMAIN (PHOBIUS); TRANSMEMBRANE (PHOBIUS); NON_CYTOPLASMIC_DOMAIN (PHOBIUS); IPR003887 (PROSITE_PROFILES); IPR011015 (SUPERFAMILY); TMhelix (TMHMM); TMhelix (…
Smp_161900.1:pep	innexin unc-9	381	25	0	0.8048	2	C:gap junction; F:protein heterodimerization activity	-	IPR000990 (PRINTS); IPR009072 (G3DSA:1.10.20.GENE3D); IPR000990 (PFAM); IPR000990 (PANTHER); PTHR11893:SF0 (PANTHER); TRANSMEMBRANE (PHOBIUS); CYTOPLASMIC_DOMAIN (PHOBIUS); TRANSMEMBRANE (PHOBIUS); NON_CYTOPLASMIC_DOMAIN (PHOBIUS); CYTOPLASMIC_DOMAIN (PHOBIUS); IPR000990 (PROSITE_PROFILES); TMhelix (TMHMM)
Smp_210890.1:pep	inorganic pyrophosphatase	329	25	0	0.7276	4	F:inorganic diphosphatase activity; C:cytoplasm; P:phosphate-containing compound metabolic process; F:magnesium ion binding	EC:3.6.1.1	IPR008162 (PFAM); IPR008162 (G3DSA:3.90.80.GENE3D); IPR008162 (PANTHER); PTHR10286:SF3 (PANTHER); IPR008162 (PROSITE_PATTERNS); SignalP-noTM (SIGNALP_EUK); IPR008162 (SUPERFAMILY)
Smp_012930.1:pep	inosine-5 -monophosphate dehydrogenase 2 isoform x2	509	25	0	0.8264	16	P:cellular response to interleukin-4; P:protein homotetramerization; F:adenyl nucleotide binding; P:purine nucleobase metabolic process; P:lymphocyte proliferation; C:cytosol; F:IMP dehydrogenase activity; F:metal ion binding; P:retina development in camera-type eye; F:DNA binding; P:GMP biosynthetic process; F:RNA binding; P:oxidation-reduction process; C:nucleus; C:peroxisomal membrane	EC:1.1.1.205	IPR000644 (SMART); IPR013785 (G3DSA:3.20.20.GENE3D); IPR001093 (PFAM); IPR005990 (PIRSF); IPR005990 (TIGRFAM); IPR000644 (PFAM); PTHR11911 (PANTHER); PTHR11911:SF74 (PANTHER); IPR015875 (PROSITE_PATTERNS); IPR005990 (HAMAP); IPR000644 (PROSITE_PROFILES); IPR000644 (PROSITE_PROFILES); SSF51412 (SUPERFAMILY); SSF51412 (SUPERFAMILY)
Smp_045860.2:pep	inositol hexakisphosphate and diphosphoinositol-pentakisphosphate kinase 2 isoform x14	612	25	0	0.7828	13	F:inositol hexakisphosphate 1-kinase activity; F:metal ion binding; F:acid phosphatase activity; P:inositol phosphate metabolic process; F:inositol hexakisphosphate 5-kinase activity; F:inositol-1,3,4,5,6-pentakisphosphate kinase activity; P:inositol metabolic process; F:inositol hexakisphosphate 3-kinase activity; F:ATP binding; F:diphosphoinositol-pentakisphosphate kinase activity; C:cytosol	EC:2.7.4.21; EC:2.7.4.24; EC:3.1.3.2	IPR013816 (G3DSA:3.30.470.GENE3D); IPR013651 (PFAM); IPR029033 (G3DSA:3.40.50.GENE3D); IPR000560 (PFAM); PTHR12750 (PANTHER); IPR000560 (PROSITE_PATTERNS); IPR029033 (SUPERFAMILY); SSF56059 (SUPERFAMILY)
Smp_045860.1:pep	inositol hexakisphosphate and diphosphoinositol-pentakisphosphate kinase 2 isoform x5	812	25	0	0.7964	13	F:inositol hexakisphosphate 1-kinase activity; F:metal ion binding; F:acid phosphatase activity; P:inositol phosphate metabolic process; F:inositol hexakisphosphate 5-kinase activity; F:inositol-1,3,4,5,6-pentakisphosphate kinase activity; P:inositol metabolic process; F:inositol hexakisphosphate 3-kinase activity; F:ATP binding; F:diphosphoinositol-pentakisphosphate kinase activity; C:cytosol	EC:2.7.4.21; EC:2.7.4.24; EC:3.1.3.2	IPR029033 (G3DSA:3.40.50.GENE3D); IPR013816 (G3DSA:3.30.470.GENE3D); IPR013651 (PFAM); IPR000560 (PFAM); PTHR12750 (PANTHER); IPR000560 (PROSITE_PATTERNS); IPR011761 (PROSITE_PROFILES); IPR029033 (SUPERFAMILY); SSF56059 (SUPERFAMILY)
Smp_129310.1:pep	inositol polyphosphate multikinase	383	25	0	0.608	6	P:neural tube formation; F:inositol-1,4,5-trisphosphate 3-kinase activity; F:inositol tetrakisphosphate 3-kinase activity; P:phosphorylation; C:nucleus; P:inositol phosphate biosynthetic process	EC:2.7.1.127	IPR005522 (PFAM); PTHR12400:SF39 (PANTHER); IPR005522 (PANTHER); SSF56104 (SUPERFAMILY)
Smp_013210.1:pep	inositol polyphosphate multikinase	329	25	0	0.5952	2	F:inositol-1,4,5-trisphosphate 3-kinase activity; P:phosphorylation	EC:2.7.1.127	IPR005522 (PFAM); PTHR12400:SF39 (PANTHER); IPR005522 (PANTHER); SSF56104 (SUPERFAMILY)
Smp_151850.1:pep	inositol -trisphosphate receptor type 3	646	25	0	0.5304	5	P:calcium ion transmembrane transport; C:integral component of membrane; F:inositol 1,4,5-trisphosphate-sensitive calcium-release channel activity; P:inositol phosphate-mediated signaling; C:endoplasmic reticulum	-	IPR013662 (PFAM); IPR015925 (PANTHER)
Smp_073830.1:pep	integrator complex subunit 11 isoform x1	619	25	0	0.8008	1	F:hydrolase activity	-	IPR022712 (SMART); IPR001279 (SMART); G3DSA:3.60.15.10 (GENE3D); PF16661 (PFAM); IPR022712 (PFAM); IPR011108 (PFAM); PTHR11203 (PANTHER); PTHR11203:SF11 (PANTHER); SSF56281 (SUPERFAMILY)
Smp_126140.1:pep	integrin alpha-5	1273	25	0	0.5296	3	C:integrin complex; P:cell adhesion; P:integrin-mediated signaling pathway	-	IPR000413 (PRINTS); IPR013519 (SMART); G3DSA:1.20.5.930 (GENE3D); G3DSA:2.60.40.1530 (GENE3D); IPR013649 (PFAM); G3DSA:2.130.10.130 (GENE3D); IPR013517 (PFAM); G3DSA:2.60.40.1510 (GENE3D); PTHR23220 (PANTHER); PTHR23220:SF11 (PANTHER); PTHR23220 (PANTHER); PTHR23220:SF11 (PANTHER); PTHR23220 (PANTHER); PTHR23220:SF11 (PANTHER); PTHR23220:SF11 (PANTHER); PTHR23220 (PANTHER); PTHR23220:SF11 (PANTHE…
Smp_156620.1:pep	integrin alpha-7	745	25	0	0.568	3	C:integrin complex; P:cell adhesion; P:integrin-mediated signaling pathway	-	IPR000413 (PRINTS); IPR013519 (SMART); PF13517 (PFAM); G3DSA:2.130.10.130 (GENE3D); IPR013517 (PFAM); PTHR23220:SF71 (PANTHER); PTHR23220 (PANTHER); IPR013519 (PROSITE_PROFILES); SSF69318 (SUPERFAMILY); SSF69179 (SUPERFAMILY)
Smp_147870.1:pep	integrin-linked kinase-associated serine threonine phosphatase 2c	810	25	0	0.7108	7	F:metal ion binding; F:kinase activity; F:protein serine/threonine phosphatase activity; P:integrin-mediated signaling pathway; P:phosphorylation; P:protein dephosphorylation	-	Coil (COILS); IPR001932 (SMART); IPR003347 (SMART); G3DSA:2.60.120.650 (GENE3D); IPR003347 (PFAM); IPR001932 (G3DSA:3.60.40.GENE3D); IPR001932 (PFAM); IPR015655 (PANTHER); PTHR13832:SF90 (PANTHER); IPR015655 (PANTHER); PTHR13832:SF90 (PANTHER); IPR015655 (PANTHER); PTHR13832:SF90 (PANTHER); IPR000222 (PROSITE_PATTERNS); IPR001932 (PROSITE_PROFILES); IPR003347 (PROSITE_PROFILES); IPR001932 (SUPERF…
Smp_170930.1:pep	intermediate filament protein	609	25	0	0.572	2	C:intermediate filament; F:structural molecule activity	-	Coil (COILS); Coil (COILS); Coil (COILS); Coil (COILS); Coil (COILS); IPR001664 (PFAM); IPR001322 (PFAM); IPR001322 (G3DSA:2.60.40.GENE3D); G3DSA:1.20.5.170 (GENE3D); IPR001664 (PANTHER); PTHR23239:SF84 (PANTHER); PTHR23239:SF84 (PANTHER); IPR001664 (PANTHER); SSF64593 (SUPERFAMILY); IPR001322 (SUPERFAMILY)
Smp_163250.1:pep	intraflagellar transport protein 140 homolog	1539	25	0	0.6752	6	P:cilium assembly; C:intraciliary transport particle A; C:photoreceptor connecting cilium; C:ciliary basal body; C:axoneme; F:protein binding	-	IPR011990 (G3DSA:1.25.40.GENE3D); PTHR15722 (PANTHER); PTHR15722:SF7 (PANTHER); SSF48452 (SUPERFAMILY)
Smp_209000.1:pep	iq calmodulin-binding motif-containing protein partial	472	25	0	0.5188	2	P:cilium assembly; F:calmodulin binding	-	Coil (COILS); Coil (COILS); IPR000048 (SMART); G3DSA:1.20.5.190 (GENE3D); IPR000048 (PFAM); IPR027401 (G3DSA:4.10.270.GENE3D); IPR028765 (PANTHER); PTHR15673:SF1 (PANTHER); IPR000048 (PROSITE_PROFILES)
Smp_034660.1:pep	iq motif and sec7 domain containing protein 1	930	25	0	0.584	3	F:phospholipid binding; P:regulation of ARF protein signal transduction; F:ARF guanyl-nucleotide exchange factor activity	-	IPR000904 (SMART); G3DSA:1.10.220.20 (GENE3D); IPR000904 (PFAM); IPR023394 (G3DSA:1.10.1000.GENE3D); PTHR10663:SF13 (PANTHER); PTHR10663 (PANTHER); PTHR10663 (PANTHER); PTHR10663 (PANTHER); PTHR10663:SF13 (PANTHER); PTHR10663:SF13 (PANTHER); IPR000904 (PROSITE_PROFILES); IPR000904 (SUPERFAMILY)
Smp_163050.1:pep	isocitrate dehydrogenase	446	25	0	0.858	6	F:NAD binding; F:isocitrate dehydrogenase (NADP+) activity; F:magnesium ion binding; P:tricarboxylic acid cycle; P:isocitrate metabolic process	EC:1.1.1.42	IPR024084 (PFAM); IPR004790 (PIRSF); IPR004790 (TIGRFAM); IPR024084 (G3DSA:3.40.718.GENE3D); IPR004790 (PANTHER); IPR019818 (PROSITE_PATTERNS); SSF53659 (SUPERFAMILY)
Smp_167340.1:pep	isoform b	1358	25	0	0.5388	1	F:protein binding	-	IPR002110 (SMART); IPR020683 (G3DSA:1.25.40.GENE3D); IPR020683 (G3DSA:1.25.40.GENE3D); IPR020683 (G3DSA:1.25.40.GENE3D); PTHR24172 (PANTHER); PTHR24172:SF4 (PANTHER); NON_CYTOPLASMIC_DOMAIN (PHOBIUS); CYTOPLASMIC_DOMAIN (PHOBIUS); TRANSMEMBRANE (PHOBIUS); IPR020683 (PROSITE_PROFILES); IPR020683 (SUPERFAMILY); TMhelix (TMHMM)
Smp_171680.1:pep	isoform partial	3106	25	0	0.4536	5	C:integral component of plasma membrane; P:compound eye cone cell differentiation; P:pigment cell differentiation; P:negative regulation of photoreceptor cell differentiation; F:protein binding	-	IPR003598 (SMART); IPR003961 (SMART); IPR003599 (SMART); IPR003961 (PFAM); PF13895 (PFAM); IPR013783 (G3DSA:2.60.40.GENE3D); IPR013783 (G3DSA:2.60.40.GENE3D); IPR013783 (G3DSA:2.60.40.GENE3D); IPR013783 (G3DSA:2.60.40.GENE3D); IPR013783 (G3DSA:2.60.40.GENE3D); IPR013783 (G3DSA:2.60.40.GENE3D); IPR013783 (G3DSA:2.60.40.GENE3D); IPR013098 (PFAM); IPR013783 (G3DSA:2.60.40.GENE3D); PTHR10489 (PANTHER…
Smp_140150.1:pep	katanin p60 atpase-containing subunit a-like 2 isoform x2	486	25	0	0.6748	7	C:cytoplasm; F:microtubule binding; P:microtubule severing; F:ATP binding; F:microtubule-severing ATPase activity; C:microtubule	EC:3.6.4.3	IPR006594 (SMART); IPR003593 (SMART); IPR006594 (PFAM); IPR003959 (PFAM); IPR027417 (G3DSA:3.40.50.GENE3D); PTHR23074 (PANTHER); PTHR23074:SF78 (PANTHER); PTHR23074:SF78 (PANTHER); IPR006594 (PROSITE_PROFILES); IPR027497 (HAMAP); IPR027417 (SUPERFAMILY)
Smp_006320.1:pep	kh domain- rna- signal transduction-associated protein 2	313	25	0	0.6688	3	F:RNA binding; C:nucleus; P:regulation of transcription, DNA-templated	-	IPR004087 (SMART); IPR004088 (G3DSA:3.30.1370.GENE3D); PTHR11208 (PANTHER); IPR004088 (SUPERFAMILY)
Smp_196090.1:pep	kinase d interacting substrate of 220 kda	1920	25	0	0.5392	2	F:kinase activity; P:phosphorylation	-	Coil (COILS); PTHR24116:SF0 (PANTHER); PTHR24116 (PANTHER); PTHR24116:SF0 (PANTHER); PTHR24116:SF0 (PANTHER); PTHR24116:SF0 (PANTHER); PTHR24116:SF0 (PANTHER); PTHR24116 (PANTHER); PTHR24116 (PANTHER); PTHR24116 (PANTHER); PTHR24116 (PANTHER); TRANSMEMBRANE (PHOBIUS); CYTOPLASMIC_DOMAIN (PHOBIUS); TRANSMEMBRANE (PHOBIUS); NON_CYTOPLASMIC_DOMAIN (PHOBIUS); CYTOPLASMIC_DOMAIN (PHOBIUS); TRANSMEMBRA…
Smp_149280.1:pep	kinase d-interacting substrate of 220 kda isoform x1	1358	25	0	0.4752	4	F:kinase activity; F:2-alkenal reductase [NAD(P)] activity; P:phosphorylation; P:oxidation-reduction process	EC:1.3.1.74	PTHR24116 (PANTHER); PTHR24116:SF0 (PANTHER); NON_CYTOPLASMIC_DOMAIN (PHOBIUS); TRANSMEMBRANE (PHOBIUS); CYTOPLASMIC_DOMAIN (PHOBIUS); NON_CYTOPLASMIC_DOMAIN (PHOBIUS); TRANSMEMBRANE (PHOBIUS); IPR013761 (SUPERFAMILY); TMhelix (TMHMM); TMhelix (TMHMM)
Smp_001040.1:pep	kinesin heavy chain	1016	25	0	0.724	7	F:microtubule binding; P:microtubule-based movement; F:ATP binding; C:kinesin complex; F:microtubule motor activity; C:microtubule	-	Coil (COILS); Coil (COILS); Coil (COILS); Coil (COILS); Coil (COILS); Coil (COILS); Coil (COILS); IPR001752 (PRINTS); IPR001752 (SMART); IPR001752 (PFAM); IPR001752 (G3DSA:3.40.850.GENE3D); IPR027640 (PANTHER); PTHR24115:SF380 (PANTHER); IPR027640 (PANTHER); PTHR24115:SF380 (PANTHER); IPR019821 (PROSITE_PATTERNS); IPR001752 (PROSITE_PROFILES); IPR027417 (SUPERFAMILY)
Smp_147970.2:pep	kinesin-like partial	445	25	0	0.6384	15	F:microtubule motor activity; F:microtubule binding; C:axon; C:microtubule; P:regulation of axonogenesis; P:protein targeting; F:ATP binding; P:microtubule-based movement; F:14-3-3 protein binding; C:kinesin complex; P:signal transduction; F:protein kinase binding; P:T cell activation; C:cytoplasm	-	IPR001752 (PRINTS); IPR001752 (SMART); IPR001752 (G3DSA:3.40.850.GENE3D); IPR001752 (PFAM); PTHR24115:SF128 (PANTHER); IPR027640 (PANTHER); IPR019821 (PROSITE_PATTERNS); IPR001752 (PROSITE_PROFILES); IPR027417 (SUPERFAMILY)
Smp_198590.1:pep	kinesin-like protein kif28p	797	25	0	0.638	7	F:microtubule binding; P:microtubule-based movement; F:ATP binding; C:kinesin complex; F:microtubule motor activity; C:microtubule	-	Coil (COILS); Coil (COILS); IPR001752 (PRINTS); IPR001752 (SMART); IPR022140 (PFAM); IPR001752 (PFAM); IPR000253 (G3DSA:2.60.200.GENE3D); IPR001752 (G3DSA:3.40.850.GENE3D); PTHR24115:SF373 (PANTHER); IPR027640 (PANTHER); IPR019821 (PROSITE_PATTERNS); IPR001752 (PROSITE_PROFILES); IPR008984 (SUPERFAMILY); IPR027417 (SUPERFAMILY)
Smp_002280.1:pep	kinesin-like protein kif2a isoform x1	942	25	0	0.7108	15	F:microtubule motor activity; F:microtubule binding; C:lysosome; C:spindle pole; C:spindle microtubule; P:mitotic spindle organization; C:centrosome; P:cell division; F:ATP binding; P:microtubule-based movement; P:nervous system development; P:cell differentiation; P:mitotic nuclear division; C:kinesin complex	-	IPR001752 (PRINTS); IPR001752 (SMART); IPR001752 (PFAM); IPR001752 (G3DSA:3.40.850.GENE3D); PTHR24115:SF331 (PANTHER); IPR027640 (PANTHER); IPR019821 (PROSITE_PATTERNS); IPR001752 (PROSITE_PROFILES); IPR027417 (SUPERFAMILY)
Smp_132300.1:pep	kinesin-like protein kif3a isoform x2	751	25	0	0.8164	21	C:axoneme; C:neuron projection; C:ribosome; P:kidney development; P:heart development; F:microtubule motor activity; F:microtubule binding; C:centrosome; C:photoreceptor connecting cilium; P:positive regulation of receptor-mediated endocytosis; P:smoothened signaling pathway; P:cilium assembly; C:synaptic vesicle; P:determination of left/right symmetry; P:anterior/posterior pattern specification;…	-	Coil (COILS); Coil (COILS); IPR001752 (PRINTS); IPR001752 (SMART); IPR001752 (G3DSA:3.40.850.GENE3D); IPR021131 (PFAM); IPR001752 (PFAM); IPR027640 (PANTHER); PTHR24115:SF53 (PANTHER); IPR019821 (PROSITE_PATTERNS); IPR001752 (PROSITE_PROFILES); IPR027417 (SUPERFAMILY); IPR021131 (SUPERFAMILY)
Smp_035220.1:pep	kinesin-like protein kif3b	593	25	0	0.7736	12	F:peptidase activity; F:microtubule motor activity; F:microtubule binding; P:signal peptide processing; C:microtubule; P:mitotic spindle assembly; F:ATP binding; P:microtubule-based movement; C:kinesin II complex; F:Rho GTPase binding; C:membrane	-	Coil (COILS); Coil (COILS); Coil (COILS); IPR001752 (PRINTS); IPR001752 (SMART); IPR001752 (PFAM); IPR001752 (G3DSA:3.40.850.GENE3D); IPR027640 (PANTHER); PTHR24115:SF349 (PANTHER); IPR019821 (PROSITE_PATTERNS); IPR001752 (PROSITE_PROFILES); IPR027417 (SUPERFAMILY)
Smp_147970.1:pep	kinesin-like protein partial	519	25	0	0.6412	7	F:microtubule binding; P:microtubule-based movement; F:ATP binding; C:kinesin complex; F:microtubule motor activity; C:microtubule	-	IPR001752 (PRINTS); IPR001752 (SMART); IPR001752 (G3DSA:3.40.850.GENE3D); IPR001752 (PFAM); PTHR24115:SF128 (PANTHER); IPR027640 (PANTHER); IPR027640 (PANTHER); PTHR24115:SF128 (PANTHER); IPR019821 (PROSITE_PATTERNS); IPR001752 (PROSITE_PROFILES); IPR027417 (SUPERFAMILY)
Smp_195160.1:pep	krab-a domain-containing protein	885	25	0	0.734	6	F:RNA-directed DNA polymerase activity; P:RNA-dependent DNA replication; F:RNA binding; F:aspartic-type endopeptidase activity; P:proteolysis; P:DNA integration	EC:3.4.23; EC:2.7.7.49	IPR012337 (G3DSA:3.30.420.GENE3D); IPR001584 (PFAM); G3DSA:3.30.70.270 (GENE3D); G3DSA:3.10.10.10 (GENE3D); IPR000477 (PFAM); PTHR24559 (PANTHER); PTHR24559:SF165 (PANTHER); IPR001584 (PROSITE_PROFILES); IPR000477 (PROSITE_PROFILES); IPR012337 (SUPERFAMILY); SSF56672 (SUPERFAMILY)
Smp_172460.1:pep	krueppel-like factor partial	526	25	0	0.728	2	F:metal ion binding; F:nucleic acid binding	-	IPR015880 (SMART); PF13894 (PFAM); IPR013087 (G3DSA:3.30.160.GENE3D); IPR013087 (G3DSA:3.30.160.GENE3D); PF13465 (PFAM); PTHR23223 (PANTHER); IPR007087 (PROSITE_PATTERNS); IPR007087 (PROSITE_PATTERNS); IPR007087 (PROSITE_PATTERNS); IPR007087 (PROSITE_PROFILES); IPR007087 (PROSITE_PROFILES); IPR007087 (PROSITE_PROFILES); SSF57667 (SUPERFAMILY); SSF57667 (SUPERFAMILY)
Smp_159900.1:pep	lamin dm0	6522	25	0	0.7076	5	C:lamin filament; C:nuclear inner membrane; F:structural molecule activity; F:oxidoreductase activity; P:metabolic process	-	Coil (COILS); Coil (COILS); Coil (COILS); Coil (COILS); Coil (COILS); Coil (COILS); Coil (COILS); Coil (COILS); Coil (COILS); Coil (COILS); Coil (COILS); Coil (COILS); Coil (COILS); Coil (COILS); Coil (COILS); Coil (COILS); Coil (COILS); Coil (COILS); Coil (COILS); Coil (COILS); Coil (COILS); Coil (COILS); Coil (COILS); Coil (COILS); Coil (COILS); Coil (COILS); Coil (COILS); Coil (COILS); Coil (C…
Smp_143680.1:pep	laminin subunit alpha-2 isoform x1	3085	25	0	0.5392	1	F:protein binding	-	Coil (COILS); PR00011 (PRINTS); IPR018031 (SMART); IPR000742 (SMART); IPR008211 (SMART); IPR002049 (SMART); IPR013320 (G3DSA:2.60.120.GENE3D); G3DSA:2.10.25.10 (GENE3D); IPR002049 (PFAM); G3DSA:2.10.25.10 (GENE3D); IPR008211 (PFAM); G3DSA:2.10.25.10 (GENE3D); PTHR10574:SF148 (PANTHER); PTHR10574 (PANTHER); PTHR10574 (PANTHER); PTHR10574:SF148 (PANTHER); PTHR10574:SF148 (PANTHER); PTHR10574 (PANTH…
Smp_101450.1:pep	large subunit ribosomal protein l7e	252	25	0	0.8152	1	C:ribosome	-	IPR016082 (PFAM); IPR012988 (PFAM); IPR005998 (TIGRFAM); IPR016082 (G3DSA:3.30.1390.GENE3D); PTHR11524:SF6 (PANTHER); PTHR11524 (PANTHER); IPR016082 (SUPERFAMILY)
Smp_167070.1:pep	leishmanolysin-like partial	281	25	0	0.5788	5	C:membrane; F:metalloendopeptidase activity; P:cell adhesion; P:proteolysis; F:zinc ion binding	EC:3.4.24	G3DSA:3.90.132.10 (GENE3D); IPR001577 (PFAM); G3DSA:2.10.55.10 (GENE3D); IPR001577 (PANTHER); PTHR10942:SF13 (PANTHER); SSF55486 (SUPERFAMILY)
Smp_167100.1:pep	leishmanolysin-like partial	363	25	0	0.57	5	C:membrane; F:metalloendopeptidase activity; P:cell adhesion; P:proteolysis; F:zinc ion binding	EC:3.4.24	G3DSA:3.90.132.10 (GENE3D); G3DSA:2.10.55.10 (GENE3D); IPR001577 (PFAM); IPR001577 (PANTHER); PTHR10942:SF13 (PANTHER); SSF55486 (SUPERFAMILY)
Smp_171300.1:pep	leucine rich repeat and fibronectin type iii	1134	25	0	0.5928	7	P:ATP hydrolysis coupled proton transport; F:proton-transporting ATPase activity, rotational mechanism; C:proton-transporting V-type ATPase, V1 domain; F:proton-transporting ATP synthase activity, rotational mechanism	-	Coil (COILS); IPR000483 (SMART); G3DSA:3.80.10.10 (GENE3D); IPR013783 (G3DSA:2.60.40.GENE3D); PTHR24373 (PANTHER); NON_CYTOPLASMIC_DOMAIN (PHOBIUS); SIGNAL_PEPTIDE (PHOBIUS); SIGNAL_PEPTIDE_N_REGION (PHOBIUS); TRANSMEMBRANE (PHOBIUS); TRANSMEMBRANE (PHOBIUS); SIGNAL_PEPTIDE_C_REGION (PHOBIUS); SIGNAL_PEPTIDE_H_REGION (PHOBIUS); NON_CYTOPLASMIC_DOMAIN (PHOBIUS); CYTOPLASMIC_DOMAIN (PHOBIUS); Signa…
Smp_138690.1:pep	leucine rich repeat protein	1207	25	0	0.5368	4	F:GTP binding; C:intracellular; P:small GTPase mediated signal transduction; F:protein binding	-	PR00019 (PRINTS); SM00364 (SMART); IPR003591 (SMART); G3DSA:3.80.10.10 (GENE3D); IPR001611 (PFAM); G3DSA:3.80.10.10 (GENE3D); IPR027417 (G3DSA:3.40.50.GENE3D); IPR001611 (PFAM); IPR025875 (PFAM); PTHR23155 (PANTHER); PTHR23155:SF418 (PANTHER); PTHR23155:SF418 (PANTHER); PTHR23155:SF418 (PANTHER); PTHR23155:SF418 (PANTHER); PTHR23155 (PANTHER); PTHR23155 (PANTHER); PTHR23155 (PANTHER); IPR001611 (…
Smp_150280.1:pep	leucine rich repeats containing f box	953	25	0	0.636	1	F:protein binding	-	IPR001810 (SMART); IPR006553 (SMART); G3DSA:3.80.10.10 (GENE3D); PF13516 (PFAM); IPR001810 (PFAM); PTHR23125 (PANTHER); PTHR23125:SF264 (PANTHER); IPR001810 (PROSITE_PROFILES); IPR001810 (SUPERFAMILY); SSF52047 (SUPERFAMILY)
Smp_160130.1:pep	leucine-rich repeat and guanylate kinase domain-containing protein	447	25	0	0.5176	4	F:GTP binding; C:intracellular; P:small GTPase mediated signal transduction; F:protein binding	-	SM00364 (SMART); G3DSA:3.80.10.10 (GENE3D); G3DSA:3.80.10.10 (GENE3D); PTHR10588 (PANTHER); IPR001611 (PROSITE_PROFILES); SSF52058 (SUPERFAMILY)
Smp_132200.1:pep	leucine-rich repeat protein shoc-2	542	25	0	0.6724	3	P:positive regulation of Ras protein signal transduction; C:protein phosphatase type 1 complex; F:protein binding	-	IPR003591 (SMART); SM00365 (SMART); SM00364 (SMART); G3DSA:3.80.10.10 (GENE3D); IPR001611 (PFAM); G3DSA:3.80.10.10 (GENE3D); G3DSA:3.80.10.10 (GENE3D); IPR025875 (PFAM); IPR027036 (PTHR23155:PANTHER); IPR027036 (PTHR23155:PANTHER); PTHR23155 (PANTHER); IPR001611 (PROSITE_PROFILES); IPR001611 (PROSITE_PROFILES); IPR001611 (PROSITE_PROFILES); IPR001611 (PROSITE_PROFILES); IPR001611 (PROSITE_PROFILE…
Smp_150870.1:pep	leucine-rich repeat-containing protein 27	592	25	0	0.6148	1	F:protein binding	-	IPR003591 (SMART); IPR001611 (PFAM); G3DSA:3.80.10.10 (GENE3D); PTHR23155 (PANTHER); IPR001611 (PROSITE_PROFILES); IPR001611 (PROSITE_PROFILES); IPR001611 (PROSITE_PROFILES); SSF52075 (SUPERFAMILY)
Smp_063230.1:pep	leucine-rich repeat-containing protein 47-like	574	25	0	0.5664	10	F:phenylalanine-tRNA ligase activity; F:RNA binding; F:phosphoprotein phosphatase activity; F:protein binding	EC:3.1.3.16; EC:6.1.1.20	SM00364 (SMART); IPR003591 (SMART); SM00365 (SMART); G3DSA:3.80.10.10 (GENE3D); IPR001611 (PFAM); PTHR10947 (PANTHER); PTHR10947:SF2 (PANTHER); PTHR10947:SF2 (PANTHER); PTHR10947 (PANTHER); IPR001611 (PROSITE_PROFILES); IPR001611 (PROSITE_PROFILES); IPR001611 (PROSITE_PROFILES); IPR001611 (PROSITE_PROFILES); IPR001611 (PROSITE_PROFILES); IPR001611 (PROSITE_PROFILES); SSF52058 (SUPERFAMILY)
Smp_124380.1:pep	leucine-rich repeat-containing protein 63	562	25	0	0.4792	1	F:protein binding	-	IPR003591 (SMART); IPR001611 (PFAM); PF13516 (PFAM); G3DSA:3.80.10.10 (GENE3D); PTHR24365 (PANTHER); SSF52058 (SUPERFAMILY)
Smp_136150.1:pep	leucine-rich repeat-containing protein 74b-like	659	25	0	0.554	1	F:calcium ion binding	-	IPR003590 (SMART); IPR011992 (G3DSA:1.10.238.GENE3D); G3DSA:3.80.10.10 (GENE3D); PTHR24114:SF17 (PANTHER); PTHR24114 (PANTHER); SSF47473 (SUPERFAMILY); SSF52047 (SUPERFAMILY)
Smp_194160.1:pep	leucine--trna cytoplasmic	1191	25	0	0.694	9	F:aminoacyl-tRNA editing activity; F:leucine-tRNA ligase activity; P:regulation of translational fidelity; F:ATP binding; P:leucyl-tRNA aminoacylation; C:cytoplasm	EC:6.1.1.4	Coil (COILS); IPR009080 (G3DSA:1.10.730.GENE3D); IPR015413 (PFAM); IPR009008 (G3DSA:3.90.740.GENE3D); IPR002300 (PFAM); IPR004493 (TIGRFAM); IPR013155 (PFAM); IPR014729 (G3DSA:3.40.50.GENE3D); PTHR11946:SF51 (PANTHER); PTHR11946 (PANTHER); IPR001412 (PROSITE_PATTERNS); IPR009080 (SUPERFAMILY); IPR009008 (SUPERFAMILY); SSF52374 (SUPERFAMILY)
Smp_030000.1:pep	leucyl aminopeptidase	513	25	0	0.818	5	C:cytoplasm; P:proteolysis; F:manganese ion binding; F:metalloexopeptidase activity; F:aminopeptidase activity	EC:3.4.11	IPR011356 (PRINTS); G3DSA:3.40.630.10 (GENE3D); IPR000819 (PFAM); PTHR11963:SF9 (PANTHER); PTHR11963 (PANTHER); IPR000819 (PROSITE_PATTERNS); SSF53187 (SUPERFAMILY)
Smp_083870.1:pep	leucyl aminopeptidase	544	25	0	0.706	5	C:cytoplasm; P:proteolysis; F:manganese ion binding; F:metalloexopeptidase activity; F:aminopeptidase activity	EC:3.4.11	IPR011356 (PRINTS); G3DSA:3.40.630.10 (GENE3D); IPR000819 (PFAM); PTHR11963 (PANTHER); PTHR11963:SF9 (PANTHER); IPR000819 (PROSITE_PATTERNS); SSF53187 (SUPERFAMILY)
Smp_122780.1:pep	leucyl-trna synthetase	925	25	0	0.5848	9	F:aminoacyl-tRNA editing activity; F:leucine-tRNA ligase activity; P:regulation of translational fidelity; F:ATP binding; P:leucyl-tRNA aminoacylation; C:cytoplasm	EC:6.1.1.4	IPR002302 (PRINTS); IPR002300 (PFAM); IPR009080 (G3DSA:1.10.730.GENE3D); IPR014729 (G3DSA:3.40.50.GENE3D); IPR009008 (G3DSA:3.90.740.GENE3D); PTHR11946 (PANTHER); IPR002302 (PTHR11946:PANTHER); PTHR11946 (PANTHER); IPR002302 (PTHR11946:PANTHER); IPR002302 (PTHR11946:PANTHER); IPR002302 (PTHR11946:PANTHER); IPR002302 (PTHR11946:PANTHER); PTHR11946 (PANTHER); PTHR11946 (PANTHER); PTHR11946 (PANTHER…
Smp_163960.1:pep	lim domain-containing protein jub	581	25	0	0.6532	1	F:zinc ion binding	-	IPR001781 (SMART); IPR001781 (G3DSA:2.10.110.GENE3D); IPR001781 (PFAM); IPR001781 (G3DSA:2.10.110.GENE3D); IPR001781 (G3DSA:2.10.110.GENE3D); PTHR24219 (PANTHER); PTHR24219:SF4 (PANTHER); IPR001781 (PROSITE_PROFILES); IPR001781 (PROSITE_PROFILES); SSF57716 (SUPERFAMILY); SSF57716 (SUPERFAMILY)
Smp_026910.2:pep	lipase maturation factor 2-like	482	25	0	0.6828	2	C:integral component of membrane; C:endoplasmic reticulum membrane	-	IPR009613 (PFAM); PTHR14463 (PANTHER); PTHR14463:SF5 (PANTHER); CYTOPLASMIC_DOMAIN (PHOBIUS); TRANSMEMBRANE (PHOBIUS); NON_CYTOPLASMIC_DOMAIN (PHOBIUS); CYTOPLASMIC_DOMAIN (PHOBIUS); TRANSMEMBRANE (PHOBIUS); TRANSMEMBRANE (PHOBIUS); TRANSMEMBRANE (PHOBIUS); NON_CYTOPLASMIC_DOMAIN (PHOBIUS); CYTOPLASMIC_DOMAIN (PHOBIUS); TRANSMEMBRANE (PHOBIUS); NON_CYTOPLASMIC_DOMAIN (PHOBIUS); TRANSMEMBRANE (PHO…
Smp_026910.1:pep	lipase maturation factor 2-like	644	25	0	0.6604	1	C:integral component of membrane	-	IPR009613 (PFAM); PTHR14463:SF5 (PANTHER); PTHR14463 (PANTHER); CYTOPLASMIC_DOMAIN (PHOBIUS); TRANSMEMBRANE (PHOBIUS); TRANSMEMBRANE (PHOBIUS); CYTOPLASMIC_DOMAIN (PHOBIUS); CYTOPLASMIC_DOMAIN (PHOBIUS); TRANSMEMBRANE (PHOBIUS); TRANSMEMBRANE (PHOBIUS); CYTOPLASMIC_DOMAIN (PHOBIUS); TRANSMEMBRANE (PHOBIUS); TRANSMEMBRANE (PHOBIUS); TRANSMEMBRANE (PHOBIUS); TRANSMEMBRANE (PHOBIUS); NON_CYTOPLASMIC…
Smp_149910.1:pep	liprin alpha 2	2084	25	0	0.7272	3	F:protein binding; P:synapse organization; C:synapse	-	Coil (COILS); Coil (COILS); Coil (COILS); Coil (COILS); Coil (COILS); Coil (COILS); Coil (COILS); Coil (COILS); IPR001660 (SMART); IPR021129 (PFAM); IPR013761 (G3DSA:1.10.150.GENE3D); IPR011510 (PFAM); IPR030442 (PTHR12587:PANTHER); IPR030442 (PTHR12587:PANTHER); IPR029515 (PANTHER); IPR029515 (PANTHER); IPR030442 (PTHR12587:PANTHER); IPR001660 (PROSITE_PROFILES); IPR001660 (PROSITE_PROFILES); IP…
Smp_155030.1:pep	lish domain and heat repeat containing protein	1413	25	0	0.5216	1	F:binding	-	Coil (COILS); Coil (COILS); IPR011989 (G3DSA:1.25.10.GENE3D); PTHR32059:SF0 (PANTHER); PTHR32059 (PANTHER); PTHR32059:SF0 (PANTHER); PTHR32059:SF0 (PANTHER); PTHR32059:SF0 (PANTHER); PTHR32059 (PANTHER); PTHR32059 (PANTHER); PTHR32059 (PANTHER); PTHR32059:SF0 (PANTHER); PTHR32059 (PANTHER); NON_CYTOPLASMIC_DOMAIN (PHOBIUS); TRANSMEMBRANE (PHOBIUS); CYTOPLASMIC_DOMAIN (PHOBIUS); NON_CYTOPLASMIC_DO…
Smp_038960.1:pep	l-lactate dehydrogenase	332	25	0	0.8428	11	C:cytoplasm; P:cellular carbohydrate metabolic process; F:structural constituent of eye lens; F:L-lactate dehydrogenase activity; F:L-malate dehydrogenase activity; P:glycolytic process; P:oxidation-reduction process	EC:1.1.1.37; EC:1.1.1.27	IPR001557 (PRINTS); IPR015955 (G3DSA:3.90.110.GENE3D); IPR016040 (G3DSA:3.40.50.GENE3D); IPR011304 (TIGRFAM); IPR001236 (PFAM); IPR001557 (PIRSF); IPR022383 (PFAM); IPR001557 (PANTHER); PTHR11540:SF8 (PANTHER); IPR018177 (PROSITE_PATTERNS); IPR011304 (HAMAP); SSF51735 (SUPERFAMILY); IPR015955 (SUPERFAMILY)
Smp_038950.1:pep	l-lactate dehydrogenase	332	25	0	0.84	9	C:cytoplasm; P:cellular carbohydrate metabolic process; F:L-lactate dehydrogenase activity; F:L-malate dehydrogenase activity; P:glycolytic process; P:oxidation-reduction process	EC:1.1.1.37; EC:1.1.1.27	IPR001557 (PRINTS); IPR001236 (PFAM); IPR016040 (G3DSA:3.40.50.GENE3D); IPR015955 (G3DSA:3.90.110.GENE3D); IPR001557 (PIRSF); IPR022383 (PFAM); IPR011304 (TIGRFAM); IPR001557 (PANTHER); PTHR11540:SF8 (PANTHER); IPR018177 (PROSITE_PATTERNS); IPR011304 (HAMAP); IPR015955 (SUPERFAMILY); SSF51735 (SUPERFAMILY)
Smp_126490.1:pep	lon protease mitochondrial isoform x1	1049	25	0	0.7552	12	F:serine-type endopeptidase activity; F:ATP-dependent peptidase activity; C:mitochondrial matrix; P:chaperone-mediated protein complex assembly; P:oxidation-dependent protein catabolic process; P:misfolded or incompletely synthesized protein catabolic process; F:sequence-specific DNA binding; P:regulation of mitochondrial DNA replication; P:obsolete ATP catabolic process; F:ATP binding; P:cellula…	EC:3.4.21	PR00830 (PRINTS); IPR003111 (SMART); IPR003593 (SMART); IPR003111 (PFAM); IPR014721 (G3DSA:3.30.230.GENE3D); IPR003959 (PFAM); IPR027417 (G3DSA:3.40.50.GENE3D); IPR004815 (TIGRFAM); G3DSA:1.10.8.60 (GENE3D); IPR008269 (PFAM); PTHR10046:SF23 (PANTHER); PTHR10046:SF23 (PANTHER); PTHR10046:SF23 (PANTHER); IPR027065 (PANTHER); IPR027065 (PANTHER); IPR027065 (PANTHER); PTHR10046:SF23 (PANTHER); IPR008…
Smp_103160.1:pep	long-chain-fatty-acid-- ligase 4 isoform x2	818	25	0	0.6744	19	P:positive regulation of cell growth; P:dendritic spine development; P:response to interleukin-15; P:embryonic process involved in female pregnancy; P:long-chain fatty acid metabolic process; C:integral component of membrane; C:endoplasmic reticulum membrane; F:arachidonate-CoA ligase activity; C:mitochondrial outer membrane; P:triglyceride biosynthetic process; C:neuronal cell body; F:long-chain…	EC:6.2.1.3; EC:6.2.1.15	G3DSA:3.40.50.980 (GENE3D); IPR000873 (PFAM); G3DSA:3.40.50.980 (GENE3D); G3DSA:2.30.38.10 (GENE3D); PTHR24096:SF153 (PANTHER); PTHR24096 (PANTHER); PTHR24096:SF153 (PANTHER); PTHR24096 (PANTHER); IPR020845 (PROSITE_PATTERNS); SSF56801 (SUPERFAMILY)
Smp_103160.2:pep	long-chain-fatty-acid-- ligase 4 isoform x2	829	25	0	0.676	19	P:positive regulation of cell growth; P:dendritic spine development; P:response to interleukin-15; P:embryonic process involved in female pregnancy; P:long-chain fatty acid metabolic process; C:integral component of membrane; C:endoplasmic reticulum membrane; F:arachidonate-CoA ligase activity; C:mitochondrial outer membrane; P:triglyceride biosynthetic process; C:neuronal cell body; F:long-chain…	EC:6.2.1.3; EC:6.2.1.15	G3DSA:2.30.38.10 (GENE3D); G3DSA:3.40.50.980 (GENE3D); G3DSA:3.40.50.980 (GENE3D); IPR000873 (PFAM); PTHR24096 (PANTHER); PTHR24096:SF153 (PANTHER); IPR020845 (PROSITE_PATTERNS); NON_CYTOPLASMIC_DOMAIN (PHOBIUS); CYTOPLASMIC_DOMAIN (PHOBIUS); CYTOPLASMIC_DOMAIN (PHOBIUS); TRANSMEMBRANE (PHOBIUS); TRANSMEMBRANE (PHOBIUS); SSF56801 (SUPERFAMILY)
Smp_038970.1:pep	long-chain-fatty-acid-- ligase 5	251	25	0	0.662	2	P:long-chain fatty acid metabolic process; F:long-chain fatty acid-CoA ligase activity	EC:6.2.1.3	PTHR24096 (PANTHER); PTHR24096:SF143 (PANTHER); SSF56801 (SUPERFAMILY)
Smp_125560.1:pep	long-chain-fatty-acid-- ligase 5	615	25	0	0.6908	2	P:long-chain fatty acid metabolic process; F:long-chain fatty acid-CoA ligase activity	EC:6.2.1.3	IPR000873 (PFAM); G3DSA:3.40.50.980 (GENE3D); G3DSA:2.30.38.10 (GENE3D); G3DSA:3.40.50.980 (GENE3D); PTHR24096:SF143 (PANTHER); PTHR24096 (PANTHER); IPR020845 (PROSITE_PATTERNS); SSF56801 (SUPERFAMILY)
Smp_154760.1:pep	low quality protein: tenascin-x	1776	25	0	0.5352	3	P:cell-matrix adhesion; F:protein binding; F:calcium ion binding	-	IPR000742 (SMART); IPR001881 (SMART); G3DSA:2.170.300.10 (GENE3D); IPR013783 (G3DSA:2.60.40.GENE3D); IPR011042 (G3DSA:2.120.10.GENE3D); G3DSA:2.10.25.10 (GENE3D); IPR000742 (PFAM); IPR013032 (PFAM); PTHR24044 (PANTHER); PTHR24044:SF236 (PANTHER); PTHR24044 (PANTHER); IPR013032 (PROSITE_PATTERNS); IPR013032 (PROSITE_PATTERNS); IPR013032 (PROSITE_PATTERNS); IPR013032 (PROSITE_PATTERNS); IPR013032 (…
Smp_161400.1:pep	lysine-specific demethylase 3b- partial	1846	25	0	0.6148	6	P:chromatin modification; P:oxidation-reduction process; C:nucleolus; F:metal ion binding; P:regulation of transcription, DNA-templated; F:oxidoreductase activity, acting on single donors with incorporation of molecular oxygen, incorporation of two atoms of oxygen	EC:1.13.11	IPR003347 (SMART); IPR003347 (PFAM); PTHR12549 (PANTHER); SIGNAL_PEPTIDE_C_REGION (PHOBIUS); NON_CYTOPLASMIC_DOMAIN (PHOBIUS); SIGNAL_PEPTIDE_N_REGION (PHOBIUS); SIGNAL_PEPTIDE (PHOBIUS); SIGNAL_PEPTIDE_H_REGION (PHOBIUS); IPR003347 (PROSITE_PROFILES); SignalP-TM (SIGNALP_GRAM_POSITIVE); SSF51197 (SUPERFAMILY)
Smp_104470.1:pep	lysine--trna ligase	634	25	0	0.814	6	F:nucleic acid binding; F:lysine-tRNA ligase activity; F:ATP binding; P:lysyl-tRNA aminoacylation; C:cytoplasm	EC:6.1.1.6	IPR018149 (PRINTS); IPR002313 (TIGRFAM); IPR002313 (PIRSF); IPR012340 (G3DSA:2.40.50.GENE3D); IPR004365 (PFAM); G3DSA:3.30.930.10 (GENE3D); IPR004364 (PFAM); IPR018150 (PANTHER); PTHR22594:SF4 (PANTHER); IPR002313 (HAMAP); IPR006195 (PROSITE_PROFILES); SSF55681 (SUPERFAMILY); IPR012340 (SUPERFAMILY)
Smp_104470.2:pep	lysine--trna partial	485	25	0	0.8244	6	F:nucleic acid binding; F:lysine-tRNA ligase activity; F:ATP binding; P:lysyl-tRNA aminoacylation; C:cytoplasm	EC:6.1.1.6	IPR018149 (PRINTS); IPR002313 (TIGRFAM); IPR002313 (PIRSF); G3DSA:3.30.930.10 (GENE3D); IPR004365 (PFAM); IPR004364 (PFAM); IPR012340 (G3DSA:2.40.50.GENE3D); PTHR22594:SF4 (PANTHER); IPR018150 (PANTHER); IPR006195 (PROSITE_PROFILES); IPR012340 (SUPERFAMILY); SSF55681 (SUPERFAMILY)
Smp_133210.1:pep	lysosomal alpha-glucosidase	903	25	0	0.6332	15	P:regulation of the force of heart contraction; P:ventricular cardiac muscle tissue morphogenesis; C:lysosomal membrane; P:glycogen catabolic process; P:diaphragm contraction; P:muscle cell cellular homeostasis; F:maltose alpha-glucosidase activity; P:neuromuscular process controlling balance; P:locomotory behavior; P:neuromuscular process controlling posture; P:tongue morphogenesis; P:vacuolar s…	EC:3.2.1.20	IPR000519 (SMART); IPR000322 (PFAM); IPR000519 (G3DSA:4.10.110.GENE3D); IPR000519 (PFAM); PTHR22762 (PANTHER); PTHR22762:SF76 (PANTHER); IPR017957 (PROSITE_PATTERNS); IPR030459 (PROSITE_PATTERNS); IPR030458 (PROSITE_PATTERNS); IPR000519 (PROSITE_PROFILES); SSF51011 (SUPERFAMILY); IPR011013 (SUPERFAMILY); IPR017853 (SUPERFAMILY)
Smp_172590.1:pep	lysosomal protective protein	516	25	0	0.6632	2	F:serine-type carboxypeptidase activity; P:proteolysis	EC:3.4.16	IPR001563 (PRINTS); IPR001563 (PFAM); IPR029058 (G3DSA:3.40.50.GENE3D); PTHR11802:SF21 (PANTHER); IPR001563 (PANTHER); IPR001563 (PANTHER); IPR018202 (PROSITE_PATTERNS); IPR018202 (PROSITE_PATTERNS); TRANSMEMBRANE (PHOBIUS); CYTOPLASMIC_DOMAIN (PHOBIUS); NON_CYTOPLASMIC_DOMAIN (PHOBIUS); IPR029058 (SUPERFAMILY)
Smp_162930.1:pep	lysosomal-trafficking regulator	2841	25	0	0.5296	20	P:defense response to protozoan; C:cytosol; P:phospholipid metabolic process; C:microtubule cytoskeleton; P:phospholipid homeostasis; P:defense response to bacterium; P:natural killer cell mediated cytotoxicity; P:melanosome organization; P:T cell mediated immunity; P:mast cell secretory granule organization; P:positive regulation of natural killer cell activation; P:microtubule-based process; P:…	-	IPR000409 (SMART); IPR011042 (G3DSA:2.120.10.GENE3D); IPR023362 (PFAM); IPR023362 (G3DSA:2.30.29.GENE3D); IPR000409 (PFAM); IPR000409 (G3DSA:1.10.1540.GENE3D); PTHR13743 (PANTHER); PTHR13743 (PANTHER); PTHR13743:SF70 (PANTHER); PTHR13743 (PANTHER); PTHR13743:SF70 (PANTHER); PTHR13743:SF70 (PANTHER); PTHR13743:SF70 (PANTHER); PTHR13743:SF70 (PANTHER); PTHR13743 (PANTHER); PTHR13743:SF70 (PANTHER);…
Smp_169560.1:pep	macrophage mannose receptor 1-like	1882	25	0	0.4892	2	F:carbohydrate binding; P:cell adhesion	-	IPR001304 (SMART); IPR016186 (G3DSA:3.10.100.GENE3D); IPR016186 (G3DSA:3.10.100.GENE3D); IPR016186 (G3DSA:3.10.100.GENE3D); IPR016186 (G3DSA:3.10.100.GENE3D); IPR016186 (G3DSA:3.10.100.GENE3D); IPR016186 (G3DSA:3.10.100.GENE3D); IPR001304 (PFAM); IPR016186 (G3DSA:3.10.100.GENE3D); PTHR22803 (PANTHER); PTHR22803:SF70 (PANTHER); NON_CYTOPLASMIC_DOMAIN (PHOBIUS); CYTOPLASMIC_DOMAIN (PHOBIUS); TRANSM…
Smp_049300.1:pep	major egg antigen	258	25	0	0.834	1	P:response to stress	-	IPR001436 (PRINTS); IPR008978 (G3DSA:2.60.40.GENE3D); IPR002068 (PFAM); IPR031107 (PANTHER); PTHR11527:SF42 (PANTHER); IPR002068 (PROSITE_PROFILES); IPR008978 (SUPERFAMILY)
Smp_049230.1:pep	major egg antigen	343	25	0	0.7744	1	P:response to stress	-	Coil (COILS); IPR001436 (PRINTS); IPR008978 (G3DSA:2.60.40.GENE3D); IPR002068 (PFAM); IPR031107 (PANTHER); PTHR11527:SF42 (PANTHER); IPR002068 (PROSITE_PROFILES); IPR002068 (PROSITE_PROFILES); IPR008978 (SUPERFAMILY); IPR008978 (SUPERFAMILY); TMhelix (TMHMM)
Smp_049250.1:pep	major egg antigen	334	25	0	0.7912	1	P:response to stress	-	IPR001436 (PRINTS); IPR002068 (PFAM); IPR008978 (G3DSA:2.60.40.GENE3D); IPR008978 (G3DSA:2.60.40.GENE3D); IPR031107 (PANTHER); PTHR11527:SF42 (PANTHER); IPR002068 (PROSITE_PROFILES); IPR002068 (PROSITE_PROFILES); IPR008978 (SUPERFAMILY); IPR008978 (SUPERFAMILY)
Smp_049300.3:pep	major egg antigen	354	25	0	0.8536	1	P:response to stress	-	IPR001436 (PRINTS); IPR002068 (PFAM); IPR008978 (G3DSA:2.60.40.GENE3D); IPR008978 (G3DSA:2.60.40.GENE3D); PTHR11527:SF42 (PANTHER); IPR031107 (PANTHER); IPR002068 (PROSITE_PROFILES); IPR002068 (PROSITE_PROFILES); IPR008978 (SUPERFAMILY); IPR008978 (SUPERFAMILY)
Smp_148530.1:pep	major egg antigen	673	25	0	0.7748	1	P:response to stress	-	IPR001436 (PRINTS); IPR008978 (G3DSA:2.60.40.GENE3D); IPR008978 (G3DSA:2.60.40.GENE3D); IPR002068 (PFAM); PTHR11527:SF42 (PANTHER); IPR031107 (PANTHER); IPR002068 (PROSITE_PROFILES); IPR002068 (PROSITE_PROFILES); IPR002068 (PROSITE_PROFILES); IPR008978 (SUPERFAMILY); IPR008978 (SUPERFAMILY); IPR008978 (SUPERFAMILY); IPR008978 (SUPERFAMILY)
Smp_186020.1:pep	major egg antigen	258	25	0	0.834	1	P:response to stress	-	IPR001436 (PRINTS); IPR002068 (PFAM); IPR008978 (G3DSA:2.60.40.GENE3D); IPR031107 (PANTHER); PTHR11527:SF42 (PANTHER); IPR002068 (PROSITE_PROFILES); IPR008978 (SUPERFAMILY)
Smp_001780.1:pep	major facilitator superfamily domain-containing protein 6	533	25	0	0.4728	2	P:transmembrane transport; C:integral component of membrane	-	G3DSA:1.20.1250.20 (GENE3D); PTHR16172 (PANTHER); TRANSMEMBRANE (PHOBIUS); NON_CYTOPLASMIC_DOMAIN (PHOBIUS); TRANSMEMBRANE (PHOBIUS); TRANSMEMBRANE (PHOBIUS); NON_CYTOPLASMIC_DOMAIN (PHOBIUS); NON_CYTOPLASMIC_DOMAIN (PHOBIUS); CYTOPLASMIC_DOMAIN (PHOBIUS); TRANSMEMBRANE (PHOBIUS); CYTOPLASMIC_DOMAIN (PHOBIUS); TRANSMEMBRANE (PHOBIUS); TRANSMEMBRANE (PHOBIUS); CYTOPLASMIC_DOMAIN (PHOBIUS); TRANSME…
Smp_006740.1:pep	major vault protein	870	25	0	0.7476	6	P:eye development; P:brain development; C:cytoplasm; C:ribonucleoprotein complex; C:nucleus; F:protein binding	-	Coil (COILS); IPR002499 (PFAM); IPR021870 (PFAM); PTHR14165 (PANTHER); PTHR14165:SF3 (PANTHER); IPR002499 (PROSITE_PROFILES); IPR002499 (PROSITE_PROFILES); IPR002499 (PROSITE_PROFILES); IPR002499 (PROSITE_PROFILES); IPR002499 (PROSITE_PROFILES); IPR002499 (PROSITE_PROFILES); IPR000048 (PROSITE_PROFILES); IPR002499 (PROSITE_PROFILES); IPR002499 (PROSITE_PROFILES)
Smp_047370.1:pep	malate dehydrogenase	341	25	0	0.8528	6	P:malate metabolic process; P:tricarboxylic acid cycle; P:cellular carbohydrate metabolic process; F:L-malate dehydrogenase activity	EC:1.1.1.37	IPR001557 (PIRSF); IPR015955 (G3DSA:3.90.110.GENE3D); IPR016040 (G3DSA:3.40.50.GENE3D); IPR022383 (PFAM); IPR010097 (TIGRFAM); IPR001236 (PFAM); PTHR11540:SF16 (PANTHER); IPR001557 (PANTHER); IPR001252 (PROSITE_PATTERNS); IPR015955 (SUPERFAMILY); SSF51735 (SUPERFAMILY)
Smp_070860.1:pep	malate dehydrogenase 1b	515	25	0	0.5552	9	P:carbohydrate metabolic process; F:malate dehydrogenase activity; F:electron carrier activity; P:cell redox homeostasis; P:malate metabolic process; P:tricarboxylic acid cycle; F:oxidoreductase activity, acting on the CH-OH group of donors, NAD or NADP as acceptor; F:protein disulfide oxidoreductase activity	-	IPR016040 (G3DSA:3.40.50.GENE3D); IPR015955 (G3DSA:3.90.110.GENE3D); PTHR23382:SF1 (PANTHER); IPR010945 (PANTHER); IPR015955 (SUPERFAMILY); SSF51735 (SUPERFAMILY)
Smp_072090.1:pep	malonyl coenzyme a acyl carrier protein transacylase	378	25	0	0.7496	5	P:fatty acid biosynthetic process; F:[acyl-carrier-protein] S-malonyltransferase activity; C:mitochondrion	EC:2.3.1.39	IPR020801 (SMART); G3DSA:3.30.70.250 (GENE3D); IPR001227 (G3DSA:3.40.366.GENE3D); IPR014043 (PFAM); PTHR10982 (PANTHER); IPR016036 (SUPERFAMILY); IPR016035 (SUPERFAMILY)
Smp_072090.2:pep	malonyl coenzyme a acyl carrier protein transacylase	305	25	0	0.7576	5	P:fatty acid biosynthetic process; F:[acyl-carrier-protein] S-malonyltransferase activity; C:mitochondrion	EC:2.3.1.39	IPR020801 (SMART); IPR014043 (PFAM); IPR001227 (G3DSA:3.40.366.GENE3D); G3DSA:3.30.70.250 (GENE3D); PTHR10982 (PANTHER); IPR016035 (SUPERFAMILY); IPR016036 (SUPERFAMILY)
Smp_072090.4:pep	malonyl coenzyme a acyl carrier protein transacylase	300	25	0	0.766	5	P:fatty acid biosynthetic process; F:[acyl-carrier-protein] S-malonyltransferase activity; C:mitochondrion	EC:2.3.1.39	IPR020801 (SMART); G3DSA:3.30.70.250 (GENE3D); IPR001227 (G3DSA:3.40.366.GENE3D); IPR014043 (PFAM); PTHR10982 (PANTHER); IPR016035 (SUPERFAMILY); IPR016036 (SUPERFAMILY)
Smp_028730.1:pep	mannose-1-phosphate guanyltransferase beta	312	25	0	0.7216	9	F:glucosamine-1-phosphate N-acetyltransferase activity; F:mannose-1-phosphate guanylyltransferase activity; C:mitochondrion; P:GDP-mannose biosynthetic process; F:GTP binding	EC:2.7.7.13; EC:2.3.1.157	Coil (COILS); IPR005835 (PFAM); IPR001451 (PFAM); G3DSA:2.160.10.10 (GENE3D); IPR029044 (G3DSA:3.90.550.GENE3D); PTHR22572:SF75 (PANTHER); PTHR22572 (PANTHER); IPR029044 (SUPERFAMILY)
Smp_089590.1:pep	mannose-6-phosphate isomerase	477	25	0	0.6336	6	C:cytoplasm; P:GDP-mannose biosynthetic process; P:carbohydrate metabolic process; F:zinc ion binding; F:mannose-6-phosphate isomerase activity	EC:5.3.1.8	IPR016305 (PRINTS); IPR001250 (PFAM); IPR014710 (G3DSA:2.60.120.GENE3D); G3DSA:1.10.441.10 (GENE3D); IPR016305 (PIRSF); IPR014710 (G3DSA:2.60.120.GENE3D); IPR001250 (TIGRFAM); IPR016305 (PANTHER); PTHR10309:SF0 (PANTHER); PTHR10309:SF0 (PANTHER); IPR016305 (PANTHER); IPR016305 (PANTHER); IPR018050 (PROSITE_PATTERNS); IPR018050 (PROSITE_PATTERNS); IPR011051 (SUPERFAMILY)
Smp_180910.1:pep	maternal protein pumilio	1537	25	0	0.8104	5	P:post-Golgi vesicle-mediated transport; F:RNA binding; P:membrane organization; P:regulation of translation; C:cytosol	-	IPR001313 (SMART); IPR001313 (PFAM); IPR011989 (G3DSA:1.25.10.GENE3D); PTHR12537 (PANTHER); PTHR12537:SF12 (PANTHER); PTHR12537:SF12 (PANTHER); PTHR12537 (PANTHER); PTHR12537:SF12 (PANTHER); PTHR12537 (PANTHER); IPR001313 (PROSITE_PROFILES); IPR001313 (PROSITE_PROFILES); IPR001313 (PROSITE_PROFILES); IPR001313 (PROSITE_PROFILES); IPR001313 (PROSITE_PROFILES); IPR001313 (PROSITE_PROFILES); IPR0013…
Smp_180910.2:pep	maternal protein pumilio	1534	25	0	0.81	5	P:post-Golgi vesicle-mediated transport; F:RNA binding; P:membrane organization; P:regulation of translation; C:cytosol	-	IPR001313 (SMART); IPR001313 (PFAM); IPR011989 (G3DSA:1.25.10.GENE3D); PTHR12537 (PANTHER); PTHR12537:SF12 (PANTHER); PTHR12537:SF12 (PANTHER); IPR001313 (PROSITE_PROFILES); IPR001313 (PROSITE_PROFILES); IPR001313 (PROSITE_PROFILES); IPR001313 (PROSITE_PROFILES); IPR001313 (PROSITE_PROFILES); IPR001313 (PROSITE_PROFILES); IPR001313 (PROSITE_PROFILES); IPR001313 (PROSITE_PROFILES); IPR001313 (PROS…
Smp_018220.1:pep	mediator of rna polymerase ii transcription	499	11	0	0.7309	3	P:transcription, DNA-templated; F:DNA binding; C:nucleus	-	IPR017923 (G3DSA:1.20.930.GENE3D); PTHR15201 (PANTHER); IPR017923 (PROSITE_PROFILES)
Smp_147560.1:pep	mediator of rna polymerase ii transcription	2353	25	0	0.5712	11	P:transcription initiation from RNA polymerase II promoter; P:positive regulation of transcription from RNA polymerase II promoter; F:ligand-dependent nuclear receptor transcription coactivator activity; F:receptor activity; F:RNA polymerase II transcription cofactor activity; F:thyroid hormone receptor binding; C:mediator complex; P:androgen receptor signaling pathway; F:vitamin D receptor bindi…	-	IPR009401 (PFAM); IPR021643 (PFAM); PTHR12950:SF17 (PANTHER); PTHR12950 (PANTHER); PTHR12950 (PANTHER); PTHR12950 (PANTHER); PTHR12950:SF17 (PANTHER); PTHR12950 (PANTHER); PTHR12950 (PANTHER); PTHR12950:SF17 (PANTHER); PTHR12950:SF17 (PANTHER); PTHR12950:SF17 (PANTHER)
Smp_153250.1:pep	mediator of rna polymerase ii transcription	1585	25	0	0.594	3	F:RNA polymerase II transcription cofactor activity; C:mediator complex; P:regulation of transcription from RNA polymerase II promoter	-	IPR013947 (PFAM); PTHR12809 (PANTHER); PTHR12809:SF2 (PANTHER); PTHR12809 (PANTHER); PTHR12809:SF2 (PANTHER)
Smp_166410.1:pep	mediator of rna polymerase ii transcription	2359	25	0	0.4928	3	F:RNA polymerase II transcription cofactor activity; C:mediator complex; P:regulation of transcription from RNA polymerase II promoter	-	IPR021990 (PFAM); IPR019035 (PFAM); PTHR12796:SF3 (PANTHER); PTHR12796 (PANTHER); PTHR12796:SF3 (PANTHER); PTHR12796 (PANTHER); PTHR12796:SF3 (PANTHER)
Smp_018220.2:pep	mediator of rna polymerase ii transcription subunit 26	543	25	0	0.6456	3	P:transcription, DNA-templated; F:DNA binding; C:nucleus	-	IPR003617 (SMART); IPR017923 (PFAM); IPR017923 (G3DSA:1.20.930.GENE3D); PTHR15201 (PANTHER); IPR017923 (PROSITE_PROFILES); IPR017923 (SUPERFAMILY)
Smp_068350.1:pep	meiosis-specific nuclear structural protein 1	344	25	0	0.63	2	P:meiotic nuclear division; C:nucleus	-	Coil (COILS); Coil (COILS); Coil (COILS); Coil (COILS); PF13868 (PFAM); IPR026504 (PTHR19265:PANTHER); PTHR19265 (PANTHER)
Smp_006230.1:pep	membralin	303	25	0	0.5712	3	F:molecular_function; P:biological_process; C:cellular_component	-	IPR019144 (PFAM); PTHR21650:SF4 (PANTHER); PTHR21650 (PANTHER); TRANSMEMBRANE (PHOBIUS); CYTOPLASMIC_DOMAIN (PHOBIUS); NON_CYTOPLASMIC_DOMAIN (PHOBIUS); TMhelix (TMHMM)
Smp_180290.1:pep	membrane-associated guanylate ww and pdz domain-containing protein 1-like isoform x1	822	25	0	0.594	3	F:kinase activity; P:phosphorylation; F:protein binding	-	IPR001478 (SMART); IPR001478 (G3DSA:2.30.42.GENE3D); IPR001478 (G3DSA:2.30.42.GENE3D); IPR001478 (G3DSA:2.30.42.GENE3D); IPR001478 (PFAM); IPR001478 (G3DSA:2.30.42.GENE3D); PTHR10316 (PANTHER); PTHR10316:SF40 (PANTHER); PTHR10316 (PANTHER); PTHR10316:SF40 (PANTHER); PTHR10316 (PANTHER); PTHR10316 (PANTHER); PTHR10316:SF40 (PANTHER); IPR001478 (PROSITE_PROFILES); IPR001478 (PROSITE_PROFILES); IPR0…
Smp_127610.1:pep	mername-aa213 peptidase (m14 family)	1039	25	0	0.5476	3	P:proteolysis; F:metallocarboxypeptidase activity; F:zinc ion binding	EC:3.4.17	Coil (COILS); PTHR12756:SF4 (PANTHER); PTHR12756:SF4 (PANTHER); PTHR12756:SF4 (PANTHER); PTHR12756 (PANTHER); PTHR12756 (PANTHER); IPR007087 (PROSITE_PATTERNS); SSF53187 (SUPERFAMILY)
Smp_128940.1:pep	metabotropic glutamate receptor 2	1170	25	0	0.5296	9	F:G-protein coupled receptor activity; F:glutamate binding; P:response to insecticide; C:dendrite; P:phospholipase C-activating G-protein coupled receptor signaling pathway; C:plasma membrane; F:glutamate receptor activity; P:adult feeding behavior; C:integral component of membrane	-	IPR000337 (PRINTS); IPR001828 (PFAM); IPR017978 (PFAM); G3DSA:3.40.50.2300 (GENE3D); IPR011500 (PFAM); G3DSA:3.40.50.2300 (GENE3D); PTHR24060:SF97 (PANTHER); PTHR24060:SF97 (PANTHER); PTHR24060 (PANTHER); PTHR24060 (PANTHER); TRANSMEMBRANE (PHOBIUS); TRANSMEMBRANE (PHOBIUS); NON_CYTOPLASMIC_DOMAIN (PHOBIUS); CYTOPLASMIC_DOMAIN (PHOBIUS); TRANSMEMBRANE (PHOBIUS); TRANSMEMBRANE (PHOBIUS); TRANSMEMB…
Smp_150230.1:pep	metal tolerance protein c3	399	25	0	0.6812	4	C:integral component of membrane; F:cation transmembrane transporter activity; P:cation transport; P:transmembrane transport	-	IPR027470 (G3DSA:3.30.70.GENE3D); PF16916 (PFAM); IPR002524 (TIGRFAM); IPR027469 (G3DSA:1.20.1510.GENE3D); IPR002524 (PFAM); PTHR11562:SF21 (PANTHER); IPR002524 (PANTHER); TRANSMEMBRANE (PHOBIUS); NON_CYTOPLASMIC_DOMAIN (PHOBIUS); CYTOPLASMIC_DOMAIN (PHOBIUS); TRANSMEMBRANE (PHOBIUS); CYTOPLASMIC_DOMAIN (PHOBIUS); NON_CYTOPLASMIC_DOMAIN (PHOBIUS); TRANSMEMBRANE (PHOBIUS); TRANSMEMBRANE (PHOBIUS);…
Smp_059660.1:pep	metallo-beta-lactamase domain-containing protein 1	415	25	0	0.6108	2	F:metal ion binding; F:hydrolase activity	-	IPR001279 (PFAM); IPR029063 (G3DSA:3.40.50.GENE3D); IPR001279 (G3DSA:3.60.15.GENE3D); PTHR23200 (PANTHER); IPR029063 (SUPERFAMILY); IPR001279 (SUPERFAMILY)
Smp_002080.1:pep	methionine adenosyltransferase alpha	330	25	0	0.852	15	C:cytosol; P:response to hormone; F:methionine adenosyltransferase activity; P:xenobiotic metabolic process; P:response to light stimulus; F:metal ion binding; P:S-adenosylmethionine biosynthetic process; P:one-carbon metabolic process; P:methylation; P:circadian rhythm; P:sulfur amino acid metabolic process; F:ATP binding; P:response to drug; F:amino acid binding; P:response to cAMP	EC:2.5.1.6	G3DSA:3.30.300.10 (GENE3D); IPR022628 (PFAM); G3DSA:3.30.300.10 (GENE3D); IPR002133 (TIGRFAM); G3DSA:3.30.300.10 (GENE3D); IPR022630 (PFAM); IPR022629 (PFAM); IPR002133 (PANTHER); IPR022631 (PROSITE_PATTERNS); IPR022631 (PROSITE_PATTERNS); IPR022636 (SUPERFAMILY)
Smp_028190.1:pep	methylthioadenosine phosphorylase	295	25	0	0.7644	6	P:L-methionine biosynthetic process from methylthioadenosine; F:S-methyl-5-thioadenosine phosphorylase activity; P:purine ribonucleoside salvage; F:phosphorylase activity; C:cytoplasm; C:nucleus	EC:2.4.1.1; EC:2.4.2.1; EC:2.4.2.28	IPR010044 (TIGRFAM); IPR000845 (PFAM); IPR000845 (G3DSA:3.40.50.GENE3D); PTHR11904:SF1 (PANTHER); IPR001369 (PANTHER); IPR018099 (PROSITE_PATTERNS); IPR000845 (SUPERFAMILY)
Smp_172190.1:pep	methyltransferase-like protein 14	821	25	0	0.806	3	P:methylation; P:nucleobase-containing compound metabolic process; F:methyltransferase activity	-	IPR001370 (SMART); IPR029063 (G3DSA:3.40.50.GENE3D); IPR001370 (PFAM); IPR007757 (PFAM); IPR001370 (G3DSA:1.10.1170.GENE3D); PTHR13107:SF0 (PANTHER); PTHR13107 (PANTHER); IPR007757 (PROSITE_PROFILES); PS51592 (PROSITE_PROFILES); IPR001370 (PROSITE_PROFILES); SSF57924 (SUPERFAMILY); IPR029063 (SUPERFAMILY)
Smp_172190.2:pep	methyltransferase-like protein 14	671	25	0	0.802	3	P:methylation; P:nucleobase-containing compound metabolic process; F:methyltransferase activity	-	IPR007757 (PFAM); IPR029063 (G3DSA:3.40.50.GENE3D); PTHR13107:SF0 (PANTHER); PTHR13107 (PANTHER); PS51592 (PROSITE_PROFILES); IPR007757 (PROSITE_PROFILES); IPR029063 (SUPERFAMILY)
Smp_181050.1:pep	microtubule associated protein	1039	8	0	0.6675	3	F:kinesin binding; P:microtubule-based movement	-	Coil (COILS); Coil (COILS); Coil (COILS); Coil (COILS); Coil (COILS); Coil (COILS); Coil (COILS); IPR024854 (PANTHER); NON_CYTOPLASMIC_DOMAIN (PHOBIUS); TRANSMEMBRANE (PHOBIUS); CYTOPLASMIC_DOMAIN (PHOBIUS); SSF57997 (SUPERFAMILY); TMhelix (TMHMM)
Smp_135080.1:pep	microtubule associated protein 1a	926	25	0	0.5856	5	F:microtubule binding; P:microtubule cytoskeleton organization; F:hydrolase activity; C:microtubule	-	IPR001279 (G3DSA:3.60.15.GENE3D); IPR026074 (PANTHER)
Smp_135080.2:pep	microtubule associated protein 1a	906	25	0	0.5808	5	F:microtubule binding; P:microtubule cytoskeleton organization; F:hydrolase activity; C:microtubule	-	IPR001279 (G3DSA:3.60.15.GENE3D); IPR026074 (PANTHER)
Smp_151820.1:pep	microtubule-associated protein 9 (aster-associated protein)	451	8	0	0.5913	3	P:cytokinesis; P:spindle assembly; P:regulation of mitotic nuclear division	-	Coil (COILS); Coil (COILS); Coil (COILS); Coil (COILS); Coil (COILS); IPR026106 (PANTHER)
Smp_143650.1:pep	midasin	2375	25	0	0.5996	3	P:obsolete ATP catabolic process; F:ATP binding; F:ATPase activity	EC:3.6.1.3	IPR003593 (SMART); IPR011704 (PFAM); IPR027417 (G3DSA:3.40.50.GENE3D); IPR027417 (G3DSA:3.40.50.GENE3D); PTHR22908 (PANTHER); PTHR22908 (PANTHER); PTHR22908:SF58 (PANTHER); PTHR22908 (PANTHER); PTHR22908:SF58 (PANTHER); IPR027417 (SUPERFAMILY); IPR027417 (SUPERFAMILY); IPR027417 (SUPERFAMILY); IPR027417 (SUPERFAMILY); IPR027417 (SUPERFAMILY); IPR027417 (SUPERFAMILY)
Smp_004080.1:pep	mitochondrial 2-oxoglutarate malate carrier protein	314	25	0	0.7884	3	P:mitochondrial transport; C:integral component of membrane; C:mitochondrial membrane	-	IPR002030 (PRINTS); IPR023395 (G3DSA:1.50.40.GENE3D); IPR018108 (PFAM); PTHR24089:SF86 (PANTHER); PTHR24089 (PANTHER); TRANSMEMBRANE (PHOBIUS); NON_CYTOPLASMIC_DOMAIN (PHOBIUS); CYTOPLASMIC_DOMAIN (PHOBIUS); IPR018108 (PROSITE_PROFILES); IPR018108 (PROSITE_PROFILES); IPR018108 (PROSITE_PROFILES); IPR023395 (SUPERFAMILY); TMhelix (TMHMM); TMhelix (TMHMM)
Smp_070110.1:pep	mitochondrial 39s ribosomal protein l45	327	25	0	0.6944	3	C:ribosome; F:mitochondrial protein-transporting ATPase activity	EC:3.6.3.51	IPR007379 (SMART); IPR007379 (PFAM); SSF54427 (SUPERFAMILY)
Smp_114160.1:pep	mitochondrial gtpase 1	294	25	0	0.5724	1	F:GTP binding	-	IPR006073 (PRINTS); IPR006073 (PFAM); IPR027417 (G3DSA:3.40.50.GENE3D); IPR023179 (G3DSA:1.10.1580.GENE3D); PTHR11089:SF4 (PANTHER); PTHR11089 (PANTHER); PTHR11089:SF4 (PANTHER); IPR027417 (SUPERFAMILY)
Smp_062420.1:pep	mitochondrial import receptor subunit tom34	270	25	0	0.8108	2	P:response to stress; F:protein binding	-	Coil (COILS); IPR019734 (SMART); PF13414 (PFAM); IPR011990 (G3DSA:1.25.40.GENE3D); PTHR22904 (PANTHER); IPR019734 (PROSITE_PROFILES); IPR019734 (PROSITE_PROFILES); IPR013026 (PROSITE_PROFILES); IPR019734 (PROSITE_PROFILES); SSF48452 (SUPERFAMILY)
Smp_062420.4:pep	mitochondrial import receptor subunit tom34	271	25	0	0.8168	2	P:response to stress; F:protein binding	-	Coil (COILS); IPR006636 (SMART); IPR019734 (SMART); PF13414 (PFAM); IPR011990 (G3DSA:1.25.40.GENE3D); PTHR22904 (PANTHER); IPR013026 (PROSITE_PROFILES); IPR019734 (PROSITE_PROFILES); IPR019734 (PROSITE_PROFILES); IPR019734 (PROSITE_PROFILES); SSF48452 (SUPERFAMILY)
Smp_062420.3:pep	mitochondrial import receptor subunit tom34	356	25	0	0.7964	3	C:cytoplasm; P:response to stress; F:protein binding	-	Coil (COILS); IPR006636 (SMART); IPR019734 (SMART); PF13414 (PFAM); IPR011990 (G3DSA:1.25.40.GENE3D); PTHR22904 (PANTHER); IPR019734 (PROSITE_PROFILES); IPR019734 (PROSITE_PROFILES); IPR019734 (PROSITE_PROFILES); IPR013026 (PROSITE_PROFILES); SSF48452 (SUPERFAMILY)
Smp_042560.1:pep	mitochondrial import receptor subunit tom40 homolog 1	318	25	0	0.7288	2	C:mitochondrial outer membrane; P:transmembrane transport	-	IPR023614 (G3DSA:2.40.160.GENE3D); IPR027246 (PFAM); PTHR10802:SF2 (PANTHER); PTHR10802 (PANTHER)
Smp_059150.1:pep	mitochondrial inner membrane protein	746	25	0	0.554	2	C:mitochondrial inner membrane; C:integral component of membrane	-	Coil (COILS); Coil (COILS); Coil (COILS); Coil (COILS); IPR019133 (PFAM); PTHR15415:SF7 (PANTHER); PTHR15415 (PANTHER); PTHR15415:SF7 (PANTHER); PTHR15415 (PANTHER); NON_CYTOPLASMIC_DOMAIN (PHOBIUS); TRANSMEMBRANE (PHOBIUS); CYTOPLASMIC_DOMAIN (PHOBIUS); TMhelix (TMHMM)
Smp_174130.1:pep	mitochondrial inner membrane protein cox18	314	25	0	0.5276	2	P:protein insertion into membrane; C:integral component of membrane	-	IPR001708 (PFAM); IPR001708 (PANTHER); PTHR12428:SF17 (PANTHER); CYTOPLASMIC_DOMAIN (PHOBIUS); NON_CYTOPLASMIC_DOMAIN (PHOBIUS); CYTOPLASMIC_DOMAIN (PHOBIUS); NON_CYTOPLASMIC_DOMAIN (PHOBIUS); TRANSMEMBRANE (PHOBIUS); TRANSMEMBRANE (PHOBIUS); TRANSMEMBRANE (PHOBIUS)
Smp_009650.1:pep	mitochondrial-processing peptidase subunit beta	474	25	0	0.8124	3	F:metal ion binding; F:metalloendopeptidase activity; P:proteolysis	EC:3.4.24	IPR011237 (G3DSA:3.30.830.GENE3D); IPR011765 (PFAM); IPR007863 (PFAM); IPR011237 (G3DSA:3.30.830.GENE3D); PTHR11851:SF103 (PANTHER); PTHR11851 (PANTHER); IPR001431 (PROSITE_PATTERNS); IPR011249 (SUPERFAMILY); IPR011249 (SUPERFAMILY)
Smp_009650.2:pep	mitochondrial-processing peptidase subunit beta	430	25	0	0.818	3	F:metal ion binding; F:metalloendopeptidase activity; P:proteolysis	EC:3.4.24	IPR007863 (PFAM); IPR011765 (PFAM); IPR011237 (G3DSA:3.30.830.GENE3D); IPR011237 (G3DSA:3.30.830.GENE3D); PTHR11851 (PANTHER); PTHR11851:SF103 (PANTHER); IPR001431 (PROSITE_PATTERNS); IPR011249 (SUPERFAMILY); IPR011249 (SUPERFAMILY)
Smp_050380.1:pep	mitogen activated protein kinase kinase kinase	1776	25	0	0.7352	33	P:positive regulation of apoptotic process; C:cytoskeleton; P:transforming growth factor beta receptor signaling pathway; P:activation of JNKK activity; P:regulation of cell migration; P:positive regulation of actin filament polymerization; F:sphingolipid binding; P:negative regulation of actin filament bundle assembly; F:JUN kinase kinase activity; P:response to osmotic stress; P:eyelid developm…	EC:2.7.11; EC:6.3.2.19	IPR002290 (SMART); IPR000719 (PFAM); IPR013083 (G3DSA:3.30.40.GENE3D); G3DSA:3.30.200.20 (GENE3D); G3DSA:1.10.510.10 (GENE3D); PTHR24361 (PANTHER); PTHR24361:SF255 (PANTHER); IPR017441 (PROSITE_PATTERNS); IPR008271 (PROSITE_PATTERNS); IPR000719 (PROSITE_PROFILES); IPR007527 (PROSITE_PROFILES); IPR011009 (SUPERFAMILY)
Smp_125370.1:pep	mitogen activated protein kinase kinase kinase isoform cra_a	1558	25	0	0.7352	17	P:peptidyl-threonine phosphorylation; P:activation of MAPKK activity; F:protein kinase binding; C:growth cone; C:cytosol; P:protein autophosphorylation; P:JNK cascade; P:peptidyl-serine phosphorylation; C:axon; F:MAP kinase kinase kinase activity; P:histone phosphorylation; F:protein homodimerization activity; C:plasma membrane; F:ATP binding; P:positive regulation of NF-kappaB transcription fact…	EC:2.7.11.25; EC:2.7.11	Coil (COILS); IPR001245 (PRINTS); IPR002290 (SMART); G3DSA:3.30.200.20 (GENE3D); G3DSA:1.10.510.10 (GENE3D); IPR001245 (PFAM); PTHR23257 (PANTHER); IPR027258 (PTHR23257:PANTHER); IPR008271 (PROSITE_PATTERNS); IPR000719 (PROSITE_PROFILES); IPR011009 (SUPERFAMILY)
Smp_147240.1:pep	mitogen-activated protein kinase-binding protein 1	1527	25	0	0.5592	3	F:kinase activity; P:phosphorylation; F:protein binding	-	IPR001680 (SMART); IPR015943 (G3DSA:2.130.10.GENE3D); IPR001680 (PFAM); PTHR22847 (PANTHER); PTHR22847 (PANTHER); PTHR22847 (PANTHER); PTHR22847:SF378 (PANTHER); PTHR22847:SF378 (PANTHER); IPR017986 (PROSITE_PROFILES); IPR001680 (PROSITE_PROFILES); IPR017986 (PROSITE_PROFILES); IPR001680 (PROSITE_PROFILES); IPR001680 (PROSITE_PROFILES); IPR011047 (SUPERFAMILY); IPR017986 (SUPERFAMILY)
Smp_153010.1:pep	miz zinc finger family protein	1258	25	0	0.6196	3	F:zinc ion binding; F:nucleic acid binding; F:SUMO transferase activity	-	IPR004181 (PFAM); IPR027229 (PTHR10782:PANTHER); PTHR10782 (PANTHER); IPR004181 (PROSITE_PROFILES)
Smp_144760.1:pep	monocarboxylate transporter	1744	25	0	0.5792	2	P:transmembrane transport; C:integral component of membrane	-	Coil (COILS); Coil (COILS); G3DSA:1.20.1250.20 (GENE3D); IPR011701 (PFAM); PTHR11360 (PANTHER); PTHR11360:SF110 (PANTHER); NON_CYTOPLASMIC_DOMAIN (PHOBIUS); CYTOPLASMIC_DOMAIN (PHOBIUS); TRANSMEMBRANE (PHOBIUS); NON_CYTOPLASMIC_DOMAIN (PHOBIUS); TRANSMEMBRANE (PHOBIUS); NON_CYTOPLASMIC_DOMAIN (PHOBIUS); TRANSMEMBRANE (PHOBIUS); CYTOPLASMIC_DOMAIN (PHOBIUS); TRANSMEMBRANE (PHOBIUS); TRANSMEMBRANE …
Smp_150340.1:pep	monocarboxylate transporter	588	25	0	0.5256	7	P:homophilic cell adhesion via plasma membrane adhesion molecules; F:protein tyrosine kinase activity; P:transmembrane transport; F:calcium ion binding; P:protein phosphorylation; F:ATP binding; C:integral component of membrane	EC:2.7.10	G3DSA:1.20.1250.20 (GENE3D); G3DSA:1.20.1250.20 (GENE3D); IPR011701 (PFAM); PTHR11360:SF3 (PANTHER); PTHR11360 (PANTHER); CYTOPLASMIC_DOMAIN (PHOBIUS); NON_CYTOPLASMIC_DOMAIN (PHOBIUS); TRANSMEMBRANE (PHOBIUS); CYTOPLASMIC_DOMAIN (PHOBIUS); TRANSMEMBRANE (PHOBIUS); TRANSMEMBRANE (PHOBIUS); TRANSMEMBRANE (PHOBIUS); NON_CYTOPLASMIC_DOMAIN (PHOBIUS); NON_CYTOPLASMIC_DOMAIN (PHOBIUS); TRANSMEMBRANE (…
Smp_089200.1:pep	multidrug resistance protein 1	1065	25	0	0.6904	5	P:transmembrane transport; F:xenobiotic-transporting ATPase activity; C:integral component of membrane; P:obsolete ATP catabolic process; F:ATP binding	EC:3.6.3.44	IPR003593 (SMART); IPR027417 (G3DSA:3.40.50.GENE3D); IPR003439 (PFAM); G3DSA:1.20.1560.10 (GENE3D); IPR011527 (PFAM); PTHR24221 (PANTHER); PTHR24221:SF138 (PANTHER); IPR017871 (PROSITE_PATTERNS); CYTOPLASMIC_DOMAIN (PHOBIUS); TRANSMEMBRANE (PHOBIUS); TRANSMEMBRANE (PHOBIUS); TRANSMEMBRANE (PHOBIUS); SIGNAL_PEPTIDE (PHOBIUS); NON_CYTOPLASMIC_DOMAIN (PHOBIUS); TRANSMEMBRANE (PHOBIUS); TRANSMEMBRANE…
Smp_168960.1:pep	multiple pdz domain protein	555	25	0	0.4948	1	F:protein binding	-	IPR001478 (SMART); IPR001478 (G3DSA:2.30.42.GENE3D); IPR001478 (G3DSA:2.30.42.GENE3D); IPR001478 (PFAM); IPR001478 (G3DSA:2.30.42.GENE3D); PTHR19964 (PANTHER); IPR001478 (PROSITE_PROFILES); SignalP-TM (SIGNALP_GRAM_POSITIVE); IPR001478 (SUPERFAMILY)
Smp_157020.1:pep	muscle m-line assembly protein unc-89	4262	25	0	0.504	16	P:vascular endothelial growth factor receptor signaling pathway; P:vascular endothelial growth factor signaling pathway; P:regulation of Rho protein signal transduction; F:vascular endothelial growth factor-activated receptor activity; F:phospholipid binding; C:M band; P:protein phosphorylation; F:phosphatase binding; F:Rho GTPase binding; P:body morphogenesis; P:skeletal muscle myosin thick fila…	-	Coil (COILS); Coil (COILS); Coil (COILS); Coil (COILS); IPR003598 (SMART); IPR003599 (SMART); IPR018159 (SMART); IPR013783 (G3DSA:2.60.40.GENE3D); IPR013783 (G3DSA:2.60.40.GENE3D); IPR013783 (G3DSA:2.60.40.GENE3D); IPR013783 (G3DSA:2.60.40.GENE3D); IPR013783 (G3DSA:2.60.40.GENE3D); IPR013783 (G3DSA:2.60.40.GENE3D); IPR013783 (G3DSA:2.60.40.GENE3D); IPR013783 (G3DSA:2.60.40.GENE3D); IPR013783 (G3D…
Smp_041480.1:pep	myelin expression factor 2	523	25	0	0.6964	8	F:RNA binding; C:nucleolus; F:DNA binding; F:nucleotide binding; P:transcription, DNA-templated; P:myotube differentiation; C:Golgi apparatus; P:neuron differentiation	-	IPR000504 (SMART); IPR012677 (G3DSA:3.30.70.GENE3D); IPR012677 (G3DSA:3.30.70.GENE3D); IPR000504 (PFAM); PTHR23003:SF3 (PANTHER); PTHR23003 (PANTHER); IPR000504 (PROSITE_PROFILES); SSF54928 (SUPERFAMILY)
Smp_041480.2:pep	myelin expression factor 2	583	25	0	0.6996	8	F:RNA binding; C:nucleolus; F:DNA binding; F:nucleotide binding; P:transcription, DNA-templated; P:myotube differentiation; C:Golgi apparatus; P:neuron differentiation	-	IPR000504 (SMART); IPR012677 (G3DSA:3.30.70.GENE3D); IPR012677 (G3DSA:3.30.70.GENE3D); IPR000504 (PFAM); IPR012677 (G3DSA:3.30.70.GENE3D); PTHR23003 (PANTHER); PTHR23003:SF3 (PANTHER); IPR000504 (PROSITE_PROFILES); SSF54928 (SUPERFAMILY)
Smp_041480.3:pep	myelin expression factor 2	582	25	0	0.7012	8	F:RNA binding; C:nucleolus; F:DNA binding; F:nucleotide binding; P:transcription, DNA-templated; P:myotube differentiation; C:Golgi apparatus; P:neuron differentiation	-	IPR000504 (SMART); IPR000504 (PFAM); IPR012677 (G3DSA:3.30.70.GENE3D); IPR012677 (G3DSA:3.30.70.GENE3D); IPR012677 (G3DSA:3.30.70.GENE3D); PTHR23003 (PANTHER); PTHR23003:SF3 (PANTHER); IPR000504 (PROSITE_PROFILES); SSF54928 (SUPERFAMILY)
Smp_085540.2:pep	myosin heavy chain	1095	25	0	0.8156	6	F:actin binding; C:myosin complex; F:ATP binding; F:motor activity; F:2-alkenal reductase [NAD(P)] activity; P:oxidation-reduction process	EC:1.3.1.74	Coil (COILS); Coil (COILS); Coil (COILS); IPR001609 (PRINTS); IPR000048 (SMART); IPR001609 (SMART); IPR001609 (PFAM); G3DSA:1.20.5.340 (GENE3D); IPR027401 (G3DSA:4.10.270.GENE3D); IPR002928 (PFAM); PTHR13140 (PANTHER); PTHR13140:SF364 (PANTHER); IPR000048 (PROSITE_PROFILES); IPR001609 (PROSITE_PROFILES); SSF90257 (SUPERFAMILY); IPR027417 (SUPERFAMILY)
Smp_085540.1:pep	myosin heavy chain	1493	25	0	0.804	4	F:actin binding; C:myosin complex; F:ATP binding; F:motor activity	-	Coil (COILS); Coil (COILS); Coil (COILS); Coil (COILS); Coil (COILS); Coil (COILS); IPR001609 (PRINTS); IPR001609 (SMART); IPR000048 (SMART); IPR001609 (PFAM); IPR027401 (G3DSA:4.10.270.GENE3D); IPR002928 (PFAM); G3DSA:1.20.5.340 (GENE3D); PTHR13140 (PANTHER); PTHR13140:SF364 (PANTHER); IPR000048 (PROSITE_PROFILES); IPR001609 (PROSITE_PROFILES); SSF90257 (SUPERFAMILY); IPR027417 (SUPERFAMILY)
Smp_085540.3:pep	myosin heavy chain	1839	25	0	0.8236	4	F:actin binding; C:myosin complex; F:ATP binding; F:motor activity	-	Coil (COILS); Coil (COILS); Coil (COILS); Coil (COILS); Coil (COILS); Coil (COILS); Coil (COILS); Coil (COILS); Coil (COILS); Coil (COILS); Coil (COILS); IPR001609 (PRINTS); IPR000048 (SMART); IPR001609 (SMART); IPR001609 (PFAM); G3DSA:1.20.5.340 (GENE3D); IPR027401 (G3DSA:4.10.270.GENE3D); IPR002928 (PFAM); PTHR13140 (PANTHER); PTHR13140:SF364 (PANTHER); IPR000048 (PROSITE_PROFILES); IPR001609 (…
Smp_085540.4:pep	myosin heavy chain	1591	25	0	0.85	6	C:myosin filament; F:ATP binding; C:myofibril; F:actin filament binding; F:motor activity; F:calmodulin binding	-	Coil (COILS); Coil (COILS); Coil (COILS); Coil (COILS); Coil (COILS); Coil (COILS); IPR001609 (PRINTS); IPR000048 (SMART); IPR001609 (SMART); IPR002928 (PFAM); IPR001609 (PFAM); G3DSA:1.20.5.340 (GENE3D); IPR027401 (G3DSA:4.10.270.GENE3D); PTHR13140:SF364 (PANTHER); PTHR13140 (PANTHER); IPR000048 (PROSITE_PROFILES); IPR001609 (PROSITE_PROFILES); IPR027417 (SUPERFAMILY); SSF90257 (SUPERFAMILY)
Smp_085540.5:pep	myosin heavy chain	1193	25	0	0.854	6	C:myosin filament; F:ATP binding; C:myofibril; F:actin filament binding; F:motor activity; F:calmodulin binding	-	Coil (COILS); Coil (COILS); Coil (COILS); IPR001609 (PRINTS); IPR000048 (SMART); IPR001609 (SMART); IPR001609 (PFAM); IPR027401 (G3DSA:4.10.270.GENE3D); G3DSA:1.20.5.340 (GENE3D); IPR002928 (PFAM); PTHR13140:SF364 (PANTHER); PTHR13140 (PANTHER); IPR000048 (PROSITE_PROFILES); IPR001609 (PROSITE_PROFILES); SSF90257 (SUPERFAMILY); IPR027417 (SUPERFAMILY)
Smp_085540.6:pep	myosin heavy chain	1937	25	0	0.8508	6	C:myosin filament; F:ATP binding; C:myofibril; F:actin filament binding; F:motor activity; F:calmodulin binding	-	Coil (COILS); Coil (COILS); Coil (COILS); Coil (COILS); Coil (COILS); Coil (COILS); Coil (COILS); Coil (COILS); Coil (COILS); Coil (COILS); Coil (COILS); IPR001609 (PRINTS); IPR001609 (SMART); IPR000048 (SMART); IPR002928 (PFAM); IPR001609 (PFAM); G3DSA:1.20.5.340 (GENE3D); IPR027401 (G3DSA:4.10.270.GENE3D); PTHR13140:SF364 (PANTHER); PTHR13140 (PANTHER); IPR001609 (PROSITE_PROFILES); IPR000048 (…
Smp_046060.1:pep	myosin heavy non-muscle isoform x1	1995	25	0	0.7616	4	F:actin binding; C:myosin complex; F:ATP binding; F:motor activity	-	Coil (COILS); Coil (COILS); Coil (COILS); Coil (COILS); Coil (COILS); Coil (COILS); Coil (COILS); Coil (COILS); Coil (COILS); Coil (COILS); Coil (COILS); Coil (COILS); IPR001609 (PRINTS); IPR001609 (SMART); IPR004009 (PFAM); G3DSA:1.20.5.340 (GENE3D); IPR027401 (G3DSA:4.10.270.GENE3D); IPR001609 (PFAM); IPR000048 (PFAM); IPR002928 (PFAM); PTHR13140:SF301 (PANTHER); PTHR13140 (PANTHER); IPR001609 …
Smp_046060.2:pep	myosin heavy non-muscle isoform x2	1989	25	0	0.7624	4	F:actin binding; C:myosin complex; F:ATP binding; F:motor activity	-	Coil (COILS); Coil (COILS); Coil (COILS); Coil (COILS); Coil (COILS); Coil (COILS); Coil (COILS); Coil (COILS); Coil (COILS); Coil (COILS); Coil (COILS); Coil (COILS); IPR001609 (PRINTS); IPR001609 (SMART); IPR004009 (PFAM); IPR002928 (PFAM); IPR027401 (G3DSA:4.10.270.GENE3D); IPR000048 (PFAM); G3DSA:1.20.5.340 (GENE3D); IPR001609 (PFAM); PTHR13140 (PANTHER); PTHR13140:SF301 (PANTHER); IPR000048 …
Smp_121780.1:pep	myosin light chain smooth muscle	665	25	0	0.7424	5	F:myosin light chain kinase activity; P:protein phosphorylation; F:ATP binding	EC:2.7.11.18	IPR002290 (SMART); G3DSA:3.30.200.20 (GENE3D); G3DSA:1.10.510.10 (GENE3D); IPR000719 (PFAM); IPR020675 (PANTHER); IPR008271 (PROSITE_PATTERNS); IPR017441 (PROSITE_PATTERNS); IPR000719 (PROSITE_PROFILES); IPR011009 (SUPERFAMILY)
Smp_158820.1:pep	myotubularin-related protein 13	2526	25	0	0.5548	5	P:dephosphorylation; F:phosphatase activity; F:metal ion binding; F:phospholipid binding; P:intracellular signal transduction	-	IPR005113 (SMART); IPR001194 (SMART); IPR001849 (SMART); IPR005112 (SMART); IPR002219 (SMART); IPR001194 (PFAM); IPR022096 (PFAM); IPR004182 (PFAM); IPR005113 (PFAM); IPR001849 (PFAM); G3DSA:3.30.60.20 (GENE3D); IPR005112 (PFAM); IPR010569 (PFAM); IPR011993 (G3DSA:2.30.29.GENE3D); PTHR10807:SF48 (PANTHER); IPR030564 (PANTHER); PTHR10807:SF48 (PANTHER); PTHR10807:SF48 (PANTHER); IPR030564 (PANTHER…
Smp_158480.1:pep	n-(5-amino-5-carboxypentanoyl)-l-cysteinyl-d-valine synthase	1311	25	0	0.4464	3	F:ligase activity; P:metabolic process; F:phenylalanine racemase (ATP-hydrolyzing) activity	EC:5.1.1.11	G3DSA:3.30.300.30 (GENE3D); G3DSA:3.40.50.980 (GENE3D); IPR000873 (PFAM); IPR009081 (PFAM); G3DSA:3.40.50.980 (GENE3D); IPR009081 (G3DSA:1.10.1200.GENE3D); PTHR24096 (PANTHER); PTHR24096:SF144 (PANTHER); IPR006162 (PROSITE_PATTERNS); IPR009081 (PROSITE_PROFILES); SSF56801 (SUPERFAMILY)
Smp_132070.1:pep	na subunit	687	25	0	0.678	6	F:acetylcholine-activated cation-selective channel activity; C:postsynaptic membrane; C:cell junction; P:ion transport; C:integral component of membrane	-	Coil (COILS); Coil (COILS); IPR002394 (PRINTS); IPR006029 (PFAM); IPR006202 (PFAM); IPR006202 (G3DSA:2.70.170.GENE3D); IPR027361 (G3DSA:1.20.120.GENE3D); PTHR18945:SF490 (PANTHER); IPR006201 (PANTHER); IPR006201 (PANTHER); PTHR18945:SF490 (PANTHER); IPR018000 (PROSITE_PATTERNS); TRANSMEMBRANE (PHOBIUS); NON_CYTOPLASMIC_DOMAIN (PHOBIUS); TRANSMEMBRANE (PHOBIUS); CYTOPLASMIC_DOMAIN (PHOBIUS); TRANS…
Smp_132070.2:pep	na subunit	578	25	0	0.6836	6	F:acetylcholine-activated cation-selective channel activity; C:postsynaptic membrane; C:cell junction; P:ion transport; C:integral component of membrane	-	Coil (COILS); IPR002394 (PRINTS); IPR006202 (G3DSA:2.70.170.GENE3D); IPR006029 (PFAM); IPR006202 (PFAM); IPR027361 (G3DSA:1.20.120.GENE3D); PTHR18945:SF490 (PANTHER); PTHR18945:SF490 (PANTHER); IPR006201 (PANTHER); IPR018000 (PROSITE_PATTERNS); NON_CYTOPLASMIC_DOMAIN (PHOBIUS); CYTOPLASMIC_DOMAIN (PHOBIUS); TRANSMEMBRANE (PHOBIUS); CYTOPLASMIC_DOMAIN (PHOBIUS); TRANSMEMBRANE (PHOBIUS); TRANSMEMBR…
Smp_015020.1:pep	na+ k+-atpase alpha subunit	1016	25	0	0.8884	7	P:sodium ion transport; F:sodium:potassium-exchanging ATPase activity; C:integral component of membrane; F:metal ion binding; P:potassium ion transport; P:ATP biosynthetic process; F:ATP binding	EC:3.6.3.9	Coil (COILS); PR00121 (PRINTS); IPR001757 (PRINTS); IPR004014 (SMART); IPR008250 (PFAM); IPR023298 (G3DSA:1.20.1110.GENE3D); IPR004014 (PFAM); IPR023214 (PFAM); G3DSA:4.10.6.10 (GENE3D); IPR001757 (TIGRFAM); IPR008250 (G3DSA:2.70.150.GENE3D); IPR005775 (TIGRFAM); IPR006068 (PFAM); IPR023299 (G3DSA:3.40.1110.GENE3D); PTHR24093:SF222 (PANTHER); PTHR24093 (PANTHER); IPR018303 (PROSITE_PATTERNS); TRA…
Smp_130300.1:pep	na+ k+-atpase alpha subunit	837	25	0	0.8832	7	F:sodium:potassium-exchanging ATPase activity; C:integral component of membrane; F:metal ion binding; P:ATP biosynthetic process; F:ATP binding; P:potassium ion transport; P:sodium ion transport	EC:3.6.3.9	IPR001757 (PRINTS); PR00121 (PRINTS); IPR004014 (SMART); IPR023298 (G3DSA:1.20.1110.GENE3D); IPR023214 (PFAM); G3DSA:4.10.6.10 (GENE3D); IPR023299 (G3DSA:3.40.1110.GENE3D); IPR004014 (PFAM); IPR005775 (TIGRFAM); IPR001757 (TIGRFAM); IPR008250 (G3DSA:2.70.150.GENE3D); IPR023214 (G3DSA:3.40.50.GENE3D); IPR006068 (PFAM); IPR008250 (PFAM); PTHR24093 (PANTHER); PTHR24093:SF259 (PANTHER); IPR018303 (PR…
Smp_144490.1:pep	n-acetyltransferase 10	1275	25	0	0.672	2	F:N-acetyltransferase activity	EC:2.3.1	IPR000182 (PFAM); IPR027992 (PFAM); IPR013562 (PFAM); IPR007807 (PFAM); IPR016181 (G3DSA:3.40.630.GENE3D); PTHR10925 (PANTHER); IPR016181 (SUPERFAMILY)
Smp_082370.1:pep	nad mitochondrial	1090	25	0	0.7824	8	F:NAD(P)+ transhydrogenase (AB-specific) activity; F:NADP binding; F:NAD(P)+ transhydrogenase (B-specific) activity; P:proton transport; C:integral component of membrane; P:oxidation-reduction process	EC:1.6.1.2; EC:1.6.1.1	IPR007698 (SMART); IPR007886 (SMART); IPR029035 (G3DSA:3.40.50.GENE3D); IPR012136 (PFAM); G3DSA:3.40.50.1770 (GENE3D); IPR007886 (PFAM); IPR007698 (PFAM); IPR026255 (TIGRFAM); G3DSA:3.40.50.1770 (GENE3D); IPR024605 (PFAM); PTHR10160:SF19 (PANTHER); PTHR10160 (PANTHER); IPR008143 (PROSITE_PATTERNS); CYTOPLASMIC_DOMAIN (PHOBIUS); TRANSMEMBRANE (PHOBIUS); TRANSMEMBRANE (PHOBIUS); NON_CYTOPLASMIC_DOM…
Smp_138640.1:pep	nad-dependent protein deacetylase sirtuin- partial	618	25	0	0.6696	86	P:cellular glucose homeostasis; P:DNA synthesis involved in DNA repair; C:nuclear inner membrane; P:single strand break repair; P:positive regulation of macrophage apoptotic process; P:positive regulation of cysteine-type endopeptidase activity involved in apoptotic process; P:negative regulation of fat cell differentiation; P:establishment of chromatin silencing; P:negative regulation of androge…	EC:3.5.1.98	Coil (COILS); Coil (COILS); IPR026591 (G3DSA:3.30.1600.GENE3D); IPR029035 (G3DSA:3.40.50.GENE3D); IPR003000 (PFAM); IPR003000 (PANTHER); PTHR11085:SF15 (PANTHER); CYTOPLASMIC_DOMAIN (PHOBIUS); NON_CYTOPLASMIC_DOMAIN (PHOBIUS); TRANSMEMBRANE (PHOBIUS); IPR026590 (PROSITE_PROFILES); IPR029035 (SUPERFAMILY)
Smp_106080.1:pep	nadh dehydrogenase	325	25	0	0.7336	3	P:cellular metabolic process; F:coenzyme binding; F:catalytic activity	-	IPR016040 (G3DSA:3.40.50.GENE3D); PF13460 (PFAM); PTHR12126 (PANTHER); PTHR12126:SF1 (PANTHER); SSF51735 (SUPERFAMILY)
Smp_106080.2:pep	nadh dehydrogenase	244	25	0	0.7768	3	P:cellular metabolic process; F:coenzyme binding; F:catalytic activity	-	PF13460 (PFAM); IPR016040 (G3DSA:3.40.50.GENE3D); PTHR12126:SF1 (PANTHER); PTHR12126 (PANTHER); SSF51735 (SUPERFAMILY)
Smp_031710.1:pep	nadh dehydrogenase	418	25	0	0.5836	4	F:phosphotransferase activity, alcohol group as acceptor; P:nucleobase-containing compound metabolic process; F:ATP binding; F:nucleoside kinase activity	-	IPR002624 (PFAM); IPR027417 (G3DSA:3.40.50.GENE3D); PTHR10513:SF15 (PANTHER); IPR002624 (PANTHER); IPR027417 (SUPERFAMILY)
Smp_010710.1:pep	nadh dehydrogenase	413	25	0	0.9304	9	F:NAD binding; F:NADH dehydrogenase (ubiquinone) activity; F:FMN binding; C:mitochondrial respiratory chain complex I; F:4 iron, 4 sulfur cluster binding; P:oxidation-reduction process	EC:1.6.5.3	IPR019575 (SMART); IPR019575 (PFAM); IPR019554 (PFAM); IPR011537 (TIGRFAM); IPR011538 (PFAM); PTHR11780 (PANTHER); IPR001949 (PROSITE_PATTERNS); IPR001949 (PROSITE_PATTERNS); SSF142019 (SUPERFAMILY); SSF140490 (SUPERFAMILY); SSF142984 (SUPERFAMILY)
Smp_069770.1:pep	nadh dehydrogenase	248	25	0	0.8444	4	F:2 iron, 2 sulfur cluster binding; F:metal ion binding; F:oxidoreductase activity; P:oxidation-reduction process	-	IPR012336 (G3DSA:3.40.30.GENE3D); PF01257 (PFAM); IPR002023 (TIGRFAM); IPR002023 (PIRSF); PTHR10371:SF3 (PANTHER); PTHR10371 (PANTHER); IPR002023 (PROSITE_PATTERNS); IPR012336 (SUPERFAMILY)
Smp_127340.1:pep	nadh dehydrogenase fe-s protein 2	664	25	0	0.8668	10	F:quinone binding; F:NAD binding; F:NADH dehydrogenase (ubiquinone) activity; C:mitochondrial respiratory chain complex I; P:neuron projection morphogenesis; P:lateral inhibition; P:mitochondrial electron transport, NADH to ubiquinone	EC:1.6.5.3	Coil (COILS); PF12352 (PFAM); IPR029014 (G3DSA:1.10.645.GENE3D); IPR022885 (TIGRFAM); IPR001135 (PFAM); PTHR11993 (PANTHER); PTHR11993:SF10 (PANTHER); IPR014029 (PROSITE_PATTERNS); CYTOPLASMIC_DOMAIN (PHOBIUS); NON_CYTOPLASMIC_DOMAIN (PHOBIUS); TRANSMEMBRANE (PHOBIUS); IPR022885 (HAMAP); SignalP-TM (SIGNALP_GRAM_POSITIVE); IPR029014 (SUPERFAMILY); TMhelix (TMHMM)
Smp_038870.2:pep	nadh-ubiquinone oxidoreductase 75 kda mitochondrial	556	25	0	0.7876	13	F:iron-sulfur cluster binding; F:NADH dehydrogenase (ubiquinone) activity; C:mitochondrial respiratory chain complex I; P:apoptotic process; P:reactive oxygen species metabolic process; F:electron carrier activity; P:ATP synthesis coupled electron transport; P:regulation of mitochondrial membrane potential; C:mitochondrial intermembrane space	EC:1.6.5.3	IPR015405 (PFAM); IPR006656 (PFAM); G3DSA:3.40.50.740 (GENE3D); PTHR11615:SF115 (PANTHER); PTHR11615 (PANTHER); IPR000283 (PROSITE_PATTERNS); IPR006963 (PROSITE_PROFILES); SSF53706 (SUPERFAMILY); SSF54862 (SUPERFAMILY)
Smp_038870.1:pep	nadh-ubiquinone oxidoreductase 75 kda mitochondrial-like	686	25	0	0.8112	9	P:ATP synthesis coupled electron transport; C:membrane; F:electron carrier activity; F:iron-sulfur cluster binding; F:NADH dehydrogenase (ubiquinone) activity	EC:1.6.5.3	IPR019574 (SMART); G3DSA:3.40.50.740 (GENE3D); IPR010228 (TIGRFAM); PF13510 (PFAM); IPR019574 (PFAM); IPR006656 (PFAM); IPR015405 (PFAM); PTHR11615 (PANTHER); PTHR11615:SF115 (PANTHER); IPR000283 (PROSITE_PATTERNS); IPR000283 (PROSITE_PATTERNS); IPR000283 (PROSITE_PATTERNS); IPR001041 (PROSITE_PROFILES); IPR006963 (PROSITE_PROFILES); SSF54862 (SUPERFAMILY); SSF53706 (SUPERFAMILY); IPR001041 (SUPE…
Smp_134440.1:pep	nadp-dependent malic enzyme	430	25	0	0.6512	21	C:cytosol; F:NAD binding; P:oxidation-reduction process; P:response to hormone; F:ADP binding; C:mitochondrion; F:manganese ion binding; P:response to carbohydrate; P:carbohydrate metabolic process; P:NADP biosynthetic process; F:electron carrier activity; P:malate metabolic process; F:malate dehydrogenase (decarboxylating) (NADP+) activity; P:protein tetramerization; F:NADP binding; P:cellular l…	EC:1.1.1.38; EC:1.1.1.39; EC:1.1.1.40	IPR001891 (PRINTS); IPR012302 (SMART); IPR012301 (PFAM); IPR012301 (G3DSA:3.40.50.GENE3D); IPR012302 (PFAM); IPR016040 (G3DSA:3.40.50.GENE3D); PTHR23406 (PANTHER); NON_CYTOPLASMIC_DOMAIN (PHOBIUS); CYTOPLASMIC_DOMAIN (PHOBIUS); TRANSMEMBRANE (PHOBIUS); SSF53223 (SUPERFAMILY); SSF51735 (SUPERFAMILY); TMhelix (TMHMM)
Smp_134440.2:pep	nadp-dependent malic enzyme	507	25	0	0.6552	21	C:cytosol; F:NAD binding; P:oxidation-reduction process; P:response to hormone; F:ADP binding; C:mitochondrion; F:manganese ion binding; P:response to carbohydrate; P:carbohydrate metabolic process; P:NADP biosynthetic process; F:electron carrier activity; P:malate metabolic process; F:malate dehydrogenase (decarboxylating) (NADP+) activity; P:protein tetramerization; F:NADP binding; P:cellular l…	EC:1.1.1.38; EC:1.1.1.39; EC:1.1.1.40	IPR001891 (PRINTS); IPR012302 (SMART); IPR012301 (PFAM); IPR016040 (G3DSA:3.40.50.GENE3D); IPR012301 (G3DSA:3.40.50.GENE3D); IPR012302 (PFAM); PTHR23406 (PANTHER); SSF53223 (SUPERFAMILY); SSF51735 (SUPERFAMILY); TMhelix (TMHMM)
Smp_166580.1:pep	nadph:adrenodoxin mitochondrial	535	25	0	0.6496	3	C:mitochondrial matrix; F:oxidoreductase activity; P:oxidation-reduction process	-	PR00419 (PRINTS); IPR021163 (PIRSF); IPR016040 (G3DSA:3.40.50.GENE3D); G3DSA:3.50.50.60 (GENE3D); PTHR11938 (PANTHER); SSF51971 (SUPERFAMILY)
Smp_054820.1:pep	n-alpha-acetyltransferase auxiliary subunit	942	25	0	0.4984	8	C:cytoplasm; P:positive regulation of cell proliferation; P:regulation of TOR signaling; P:smooth muscle cell proliferation; F:transferase activity; P:negative regulation of apoptotic process; P:somitogenesis; P:blood vessel morphogenesis	-	IPR007244 (PFAM); PTHR21373 (PANTHER); TRANSMEMBRANE (PHOBIUS); CYTOPLASMIC_DOMAIN (PHOBIUS); NON_CYTOPLASMIC_DOMAIN (PHOBIUS); NON_CYTOPLASMIC_DOMAIN (PHOBIUS); TRANSMEMBRANE (PHOBIUS); TRANSMEMBRANE (PHOBIUS); CYTOPLASMIC_DOMAIN (PHOBIUS)
Smp_156960.2:pep	nardilysin	805	25	0	0.592	3	F:metal ion binding; F:metalloendopeptidase activity; P:proteolysis	EC:3.4.24	IPR011237 (G3DSA:3.30.830.GENE3D); IPR011237 (G3DSA:3.30.830.GENE3D); IPR011765 (PFAM); PTHR11851:SF85 (PANTHER); PTHR11851 (PANTHER); IPR011249 (SUPERFAMILY); IPR011249 (SUPERFAMILY); IPR011249 (SUPERFAMILY)
Smp_156960.1:pep	nardilysin (m16 family)	607	25	0	0.5352	3	F:metal ion binding; F:metalloendopeptidase activity; P:proteolysis	EC:3.4.24	IPR011237 (G3DSA:3.30.830.GENE3D); IPR011237 (G3DSA:3.30.830.GENE3D); PTHR11851:SF85 (PANTHER); PTHR11851 (PANTHER); IPR011249 (SUPERFAMILY); IPR011249 (SUPERFAMILY)
Smp_128280.2:pep	nck-interacting protein with sh3 domain	676	25	0	0.5684	1	F:protein binding	-	IPR001452 (SMART); G3DSA:2.30.30.40 (GENE3D); IPR018556 (PFAM); IPR001452 (PFAM); PTHR13357 (PANTHER); TRANSMEMBRANE (PHOBIUS); CYTOPLASMIC_DOMAIN (PHOBIUS); NON_CYTOPLASMIC_DOMAIN (PHOBIUS); IPR001452 (PROSITE_PROFILES); IPR001452 (SUPERFAMILY)
Smp_132700.1:pep	nephrin	1692	25	0	0.5248	2	C:membrane; F:protein binding	-	Coil (COILS); IPR003961 (SMART); IPR003598 (SMART); IPR003599 (SMART); IPR013098 (PFAM); IPR013151 (PFAM); IPR013783 (G3DSA:2.60.40.GENE3D); IPR013783 (G3DSA:2.60.40.GENE3D); IPR003961 (PFAM); IPR013783 (G3DSA:2.60.40.GENE3D); IPR013783 (G3DSA:2.60.40.GENE3D); PF13927 (PFAM); IPR013783 (G3DSA:2.60.40.GENE3D); PTHR11640 (PANTHER); PTHR11640:SF53 (PANTHER); NON_CYTOPLASMIC_DOMAIN (PHOBIUS); TRANSME…
Smp_199430.1:pep	nephrocystin-4 isoform x3	596	25	0	0.4748	3	C:nonmotile primary cilium; C:cytoskeleton; P:negative regulation of canonical Wnt signaling pathway	-	PTHR31043 (PANTHER); IPR029775 (PTHR31043:PANTHER)
Smp_143610.1:pep	nesprin 1	6545	8	0	0.6388	1	F:actin binding	-	Coil (COILS); Coil (COILS); Coil (COILS); Coil (COILS); Coil (COILS); Coil (COILS); Coil (COILS); Coil (COILS); Coil (COILS); Coil (COILS); Coil (COILS); Coil (COILS); Coil (COILS); Coil (COILS); Coil (COILS); Coil (COILS); Coil (COILS); Coil (COILS); Coil (COILS); Coil (COILS); Coil (COILS); Coil (COILS); Coil (COILS); Coil (COILS); Coil (COILS); Coil (COILS); Coil (COILS); SSF46966 (SUPERFAMILY…
Smp_143620.1:pep	nesprin 1	1510	25	0	0.6352	25	C:dendritic spine; F:receptor binding; P:nuclear matrix anchoring at nuclear membrane; C:nuclear outer membrane; P:establishment of nucleus localization; C:integral component of membrane; C:Golgi apparatus; C:nucleolus; C:postsynaptic membrane; P:Golgi organization; F:actin binding; C:spindle; F:lamin binding; P:positive regulation of receptor-mediated endocytosis; C:midbody; P:cell death; P:musc…	-	Coil (COILS); Coil (COILS); Coil (COILS); Coil (COILS); Coil (COILS); IPR001715 (SMART); IPR001715 (G3DSA:1.10.418.GENE3D); IPR001715 (G3DSA:1.10.418.GENE3D); IPR001715 (PFAM); PTHR11915:SF1 (PANTHER); PTHR11915 (PANTHER); PTHR11915:SF1 (PANTHER); PTHR11915 (PANTHER); PTHR11915:SF1 (PANTHER); IPR001589 (PROSITE_PATTERNS); IPR001715 (PROSITE_PROFILES); IPR001715 (PROSITE_PROFILES); SSF46966 (SUPER…
Smp_165740.1:pep	netrin receptor dcc	1369	25	0	0.4724	22	C:membrane raft; P:neuron migration; P:response to amphetamine; P:negative regulation of collateral sprouting; P:positive regulation of ERK1 and ERK2 cascade; C:growth cone membrane; F:cytokine receptor activity; C:integral component of membrane; P:negative regulation of dendrite development; P:anterior/posterior axon guidance; C:cytosol; P:cytokine-mediated signaling pathway; P:dorsal/ventral ax…	-	Coil (COILS); IPR003961 (SMART); IPR013783 (G3DSA:2.60.40.GENE3D); IPR013106 (PFAM); IPR013783 (G3DSA:2.60.40.GENE3D); IPR003961 (PFAM); IPR013098 (PFAM); IPR013783 (G3DSA:2.60.40.GENE3D); IPR013783 (G3DSA:2.60.40.GENE3D); IPR013783 (G3DSA:2.60.40.GENE3D); IPR013783 (G3DSA:2.60.40.GENE3D); PTHR10489:SF513 (PANTHER); PTHR10489 (PANTHER); PTHR10489 (PANTHER); SIGNAL_PEPTIDE_H_REGION (PHOBIUS); CYTO…
Smp_142650.1:pep	neurabin-1-like isoform x1	698	25	0	0.7092	1	F:protein binding	-	IPR001478 (G3DSA:2.30.42.GENE3D); PTHR16154 (PANTHER); PTHR16154:SF23 (PANTHER); IPR001478 (PROSITE_PROFILES); IPR001478 (SUPERFAMILY)
Smp_142650.2:pep	neurabin-1-like isoform x2	1214	25	0	0.6944	1	F:protein binding	-	Coil (COILS); IPR001478 (SMART); IPR001478 (G3DSA:2.30.42.GENE3D); PTHR16154:SF23 (PANTHER); PTHR16154 (PANTHER); IPR001478 (PROSITE_PROFILES); IPR001478 (SUPERFAMILY)
Smp_142650.3:pep	neurabin-1-like isoform x2	956	25	0	0.7064	1	F:protein binding	-	Coil (COILS); IPR001478 (G3DSA:2.30.42.GENE3D); PTHR16154:SF23 (PANTHER); PTHR16154 (PANTHER); IPR001478 (PROSITE_PROFILES); IPR001478 (SUPERFAMILY)
Smp_141310.1:pep	neurexin 1 alpha	1396	25	0	0.5144	4	P:positive regulation of synapse maturation; P:neurotransmitter secretion; P:positive regulation of synapse assembly; F:protein binding	-	IPR001791 (SMART); IPR013320 (G3DSA:2.60.120.GENE3D); IPR013320 (G3DSA:2.60.120.GENE3D); IPR001791 (PFAM); IPR013320 (G3DSA:2.60.120.GENE3D); IPR000152 (PROSITE_PATTERNS); NON_CYTOPLASMIC_DOMAIN (PHOBIUS); CYTOPLASMIC_DOMAIN (PHOBIUS); TRANSMEMBRANE (PHOBIUS); IPR000742 (PROSITE_PROFILES); TMhelix (TMHMM)
Smp_038730.7:pep	neuroblast differentiation-associated protein ahnak isoform x1	1285	25	0	0.5892	1	F:nucleic acid binding	-	PTHR23348 (PANTHER)
Smp_038730.5:pep	neuroblast differentiation-associated protein partial	1463	25	0	0.5784	3	C:nucleus; F:protein binding; P:nervous system development	-	PTHR23348 (PANTHER)
Smp_125400.1:pep	neurogenic differentiation factor 1	263	25	0	0.7524	9	P:olfactory placode development; P:regulation of transcription, DNA-templated; P:posterior lateral line neuromast hair cell differentiation; P:positive regulation of neurogenesis; F:DNA binding; F:protein dimerization activity; P:neural plate morphogenesis; C:cytoplasm; C:nucleus	-	IPR011598 (SMART); IPR011598 (PFAM); IPR011598 (G3DSA:4.10.280.GENE3D); PTHR19290 (PANTHER); PTHR19290:SF42 (PANTHER); IPR011598 (PROSITE_PROFILES); IPR011598 (SUPERFAMILY)
Smp_130280.1:pep	neurogenic locus notch protein	2504	25	0	0.5876	4	F:carbohydrate binding; C:integral component of membrane; F:calcium ion binding; F:protein binding	-	IPR001791 (SMART); IPR001680 (SMART); IPR000742 (SMART); IPR001680 (PFAM); G3DSA:2.10.25.10 (GENE3D); IPR001791 (PFAM); IPR001791 (PFAM); IPR013320 (G3DSA:2.60.120.GENE3D); G3DSA:2.10.25.10 (GENE3D); IPR013320 (G3DSA:2.60.120.GENE3D); IPR015943 (G3DSA:2.130.10.GENE3D); G3DSA:2.10.25.10 (GENE3D); G3DSA:2.10.25.10 (GENE3D); IPR000742 (PFAM); IPR013320 (G3DSA:2.60.120.GENE3D); PTHR24044 (PANTHER); I…
Smp_142690.1:pep	neuronal acetylcholine receptor subunit alpha 4	753	25	0	0.8176	8	F:acetylcholine-activated cation-selective channel activity; C:postsynaptic membrane; F:nucleic acid binding; C:cell junction; P:ion transport; C:integral component of membrane; F:nucleotide binding	-	IPR002394 (PRINTS); IPR006201 (PRINTS); IPR000504 (SMART); IPR027361 (G3DSA:1.20.120.GENE3D); IPR012677 (G3DSA:3.30.70.GENE3D); IPR012677 (G3DSA:3.30.70.GENE3D); IPR006202 (G3DSA:2.70.170.GENE3D); IPR006202 (PFAM); IPR006029 (PFAM); IPR006201 (PANTHER); PTHR18945:SF490 (PANTHER); IPR006201 (PANTHER); IPR018000 (PROSITE_PATTERNS); TRANSMEMBRANE (PHOBIUS); NON_CYTOPLASMIC_DOMAIN (PHOBIUS); TRANSMEM…
Smp_176310.1:pep	neuronal acetylcholine receptor subunit alpha-2	804	25	0	0.7056	6	F:acetylcholine-activated cation-selective channel activity; C:postsynaptic membrane; C:cell junction; P:ion transport; C:integral component of membrane	-	IPR002394 (PRINTS); IPR006201 (PRINTS); IPR027361 (G3DSA:1.20.120.GENE3D); IPR006202 (PFAM); IPR006029 (PFAM); IPR006202 (G3DSA:2.70.170.GENE3D); IPR006201 (PANTHER); PTHR18945:SF490 (PANTHER); IPR018000 (PROSITE_PATTERNS); CYTOPLASMIC_DOMAIN (PHOBIUS); CYTOPLASMIC_DOMAIN (PHOBIUS); TRANSMEMBRANE (PHOBIUS); TRANSMEMBRANE (PHOBIUS); NON_CYTOPLASMIC_DOMAIN (PHOBIUS); TRANSMEMBRANE (PHOBIUS); TRANSM…
Smp_144360.1:pep	neuronal membrane glycoprotein m6-a isoform x1	326	25	0	0.6104	1	C:integral component of membrane	-	IPR001614 (PFAM); IPR001614 (PANTHER); PTHR11683:SF12 (PANTHER); NON_CYTOPLASMIC_DOMAIN (PHOBIUS); TRANSMEMBRANE (PHOBIUS); CYTOPLASMIC_DOMAIN (PHOBIUS); CYTOPLASMIC_DOMAIN (PHOBIUS); TRANSMEMBRANE (PHOBIUS); TRANSMEMBRANE (PHOBIUS); TRANSMEMBRANE (PHOBIUS); CYTOPLASMIC_DOMAIN (PHOBIUS); NON_CYTOPLASMIC_DOMAIN (PHOBIUS); TMhelix (TMHMM); TMhelix (TMHMM); TMhelix (TMHMM); TMhelix (TMHMM)
Smp_126880.1:pep	neuropilin- partial	3190	17	0	0.5888	1	P:cell adhesion	-	IPR000421 (PROSITE_PROFILES); IPR008979 (SUPERFAMILY)
Smp_147460.1:pep	neutral ceramidase	607	25	0	0.6988	6	C:Golgi membrane; C:endoplasmic reticulum membrane; C:apical plasma membrane; P:ceramide metabolic process; F:ceramidase activity	EC:3.5.1.23	IPR006823 (PFAM); IPR006823 (PANTHER); PTHR12670:SF1 (PANTHER); TMhelix (TMHMM)
Smp_143730.1:pep	nodal modulator 1	1393	25	0	0.5412	2	F:carboxypeptidase activity; F:carbohydrate binding	-	IPR014766 (G3DSA:2.60.40.GENE3D); IPR013783 (G3DSA:2.60.40.GENE3D); PTHR23303:SF14 (PANTHER); PTHR23303 (PANTHER); CYTOPLASMIC_DOMAIN (PHOBIUS); TRANSMEMBRANE (PHOBIUS); NON_CYTOPLASMIC_DOMAIN (PHOBIUS); IPR008969 (SUPERFAMILY); IPR008969 (SUPERFAMILY); IPR008969 (SUPERFAMILY); IPR008970 (SUPERFAMILY); TMhelix (TMHMM)
Smp_155750.1:pep	non-lysosomal glucosylceramidase	900	25	0	0.608	5	P:glucosylceramide catabolic process; C:plasma membrane; F:glucosylceramidase activity; C:integral component of membrane	EC:3.2.1.45	IPR024462 (PFAM); IPR006775 (PFAM); PTHR12654:SF0 (PANTHER); PTHR12654 (PANTHER); PTHR12654:SF0 (PANTHER); IPR008928 (SUPERFAMILY)
Smp_124220.1:pep	n-terminal xaa-pro-lys n-methyltransferase 1	2079	25	0	0.6456	4	F:transferase activity, transferring glycosyl groups; C:membrane; F:methyltransferase activity; P:N-terminal protein amino acid methylation	-	IPR029063 (G3DSA:3.40.50.GENE3D); IPR008576 (PFAM); IPR008576 (PANTHER); PTHR12753:SF0 (PANTHER); SSF101908 (SUPERFAMILY); IPR029063 (SUPERFAMILY); SSF69322 (SUPERFAMILY)
Smp_052790.1:pep	nuclear export mediator factor nemf homolog	1009	25	0	0.6076	1	P:protein export from nucleus	-	Coil (COILS); Coil (COILS); Coil (COILS); IPR021846 (PFAM); G3DSA:2.30.310.10 (GENE3D); IPR008532 (PFAM); PF05833 (PFAM); PTHR15239 (PANTHER); PTHR15239:SF1 (PANTHER)
Smp_163040.1:pep	nuclear pore complex protein nup205	2487	25	0	0.4876	5	F:structural constituent of nuclear pore; C:nuclear pore; C:nuclear membrane; P:nuclear pore complex assembly; C:nuclear periphery	-	IPR021827 (PFAM); PTHR31344 (PANTHER); PTHR31344 (PANTHER); PTHR31344 (PANTHER); PTHR31344:SF0 (PANTHER); PTHR31344:SF0 (PANTHER); PTHR31344:SF0 (PANTHER); PTHR31344 (PANTHER); TRANSMEMBRANE (PHOBIUS); NON_CYTOPLASMIC_DOMAIN (PHOBIUS); CYTOPLASMIC_DOMAIN (PHOBIUS)
Smp_139200.1:pep	nuclear receptor subfamily 4 group a member 3	1550	25	0	0.798	9	P:steroid hormone mediated signaling pathway; F:zinc ion binding; P:regulation of transcription, DNA-templated; F:sequence-specific DNA binding; F:sequence-specific DNA binding transcription factor activity; F:steroid hormone receptor activity; C:nucleus	-	IPR001723 (PRINTS); IPR001628 (PRINTS); IPR001628 (SMART); IPR000536 (G3DSA:1.10.565.GENE3D); IPR001628 (PFAM); IPR013088 (G3DSA:3.30.50.GENE3D); PTHR24085:SF4 (PANTHER); PTHR24085 (PANTHER); IPR001628 (PROSITE_PATTERNS); IPR001628 (PROSITE_PROFILES); IPR000536 (SUPERFAMILY); SSF57716 (SUPERFAMILY)
Smp_176340.1:pep	nuclear transcription factor gamma	542	25	0	0.7668	7	F:sequence-specific DNA binding transcription factor activity; F:sequence-specific DNA binding; P:retina development in camera-type eye; F:protein heterodimerization activity; C:CCAAT-binding factor complex; P:regulation of transcription, DNA-templated	-	IPR003958 (PFAM); IPR009072 (G3DSA:1.10.20.GENE3D); IPR027170 (PTHR10252:PANTHER); PTHR10252 (PANTHER); IPR009072 (SUPERFAMILY)
Smp_087810.1:pep	nucleolar gtp-binding protein 2	621	25	0	0.6912	5	C:nucleolus; P:obsolete GTP catabolic process; P:ribosome biogenesis; F:GTPase activity; F:GTP binding	-	IPR006073 (PRINTS); IPR006073 (PFAM); IPR023179 (G3DSA:1.10.1580.GENE3D); IPR012971 (PFAM); IPR027417 (G3DSA:3.40.50.GENE3D); IPR024929 (PTHR11089:PANTHER); PTHR11089 (PANTHER); PTHR11089 (PANTHER); IPR030378 (PROSITE_PROFILES); IPR027417 (SUPERFAMILY)
Smp_035360.1:pep	nucleolar protein 14	548	14	0	0.6021	1	C:small-subunit processome	-	Coil (COILS); IPR007276 (PFAM); PTHR23183:SF0 (PANTHER); IPR007276 (PANTHER)
Smp_149070.1:pep	nucleolar protein 6	812	25	0	0.5176	2	C:nucleolus; F:RNA binding	-	IPR005554 (PFAM); IPR005554 (PANTHER)
Smp_157800.1:pep	nucleolar rna helicase 2-like	710	25	0	0.6448	4	F:ATP-dependent helicase activity; F:RNA binding; F:ATP binding; C:nucleus	-	IPR001650 (SMART); IPR014001 (SMART); IPR027417 (G3DSA:3.40.50.GENE3D); IPR011545 (PFAM); IPR027417 (G3DSA:3.40.50.GENE3D); IPR001650 (PFAM); IPR012562 (PFAM); PTHR24031:SF136 (PANTHER); PTHR24031 (PANTHER); PTHR24031:SF136 (PANTHER); IPR014001 (PROSITE_PROFILES); IPR014014 (PROSITE_PROFILES); IPR001650 (PROSITE_PROFILES); SSF54928 (SUPERFAMILY); IPR027417 (SUPERFAMILY)
Smp_160850.1:pep	nucleoprotein tpr	2412	25	0	0.5476	53	P:prepulse inhibition; F:protein homodimerization activity; C:extrinsic component of membrane; F:extracellular-glutamate-gated ion channel activity; C:postsynaptic density; C:ionotropic glutamate receptor complex; C:nuclear periphery; P:seryl-tRNA aminoacylation; P:ion transport; P:positive regulation of mitotic cell cycle spindle assembly checkpoint; F:mRNA binding; C:kinetochore; P:negative reg…	EC:6.1.1.11	Coil (COILS); Coil (COILS); Coil (COILS); Coil (COILS); Coil (COILS); Coil (COILS); Coil (COILS); Coil (COILS); Coil (COILS); Coil (COILS); Coil (COILS); Coil (COILS); Coil (COILS); Coil (COILS); Coil (COILS); Coil (COILS); Coil (COILS); Coil (COILS); Coil (COILS); Coil (COILS); Coil (COILS); Coil (COILS); Coil (COILS); IPR012929 (PFAM); PTHR18898 (PANTHER)
Smp_021550.1:pep	nucleotide excision repair protein	695	25	0	0.5912	3	F:damaged DNA binding; P:nucleotide-excision repair; C:nucleus	-	IPR018326 (SMART); IPR018327 (SMART); IPR018327 (PFAM); IPR018326 (PFAM); IPR018328 (PFAM); IPR004583 (PANTHER); IPR004583 (PANTHER); PTHR12135:SF0 (PANTHER); PTHR12135:SF0 (PANTHER); TRANSMEMBRANE (PHOBIUS); CYTOPLASMIC_DOMAIN (PHOBIUS); NON_CYTOPLASMIC_DOMAIN (PHOBIUS); SSF54001 (SUPERFAMILY)
Smp_046930.1:pep	o glycosyltransferase	1063	25	0	0.8808	2	F:transferase activity, transferring glycosyl groups; F:protein binding	-	IPR019734 (SMART); IPR029489 (PFAM); PF13414 (PFAM); IPR001440 (PFAM); IPR011990 (G3DSA:1.25.40.GENE3D); PF13424 (PFAM); PTHR23083:SF369 (PANTHER); PTHR23083 (PANTHER); IPR013026 (PROSITE_PROFILES); IPR019734 (PROSITE_PROFILES); SSF48452 (SUPERFAMILY)
Smp_015720.1:pep	obg-like atpase 1	396	25	0	0.848	1	F:GTP binding	-	IPR006073 (PRINTS); IPR004396 (TIGRFAM); IPR013029 (PFAM); IPR027417 (G3DSA:3.40.50.GENE3D); IPR023192 (G3DSA:1.10.150.GENE3D); IPR004396 (PIRSF); IPR012675 (G3DSA:3.10.20.GENE3D); IPR006073 (PFAM); PTHR23305:SF11 (PANTHER); PTHR23305 (PANTHER); IPR004396 (HAMAP); IPR031167 (PROSITE_PROFILES); IPR027417 (SUPERFAMILY); IPR012676 (SUPERFAMILY)
Smp_149120.1:pep	origin recognition complex subunit 2	1858	25	0	0.6228	7	P:DNA replication; P:homophilic cell adhesion via plasma membrane adhesion molecules; C:plasma membrane; F:calcium ion binding; C:integral component of membrane; C:origin recognition complex; C:nucleus	-	IPR002126 (PRINTS); IPR002126 (SMART); IPR002126 (G3DSA:2.60.40.GENE3D); IPR002126 (G3DSA:2.60.40.GENE3D); IPR002126 (PFAM); IPR007220 (PFAM); PTHR14052:SF0 (PANTHER); IPR007220 (PANTHER); IPR020894 (PROSITE_PATTERNS); CYTOPLASMIC_DOMAIN (PHOBIUS); NON_CYTOPLASMIC_DOMAIN (PHOBIUS); TRANSMEMBRANE (PHOBIUS); IPR002126 (PROSITE_PROFILES); IPR015919 (SUPERFAMILY); TMhelix (TMHMM)
Smp_210370.1:pep	ormdl protein	721	25	0	0.5952	4	P:protein N-linked glycosylation via asparagine; C:oligosaccharyltransferase complex; F:dolichyl-diphosphooligosaccharide-protein glycotransferase activity; C:integral component of membrane	EC:2.4.1.119	IPR008814 (PFAM); PTHR12640 (PANTHER); IPR008814 (PTHR12640:PANTHER); CYTOPLASMIC_DOMAIN (PHOBIUS); SIGNAL_PEPTIDE_H_REGION (PHOBIUS); TRANSMEMBRANE (PHOBIUS); CYTOPLASMIC_DOMAIN (PHOBIUS); TRANSMEMBRANE (PHOBIUS); SIGNAL_PEPTIDE_C_REGION (PHOBIUS); SIGNAL_PEPTIDE_N_REGION (PHOBIUS); NON_CYTOPLASMIC_DOMAIN (PHOBIUS); SIGNAL_PEPTIDE (PHOBIUS); NON_CYTOPLASMIC_DOMAIN (PHOBIUS); TRANSMEMBRANE (PHOBI…
Smp_000660.1:pep	ornithine mitochondrial	430	25	0	0.8624	3	P:metabolic process; F:pyridoxal phosphate binding; F:transaminase activity	-	IPR010164 (TIGRFAM); IPR015422 (G3DSA:3.90.1150.GENE3D); IPR015421 (G3DSA:3.40.640.GENE3D); IPR005814 (PFAM); IPR010164 (PTHR11986:PANTHER); IPR005814 (PANTHER); IPR005814 (PROSITE_PATTERNS); IPR015424 (SUPERFAMILY)
Smp_056360.3:pep	p30 dbc protein	679	25	0	0.7668	7	P:apoptotic process; F:nucleic acid binding; F:ligand-dependent nuclear receptor transcription coactivator activity; F:calcium ion binding; P:cell division; P:regulation of transcription, DNA-templated	-	Coil (COILS); Coil (COILS); IPR003034 (SMART); IPR011992 (G3DSA:1.10.238.GENE3D); IPR003034 (PFAM); IPR003034 (G3DSA:1.10.720.GENE3D); IPR025954 (PFAM); IPR025224 (PANTHER); IPR003034 (PROSITE_PROFILES); SSF47473 (SUPERFAMILY); SSF68906 (SUPERFAMILY)
Smp_056360.5:pep	p30 dbc protein	867	25	0	0.7784	7	P:apoptotic process; F:nucleic acid binding; F:ligand-dependent nuclear receptor transcription coactivator activity; F:calcium ion binding; P:cell division; P:regulation of transcription, DNA-templated	-	Coil (COILS); Coil (COILS); IPR003034 (SMART); IPR003034 (G3DSA:1.10.720.GENE3D); IPR025954 (PFAM); IPR003034 (PFAM); IPR011992 (G3DSA:1.10.238.GENE3D); IPR025224 (PANTHER); IPR003034 (PROSITE_PROFILES); SSF47473 (SUPERFAMILY); SSF68906 (SUPERFAMILY); TMhelix (TMHMM)
Smp_056360.6:pep	p30 dbc protein	880	25	0	0.7828	7	P:apoptotic process; F:nucleic acid binding; F:ligand-dependent nuclear receptor transcription coactivator activity; F:calcium ion binding; P:cell division; P:regulation of transcription, DNA-templated	-	Coil (COILS); Coil (COILS); IPR003034 (SMART); IPR025954 (PFAM); IPR003034 (G3DSA:1.10.720.GENE3D); IPR003034 (PFAM); IPR011992 (G3DSA:1.10.238.GENE3D); IPR025224 (PANTHER); IPR003034 (PROSITE_PROFILES); SSF47473 (SUPERFAMILY); SSF68906 (SUPERFAMILY); TMhelix (TMHMM)
Smp_056360.8:pep	p30 dbc protein	892	25	0	0.7776	7	P:apoptotic process; F:nucleic acid binding; F:ligand-dependent nuclear receptor transcription coactivator activity; F:calcium ion binding; P:cell division; P:regulation of transcription, DNA-templated	-	Coil (COILS); Coil (COILS); IPR003034 (SMART); IPR003034 (PFAM); IPR011992 (G3DSA:1.10.238.GENE3D); IPR025954 (PFAM); IPR003034 (G3DSA:1.10.720.GENE3D); IPR025224 (PANTHER); IPR003034 (PROSITE_PROFILES); SSF68906 (SUPERFAMILY); SSF47473 (SUPERFAMILY); TMhelix (TMHMM)
Smp_056360.1:pep	p30 dbc protein	725	25	0	0.7896	5	P:apoptotic process; F:nucleic acid binding; F:calcium ion binding; P:cell division; P:regulation of transcription, DNA-templated	-	IPR003034 (SMART); IPR003034 (PFAM); IPR011992 (G3DSA:1.10.238.GENE3D); IPR025954 (PFAM); IPR003034 (G3DSA:1.10.720.GENE3D); IPR025224 (PANTHER); IPR003034 (PROSITE_PROFILES); SSF47473 (SUPERFAMILY); SSF68906 (SUPERFAMILY); TMhelix (TMHMM)
Smp_056360.2:pep	p30 dbc protein	772	25	0	0.7872	5	P:apoptotic process; F:nucleic acid binding; F:calcium ion binding; P:cell division; P:regulation of transcription, DNA-templated	-	IPR003034 (SMART); IPR025954 (PFAM); IPR003034 (G3DSA:1.10.720.GENE3D); IPR003034 (PFAM); IPR011992 (G3DSA:1.10.238.GENE3D); IPR025224 (PANTHER); IPR003034 (PROSITE_PROFILES); SSF47473 (SUPERFAMILY); SSF68906 (SUPERFAMILY); TMhelix (TMHMM)
Smp_056360.4:pep	p30 dbc protein	585	25	0	0.7612	5	P:apoptotic process; F:nucleic acid binding; F:calcium ion binding; P:cell division; P:regulation of transcription, DNA-templated	-	Coil (COILS); Coil (COILS); IPR003034 (SMART); IPR003034 (PFAM); IPR011992 (G3DSA:1.10.238.GENE3D); IPR003034 (G3DSA:1.10.720.GENE3D); IPR025224 (PANTHER); IPR003034 (PROSITE_PROFILES); SSF47473 (SUPERFAMILY); SSF68906 (SUPERFAMILY)
Smp_171160.1:pep	paired amphipathic helix protein sin3a	1396	25	0	0.5908	2	C:nucleus; P:regulation of transcription, DNA-templated	-	IPR013194 (SMART); IPR013194 (PFAM); IPR003822 (PFAM); IPR003822 (G3DSA:1.20.1160.GENE3D); PTHR12346:SF0 (PANTHER); PTHR12346 (PANTHER); IPR003822 (PROSITE_PROFILES); IPR003822 (PROSITE_PROFILES); IPR003822 (PROSITE_PROFILES); IPR003822 (SUPERFAMILY); IPR003822 (SUPERFAMILY)
Smp_160670.1:pep	paired box protein pax-6	1258	25	0	0.8996	7	F:sequence-specific DNA binding transcription factor activity; F:sequence-specific DNA binding; P:multicellular organismal development; C:nucleus; P:regulation of transcription, DNA-templated	-	Coil (COILS); IPR001523 (PRINTS); IPR001356 (SMART); IPR001523 (SMART); IPR009057 (G3DSA:1.10.10.GENE3D); IPR001356 (PFAM); IPR001523 (PFAM); IPR011991 (G3DSA:1.10.10.GENE3D); IPR011991 (G3DSA:1.10.10.GENE3D); PTHR24329 (PANTHER); PTHR24329:SF266 (PANTHER); IPR001523 (PROSITE_PATTERNS); IPR017970 (PROSITE_PATTERNS); IPR001523 (PROSITE_PROFILES); IPR001356 (PROSITE_PROFILES); IPR009057 (SUPERFAMIL…
Smp_170750.1:pep	paired box protein pax-6	1368	25	0	0.9116	7	F:sequence-specific DNA binding transcription factor activity; F:sequence-specific DNA binding; P:multicellular organismal development; C:nucleus; P:regulation of transcription, DNA-templated	-	Coil (COILS); IPR001523 (PRINTS); IPR001356 (SMART); IPR001523 (SMART); IPR001523 (PFAM); IPR011991 (G3DSA:1.10.10.GENE3D); IPR001356 (PFAM); IPR009057 (G3DSA:1.10.10.GENE3D); IPR011991 (G3DSA:1.10.10.GENE3D); PTHR24329:SF266 (PANTHER); PTHR24329 (PANTHER); IPR017970 (PROSITE_PATTERNS); IPR001523 (PROSITE_PATTERNS); IPR001523 (PROSITE_PROFILES); IPR001356 (PROSITE_PROFILES); IPR009057 (SUPERFAMIL…
Smp_094130.1:pep	palmitoyltransferase zdhhc3	798	25	0	0.6448	3	F:zinc ion binding; F:transferase activity; F:protein binding	-	IPR001594 (PFAM); IPR015943 (G3DSA:2.130.10.GENE3D); PTHR22883:SF36 (PANTHER); PTHR22883 (PANTHER); TRANSMEMBRANE (PHOBIUS); CYTOPLASMIC_DOMAIN (PHOBIUS); CYTOPLASMIC_DOMAIN (PHOBIUS); NON_CYTOPLASMIC_DOMAIN (PHOBIUS); TRANSMEMBRANE (PHOBIUS); CYTOPLASMIC_DOMAIN (PHOBIUS); NON_CYTOPLASMIC_DOMAIN (PHOBIUS); TRANSMEMBRANE (PHOBIUS); TRANSMEMBRANE (PHOBIUS); IPR001594 (PROSITE_PROFILES); IPR017986 (…
Smp_021920.1:pep	paramyosin	722	25	0	0.9484	3	C:myofibril; C:myosin filament; F:motor activity	-	Coil (COILS); Coil (COILS); Coil (COILS); Coil (COILS); Coil (COILS); Coil (COILS); Coil (COILS); Coil (COILS); IPR002928 (PFAM); G3DSA:1.20.5.1000 (GENE3D); PTHR13140 (PANTHER); PTHR13140:SF334 (PANTHER); SSF90257 (SUPERFAMILY); SSF90257 (SUPERFAMILY); SSF57997 (SUPERFAMILY)
Smp_021920.3:pep	paramyosin	768	25	0	0.9	4	C:myofibril; C:extracellular region; C:myosin filament; F:motor activity	-	Coil (COILS); Coil (COILS); Coil (COILS); Coil (COILS); Coil (COILS); Coil (COILS); Coil (COILS); Coil (COILS); IPR002928 (PFAM); G3DSA:1.20.5.1000 (GENE3D); PTHR13140 (PANTHER); PTHR13140:SF334 (PANTHER); SSF90257 (SUPERFAMILY); SSF57997 (SUPERFAMILY); SSF90257 (SUPERFAMILY)
Smp_035500.1:pep	parkin coregulated gene protein homolog	244	25	0	0.8324	5	C:sperm midpiece; P:spermatid development; C:cell body; C:mitochondrion; F:binding	-	IPR019399 (PFAM); IPR011989 (G3DSA:1.25.10.GENE3D); PTHR21207:SF2 (PANTHER); PTHR21207 (PANTHER); IPR016024 (SUPERFAMILY)
[truncated: 810 more rows]

## Sheet: without GO
SeqName	Description	Length	#Hits	e-Value	sim mean	#GO	GO Names list	Enzyme Codes list	InterPro IDs
Smp_005710.1:pep	egg protein cp391s-like	356	25	0	0.5388	0	-	-	SIGNAL_PEPTIDE_N_REGION (PHOBIUS); NON_CYTOPLASMIC_DOMAIN (PHOBIUS); SIGNAL_PEPTIDE_C_REGION (PHOBIUS); SIGNAL_PEPTIDE (PHOBIUS); TRANSMEMBRANE (PHOBIUS); SIGNAL_PEPTIDE_H_REGION (PHOBIUS); CYTOPLASMIC_DOMAIN (PHOBIUS)
Smp_005710.2:pep	egg protein cp391s-like	288	25	0	0.5396	0	-	-	SIGNAL_PEPTIDE (PHOBIUS); SIGNAL_PEPTIDE_N_REGION (PHOBIUS); SIGNAL_PEPTIDE_C_REGION (PHOBIUS); SIGNAL_PEPTIDE_H_REGION (PHOBIUS); NON_CYTOPLASMIC_DOMAIN (PHOBIUS)
[truncated: 248 more rows]

## Sheet: Novel proteins
SeqName	Description	Length	#Hits	e-Value	sim mean	#GO	GO Names list	Enzyme Codes list	InterPro IDs
[truncated: 44 more rows]

[truncated: 2 more sheets: Receptor, Secreted proteins]
