# Supplementary material for: Proteomic Analysis of the Schistosoma mansoni Miracidium
Source: PLoS One. 2016 Jan 22;11(1):e0147247. doi: 10.1371/journal.pone.0147247 (PMC4723143; doi:10.1371/journal.pone.0147247)
Supplement: S3 Table — (XLSX) [file pone.0147247.s005.xlsx]

## Sheet: BP
Level	GO ID	Term	Type	NodeScore	%Seq	#Seqs	Sequences
1	GO:0008150	biological_process	Biological Process	3732.09	100	1245	Smp_064640.1_pep, Smp_103140.1_pep, Smp_139710.1_pep, Smp_024860.1_pep, Smp_033670.2_pep, Smp_045860.2_pep, Smp_171820.2_pep, Smp_018250.1_pep, Smp_134300.1_pep, Smp_136960.1_pep, Smp_135670.1_pep, Smp_165400.3_pep, Smp_096760.1_pep, Smp_083200.1_pep, Smp_072380.1_pep, Smp_040970.1_pep, Smp_068350.1_pep, Smp_011570.2_pep, Smp_091240.1_pep, Smp_137540.1_pep, Smp_137430.1_pep, Smp_033400.1_pep, Smp…
2	GO:0009987	cellular process	Biological Process	3062.46	82.33	1025	Smp_064640.1_pep, Smp_103140.1_pep, Smp_139710.1_pep, Smp_024860.1_pep, Smp_033670.2_pep, Smp_045860.2_pep, Smp_171820.2_pep, Smp_134300.1_pep, Smp_136960.1_pep, Smp_135670.1_pep, Smp_096760.1_pep, Smp_083200.1_pep, Smp_072380.1_pep, Smp_040970.1_pep, Smp_068350.1_pep, Smp_011570.2_pep, Smp_091240.1_pep, Smp_137540.1_pep, Smp_137430.1_pep, Smp_033400.1_pep, Smp_001360.1_pep, Smp_022990.1_pep, Smp…
2	GO:0008152	metabolic process	Biological Process	2550.29	68.03	847	Smp_064640.1_pep, Smp_139710.1_pep, Smp_024860.1_pep, Smp_033670.2_pep, Smp_045860.2_pep, Smp_171820.2_pep, Smp_134300.1_pep, Smp_136960.1_pep, Smp_165400.3_pep, Smp_096760.1_pep, Smp_083200.1_pep, Smp_072380.1_pep, Smp_011570.2_pep, Smp_137540.1_pep, Smp_137430.1_pep, Smp_033400.1_pep, Smp_001360.1_pep, Smp_085150.1_pep, Smp_170750.1_pep, Smp_159230.1_pep, Smp_107700.1_pep, Smp_199010.1_pep, Smp…
3	GO:0044237	cellular metabolic process	Biological Process	1664.86	56.06	698	Smp_064640.1_pep, Smp_005140.1_pep, Smp_171670.1_pep, Smp_139710.1_pep, Smp_024860.1_pep, Smp_142710.1_pep, Smp_033670.2_pep, Smp_045860.2_pep, Smp_171820.2_pep, Smp_013210.1_pep, Smp_175410.1_pep, Smp_001020.1_pep, Smp_134300.1_pep, Smp_136960.1_pep, Smp_038960.1_pep, Smp_096760.1_pep, Smp_024110.1_pep, Smp_054360.1_pep, Smp_083200.1_pep, Smp_157020.1_pep, Smp_072380.1_pep, Smp_056360.4_pep, Smp…
2	GO:0044699	single-organism process	Biological Process	1594.59	67.15	836	Smp_103140.1_pep, Smp_139710.1_pep, Smp_033670.2_pep, Smp_045860.2_pep, Smp_171820.2_pep, Smp_018250.1_pep, Smp_134300.1_pep, Smp_136960.1_pep, Smp_135670.1_pep, Smp_096760.1_pep, Smp_083200.1_pep, Smp_040970.1_pep, Smp_068350.1_pep, Smp_091240.1_pep, Smp_137540.1_pep, Smp_033400.1_pep, Smp_001360.1_pep, Smp_085150.1_pep, Smp_022990.1_pep, Smp_142450.1_pep, Smp_170750.1_pep, Smp_159230.1_pep, Smp…
3	GO:0044763	single-organism cellular process	Biological Process	1456.01	57.83	720	Smp_096390.1_pep, Smp_005140.1_pep, Smp_103140.1_pep, Smp_139710.1_pep, Smp_159600.1_pep, Smp_146120.1_pep, Smp_020370.1_pep, Smp_033670.2_pep, Smp_045860.2_pep, Smp_171820.2_pep, Smp_126600.1_pep, Smp_001020.1_pep, Smp_175410.1_pep, Smp_134300.1_pep, Smp_136960.1_pep, Smp_038960.1_pep, Smp_135670.1_pep, Smp_096760.1_pep, Smp_024110.1_pep, Smp_054360.1_pep, Smp_083200.1_pep, Smp_157020.1_pep, Smp…
3	GO:0071704	organic substance metabolic process	Biological Process	906.91	59.12	736	Smp_064640.1_pep, Smp_005140.1_pep, Smp_171670.1_pep, Smp_139710.1_pep, Smp_159600.1_pep, Smp_024860.1_pep, Smp_033670.2_pep, Smp_045860.2_pep, Smp_171820.2_pep, Smp_175410.1_pep, Smp_001020.1_pep, Smp_134300.1_pep, Smp_136960.1_pep, Smp_038960.1_pep, Smp_096760.1_pep, Smp_024110.1_pep, Smp_054360.1_pep, Smp_083200.1_pep, Smp_157020.1_pep, Smp_072380.1_pep, Smp_056360.4_pep, Smp_068090.1_pep, Smp…
3	GO:0044238	primary metabolic process	Biological Process	860.69	57.75	719	Smp_064640.1_pep, Smp_005140.1_pep, Smp_171670.1_pep, Smp_139710.1_pep, Smp_024860.1_pep, Smp_033670.2_pep, Smp_171820.2_pep, Smp_045860.2_pep, Smp_175410.1_pep, Smp_001020.1_pep, Smp_134300.1_pep, Smp_136960.1_pep, Smp_038960.1_pep, Smp_096760.1_pep, Smp_024110.1_pep, Smp_054360.1_pep, Smp_083200.1_pep, Smp_157020.1_pep, Smp_072380.1_pep, Smp_056360.4_pep, Smp_068090.1_pep, Smp_001430.1_pep, Smp…
4	GO:0043170	macromolecule metabolic process	Biological Process	834.61	43.61	543	Smp_064640.1_pep, Smp_005140.1_pep, Smp_171670.1_pep, Smp_139710.1_pep, Smp_159600.1_pep, Smp_024860.1_pep, Smp_175410.1_pep, Smp_001020.1_pep, Smp_136960.1_pep, Smp_083200.1_pep, Smp_157020.1_pep, Smp_072380.1_pep, Smp_056360.4_pep, Smp_068090.1_pep, Smp_001430.1_pep, Smp_011570.2_pep, Smp_142300.1_pep, Smp_137430.1_pep, Smp_130790.2_pep, Smp_000030.1_pep, Smp_019280.1_pep, Smp_094140.1_pep, Smp…
5	GO:0044260	cellular macromolecule metabolic process	Biological Process	759.15	39.36	490	Smp_064640.1_pep, Smp_005140.1_pep, Smp_171670.1_pep, Smp_139710.1_pep, Smp_024860.1_pep, Smp_175410.1_pep, Smp_001020.1_pep, Smp_136960.1_pep, Smp_083200.1_pep, Smp_157020.1_pep, Smp_072380.1_pep, Smp_056360.4_pep, Smp_068090.1_pep, Smp_001430.1_pep, Smp_011570.2_pep, Smp_142300.1_pep, Smp_137430.1_pep, Smp_130790.2_pep, Smp_019280.1_pep, Smp_094140.1_pep, Smp_170750.1_pep, Smp_030690.1_pep, Smp…
5	GO:0010467	gene expression	Biological Process	706.74	21.61	269	Smp_064640.1_pep, Smp_005140.1_pep, Smp_062720.3_pep, Smp_058460.1_pep, Smp_138030.1_pep, Smp_139710.1_pep, Smp_162620.1_pep, Smp_003660.1_pep, Smp_024860.1_pep, Smp_175410.1_pep, Smp_073470.2_pep, Smp_072380.1_pep, Smp_056360.4_pep, Smp_068090.1_pep, Smp_001430.1_pep, Smp_011570.2_pep, Smp_142300.1_pep, Smp_137430.1_pep, Smp_130790.2_pep, Smp_135910.1_pep, Smp_015440.1_pep, Smp_170750.1_pep, Smp…
2	GO:0050896	response to stimulus	Biological Process	689.84	26.18	326	Smp_096390.1_pep, Smp_005140.1_pep, Smp_062720.3_pep, Smp_138030.1_pep, Smp_139710.1_pep, Smp_159600.1_pep, Smp_146120.1_pep, Smp_020370.1_pep, Smp_126600.1_pep, Smp_020760.1_pep, Smp_100370.1_pep, Smp_001020.1_pep, Smp_055670.1_pep, Smp_001000.1_pep, Smp_121920.1_pep, Smp_200240.1_pep, Smp_073470.2_pep, Smp_157020.1_pep, Smp_152680.1_pep, Smp_074510.1_pep, Smp_154270.1_pep, Smp_028070.2_pep, Smp…
6	GO:0044267	cellular protein metabolic process	Biological Process	658.32	25.38	316	Smp_064640.1_pep, Smp_005140.1_pep, Smp_058460.1_pep, Smp_171670.1_pep, Smp_138030.1_pep, Smp_139710.1_pep, Smp_004990.1_pep, Smp_133700.1_pep, Smp_032580.1_pep, Smp_054340.1_pep, Smp_175410.1_pep, Smp_136960.1_pep, Smp_158370.1_pep, Smp_034490.1_pep, Smp_083200.1_pep, Smp_157020.1_pep, Smp_072380.1_pep, Smp_001430.1_pep, Smp_011570.2_pep, Smp_152680.1_pep, Smp_080730.1_pep, Smp_130790.2_pep, Smp…
3	GO:0044767	single-organism developmental process	Biological Process	645.24	16.79	209	Smp_005140.1_pep, Smp_159600.1_pep, Smp_020370.1_pep, Smp_100370.1_pep, Smp_175410.1_pep, Smp_018250.1_pep, Smp_158370.1_pep, Smp_136960.1_pep, Smp_135670.1_pep, Smp_073470.2_pep, Smp_083200.1_pep, Smp_157020.1_pep, Smp_152680.1_pep, Smp_074510.1_pep, Smp_080730.1_pep, Smp_154270.1_pep, Smp_000030.1_pep, Smp_135910.1_pep, Smp_053700.1_pep, Smp_170750.1_pep, Smp_194030.1_pep, Smp_199010.1_pep, Smp…
5	GO:0006139	nucleobase-containing compound metabolic process	Biological Process	622.69	27.71	345	Smp_062720.3_pep, Smp_138030.1_pep, Smp_139710.1_pep, Smp_162620.1_pep, Smp_133700.1_pep, Smp_003660.1_pep, Smp_032500.1_pep, Smp_024860.1_pep, Smp_033670.2_pep, Smp_175410.1_pep, Smp_001020.1_pep, Smp_134300.1_pep, Smp_136960.1_pep, Smp_038960.1_pep, Smp_096760.1_pep, Smp_024110.1_pep, Smp_054360.1_pep, Smp_073470.2_pep, Smp_056360.4_pep, Smp_068090.1_pep, Smp_043670.2_pep, Smp_142300.1_pep, Smp…
4	GO:0006810	transport	Biological Process	602.4	20.32	253	Smp_005140.1_pep, Smp_194370.1_pep, Smp_146100.1_pep, Smp_003660.1_pep, Smp_033670.2_pep, Smp_176310.1_pep, Smp_055670.1_pep, Smp_136960.1_pep, Smp_121920.1_pep, Smp_040970.1_pep, Smp_091240.1_pep, Smp_042560.1_pep, Smp_136210.1_pep, Smp_028070.2_pep, Smp_128050.1_pep, Smp_053700.1_pep, Smp_022990.1_pep, Smp_015440.1_pep, Smp_000050.1_pep, Smp_142450.1_pep, Smp_141010.1_pep, Smp_088650.1_pep, Smp…
4	GO:0050794	regulation of cellular process	Biological Process	519.47	30.92	385	Smp_096390.1_pep, Smp_064640.1_pep, Smp_005140.1_pep, Smp_139710.1_pep, Smp_146120.1_pep, Smp_024860.1_pep, Smp_126600.1_pep, Smp_175410.1_pep, Smp_134300.1_pep, Smp_136960.1_pep, Smp_157020.1_pep, Smp_056360.4_pep, Smp_137540.1_pep, Smp_074510.1_pep, Smp_130790.2_pep, Smp_019280.1_pep, Smp_170750.1_pep, Smp_142450.1_pep, Smp_088650.1_pep, Smp_199010.1_pep, Smp_014170.1_pep, Smp_144180.1_pep, Smp…
5	GO:0019538	protein metabolic process	Biological Process	517.87	30.28	377	Smp_064640.1_pep, Smp_009650.1_pep, Smp_005140.1_pep, Smp_058460.1_pep, Smp_171670.1_pep, Smp_138030.1_pep, Smp_139710.1_pep, Smp_004990.1_pep, Smp_133700.1_pep, Smp_032580.1_pep, Smp_020760.1_pep, Smp_054340.1_pep, Smp_175410.1_pep, Smp_136960.1_pep, Smp_158370.1_pep, Smp_034490.1_pep, Smp_083200.1_pep, Smp_157020.1_pep, Smp_072380.1_pep, Smp_001430.1_pep, Smp_011570.2_pep, Smp_152680.1_pep, Smp…
3	GO:0009058	biosynthetic process	Biological Process	514.07	29.08	362	Smp_064640.1_pep, Smp_005140.1_pep, Smp_062720.3_pep, Smp_058460.1_pep, Smp_138030.1_pep, Smp_139710.1_pep, Smp_133700.1_pep, Smp_032500.1_pep, Smp_024860.1_pep, Smp_033670.2_pep, Smp_175410.1_pep, Smp_134300.1_pep, Smp_136960.1_pep, Smp_054360.1_pep, Smp_073470.2_pep, Smp_072380.1_pep, Smp_056360.4_pep, Smp_001430.1_pep, Smp_011570.2_pep, Smp_051550.1_pep, Smp_130790.2_pep, Smp_001360.1_pep, Smp…
2	GO:0032502	developmental process	Biological Process	500.07	16.79	209	Smp_005140.1_pep, Smp_159600.1_pep, Smp_020370.1_pep, Smp_100370.1_pep, Smp_175410.1_pep, Smp_018250.1_pep, Smp_158370.1_pep, Smp_136960.1_pep, Smp_135670.1_pep, Smp_073470.2_pep, Smp_083200.1_pep, Smp_157020.1_pep, Smp_152680.1_pep, Smp_074510.1_pep, Smp_080730.1_pep, Smp_154270.1_pep, Smp_000030.1_pep, Smp_135910.1_pep, Smp_053700.1_pep, Smp_170750.1_pep, Smp_194030.1_pep, Smp_199010.1_pep, Smp…
4	GO:0007154	cell communication	Biological Process	497.54	17.35	216	Smp_096390.1_pep, Smp_005140.1_pep, Smp_138030.1_pep, Smp_139710.1_pep, Smp_146120.1_pep, Smp_126600.1_pep, Smp_020760.1_pep, Smp_100370.1_pep, Smp_055670.1_pep, Smp_073470.2_pep, Smp_157020.1_pep, Smp_152680.1_pep, Smp_074510.1_pep, Smp_028070.2_pep, Smp_059340.1_pep, Smp_130790.2_pep, Smp_019280.1_pep, Smp_135910.1_pep, Smp_194070.1_pep, Smp_142450.1_pep, Smp_088650.1_pep, Smp_004910.1_pep, Smp…
3	GO:0048856	anatomical structure development	Biological Process	495.99	14.86	185	Smp_171680.1_pep, Smp_130900.1_pep, Smp_072330.1_pep, Smp_005140.1_pep, Smp_147050.1_pep, Smp_159600.1_pep, Smp_020370.1_pep, Smp_000030.3_pep, Smp_020340.1_pep, Smp_176340.1_pep, Smp_100370.1_pep, Smp_175410.1_pep, Smp_018250.1_pep, Smp_158370.1_pep, Smp_136970.1_pep, Smp_136960.1_pep, Smp_103560.1_pep, Smp_149330.1_pep, Smp_135670.1_pep, Smp_073470.2_pep, Smp_083200.1_pep, Smp_157020.1_pep, Smp…
5	GO:0006796	phosphate-containing compound metabolic process	Biological Process	492.59	18.15	226	Smp_005140.1_pep, Smp_133700.1_pep, Smp_032580.1_pep, Smp_142710.1_pep, Smp_033670.2_pep, Smp_045860.2_pep, Smp_171820.2_pep, Smp_013210.1_pep, Smp_134300.1_pep, Smp_038960.1_pep, Smp_096760.1_pep, Smp_024110.1_pep, Smp_138850.1_pep, Smp_157020.1_pep, Smp_043670.2_pep, Smp_152680.1_pep, Smp_051550.1_pep, Smp_080730.1_pep, Smp_154270.1_pep, Smp_033400.1_pep, Smp_001360.1_pep, Smp_030500.2_pep, Smp…
4	GO:0007275	multicellular organismal development	Biological Process	473.78	14.94	186	Smp_171680.1_pep, Smp_130900.1_pep, Smp_072330.1_pep, Smp_005140.1_pep, Smp_147050.1_pep, Smp_159600.1_pep, Smp_020300.1_pep, Smp_020370.1_pep, Smp_000030.3_pep, Smp_020340.1_pep, Smp_176340.1_pep, Smp_100370.1_pep, Smp_175410.1_pep, Smp_018250.1_pep, Smp_136960.1_pep, Smp_103560.1_pep, Smp_149330.1_pep, Smp_073470.2_pep, Smp_083200.1_pep, Smp_084540.1_pep, Smp_170310.1_pep, Smp_135640.1_pep, Smp…
3	GO:0050789	regulation of biological process	Biological Process	451.86	32.53	405	Smp_096390.1_pep, Smp_064640.1_pep, Smp_005140.1_pep, Smp_139710.1_pep, Smp_146120.1_pep, Smp_024860.1_pep, Smp_126600.1_pep, Smp_175410.1_pep, Smp_134300.1_pep, Smp_018250.1_pep, Smp_136960.1_pep, Smp_157020.1_pep, Smp_056360.4_pep, Smp_137540.1_pep, Smp_074510.1_pep, Smp_000030.1_pep, Smp_130790.2_pep, Smp_019280.1_pep, Smp_022990.1_pep, Smp_170750.1_pep, Smp_142450.1_pep, Smp_088650.1_pep, Smp…
5	GO:0007165	signal transduction	Biological Process	417.9	16.55	206	Smp_096390.1_pep, Smp_005140.1_pep, Smp_138030.1_pep, Smp_139710.1_pep, Smp_146120.1_pep, Smp_126600.1_pep, Smp_020760.1_pep, Smp_100370.1_pep, Smp_055670.1_pep, Smp_073470.2_pep, Smp_157020.1_pep, Smp_152680.1_pep, Smp_074510.1_pep, Smp_028070.2_pep, Smp_059340.1_pep, Smp_130790.2_pep, Smp_019280.1_pep, Smp_135910.1_pep, Smp_142450.1_pep, Smp_088650.1_pep, Smp_004910.1_pep, Smp_194030.1_pep, Smp…
4	GO:0034641	cellular nitrogen compound metabolic process	Biological Process	412.24	29.32	365	Smp_062720.3_pep, Smp_138030.1_pep, Smp_139710.1_pep, Smp_162620.1_pep, Smp_133700.1_pep, Smp_003660.1_pep, Smp_032500.1_pep, Smp_024860.1_pep, Smp_033670.2_pep, Smp_171820.2_pep, Smp_175410.1_pep, Smp_001020.1_pep, Smp_134300.1_pep, Smp_136960.1_pep, Smp_038960.1_pep, Smp_096760.1_pep, Smp_024110.1_pep, Smp_054360.1_pep, Smp_073470.2_pep, Smp_056360.4_pep, Smp_068090.1_pep, Smp_043670.2_pep, Smp…
3	GO:0044710	single-organism metabolic process	Biological Process	407.13	28.27	352	Smp_005140.1_pep, Smp_138030.1_pep, Smp_070860.1_pep, Smp_133700.1_pep, Smp_159600.1_pep, Smp_033670.2_pep, Smp_045860.2_pep, Smp_171820.2_pep, Smp_061870.1_pep, Smp_001020.1_pep, Smp_175410.1_pep, Smp_134300.1_pep, Smp_136960.1_pep, Smp_038960.1_pep, Smp_158110.2_pep, Smp_096760.1_pep, Smp_024110.1_pep, Smp_204770.1_pep, Smp_073470.2_pep, Smp_054360.1_pep, Smp_001430.1_pep, Smp_043670.2_pep, Smp…
4	GO:1901360	organic cyclic compound metabolic process	Biological Process	406.73	28.19	351	Smp_062720.3_pep, Smp_138030.1_pep, Smp_139710.1_pep, Smp_162620.1_pep, Smp_133700.1_pep, Smp_003660.1_pep, Smp_032500.1_pep, Smp_024860.1_pep, Smp_033670.2_pep, Smp_175410.1_pep, Smp_001020.1_pep, Smp_134300.1_pep, Smp_136960.1_pep, Smp_038960.1_pep, Smp_096760.1_pep, Smp_024110.1_pep, Smp_073470.2_pep, Smp_054360.1_pep, Smp_056360.4_pep, Smp_068090.1_pep, Smp_043670.2_pep, Smp_142300.1_pep, Smp…
4	GO:0046483	heterocycle metabolic process	Biological Process	405.21	28.11	350	Smp_062720.3_pep, Smp_138030.1_pep, Smp_139710.1_pep, Smp_162620.1_pep, Smp_133700.1_pep, Smp_003660.1_pep, Smp_032500.1_pep, Smp_024860.1_pep, Smp_033670.2_pep, Smp_175410.1_pep, Smp_001020.1_pep, Smp_134300.1_pep, Smp_136960.1_pep, Smp_038960.1_pep, Smp_096760.1_pep, Smp_024110.1_pep, Smp_054360.1_pep, Smp_073470.2_pep, Smp_056360.4_pep, Smp_068090.1_pep, Smp_043670.2_pep, Smp_142300.1_pep, Smp…
4	GO:0006725	cellular aromatic compound metabolic process	Biological Process	402.69	28.03	349	Smp_062720.3_pep, Smp_138030.1_pep, Smp_139710.1_pep, Smp_162620.1_pep, Smp_133700.1_pep, Smp_003660.1_pep, Smp_032500.1_pep, Smp_024860.1_pep, Smp_033670.2_pep, Smp_175410.1_pep, Smp_001020.1_pep, Smp_134300.1_pep, Smp_136960.1_pep, Smp_038960.1_pep, Smp_096760.1_pep, Smp_024110.1_pep, Smp_054360.1_pep, Smp_073470.2_pep, Smp_056360.4_pep, Smp_068090.1_pep, Smp_043670.2_pep, Smp_142300.1_pep, Smp…
3	GO:0051234	establishment of localization	Biological Process	390.84	20.88	260	Smp_005140.1_pep, Smp_194370.1_pep, Smp_146100.1_pep, Smp_003660.1_pep, Smp_033670.2_pep, Smp_176310.1_pep, Smp_055670.1_pep, Smp_136960.1_pep, Smp_121920.1_pep, Smp_040970.1_pep, Smp_091240.1_pep, Smp_042560.1_pep, Smp_136210.1_pep, Smp_028070.2_pep, Smp_128050.1_pep, Smp_053700.1_pep, Smp_022990.1_pep, Smp_015440.1_pep, Smp_000050.1_pep, Smp_142450.1_pep, Smp_141010.1_pep, Smp_088650.1_pep, Smp…
3	GO:0016043	cellular component organization	Biological Process	356.54	22.89	285	Smp_103140.1_pep, Smp_005140.1_pep, Smp_058460.1_pep, Smp_138030.1_pep, Smp_159600.1_pep, Smp_003660.1_pep, Smp_020370.1_pep, Smp_032500.1_pep, Smp_100370.1_pep, Smp_080920.2_pep, Smp_175410.1_pep, Smp_136960.1_pep, Smp_158370.1_pep, Smp_135670.1_pep, Smp_090120.2_pep, Smp_157020.1_pep, Smp_068350.1_pep, Smp_074510.1_pep, Smp_137430.1_pep, Smp_080730.1_pep, Smp_180600.1_pep, Smp_028070.2_pep, Smp…
3	GO:0044707	single-multicellular organism process	Biological Process	356.1	16.63	207	Smp_005140.1_pep, Smp_159600.1_pep, Smp_020370.1_pep, Smp_100370.1_pep, Smp_175410.1_pep, Smp_018250.1_pep, Smp_136960.1_pep, Smp_073470.2_pep, Smp_083200.1_pep, Smp_152680.1_pep, Smp_074510.1_pep, Smp_080730.1_pep, Smp_154270.1_pep, Smp_059340.1_pep, Smp_000030.1_pep, Smp_135910.1_pep, Smp_053700.1_pep, Smp_170750.1_pep, Smp_194030.1_pep, Smp_199010.1_pep, Smp_014170.1_pep, Smp_148690.1_pep, Smp…
7	GO:0016070	RNA metabolic process	Biological Process	347.08	15.82	197	Smp_062720.3_pep, Smp_138030.1_pep, Smp_139710.1_pep, Smp_162620.1_pep, Smp_003660.1_pep, Smp_024860.1_pep, Smp_175410.1_pep, Smp_073470.2_pep, Smp_056360.4_pep, Smp_068090.1_pep, Smp_142300.1_pep, Smp_137430.1_pep, Smp_135910.1_pep, Smp_015440.1_pep, Smp_170750.1_pep, Smp_148720.1_pep, Smp_199010.1_pep, Smp_144180.1_pep, Smp_130470.1_pep, Smp_121640.1_pep, Smp_161400.1_pep, Smp_068270.4_pep, Smp…
6	GO:0034645	cellular macromolecule biosynthetic process	Biological Process	325.37	22.01	274	Smp_064640.1_pep, Smp_005140.1_pep, Smp_062720.3_pep, Smp_058460.1_pep, Smp_138030.1_pep, Smp_139710.1_pep, Smp_133700.1_pep, Smp_032500.1_pep, Smp_024860.1_pep, Smp_175410.1_pep, Smp_136960.1_pep, Smp_073470.2_pep, Smp_072380.1_pep, Smp_056360.4_pep, Smp_001430.1_pep, Smp_011570.2_pep, Smp_130790.2_pep, Smp_135910.1_pep, Smp_094140.1_pep, Smp_170750.1_pep, Smp_097660.1_pep, Smp_148720.1_pep, Smp…
2	GO:0065007	biological regulation	Biological Process	313.87	34.54	430	Smp_096390.1_pep, Smp_064640.1_pep, Smp_005140.1_pep, Smp_139710.1_pep, Smp_146120.1_pep, Smp_024860.1_pep, Smp_126600.1_pep, Smp_175410.1_pep, Smp_134300.1_pep, Smp_018250.1_pep, Smp_136960.1_pep, Smp_157020.1_pep, Smp_056360.4_pep, Smp_137540.1_pep, Smp_074510.1_pep, Smp_154270.1_pep, Smp_000030.1_pep, Smp_130790.2_pep, Smp_019280.1_pep, Smp_022990.1_pep, Smp_170750.1_pep, Smp_142450.1_pep, Smp…
5	GO:0030154	cell differentiation	Biological Process	310.93	9.72	121	Smp_171680.1_pep, Smp_130900.1_pep, Smp_072330.1_pep, Smp_159600.1_pep, Smp_020370.1_pep, Smp_100370.1_pep, Smp_136970.1_pep, Smp_136960.1_pep, Smp_103560.1_pep, Smp_149330.1_pep, Smp_073470.2_pep, Smp_083200.1_pep, Smp_157020.1_pep, Smp_170310.1_pep, Smp_084540.1_pep, Smp_135640.1_pep, Smp_053300.1_pep, Smp_157310.1_pep, Smp_167690.1_pep, Smp_200180.1_pep, Smp_147970.2_pep, Smp_040680.1_pep, Smp…
2	GO:0051179	localization	Biological Process	303.89	24.42	304	Smp_165820.1_pep, Smp_005140.1_pep, Smp_194370.1_pep, Smp_146100.1_pep, Smp_003660.1_pep, Smp_033670.2_pep, Smp_176310.1_pep, Smp_055670.1_pep, Smp_136960.1_pep, Smp_121920.1_pep, Smp_135670.1_pep, Smp_157020.1_pep, Smp_040970.1_pep, Smp_091240.1_pep, Smp_074510.1_pep, Smp_042560.1_pep, Smp_136210.1_pep, Smp_028070.2_pep, Smp_128050.1_pep, Smp_053700.1_pep, Smp_022990.1_pep, Smp_015440.1_pep, Smp…
6	GO:0090304	nucleic acid metabolic process	Biological Process	300.87	19.68	245	Smp_062720.3_pep, Smp_138030.1_pep, Smp_139710.1_pep, Smp_162620.1_pep, Smp_003660.1_pep, Smp_032500.1_pep, Smp_024860.1_pep, Smp_175410.1_pep, Smp_001020.1_pep, Smp_136960.1_pep, Smp_073470.2_pep, Smp_056360.4_pep, Smp_068090.1_pep, Smp_142300.1_pep, Smp_137430.1_pep, Smp_135910.1_pep, Smp_094140.1_pep, Smp_015440.1_pep, Smp_170750.1_pep, Smp_148720.1_pep, Smp_107700.1_pep, Smp_199010.1_pep, Smp…
4	GO:0044281	small molecule metabolic process	Biological Process	299.39	15.02	187	Smp_056970.1_pep, Smp_070860.1_pep, Smp_133700.1_pep, Smp_147050.1_pep, Smp_052810.1_pep, Smp_154950.1_pep, Smp_053510.2_pep, Smp_167330.1_pep, Smp_033670.2_pep, Smp_045860.2_pep, Smp_171820.2_pep, Smp_038970.1_pep, Smp_134300.1_pep, Smp_103560.1_pep, Smp_038950.1_pep, Smp_038960.1_pep, Smp_023360.2_pep, Smp_096760.1_pep, Smp_024110.1_pep, Smp_042160.1_pep, Smp_204770.1_pep, Smp_073470.2_pep, Smp…
4	GO:0006793	phosphorus metabolic process	Biological Process	297.77	18.63	232	Smp_005140.1_pep, Smp_133700.1_pep, Smp_032580.1_pep, Smp_142710.1_pep, Smp_033670.2_pep, Smp_045860.2_pep, Smp_171820.2_pep, Smp_013210.1_pep, Smp_134300.1_pep, Smp_038960.1_pep, Smp_096760.1_pep, Smp_024110.1_pep, Smp_138850.1_pep, Smp_157020.1_pep, Smp_043670.2_pep, Smp_152680.1_pep, Smp_051550.1_pep, Smp_080730.1_pep, Smp_154270.1_pep, Smp_033400.1_pep, Smp_001360.1_pep, Smp_030500.2_pep, Smp…
3	GO:0006807	nitrogen compound metabolic process	Biological Process	297.63	30.12	375	Smp_062720.3_pep, Smp_138030.1_pep, Smp_139710.1_pep, Smp_162620.1_pep, Smp_133700.1_pep, Smp_003660.1_pep, Smp_032500.1_pep, Smp_024860.1_pep, Smp_033670.2_pep, Smp_171820.2_pep, Smp_175410.1_pep, Smp_001020.1_pep, Smp_134300.1_pep, Smp_136960.1_pep, Smp_038960.1_pep, Smp_096760.1_pep, Smp_024110.1_pep, Smp_054360.1_pep, Smp_073470.2_pep, Smp_056360.4_pep, Smp_068090.1_pep, Smp_043670.2_pep, Smp…
5	GO:0048731	system development	Biological Process	294.99	11.41	142	Smp_171680.1_pep, Smp_130900.1_pep, Smp_072330.1_pep, Smp_005140.1_pep, Smp_147050.1_pep, Smp_159600.1_pep, Smp_020370.1_pep, Smp_020340.1_pep, Smp_176340.1_pep, Smp_100370.1_pep, Smp_175410.1_pep, Smp_136960.1_pep, Smp_103560.1_pep, Smp_149330.1_pep, Smp_073470.2_pep, Smp_083200.1_pep, Smp_084540.1_pep, Smp_170310.1_pep, Smp_135640.1_pep, Smp_053300.1_pep, Smp_200180.1_pep, Smp_079310.1_pep, Smp…
3	GO:0051716	cellular response to stimulus	Biological Process	283.97	19.36	241	Smp_096390.1_pep, Smp_005140.1_pep, Smp_138030.1_pep, Smp_139710.1_pep, Smp_146120.1_pep, Smp_126600.1_pep, Smp_020760.1_pep, Smp_100370.1_pep, Smp_001020.1_pep, Smp_055670.1_pep, Smp_073470.2_pep, Smp_157020.1_pep, Smp_152680.1_pep, Smp_074510.1_pep, Smp_028070.2_pep, Smp_059340.1_pep, Smp_130790.2_pep, Smp_019280.1_pep, Smp_135910.1_pep, Smp_142450.1_pep, Smp_088650.1_pep, Smp_004910.1_pep, Smp…
7	GO:0006464	cellular protein modification process	Biological Process	281.9	12.05	150	Smp_004780.2_pep, Smp_005140.1_pep, Smp_162630.1_pep, Smp_171670.1_pep, Smp_138030.1_pep, Smp_133700.1_pep, Smp_155140.1_pep, Smp_164150.1_pep, Smp_126240.1_pep, Smp_057140.1_pep, Smp_176360.1_pep, Smp_176750.1_pep, Smp_152330.1_pep, Smp_150850.1_pep, Smp_157010.1_pep, Smp_175410.1_pep, Smp_073620.1_pep, Smp_158370.1_pep, Smp_018240.1_pep, Smp_147870.1_pep, Smp_083200.1_pep, Smp_157020.1_pep, Smp…
3	GO:0044700	single organism signaling	Biological Process	280.13	17.27	215	Smp_096390.1_pep, Smp_005140.1_pep, Smp_138030.1_pep, Smp_139710.1_pep, Smp_146120.1_pep, Smp_126600.1_pep, Smp_020760.1_pep, Smp_100370.1_pep, Smp_055670.1_pep, Smp_073470.2_pep, Smp_157020.1_pep, Smp_152680.1_pep, Smp_074510.1_pep, Smp_028070.2_pep, Smp_059340.1_pep, Smp_130790.2_pep, Smp_019280.1_pep, Smp_135910.1_pep, Smp_142450.1_pep, Smp_088650.1_pep, Smp_004910.1_pep, Smp_194030.1_pep, Smp…
6	GO:0010468	regulation of gene expression	Biological Process	277.73	10.28	128	Smp_064640.1_pep, Smp_005140.1_pep, Smp_062720.3_pep, Smp_058460.1_pep, Smp_138030.1_pep, Smp_079650.1_pep, Smp_139710.1_pep, Smp_024860.1_pep, Smp_057140.1_pep, Smp_176340.1_pep, Smp_175410.1_pep, Smp_080030.1_pep, Smp_073470.2_pep, Smp_097800.2_pep, Smp_096750.1_pep, Smp_051130.1_pep, Smp_056360.4_pep, Smp_131450.1_pep, Smp_156020.1_pep, Smp_135910.1_pep, Smp_166410.1_pep, Smp_170750.1_pep, Smp…
10	GO:0006351	transcription, DNA-templated	Biological Process	270.63	10.28	128	Smp_062720.3_pep, Smp_138030.1_pep, Smp_079650.1_pep, Smp_139710.1_pep, Smp_146110.1_pep, Smp_024860.1_pep, Smp_057140.1_pep, Smp_176340.1_pep, Smp_175410.1_pep, Smp_080030.1_pep, Smp_073470.2_pep, Smp_097800.2_pep, Smp_051130.1_pep, Smp_056360.4_pep, Smp_053300.1_pep, Smp_131450.1_pep, Smp_156020.1_pep, Smp_135910.1_pep, Smp_166410.1_pep, Smp_170750.1_pep, Smp_140390.2_pep, Smp_148720.1_pep, Smp…
5	GO:0044765	single-organism transport	Biological Process	247.82	14.78	184	Smp_164130.1_pep, Smp_072330.1_pep, Smp_005140.1_pep, Smp_175010.1_pep, Smp_132070.1_pep, Smp_089200.1_pep, Smp_147050.1_pep, Smp_123060.1_pep, Smp_146100.1_pep, Smp_106130.2_pep, Smp_003660.1_pep, Smp_033670.2_pep, Smp_176310.1_pep, Smp_087760.1_pep, Smp_136960.1_pep, Smp_121920.1_pep, Smp_149330.1_pep, Smp_136710.2_pep, Smp_028630.1_pep, Smp_105410.1_pep, Smp_026560.2_pep, Smp_096750.1_pep, Smp…
4	GO:0048869	cellular developmental process	Biological Process	241.48	11	137	Smp_171680.1_pep, Smp_130900.1_pep, Smp_072330.1_pep, Smp_159600.1_pep, Smp_020370.1_pep, Smp_100370.1_pep, Smp_158370.1_pep, Smp_136970.1_pep, Smp_136960.1_pep, Smp_103560.1_pep, Smp_149330.1_pep, Smp_135670.1_pep, Smp_073470.2_pep, Smp_083200.1_pep, Smp_157020.1_pep, Smp_170310.1_pep, Smp_084540.1_pep, Smp_135640.1_pep, Smp_053300.1_pep, Smp_200180.1_pep, Smp_157310.1_pep, Smp_167690.1_pep, Smp…
6	GO:0016310	phosphorylation	Biological Process	240.74	10.44	130	Smp_005140.1_pep, Smp_155140.1_pep, Smp_164150.1_pep, Smp_032580.1_pep, Smp_142710.1_pep, Smp_126240.1_pep, Smp_176360.1_pep, Smp_013210.1_pep, Smp_176750.1_pep, Smp_152330.1_pep, Smp_157010.1_pep, Smp_134300.1_pep, Smp_147870.1_pep, Smp_194770.1_pep, Smp_157020.1_pep, Smp_026560.2_pep, Smp_060940.1_pep, Smp_098370.2_pep, Smp_043670.2_pep, Smp_152680.1_pep, Smp_005880.1_pep, Smp_024120.1_pep, Smp…
4	GO:0044249	cellular biosynthetic process	Biological Process	235.04	28.27	352	Smp_064640.1_pep, Smp_005140.1_pep, Smp_062720.3_pep, Smp_058460.1_pep, Smp_138030.1_pep, Smp_139710.1_pep, Smp_133700.1_pep, Smp_032500.1_pep, Smp_024860.1_pep, Smp_033670.2_pep, Smp_175410.1_pep, Smp_134300.1_pep, Smp_136960.1_pep, Smp_054360.1_pep, Smp_073470.2_pep, Smp_072380.1_pep, Smp_056360.4_pep, Smp_001430.1_pep, Smp_011570.2_pep, Smp_051550.1_pep, Smp_130790.2_pep, Smp_001360.1_pep, Smp…
2	GO:0071840	cellular component organization or biogenesis	Biological Process	232.41	23.86	297	Smp_103140.1_pep, Smp_005140.1_pep, Smp_058460.1_pep, Smp_138030.1_pep, Smp_162620.1_pep, Smp_159600.1_pep, Smp_003660.1_pep, Smp_020370.1_pep, Smp_032500.1_pep, Smp_100370.1_pep, Smp_080920.2_pep, Smp_175410.1_pep, Smp_136960.1_pep, Smp_158370.1_pep, Smp_135670.1_pep, Smp_090120.2_pep, Smp_157020.1_pep, Smp_068350.1_pep, Smp_074510.1_pep, Smp_137430.1_pep, Smp_080730.1_pep, Smp_180600.1_pep, Smp…
2	GO:0032501	multicellular organismal process	Biological Process	231.53	17.51	218	Smp_005140.1_pep, Smp_159600.1_pep, Smp_020370.1_pep, Smp_100370.1_pep, Smp_175410.1_pep, Smp_018250.1_pep, Smp_136960.1_pep, Smp_073470.2_pep, Smp_083200.1_pep, Smp_152680.1_pep, Smp_074510.1_pep, Smp_080730.1_pep, Smp_154270.1_pep, Smp_059340.1_pep, Smp_000030.1_pep, Smp_135910.1_pep, Smp_053700.1_pep, Smp_170750.1_pep, Smp_141010.1_pep, Smp_194030.1_pep, Smp_199010.1_pep, Smp_014170.1_pep, Smp…
6	GO:0035556	intracellular signal transduction	Biological Process	230.84	9.4	117	Smp_005140.1_pep, Smp_138030.1_pep, Smp_179560.1_pep, Smp_020300.1_pep, Smp_079430.2_pep, Smp_176360.1_pep, Smp_126600.1_pep, Smp_100370.1_pep, Smp_157010.1_pep, Smp_055670.1_pep, Smp_136970.1_pep, Smp_176770.1_pep, Smp_157020.1_pep, Smp_084540.1_pep, Smp_026560.2_pep, Smp_135640.1_pep, Smp_053300.1_pep, Smp_074510.1_pep, Smp_135910.1_pep, Smp_142450.1_pep, Smp_088650.1_pep, Smp_004910.1_pep, Smp…
6	GO:0007399	nervous system development	Biological Process	228.96	7.31	91	Smp_171680.1_pep, Smp_130900.1_pep, Smp_072330.1_pep, Smp_148980.1_pep, Smp_026560.1_pep, Smp_165620.1_pep, Smp_159600.1_pep, Smp_020370.1_pep, Smp_014170.2_pep, Smp_100370.1_pep, Smp_103160.2_pep, Smp_072330.2_pep, Smp_203590.1_pep, Smp_103560.1_pep, Smp_149330.1_pep, Smp_123000.2_pep, Smp_044970.1_pep, Smp_083200.1_pep, Smp_210740.1_pep, Smp_170310.1_pep, Smp_135640.1_pep, Smp_005790.1_pep, Smp…
5	GO:0007010	cytoskeleton organization	Biological Process	222.98	7.55	94	Smp_046410.1_pep, Smp_144430.1_pep, Smp_069130.1_pep, Smp_155140.1_pep, Smp_026560.1_pep, Smp_147440.1_pep, Smp_080920.3_pep, Smp_004780.3_pep, Smp_014170.2_pep, Smp_100370.1_pep, Smp_080920.2_pep, Smp_143150.1_pep, Smp_158370.1_pep, Smp_135670.1_pep, Smp_014780.1_pep, Smp_157020.1_pep, Smp_147890.1_pep, Smp_210740.1_pep, Smp_170310.1_pep, Smp_135640.1_pep, Smp_158560.1_pep, Smp_074510.1_pep, Smp…
4	GO:0006996	organelle organization	Biological Process	220.21	16.71	208	Smp_138030.1_pep, Smp_032500.1_pep, Smp_100370.1_pep, Smp_080920.2_pep, Smp_175410.1_pep, Smp_136960.1_pep, Smp_158370.1_pep, Smp_135670.1_pep, Smp_157020.1_pep, Smp_068350.1_pep, Smp_074510.1_pep, Smp_080730.1_pep, Smp_028070.2_pep, Smp_094140.1_pep, Smp_141010.1_pep, Smp_004910.1_pep, Smp_194030.1_pep, Smp_166780.1_pep, Smp_014170.1_pep, Smp_209000.1_pep, Smp_148690.1_pep, Smp_132300.1_pep, Smp…
4	GO:0007049	cell cycle	Biological Process	216.25	6.67	83	Smp_005140.1_pep, Smp_167120.1_pep, Smp_026560.1_pep, Smp_012800.1_pep, Smp_032500.1_pep, Smp_150690.1_pep, Smp_175220.1_pep, Smp_058680.1_pep, Smp_138640.1_pep, Smp_143150.1_pep, Smp_138620.1_pep, Smp_136970.1_pep, Smp_136960.1_pep, Smp_028430.1_pep, Smp_144860.1_pep, Smp_032750.1_pep, Smp_157020.1_pep, Smp_210740.1_pep, Smp_026560.2_pep, Smp_068350.1_pep, Smp_200180.1_pep, Smp_058680.2_pep, Smp…
3	GO:0006950	response to stress	Biological Process	211.71	10.2	127	Smp_072330.1_pep, Smp_005140.1_pep, Smp_106130.2_pep, Smp_100370.1_pep, Smp_001000.1_pep, Smp_001020.1_pep, Smp_136970.1_pep, Smp_069130.2_pep, Smp_018240.1_pep, Smp_200240.1_pep, Smp_026560.2_pep, Smp_135640.1_pep, Smp_062420.1_pep, Smp_131450.1_pep, Smp_167690.1_pep, Smp_024120.1_pep, Smp_154270.1_pep, Smp_135910.1_pep, Smp_000050.1_pep, Smp_141010.1_pep, Smp_004910.1_pep, Smp_199010.1_pep, Smp…
5	GO:0046907	intracellular transport	Biological Process	206.02	8.11	101	Smp_164130.1_pep, Smp_072330.1_pep, Smp_147050.1_pep, Smp_123060.1_pep, Smp_133710.1_pep, Smp_194370.1_pep, Smp_106130.2_pep, Smp_003660.1_pep, Smp_079430.2_pep, Smp_032510.1_pep, Smp_055670.1_pep, Smp_026560.2_pep, Smp_096750.1_pep, Smp_079310.1_pep, Smp_136210.1_pep, Smp_147970.2_pep, Smp_028070.2_pep, Smp_128050.1_pep, Smp_123730.1_pep, Smp_015440.1_pep, Smp_142450.1_pep, Smp_088650.1_pep, Smp…
5	GO:0009059	macromolecule biosynthetic process	Biological Process	203.42	22.09	275	Smp_064640.1_pep, Smp_005140.1_pep, Smp_062720.3_pep, Smp_058460.1_pep, Smp_138030.1_pep, Smp_139710.1_pep, Smp_133700.1_pep, Smp_032500.1_pep, Smp_024860.1_pep, Smp_175410.1_pep, Smp_136960.1_pep, Smp_073470.2_pep, Smp_072380.1_pep, Smp_056360.4_pep, Smp_001430.1_pep, Smp_011570.2_pep, Smp_130790.2_pep, Smp_135910.1_pep, Smp_094140.1_pep, Smp_170750.1_pep, Smp_097660.1_pep, Smp_148720.1_pep, Smp…
6	GO:0048513	organ development	Biological Process	203.31	7.07	88	Smp_171680.1_pep, Smp_130900.1_pep, Smp_005140.1_pep, Smp_196030.1_pep, Smp_148980.1_pep, Smp_147050.1_pep, Smp_026560.1_pep, Smp_165620.1_pep, Smp_073470.1_pep, Smp_059980.1_pep, Smp_020340.1_pep, Smp_176340.1_pep, Smp_004780.3_pep, Smp_138640.1_pep, Smp_175410.1_pep, Smp_203590.1_pep, Smp_136960.1_pep, Smp_103560.1_pep, Smp_123000.2_pep, Smp_149330.1_pep, Smp_044970.1_pep, Smp_073470.2_pep, Smp…
5	GO:0060255	regulation of macromolecule metabolic process	Biological Process	189.04	13.57	169	Smp_064640.1_pep, Smp_005140.1_pep, Smp_062720.3_pep, Smp_058460.1_pep, Smp_138030.1_pep, Smp_079650.1_pep, Smp_139710.1_pep, Smp_032500.1_pep, Smp_024860.1_pep, Smp_000030.3_pep, Smp_057140.1_pep, Smp_176340.1_pep, Smp_175410.1_pep, Smp_136960.1_pep, Smp_136970.1_pep, Smp_080030.1_pep, Smp_073470.2_pep, Smp_097800.2_pep, Smp_026560.2_pep, Smp_096750.1_pep, Smp_051130.1_pep, Smp_056360.4_pep, Smp…
2	GO:0023052	signaling	Biological Process	188.76	17.27	215	Smp_096390.1_pep, Smp_005140.1_pep, Smp_138030.1_pep, Smp_139710.1_pep, Smp_146120.1_pep, Smp_126600.1_pep, Smp_020760.1_pep, Smp_100370.1_pep, Smp_055670.1_pep, Smp_073470.2_pep, Smp_157020.1_pep, Smp_152680.1_pep, Smp_074510.1_pep, Smp_028070.2_pep, Smp_059340.1_pep, Smp_130790.2_pep, Smp_019280.1_pep, Smp_135910.1_pep, Smp_142450.1_pep, Smp_088650.1_pep, Smp_004910.1_pep, Smp_194030.1_pep, Smp…
7	GO:0006412	translation	Biological Process	187.02	8.51	106	Smp_064640.1_pep, Smp_005140.1_pep, Smp_058460.1_pep, Smp_024850.1_pep, Smp_053510.2_pep, Smp_023360.2_pep, Smp_050940.1_pep, Smp_072380.1_pep, Smp_096750.1_pep, Smp_060940.1_pep, Smp_001430.1_pep, Smp_011570.2_pep, Smp_131450.1_pep, Smp_130790.2_pep, Smp_022640.1_pep, Smp_013470.2_pep, Smp_097660.1_pep, Smp_030690.1_pep, Smp_054780.1_pep, Smp_170800.2_pep, Smp_032260.1_pep, Smp_121640.1_pep, Smp…
4	GO:0007017	microtubule-based process	Biological Process	184.69	8.35	104	Smp_165820.1_pep, Smp_103140.1_pep, Smp_162630.1_pep, Smp_176300.1_pep, Smp_156080.1_pep, Smp_147440.1_pep, Smp_192110.1_pep, Smp_100370.1_pep, Smp_158370.1_pep, Smp_095480.1_pep, Smp_149330.1_pep, Smp_135670.1_pep, Smp_001040.1_pep, Smp_090120.2_pep, Smp_147890.1_pep, Smp_140150.1_pep, Smp_086480.1_pep, Smp_200180.1_pep, Smp_147970.2_pep, Smp_158730.1_pep, Smp_028070.2_pep, Smp_040680.1_pep, Smp…
11	GO:0006355	regulation of transcription, DNA-templated	Biological Process	184.53	8.51	106	Smp_062720.3_pep, Smp_138030.1_pep, Smp_079650.1_pep, Smp_139710.1_pep, Smp_024860.1_pep, Smp_057140.1_pep, Smp_176340.1_pep, Smp_175410.1_pep, Smp_080030.1_pep, Smp_097800.2_pep, Smp_073470.2_pep, Smp_051130.1_pep, Smp_056360.4_pep, Smp_131450.1_pep, Smp_156020.1_pep, Smp_135910.1_pep, Smp_166410.1_pep, Smp_170750.1_pep, Smp_140390.2_pep, Smp_153250.1_pep, Smp_056360.6_pep, Smp_009600.1_pep, Smp…
4	GO:0019222	regulation of metabolic process	Biological Process	183.9	15.58	194	Smp_064640.1_pep, Smp_005140.1_pep, Smp_062720.3_pep, Smp_058460.1_pep, Smp_138030.1_pep, Smp_139710.1_pep, Smp_032500.1_pep, Smp_024860.1_pep, Smp_175410.1_pep, Smp_136960.1_pep, Smp_073470.2_pep, Smp_138850.1_pep, Smp_056360.4_pep, Smp_074510.1_pep, Smp_028070.2_pep, Smp_000030.1_pep, Smp_019280.1_pep, Smp_135910.1_pep, Smp_170750.1_pep, Smp_199010.1_pep, Smp_166780.1_pep, Smp_152020.1_pep, Smp…
6	GO:0006811	ion transport	Biological Process	174.37	6.43	80	Smp_005140.1_pep, Smp_175010.1_pep, Smp_132070.1_pep, Smp_199260.1_pep, Smp_147050.1_pep, Smp_026560.1_pep, Smp_035180.1_pep, Smp_029730.1_pep, Smp_136710.1_pep, Smp_150230.1_pep, Smp_059980.1_pep, Smp_176310.1_pep, Smp_033670.2_pep, Smp_199210.1_pep, Smp_004780.3_pep, Smp_141660.1_pep, Smp_087760.1_pep, Smp_103160.2_pep, Smp_170590.1_pep, Smp_022430.1_pep, Smp_071970.1_pep, Smp_136960.1_pep, Smp…
6	GO:0036211	protein modification process	Biological Process	169.14	12.05	150	Smp_004780.2_pep, Smp_005140.1_pep, Smp_162630.1_pep, Smp_171670.1_pep, Smp_138030.1_pep, Smp_133700.1_pep, Smp_155140.1_pep, Smp_164150.1_pep, Smp_126240.1_pep, Smp_057140.1_pep, Smp_176360.1_pep, Smp_176750.1_pep, Smp_152330.1_pep, Smp_150850.1_pep, Smp_157010.1_pep, Smp_175410.1_pep, Smp_073620.1_pep, Smp_158370.1_pep, Smp_018240.1_pep, Smp_147870.1_pep, Smp_083200.1_pep, Smp_157020.1_pep, Smp…
5	GO:1902589	single-organism organelle organization	Biological Process	168.89	11.49	143	Smp_072330.1_pep, Smp_138030.1_pep, Smp_123060.1_pep, Smp_147440.1_pep, Smp_057140.1_pep, Smp_100370.1_pep, Smp_080920.2_pep, Smp_150850.1_pep, Smp_175410.1_pep, Smp_136970.1_pep, Smp_136960.1_pep, Smp_158370.1_pep, Smp_149330.1_pep, Smp_135670.1_pep, Smp_157020.1_pep, Smp_147890.1_pep, Smp_170310.1_pep, Smp_135640.1_pep, Smp_053300.1_pep, Smp_167690.1_pep, Smp_058680.2_pep, Smp_074510.1_pep, Smp…
6	GO:0015031	protein transport	Biological Process	167.45	7.47	93	Smp_164130.1_pep, Smp_106130.1_pep, Smp_072330.1_pep, Smp_196030.1_pep, Smp_197760.1_pep, Smp_104670.1_pep, Smp_129400.1_pep, Smp_148980.1_pep, Smp_026560.1_pep, Smp_133710.1_pep, Smp_194370.1_pep, Smp_106130.2_pep, Smp_079430.2_pep, Smp_032510.1_pep, Smp_138640.1_pep, Smp_072330.2_pep, Smp_055670.1_pep, Smp_073880.1_pep, Smp_171880.1_pep, Smp_142910.1_pep, Smp_028630.1_pep, Smp_142920.1_pep, Smp…
8	GO:0009117	nucleotide metabolic process	Biological Process	167.22	7.15	89	Smp_063120.1_pep, Smp_056970.1_pep, Smp_133700.1_pep, Smp_153490.1_pep, Smp_147050.1_pep, Smp_052810.1_pep, Smp_026560.1_pep, Smp_059930.1_pep, Smp_018890.1_pep, Smp_033670.2_pep, Smp_070600.1_pep, Smp_056970.2_pep, Smp_134300.1_pep, Smp_103560.1_pep, Smp_022400.1_pep, Smp_038950.1_pep, Smp_038960.1_pep, Smp_043670.1_pep, Smp_096760.1_pep, Smp_024110.1_pep, Smp_042160.1_pep, Smp_049850.1_pep, Smp…
4	GO:0008219	cell death	Biological Process	164.88	5.14	64	Smp_072330.1_pep, Smp_005140.1_pep, Smp_196030.1_pep, Smp_069130.1_pep, Smp_155140.1_pep, Smp_026560.1_pep, Smp_000030.3_pep, Smp_056360.3_pep, Smp_138640.1_pep, Smp_072330.2_pep, Smp_123000.2_pep, Smp_073880.1_pep, Smp_124980.1_pep, Smp_056360.4_pep, Smp_056360.5_pep, Smp_129670.1_pep, Smp_131450.1_pep, Smp_200180.1_pep, Smp_150980.1_pep, Smp_000030.1_pep, Smp_040680.1_pep, Smp_135910.1_pep, Smp…
3	GO:0016265	death	Biological Process	163.93	5.22	65	Smp_072330.1_pep, Smp_005140.1_pep, Smp_196030.1_pep, Smp_069130.1_pep, Smp_155140.1_pep, Smp_026560.1_pep, Smp_000030.3_pep, Smp_056360.3_pep, Smp_138640.1_pep, Smp_072330.2_pep, Smp_123000.2_pep, Smp_073880.1_pep, Smp_124980.1_pep, Smp_056360.4_pep, Smp_056360.5_pep, Smp_129670.1_pep, Smp_131450.1_pep, Smp_200180.1_pep, Smp_150980.1_pep, Smp_000030.1_pep, Smp_040680.1_pep, Smp_135910.1_pep, Smp…
3	GO:1902578	single-organism localization	Biological Process	163.28	16.14	201	Smp_005140.1_pep, Smp_146100.1_pep, Smp_003660.1_pep, Smp_033670.2_pep, Smp_176310.1_pep, Smp_136960.1_pep, Smp_121920.1_pep, Smp_040970.1_pep, Smp_091240.1_pep, Smp_042560.1_pep, Smp_136210.1_pep, Smp_028070.2_pep, Smp_022990.1_pep, Smp_000050.1_pep, Smp_004910.1_pep, Smp_194030.1_pep, Smp_033550.1_pep, Smp_176050.1_pep, Smp_170080.1_pep, Smp_152020.1_pep, Smp_151850.1_pep, Smp_126300.1_pep, Smp…
9	GO:0097659	nucleic acid-templated transcription	Biological Process	162.38	10.28	128	Smp_062720.3_pep, Smp_138030.1_pep, Smp_079650.1_pep, Smp_139710.1_pep, Smp_146110.1_pep, Smp_024860.1_pep, Smp_057140.1_pep, Smp_176340.1_pep, Smp_175410.1_pep, Smp_080030.1_pep, Smp_073470.2_pep, Smp_097800.2_pep, Smp_051130.1_pep, Smp_056360.4_pep, Smp_053300.1_pep, Smp_131450.1_pep, Smp_156020.1_pep, Smp_135910.1_pep, Smp_166410.1_pep, Smp_170750.1_pep, Smp_140390.2_pep, Smp_148720.1_pep, Smp…
6	GO:0006508	proteolysis	Biological Process	162.06	8.76	109	Smp_009650.1_pep, Smp_005140.1_pep, Smp_139710.1_pep, Smp_173140.1_pep, Smp_032580.1_pep, Smp_020760.1_pep, Smp_067890.1_pep, Smp_054340.1_pep, Smp_092280.1_pep, Smp_136960.1_pep, Smp_018240.1_pep, Smp_046690.1_pep, Smp_034490.1_pep, Smp_083200.1_pep, Smp_013040.2_pep, Smp_156960.2_pep, Smp_167690.1_pep, Smp_131450.1_pep, Smp_180600.1_pep, Smp_175420.1_pep, Smp_164840.1_pep, Smp_150690.2_pep, Smp…
4	GO:1901576	organic substance biosynthetic process	Biological Process	157.03	28.43	354	Smp_064640.1_pep, Smp_005140.1_pep, Smp_062720.3_pep, Smp_058460.1_pep, Smp_138030.1_pep, Smp_139710.1_pep, Smp_133700.1_pep, Smp_032500.1_pep, Smp_024860.1_pep, Smp_033670.2_pep, Smp_175410.1_pep, Smp_134300.1_pep, Smp_136960.1_pep, Smp_054360.1_pep, Smp_073470.2_pep, Smp_072380.1_pep, Smp_056360.4_pep, Smp_001430.1_pep, Smp_011570.2_pep, Smp_051550.1_pep, Smp_130790.2_pep, Smp_001360.1_pep, Smp…
4	GO:0051649	establishment of localization in cell	Biological Process	156.05	10.04	125	Smp_164130.1_pep, Smp_072330.1_pep, Smp_005140.1_pep, Smp_147050.1_pep, Smp_123060.1_pep, Smp_133710.1_pep, Smp_194370.1_pep, Smp_146100.1_pep, Smp_106130.2_pep, Smp_003660.1_pep, Smp_079430.2_pep, Smp_032510.1_pep, Smp_055670.1_pep, Smp_121920.1_pep, Smp_028630.1_pep, Smp_026560.2_pep, Smp_096750.1_pep, Smp_135640.1_pep, Smp_200180.1_pep, Smp_058680.2_pep, Smp_079310.1_pep, Smp_136210.1_pep, Smp…
9	GO:0030182	neuron differentiation	Biological Process	152.58	4.58	57	Smp_171680.1_pep, Smp_130900.1_pep, Smp_148980.1_pep, Smp_026560.1_pep, Smp_165620.1_pep, Smp_159600.1_pep, Smp_020370.1_pep, Smp_014170.2_pep, Smp_100370.1_pep, Smp_103160.2_pep, Smp_203590.1_pep, Smp_103560.1_pep, Smp_044970.1_pep, Smp_210740.1_pep, Smp_170310.1_pep, Smp_005790.1_pep, Smp_147970.2_pep, Smp_053700.1_pep, Smp_123730.1_pep, Smp_154470.1_pep, Smp_104310.1_pep, Smp_056440.1_pep, Smp…
4	GO:0030030	cell projection organization	Biological Process	151.47	4.9	61	Smp_130900.1_pep, Smp_072330.1_pep, Smp_165620.1_pep, Smp_026560.1_pep, Smp_159600.1_pep, Smp_020370.1_pep, Smp_067620.1_pep, Smp_014170.2_pep, Smp_100370.1_pep, Smp_103160.2_pep, Smp_072330.2_pep, Smp_203590.1_pep, Smp_158370.1_pep, Smp_103560.1_pep, Smp_149330.1_pep, Smp_135670.1_pep, Smp_210740.1_pep, Smp_147970.2_pep, Smp_158730.1_pep, Smp_123730.1_pep, Smp_154470.1_pep, Smp_057090.1_pep, Smp…
7	GO:0019752	carboxylic acid metabolic process	Biological Process	149.32	7.39	92	Smp_023360.1_pep, Smp_135400.1_pep, Smp_056970.1_pep, Smp_079840.1_pep, Smp_129210.1_pep, Smp_070860.1_pep, Smp_056760.1_pep, Smp_018890.1_pep, Smp_154950.1_pep, Smp_053510.2_pep, Smp_104470.2_pep, Smp_167330.1_pep, Smp_059980.1_pep, Smp_138640.1_pep, Smp_038970.1_pep, Smp_150680.1_pep, Smp_103160.2_pep, Smp_056970.2_pep, Smp_022400.1_pep, Smp_038950.1_pep, Smp_038960.1_pep, Smp_043670.1_pep, Smp…
4	GO:0006928	movement of cell or subcellular component	Biological Process	147.53	7.15	89	Smp_165820.1_pep, Smp_130900.1_pep, Smp_072330.1_pep, Smp_144430.1_pep, Smp_005140.1_pep, Smp_196030.1_pep, Smp_162630.1_pep, Smp_056780.1_pep, Smp_176300.1_pep, Smp_156080.1_pep, Smp_155140.1_pep, Smp_034940.3_pep, Smp_165620.1_pep, Smp_026560.1_pep, Smp_158320.1_pep, Smp_159600.1_pep, Smp_020370.1_pep, Smp_067620.1_pep, Smp_014170.2_pep, Smp_100370.1_pep, Smp_072330.2_pep, Smp_158370.1_pep, Smp…
4	GO:0005975	carbohydrate metabolic process	Biological Process	146.48	7.63	95	Smp_187010.1_pep, Smp_056970.1_pep, Smp_193400.1_pep, Smp_094880.1_pep, Smp_070860.1_pep, Smp_120050.1_pep, Smp_164170.1_pep, Smp_133700.1_pep, Smp_052810.1_pep, Smp_026560.1_pep, Smp_018890.1_pep, Smp_210370.1_pep, Smp_127730.1_pep, Smp_187070.1_pep, Smp_199230.1_pep, Smp_020340.1_pep, Smp_045860.2_pep, Smp_138640.1_pep, Smp_056970.2_pep, Smp_134300.1_pep, Smp_038950.1_pep, Smp_038960.1_pep, Smp…
4	GO:0055114	oxidation-reduction process	Biological Process	145.8	9.56	119	Smp_056970.1_pep, Smp_094880.1_pep, Smp_070860.1_pep, Smp_167330.1_pep, Smp_020340.1_pep, Smp_087760.1_pep, Smp_061870.1_pep, Smp_038950.1_pep, Smp_038960.1_pep, Smp_158110.2_pep, Smp_018260.1_pep, Smp_194770.1_pep, Smp_204770.1_pep, Smp_026560.2_pep, Smp_137540.1_pep, Smp_051550.1_pep, Smp_024120.1_pep, Smp_069770.1_pep, Smp_149280.1_pep, Smp_033400.1_pep, Smp_030500.2_pep, Smp_056200.1_pep, Smp…
5	GO:0012501	programmed cell death	Biological Process	144.26	4.98	62	Smp_072330.1_pep, Smp_005140.1_pep, Smp_196030.1_pep, Smp_069130.1_pep, Smp_155140.1_pep, Smp_026560.1_pep, Smp_000030.3_pep, Smp_056360.3_pep, Smp_138640.1_pep, Smp_072330.2_pep, Smp_123000.2_pep, Smp_073880.1_pep, Smp_124980.1_pep, Smp_056360.4_pep, Smp_056360.5_pep, Smp_129670.1_pep, Smp_131450.1_pep, Smp_200180.1_pep, Smp_150980.1_pep, Smp_000030.1_pep, Smp_040680.1_pep, Smp_135910.1_pep, Smp…
7	GO:0006259	DNA metabolic process	Biological Process	143.85	5.3	66	Smp_125890.1_pep, Smp_049240.1_pep, Smp_156630.1_pep, Smp_002160.1_pep, Smp_012800.1_pep, Smp_149120.1_pep, Smp_145740.1_pep, Smp_154950.1_pep, Smp_032500.1_pep, Smp_006830.1_pep, Smp_138640.1_pep, Smp_004020.1_pep, Smp_001020.1_pep, Smp_136970.1_pep, Smp_102040.1_pep, Smp_136960.1_pep, Smp_018240.1_pep, Smp_161380.1_pep, Smp_158560.1_pep, Smp_166270.1_pep, Smp_053300.1_pep, Smp_131450.1_pep, Smp…
7	GO:0022008	neurogenesis	Biological Process	143.48	5.7	71	Smp_171680.1_pep, Smp_130900.1_pep, Smp_072330.1_pep, Smp_148980.1_pep, Smp_026560.1_pep, Smp_165620.1_pep, Smp_159600.1_pep, Smp_020370.1_pep, Smp_014170.2_pep, Smp_100370.1_pep, Smp_103160.2_pep, Smp_072330.2_pep, Smp_203590.1_pep, Smp_103560.1_pep, Smp_149330.1_pep, Smp_123000.2_pep, Smp_044970.1_pep, Smp_083200.1_pep, Smp_210740.1_pep, Smp_170310.1_pep, Smp_135640.1_pep, Smp_005790.1_pep, Smp…
6	GO:0006461	protein complex assembly	Biological Process	136.34	6.83	85	Smp_072330.1_pep, Smp_103140.1_pep, Smp_035180.1_pep, Smp_123060.1_pep, Smp_040020.1_pep, Smp_004780.3_pep, Smp_192110.1_pep, Smp_100370.1_pep, Smp_072330.2_pep, Smp_103560.1_pep, Smp_123000.2_pep, Smp_018240.1_pep, Smp_135670.1_pep, Smp_108390.1_pep, Smp_090120.2_pep, Smp_157020.1_pep, Smp_163040.1_pep, Smp_170310.1_pep, Smp_210740.1_pep, Smp_134440.1_pep, Smp_054340.2_pep, Smp_053300.1_pep, Smp…
6	GO:0006915	apoptotic process	Biological Process	136.21	4.74	59	Smp_072330.1_pep, Smp_005140.1_pep, Smp_196030.1_pep, Smp_069130.1_pep, Smp_155140.1_pep, Smp_026560.1_pep, Smp_000030.3_pep, Smp_056360.3_pep, Smp_138640.1_pep, Smp_072330.2_pep, Smp_123000.2_pep, Smp_073880.1_pep, Smp_124980.1_pep, Smp_056360.4_pep, Smp_056360.5_pep, Smp_129670.1_pep, Smp_200180.1_pep, Smp_131450.1_pep, Smp_150980.1_pep, Smp_000030.1_pep, Smp_040680.1_pep, Smp_135910.1_pep, Smp…
7	GO:0007264	small GTPase mediated signal transduction	Biological Process	135.97	5.22	65	Smp_104670.1_pep, Smp_079430.2_pep, Smp_132200.1_pep, Smp_055670.1_pep, Smp_157010.1_pep, Smp_176770.1_pep, Smp_132660.1_pep, Smp_157020.1_pep, Smp_135640.1_pep, Smp_071630.1_pep, Smp_005790.1_pep, Smp_164680.1_pep, Smp_074510.1_pep, Smp_034660.1_pep, Smp_053100.1_pep, Smp_071250.1_pep, Smp_142450.1_pep, Smp_104310.1_pep, Smp_088650.1_pep, Smp_004910.1_pep, Smp_129070.1_pep, Smp_199010.1_pep, Smp…
7	GO:2000112	regulation of cellular macromolecule biosynthetic process	Biological Process	134.37	10.04	125	Smp_064640.1_pep, Smp_005140.1_pep, Smp_062720.3_pep, Smp_058460.1_pep, Smp_138030.1_pep, Smp_079650.1_pep, Smp_139710.1_pep, Smp_032500.1_pep, Smp_024860.1_pep, Smp_057140.1_pep, Smp_176340.1_pep, Smp_175410.1_pep, Smp_136970.1_pep, Smp_080030.1_pep, Smp_073470.2_pep, Smp_097800.2_pep, Smp_051130.1_pep, Smp_056360.4_pep, Smp_131450.1_pep, Smp_156020.1_pep, Smp_135910.1_pep, Smp_166410.1_pep, Smp…
4	GO:0008104	protein localization	Biological Process	133.42	9.08	113	Smp_164130.1_pep, Smp_072330.1_pep, Smp_129400.1_pep, Smp_133710.1_pep, Smp_194370.1_pep, Smp_106130.2_pep, Smp_079430.2_pep, Smp_032510.1_pep, Smp_055670.1_pep, Smp_149330.1_pep, Smp_028630.1_pep, Smp_096750.1_pep, Smp_135640.1_pep, Smp_174130.1_pep, Smp_079310.1_pep, Smp_136210.1_pep, Smp_147970.2_pep, Smp_028070.2_pep, Smp_128050.1_pep, Smp_123730.1_pep, Smp_015440.1_pep, Smp_142450.1_pep, Smp…
4	GO:1901564	organonitrogen compound metabolic process	Biological Process	132.82	11.49	143	Smp_056970.1_pep, Smp_147460.1_pep, Smp_147050.1_pep, Smp_052810.1_pep, Smp_053510.2_pep, Smp_167330.1_pep, Smp_033670.2_pep, Smp_171820.2_pep, Smp_134300.1_pep, Smp_103560.1_pep, Smp_038950.1_pep, Smp_038960.1_pep, Smp_023360.2_pep, Smp_096760.1_pep, Smp_024110.1_pep, Smp_042160.1_pep, Smp_054360.1_pep, Smp_049850.1_pep, Smp_026560.2_pep, Smp_043670.2_pep, Smp_015020.1_pep, Smp_051550.1_pep, Smp…
10	GO:0048666	neuron development	Biological Process	131.61	3.78	47	Smp_165740.1_pep, Smp_148690.1_pep, Smp_000730.1_pep, Smp_130900.1_pep, Smp_009580.1_pep, Smp_127810.1_pep, Smp_026560.1_pep, Smp_159600.1_pep, Smp_020370.1_pep, Smp_165550.1_pep, Smp_014170.2_pep, Smp_100370.1_pep, Smp_103160.2_pep, Smp_160850.1_pep, Smp_203590.1_pep, Smp_103560.1_pep, Smp_170290.1_pep, Smp_044970.1_pep, Smp_192960.1_pep, Smp_002410.1_pep, Smp_211000.1_pep, Smp_210740.1_pep, Smp…
6	GO:0055085	transmembrane transport	Biological Process	125.26	6.67	83	Smp_072330.1_pep, Smp_005140.1_pep, Smp_175010.1_pep, Smp_089200.1_pep, Smp_147050.1_pep, Smp_199260.1_pep, Smp_026560.1_pep, Smp_035180.1_pep, Smp_029730.1_pep, Smp_136710.1_pep, Smp_150230.1_pep, Smp_153480.1_pep, Smp_033670.2_pep, Smp_199210.1_pep, Smp_141660.1_pep, Smp_072330.2_pep, Smp_170590.1_pep, Smp_136960.1_pep, Smp_071970.1_pep, Smp_121920.1_pep, Smp_136710.2_pep, Smp_105410.1_pep, Smp…
8	GO:0006468	protein phosphorylation	Biological Process	124.9	5.62	70	Smp_005140.1_pep, Smp_196030.1_pep, Smp_155140.1_pep, Smp_026560.1_pep, Smp_164150.1_pep, Smp_126240.1_pep, Smp_176360.1_pep, Smp_014170.2_pep, Smp_164380.1_pep, Smp_176750.1_pep, Smp_138640.1_pep, Smp_152330.1_pep, Smp_157010.1_pep, Smp_123610.1_pep, Smp_157020.1_pep, Smp_158560.1_pep, Smp_121780.1_pep, Smp_060940.1_pep, Smp_129670.1_pep, Smp_005790.1_pep, Smp_152680.1_pep, Smp_164930.1_pep, Smp…
5	GO:0016192	vesicle-mediated transport	Biological Process	123.13	4.98	62	Smp_164130.1_pep, Smp_044920.1_pep, Smp_005140.1_pep, Smp_196030.1_pep, Smp_199260.1_pep, Smp_123060.1_pep, Smp_026560.1_pep, Smp_194370.1_pep, Smp_146100.1_pep, Smp_121920.1_pep, Smp_171880.1_pep, Smp_142910.1_pep, Smp_028630.1_pep, Smp_142920.1_pep, Smp_210740.1_pep, Smp_026560.2_pep, Smp_071630.1_pep, Smp_200180.1_pep, Smp_072870.1_pep, Smp_079310.1_pep, Smp_150980.1_pep, Smp_028070.2_pep, Smp…
6	GO:0055086	nucleobase-containing small molecule metabolic process	Biological Process	118.24	8.03	100	Smp_056970.1_pep, Smp_133700.1_pep, Smp_147050.1_pep, Smp_052810.1_pep, Smp_033670.2_pep, Smp_134300.1_pep, Smp_103560.1_pep, Smp_038950.1_pep, Smp_038960.1_pep, Smp_096760.1_pep, Smp_024110.1_pep, Smp_042160.1_pep, Smp_054360.1_pep, Smp_049850.1_pep, Smp_026560.2_pep, Smp_043670.2_pep, Smp_015020.1_pep, Smp_024120.1_pep, Smp_033670.4_pep, Smp_033400.1_pep, Smp_001360.1_pep, Smp_085110.1_pep, Smp…
5	GO:0071822	protein complex subunit organization	Biological Process	117.04	8.84	110	Smp_072330.1_pep, Smp_103140.1_pep, Smp_123060.1_pep, Smp_192110.1_pep, Smp_100370.1_pep, Smp_103560.1_pep, Smp_018240.1_pep, Smp_135670.1_pep, Smp_090120.2_pep, Smp_157020.1_pep, Smp_170310.1_pep, Smp_096750.1_pep, Smp_053300.1_pep, Smp_024120.1_pep, Smp_137430.1_pep, Smp_074510.1_pep, Smp_079310.1_pep, Smp_014780.2_pep, Smp_123730.1_pep, Smp_134440.2_pep, Smp_078040.1_pep, Smp_086860.1_pep, Smp…
3	GO:0051641	cellular localization	Biological Process	116.41	11	137	Smp_164130.1_pep, Smp_072330.1_pep, Smp_005140.1_pep, Smp_147050.1_pep, Smp_123060.1_pep, Smp_133710.1_pep, Smp_194370.1_pep, Smp_146100.1_pep, Smp_106130.2_pep, Smp_003660.1_pep, Smp_079430.2_pep, Smp_032510.1_pep, Smp_020340.1_pep, Smp_055670.1_pep, Smp_121920.1_pep, Smp_028630.1_pep, Smp_026560.2_pep, Smp_096750.1_pep, Smp_135640.1_pep, Smp_174130.1_pep, Smp_200180.1_pep, Smp_058680.2_pep, Smp…
7	GO:0006753	nucleoside phosphate metabolic process	Biological Process	113.41	7.15	89	Smp_063120.1_pep, Smp_056970.1_pep, Smp_133700.1_pep, Smp_153490.1_pep, Smp_147050.1_pep, Smp_052810.1_pep, Smp_026560.1_pep, Smp_059930.1_pep, Smp_018890.1_pep, Smp_033670.2_pep, Smp_070600.1_pep, Smp_056970.2_pep, Smp_134300.1_pep, Smp_103560.1_pep, Smp_022400.1_pep, Smp_038950.1_pep, Smp_038960.1_pep, Smp_043670.1_pep, Smp_096760.1_pep, Smp_024110.1_pep, Smp_042160.1_pep, Smp_049850.1_pep, Smp…
4	GO:0009653	anatomical structure morphogenesis	Biological Process	112.86	8.11	101	Smp_171680.1_pep, Smp_130900.1_pep, Smp_005140.1_pep, Smp_159600.1_pep, Smp_020370.1_pep, Smp_020340.1_pep, Smp_100370.1_pep, Smp_158370.1_pep, Smp_103560.1_pep, Smp_149330.1_pep, Smp_135670.1_pep, Smp_073470.2_pep, Smp_157020.1_pep, Smp_084540.1_pep, Smp_135640.1_pep, Smp_200180.1_pep, Smp_074510.1_pep, Smp_147970.2_pep, Smp_158730.1_pep, Smp_040680.1_pep, Smp_123730.1_pep, Smp_057090.1_pep, Smp…
5	GO:0071702	organic substance transport	Biological Process	111.88	9.4	117	Smp_164130.1_pep, Smp_072330.1_pep, Smp_005140.1_pep, Smp_129400.1_pep, Smp_133710.1_pep, Smp_194370.1_pep, Smp_106130.2_pep, Smp_003660.1_pep, Smp_079430.2_pep, Smp_032510.1_pep, Smp_055670.1_pep, Smp_121920.1_pep, Smp_105410.1_pep, Smp_028630.1_pep, Smp_096750.1_pep, Smp_079310.1_pep, Smp_136210.1_pep, Smp_147970.2_pep, Smp_128050.1_pep, Smp_156020.1_pep, Smp_123730.1_pep, Smp_015440.1_pep, Smp…
11	GO:0031175	neuron projection development	Biological Process	111.78	3.21	40	Smp_165740.1_pep, Smp_148690.1_pep, Smp_000730.1_pep, Smp_130900.1_pep, Smp_127810.1_pep, Smp_026560.1_pep, Smp_159600.1_pep, Smp_020370.1_pep, Smp_165550.1_pep, Smp_014170.2_pep, Smp_100370.1_pep, Smp_103160.2_pep, Smp_160850.1_pep, Smp_203590.1_pep, Smp_103560.1_pep, Smp_170290.1_pep, Smp_002410.1_pep, Smp_211000.1_pep, Smp_210740.1_pep, Smp_005670.1_pep, Smp_143620.1_pep, Smp_173990.1_pep, Smp…
10	GO:1903506	regulation of nucleic acid-templated transcription	Biological Process	110.72	8.51	106	Smp_062720.3_pep, Smp_138030.1_pep, Smp_079650.1_pep, Smp_139710.1_pep, Smp_024860.1_pep, Smp_057140.1_pep, Smp_176340.1_pep, Smp_175410.1_pep, Smp_080030.1_pep, Smp_073470.2_pep, Smp_097800.2_pep, Smp_051130.1_pep, Smp_056360.4_pep, Smp_131450.1_pep, Smp_156020.1_pep, Smp_135910.1_pep, Smp_166410.1_pep, Smp_170750.1_pep, Smp_140390.2_pep, Smp_153250.1_pep, Smp_056360.6_pep, Smp_009600.1_pep, Smp…
4	GO:0006091	generation of precursor metabolites and energy	Biological Process	109.98	5.22	65	Smp_126020.1_pep, Smp_056970.1_pep, Smp_094880.1_pep, Smp_070860.1_pep, Smp_026560.1_pep, Smp_059930.1_pep, Smp_018890.1_pep, Smp_167330.1_pep, Smp_020340.1_pep, Smp_061870.1_pep, Smp_056970.2_pep, Smp_022400.1_pep, Smp_038950.1_pep, Smp_038960.1_pep, Smp_043670.1_pep, Smp_018260.1_pep, Smp_096760.1_pep, Smp_024110.1_pep, Smp_042160.1_pep, Smp_044970.1_pep, Smp_204770.1_pep, Smp_026560.2_pep, Smp…
8	GO:0032774	RNA biosynthetic process	Biological Process	109.96	10.68	133	Smp_062720.3_pep, Smp_138030.1_pep, Smp_079650.1_pep, Smp_139710.1_pep, Smp_146110.1_pep, Smp_024860.1_pep, Smp_057140.1_pep, Smp_176340.1_pep, Smp_175410.1_pep, Smp_080030.1_pep, Smp_073470.2_pep, Smp_097800.2_pep, Smp_096750.1_pep, Smp_051130.1_pep, Smp_056360.4_pep, Smp_053300.1_pep, Smp_131450.1_pep, Smp_156020.1_pep, Smp_135910.1_pep, Smp_166410.1_pep, Smp_170750.1_pep, Smp_140390.2_pep, Smp…
5	GO:0043412	macromolecule modification	Biological Process	109.95	12.85	160	Smp_004780.2_pep, Smp_005140.1_pep, Smp_162630.1_pep, Smp_171670.1_pep, Smp_138030.1_pep, Smp_162620.1_pep, Smp_133700.1_pep, Smp_155140.1_pep, Smp_164150.1_pep, Smp_126240.1_pep, Smp_057140.1_pep, Smp_176360.1_pep, Smp_176750.1_pep, Smp_152330.1_pep, Smp_150850.1_pep, Smp_157010.1_pep, Smp_175410.1_pep, Smp_073620.1_pep, Smp_158370.1_pep, Smp_018240.1_pep, Smp_147870.1_pep, Smp_083200.1_pep, Smp…
7	GO:0006886	intracellular protein transport	Biological Process	108.88	5.78	72	Smp_106130.1_pep, Smp_072330.1_pep, Smp_196030.1_pep, Smp_197760.1_pep, Smp_104670.1_pep, Smp_148980.1_pep, Smp_026560.1_pep, Smp_133710.1_pep, Smp_194370.1_pep, Smp_106130.2_pep, Smp_079430.2_pep, Smp_032510.1_pep, Smp_138640.1_pep, Smp_055670.1_pep, Smp_072330.2_pep, Smp_171880.1_pep, Smp_073880.1_pep, Smp_142910.1_pep, Smp_142920.1_pep, Smp_096750.1_pep, Smp_071630.1_pep, Smp_005790.1_pep, Smp…
5	GO:0000278	mitotic cell cycle	Biological Process	107.46	3.45	43	Smp_148690.1_pep, Smp_009580.1_pep, Smp_167120.1_pep, Smp_026560.1_pep, Smp_012800.1_pep, Smp_024900.1_pep, Smp_176000.2_pep, Smp_122910.1_pep, Smp_034840.3_pep, Smp_002280.1_pep, Smp_058680.1_pep, Smp_138640.1_pep, Smp_151820.1_pep, Smp_160850.1_pep, Smp_143150.1_pep, Smp_137210.1_pep, Smp_171710.1_pep, Smp_136970.1_pep, Smp_136960.1_pep, Smp_028430.1_pep, Smp_002410.1_pep, Smp_026560.2_pep, Smp…
6	GO:0000902	cell morphogenesis	Biological Process	107.16	4.5	56	Smp_130900.1_pep, Smp_144430.1_pep, Smp_165620.1_pep, Smp_026560.1_pep, Smp_159600.1_pep, Smp_020370.1_pep, Smp_014170.2_pep, Smp_100370.1_pep, Smp_203590.1_pep, Smp_158370.1_pep, Smp_103560.1_pep, Smp_149330.1_pep, Smp_135670.1_pep, Smp_210740.1_pep, Smp_074510.1_pep, Smp_147970.2_pep, Smp_158730.1_pep, Smp_123730.1_pep, Smp_154470.1_pep, Smp_057090.1_pep, Smp_090980.1_pep, Smp_104310.1_pep, Smp…
5	GO:0045184	establishment of protein localization	Biological Process	105.43	7.55	94	Smp_164130.1_pep, Smp_106130.1_pep, Smp_072330.1_pep, Smp_196030.1_pep, Smp_197760.1_pep, Smp_104670.1_pep, Smp_148980.1_pep, Smp_129400.1_pep, Smp_026560.1_pep, Smp_133710.1_pep, Smp_194370.1_pep, Smp_106130.2_pep, Smp_079430.2_pep, Smp_032510.1_pep, Smp_138640.1_pep, Smp_072330.2_pep, Smp_055670.1_pep, Smp_073880.1_pep, Smp_171880.1_pep, Smp_142910.1_pep, Smp_028630.1_pep, Smp_142920.1_pep, Smp…
8	GO:0048699	generation of neurons	Biological Process	104.35	5.38	67	Smp_171680.1_pep, Smp_130900.1_pep, Smp_072330.1_pep, Smp_148980.1_pep, Smp_026560.1_pep, Smp_165620.1_pep, Smp_159600.1_pep, Smp_020370.1_pep, Smp_014170.2_pep, Smp_100370.1_pep, Smp_103160.2_pep, Smp_072330.2_pep, Smp_203590.1_pep, Smp_103560.1_pep, Smp_149330.1_pep, Smp_123000.2_pep, Smp_044970.1_pep, Smp_210740.1_pep, Smp_170310.1_pep, Smp_135640.1_pep, Smp_005790.1_pep, Smp_147970.2_pep, Smp…
5	GO:0019637	organophosphate metabolic process	Biological Process	104.04	9.24	115	Smp_056970.1_pep, Smp_133700.1_pep, Smp_147050.1_pep, Smp_052810.1_pep, Smp_123060.1_pep, Smp_033670.2_pep, Smp_045860.2_pep, Smp_171820.2_pep, Smp_134300.1_pep, Smp_103560.1_pep, Smp_038950.1_pep, Smp_038960.1_pep, Smp_096760.1_pep, Smp_024110.1_pep, Smp_042160.1_pep, Smp_049850.1_pep, Smp_071020.1_pep, Smp_026560.2_pep, Smp_043670.2_pep, Smp_015020.1_pep, Smp_051550.1_pep, Smp_024120.1_pep, Smp…
6	GO:0048468	cell development	Biological Process	103.77	5.7	71	Smp_171680.1_pep, Smp_130900.1_pep, Smp_026560.1_pep, Smp_159600.1_pep, Smp_020370.1_pep, Smp_014170.2_pep, Smp_100370.1_pep, Smp_164380.1_pep, Smp_103160.2_pep, Smp_203590.1_pep, Smp_136970.1_pep, Smp_103560.1_pep, Smp_123000.2_pep, Smp_044970.1_pep, Smp_157020.1_pep, Smp_210740.1_pep, Smp_170310.1_pep, Smp_005790.1_pep, Smp_200180.1_pep, Smp_147970.2_pep, Smp_040680.1_pep, Smp_053700.1_pep, Smp…
5	GO:0022402	cell cycle process	Biological Process	100.26	4.9	61	Smp_005140.1_pep, Smp_167120.1_pep, Smp_026560.1_pep, Smp_012800.1_pep, Smp_058680.1_pep, Smp_143150.1_pep, Smp_138620.1_pep, Smp_136970.1_pep, Smp_136960.1_pep, Smp_028430.1_pep, Smp_157020.1_pep, Smp_210740.1_pep, Smp_026560.2_pep, Smp_200180.1_pep, Smp_058680.2_pep, Smp_072870.1_pep, Smp_080730.1_pep, Smp_040680.1_pep, Smp_123730.1_pep, Smp_063640.1_pep, Smp_154470.1_pep, Smp_156040.1_pep, Smp…
9	GO:0006163	purine nucleotide metabolic process	Biological Process	98.4	5.3	66	Smp_056970.1_pep, Smp_147050.1_pep, Smp_059930.1_pep, Smp_018890.1_pep, Smp_033670.2_pep, Smp_056970.2_pep, Smp_134300.1_pep, Smp_103560.1_pep, Smp_022400.1_pep, Smp_038950.1_pep, Smp_038960.1_pep, Smp_043670.1_pep, Smp_096760.1_pep, Smp_024110.1_pep, Smp_042160.1_pep, Smp_049850.1_pep, Smp_026560.2_pep, Smp_033670.3_pep, Smp_203280.1_pep, Smp_043670.2_pep, Smp_015020.1_pep, Smp_024120.1_pep, Smp…
4	GO:0006629	lipid metabolic process	Biological Process	96.64	3.53	44	Smp_130470.1_pep, Smp_179260.1_pep, Smp_196030.1_pep, Smp_162930.1_pep, Smp_152130.1_pep, Smp_052810.1_pep, Smp_147460.1_pep, Smp_123060.1_pep, Smp_072090.1_pep, Smp_024900.1_pep, Smp_187070.1_pep, Smp_122910.1_pep, Smp_171820.2_pep, Smp_194430.1_pep, Smp_138640.1_pep, Smp_038970.1_pep, Smp_072090.2_pep, Smp_103160.2_pep, Smp_141720.1_pep, Smp_147940.1_pep, Smp_150660.1_pep, Smp_156740.1_pep, Smp…
5	GO:0050790	regulation of catalytic activity	Biological Process	93.75	4.74	59	Smp_005140.1_pep, Smp_196030.1_pep, Smp_026560.1_pep, Smp_000030.3_pep, Smp_059980.1_pep, Smp_138640.1_pep, Smp_123000.2_pep, Smp_138850.1_pep, Smp_124980.1_pep, Smp_026560.2_pep, Smp_175250.1_pep, Smp_129670.1_pep, Smp_005790.1_pep, Smp_134510.1_pep, Smp_131450.1_pep, Smp_164680.1_pep, Smp_074510.1_pep, Smp_150980.1_pep, Smp_028070.2_pep, Smp_000030.1_pep, Smp_089670.1_pep, Smp_135910.1_pep, Smp…
5	GO:0009790	embryo development	Biological Process	93.12	4.42	55	Smp_148980.1_pep, Smp_165620.1_pep, Smp_056760.1_pep, Smp_026560.1_pep, Smp_000030.3_pep, Smp_103160.2_pep, Smp_156450.2_pep, Smp_018250.1_pep, Smp_102040.1_pep, Smp_123000.2_pep, Smp_135640.1_pep, Smp_086270.1_pep, Smp_005790.1_pep, Smp_200180.1_pep, Smp_074510.1_pep, Smp_080730.1_pep, Smp_158730.1_pep, Smp_000030.1_pep, Smp_040680.1_pep, Smp_063640.1_pep, Smp_000030.2_pep, Smp_210430.1_pep, Smp…
6	GO:0030163	protein catabolic process	Biological Process	93.1	4.18	52	Smp_139710.1_pep, Smp_148980.1_pep, Smp_032580.1_pep, Smp_000030.3_pep, Smp_087940.1_pep, Smp_067890.1_pep, Smp_138640.1_pep, Smp_089430.1_pep, Smp_092280.1_pep, Smp_136960.1_pep, Smp_018240.1_pep, Smp_046690.1_pep, Smp_034490.1_pep, Smp_083200.1_pep, Smp_175250.1_pep, Smp_032580.2_pep, Smp_167690.1_pep, Smp_042270.1_pep, Smp_000030.1_pep, Smp_164840.1_pep, Smp_032580.3_pep, Smp_154470.1_pep, Smp…
4	GO:0051301	cell division	Biological Process	93.09	4.74	59	Smp_018240.3_pep, Smp_167120.1_pep, Smp_026560.1_pep, Smp_145740.1_pep, Smp_056360.3_pep, Smp_102040.1_pep, Smp_136960.1_pep, Smp_028430.1_pep, Smp_016250.1_pep, Smp_018240.1_pep, Smp_032750.1_pep, Smp_157020.1_pep, Smp_210740.1_pep, Smp_026560.2_pep, Smp_056360.4_pep, Smp_056360.5_pep, Smp_200180.1_pep, Smp_080730.1_pep, Smp_040680.1_pep, Smp_123730.1_pep, Smp_154470.1_pep, Smp_090980.1_pep, Smp…
5	GO:0034613	cellular protein localization	Biological Process	92.76	6.75	84	Smp_106130.1_pep, Smp_072330.1_pep, Smp_196030.1_pep, Smp_197760.1_pep, Smp_104670.1_pep, Smp_148980.1_pep, Smp_026560.1_pep, Smp_133710.1_pep, Smp_194370.1_pep, Smp_106130.2_pep, Smp_079430.2_pep, Smp_032510.1_pep, Smp_138640.1_pep, Smp_072330.2_pep, Smp_055670.1_pep, Smp_073880.1_pep, Smp_171880.1_pep, Smp_142910.1_pep, Smp_142920.1_pep, Smp_096750.1_pep, Smp_135640.1_pep, Smp_071630.1_pep, Smp…
2	GO:0040011	locomotion	Biological Process	92.41	4.9	61	Smp_165820.1_pep, Smp_130900.1_pep, Smp_072330.1_pep, Smp_144430.1_pep, Smp_005140.1_pep, Smp_196030.1_pep, Smp_155140.1_pep, Smp_165620.1_pep, Smp_026560.1_pep, Smp_056760.1_pep, Smp_158320.1_pep, Smp_159600.1_pep, Smp_020370.1_pep, Smp_014170.2_pep, Smp_072330.2_pep, Smp_149330.1_pep, Smp_135670.1_pep, Smp_044970.1_pep, Smp_157020.1_pep, Smp_158320.2_pep, Smp_135640.1_pep, Smp_158560.1_pep, Smp…
6	GO:0034654	nucleobase-containing compound biosynthetic process	Biological Process	91.65	14.7	183	Smp_062720.3_pep, Smp_138030.1_pep, Smp_079650.1_pep, Smp_139710.1_pep, Smp_146110.1_pep, Smp_024860.1_pep, Smp_033670.2_pep, Smp_057140.1_pep, Smp_176340.1_pep, Smp_175410.1_pep, Smp_134300.1_pep, Smp_103560.1_pep, Smp_018240.1_pep, Smp_080030.1_pep, Smp_054360.1_pep, Smp_049850.1_pep, Smp_073470.2_pep, Smp_097800.2_pep, Smp_026560.2_pep, Smp_096750.1_pep, Smp_051130.1_pep, Smp_056360.4_pep, Smp…
7	GO:0009116	nucleoside metabolic process	Biological Process	90.65	5.62	70	Smp_056970.1_pep, Smp_147050.1_pep, Smp_059930.1_pep, Smp_018890.1_pep, Smp_033670.2_pep, Smp_056970.2_pep, Smp_134300.1_pep, Smp_103560.1_pep, Smp_022400.1_pep, Smp_038950.1_pep, Smp_038960.1_pep, Smp_043670.1_pep, Smp_096760.1_pep, Smp_090520.1_pep, Smp_024110.1_pep, Smp_042160.1_pep, Smp_054360.1_pep, Smp_049850.1_pep, Smp_033670.3_pep, Smp_203280.1_pep, Smp_043670.2_pep, Smp_015020.1_pep, Smp…
8	GO:0007265	Ras protein signal transduction	Biological Process	90.29	2.49	31	Smp_000730.1_pep, Smp_012580.1_pep, Smp_142850.1_pep, Smp_154850.1_pep, Smp_132200.1_pep, Smp_122910.1_pep, Smp_073560.1_pep, Smp_157010.1_pep, Smp_132660.1_pep, Smp_002410.1_pep, Smp_211000.1_pep, Smp_157020.1_pep, Smp_167650.1_pep, Smp_135640.1_pep, Smp_005790.1_pep, Smp_164680.1_pep, Smp_196880.1_pep, Smp_074510.1_pep, Smp_034660.1_pep, Smp_070310.1_pep, Smp_146060.1_pep, Smp_163580.1_pep, Smp…
7	GO:0006812	cation transport	Biological Process	90.05	4.9	61	Smp_175010.1_pep, Smp_199260.1_pep, Smp_147050.1_pep, Smp_029730.1_pep, Smp_026560.1_pep, Smp_035180.1_pep, Smp_136710.1_pep, Smp_150230.1_pep, Smp_059980.1_pep, Smp_033670.2_pep, Smp_199210.1_pep, Smp_004780.3_pep, Smp_141660.1_pep, Smp_087760.1_pep, Smp_170590.1_pep, Smp_136960.1_pep, Smp_121920.1_pep, Smp_136710.2_pep, Smp_026560.2_pep, Smp_033670.3_pep, Smp_040970.1_pep, Smp_203280.1_pep, Smp…
6	GO:0043436	oxoacid metabolic process	Biological Process	89.95	7.47	93	Smp_023360.1_pep, Smp_135400.1_pep, Smp_056970.1_pep, Smp_079840.1_pep, Smp_129210.1_pep, Smp_070860.1_pep, Smp_056760.1_pep, Smp_018890.1_pep, Smp_154950.1_pep, Smp_053510.2_pep, Smp_104470.2_pep, Smp_167330.1_pep, Smp_059980.1_pep, Smp_138640.1_pep, Smp_038970.1_pep, Smp_172060.1_pep, Smp_150680.1_pep, Smp_103160.2_pep, Smp_056970.2_pep, Smp_022400.1_pep, Smp_038950.1_pep, Smp_038960.1_pep, Smp…
2	GO:0040007	growth	Biological Process	89.05	3.45	43	Smp_210430.1_pep, Smp_165740.1_pep, Smp_005140.1_pep, Smp_170230.1_pep, Smp_155140.1_pep, Smp_017450.1_pep, Smp_147050.1_pep, Smp_056760.1_pep, Smp_026560.1_pep, Smp_073470.1_pep, Smp_165550.1_pep, Smp_000030.3_pep, Smp_122910.1_pep, Smp_057140.1_pep, Smp_065610.2_pep, Smp_138640.1_pep, Smp_103160.2_pep, Smp_137210.1_pep, Smp_018250.1_pep, Smp_002410.1_pep, Smp_073470.2_pep, Smp_101990.1_pep, Smp…
4	GO:0043933	macromolecular complex subunit organization	Biological Process	88.75	11.57	144	Smp_072330.1_pep, Smp_103140.1_pep, Smp_058460.1_pep, Smp_138030.1_pep, Smp_123060.1_pep, Smp_003660.1_pep, Smp_057140.1_pep, Smp_192110.1_pep, Smp_100370.1_pep, Smp_150850.1_pep, Smp_175410.1_pep, Smp_103560.1_pep, Smp_018240.1_pep, Smp_135670.1_pep, Smp_090120.2_pep, Smp_157020.1_pep, Smp_170310.1_pep, Smp_096750.1_pep, Smp_053300.1_pep, Smp_167690.1_pep, Smp_024120.1_pep, Smp_137430.1_pep, Smp…
8	GO:0006396	RNA processing	Biological Process	88.35	3.78	47	Smp_179320.1_pep, Smp_062720.3_pep, Smp_053940.1_pep, Smp_104660.1_pep, Smp_162620.1_pep, Smp_148480.1_pep, Smp_053830.1_pep, Smp_003660.1_pep, Smp_138640.1_pep, Smp_045040.1_pep, Smp_203590.1_pep, Smp_164650.1_pep, Smp_023660.1_pep, Smp_150780.1_pep, Smp_062720.2_pep, Smp_064830.1_pep, Smp_171830.1_pep, Smp_001095.1_pep, Smp_096750.1_pep, Smp_068090.1_pep, Smp_007180.1_pep, Smp_044550.4_pep, Smp…
4	GO:0022607	cellular component assembly	Biological Process	87.54	10.28	128	Smp_072330.1_pep, Smp_103140.1_pep, Smp_005140.1_pep, Smp_058460.1_pep, Smp_123060.1_pep, Smp_003660.1_pep, Smp_192110.1_pep, Smp_100370.1_pep, Smp_103560.1_pep, Smp_158370.1_pep, Smp_149330.1_pep, Smp_018240.1_pep, Smp_135670.1_pep, Smp_090120.2_pep, Smp_157020.1_pep, Smp_170310.1_pep, Smp_053300.1_pep, Smp_024120.1_pep, Smp_137430.1_pep, Smp_074510.1_pep, Smp_079310.1_pep, Smp_014780.2_pep, Smp…
6	GO:0030036	actin cytoskeleton organization	Biological Process	87.53	3.13	39	Smp_000730.1_pep, Smp_144430.1_pep, Smp_073940.1_pep, Smp_003710.1_pep, Smp_122910.1_pep, Smp_080920.3_pep, Smp_073560.1_pep, Smp_080920.2_pep, Smp_100370.1_pep, Smp_118830.1_pep, Smp_203130.1_pep, Smp_008660.1_pep, Smp_014780.1_pep, Smp_157020.1_pep, Smp_195080.1_pep, Smp_210740.1_pep, Smp_170310.1_pep, Smp_018010.1_pep, Smp_165930.1_pep, Smp_135640.1_pep, Smp_158560.1_pep, Smp_005670.1_pep, Smp…
4	GO:0009888	tissue development	Biological Process	87.34	4.5	56	Smp_005140.1_pep, Smp_148980.1_pep, Smp_147050.1_pep, Smp_073470.1_pep, Smp_059980.1_pep, Smp_176340.1_pep, Smp_020340.1_pep, Smp_164380.1_pep, Smp_102040.1_pep, Smp_123000.2_pep, Smp_044970.1_pep, Smp_073470.2_pep, Smp_135640.1_pep, Smp_086270.1_pep, Smp_005790.1_pep, Smp_200180.1_pep, Smp_074510.1_pep, Smp_040680.1_pep, Smp_154470.1_pep, Smp_194030.1_pep, Smp_132300.1_pep, Smp_000730.1_pep, Smp…
3	GO:0044085	cellular component biogenesis	Biological Process	86.37	11.65	145	Smp_072330.1_pep, Smp_103140.1_pep, Smp_005140.1_pep, Smp_058460.1_pep, Smp_162620.1_pep, Smp_123060.1_pep, Smp_003660.1_pep, Smp_192110.1_pep, Smp_100370.1_pep, Smp_103560.1_pep, Smp_158370.1_pep, Smp_149330.1_pep, Smp_018240.1_pep, Smp_135670.1_pep, Smp_090120.2_pep, Smp_157020.1_pep, Smp_170310.1_pep, Smp_053300.1_pep, Smp_058680.2_pep, Smp_024120.1_pep, Smp_137430.1_pep, Smp_074510.1_pep, Smp…
5	GO:0065003	macromolecular complex assembly	Biological Process	85.13	7.79	97	Smp_072330.1_pep, Smp_103140.1_pep, Smp_058460.1_pep, Smp_123060.1_pep, Smp_003660.1_pep, Smp_192110.1_pep, Smp_100370.1_pep, Smp_103560.1_pep, Smp_018240.1_pep, Smp_135670.1_pep, Smp_090120.2_pep, Smp_157020.1_pep, Smp_170310.1_pep, Smp_053300.1_pep, Smp_024120.1_pep, Smp_137430.1_pep, Smp_079310.1_pep, Smp_028070.2_pep, Smp_123730.1_pep, Smp_134440.2_pep, Smp_078040.1_pep, Smp_086860.1_pep, Smp…
5	GO:0031323	regulation of cellular metabolic process	Biological Process	84.98	13.57	169	Smp_064640.1_pep, Smp_072330.1_pep, Smp_005140.1_pep, Smp_062720.3_pep, Smp_058460.1_pep, Smp_138030.1_pep, Smp_079650.1_pep, Smp_139710.1_pep, Smp_032500.1_pep, Smp_024860.1_pep, Smp_057140.1_pep, Smp_176340.1_pep, Smp_175410.1_pep, Smp_136960.1_pep, Smp_103560.1_pep, Smp_136970.1_pep, Smp_080030.1_pep, Smp_073470.2_pep, Smp_097800.2_pep, Smp_138850.1_pep, Smp_026560.2_pep, Smp_096750.1_pep, Smp…
4	GO:0048519	negative regulation of biological process	Biological Process	84.82	9.32	116	Smp_171680.1_pep, Smp_130900.1_pep, Smp_005140.1_pep, Smp_139710.1_pep, Smp_155140.1_pep, Smp_126600.1_pep, Smp_100370.1_pep, Smp_136970.1_pep, Smp_073620.1_pep, Smp_199430.1_pep, Smp_073470.2_pep, Smp_138850.1_pep, Smp_170310.1_pep, Smp_026560.2_pep, Smp_096750.1_pep, Smp_053300.1_pep, Smp_131450.1_pep, Smp_074510.1_pep, Smp_028070.2_pep, Smp_089670.1_pep, Smp_123730.1_pep, Smp_063640.1_pep, Smp…
6	GO:0031326	regulation of cellular biosynthetic process	Biological Process	84.66	10.36	129	Smp_064640.1_pep, Smp_072330.1_pep, Smp_005140.1_pep, Smp_062720.3_pep, Smp_058460.1_pep, Smp_138030.1_pep, Smp_079650.1_pep, Smp_139710.1_pep, Smp_032500.1_pep, Smp_024860.1_pep, Smp_057140.1_pep, Smp_176340.1_pep, Smp_175410.1_pep, Smp_136970.1_pep, Smp_080030.1_pep, Smp_073470.2_pep, Smp_097800.2_pep, Smp_026560.2_pep, Smp_051130.1_pep, Smp_056360.4_pep, Smp_131450.1_pep, Smp_156020.1_pep, Smp…
3	GO:0033036	macromolecule localization	Biological Process	83.8	9.96	124	Smp_164130.1_pep, Smp_072330.1_pep, Smp_005140.1_pep, Smp_129400.1_pep, Smp_133710.1_pep, Smp_194370.1_pep, Smp_106130.2_pep, Smp_003660.1_pep, Smp_079430.2_pep, Smp_032510.1_pep, Smp_055670.1_pep, Smp_149330.1_pep, Smp_028630.1_pep, Smp_096750.1_pep, Smp_135640.1_pep, Smp_174130.1_pep, Smp_079310.1_pep, Smp_136210.1_pep, Smp_147970.2_pep, Smp_028070.2_pep, Smp_128050.1_pep, Smp_123730.1_pep, Smp…
6	GO:0000226	microtubule cytoskeleton organization	Biological Process	83.58	4.1	51	Smp_046410.1_pep, Smp_069130.1_pep, Smp_026560.1_pep, Smp_147440.1_pep, Smp_004780.3_pep, Smp_100370.1_pep, Smp_143150.1_pep, Smp_158370.1_pep, Smp_135670.1_pep, Smp_147890.1_pep, Smp_158560.1_pep, Smp_158730.1_pep, Smp_028070.2_pep, Smp_154300.1_pep, Smp_063640.1_pep, Smp_057090.1_pep, Smp_056370.1_pep, Smp_156040.1_pep, Smp_028070.1_pep, Smp_194030.1_pep, Smp_140660.1_pep, Smp_127440.1_pep, Smp…
6	GO:0010556	regulation of macromolecule biosynthetic process	Biological Process	83.26	10.12	126	Smp_064640.1_pep, Smp_005140.1_pep, Smp_062720.3_pep, Smp_058460.1_pep, Smp_138030.1_pep, Smp_079650.1_pep, Smp_139710.1_pep, Smp_032500.1_pep, Smp_024860.1_pep, Smp_057140.1_pep, Smp_176340.1_pep, Smp_175410.1_pep, Smp_136970.1_pep, Smp_080030.1_pep, Smp_073470.2_pep, Smp_097800.2_pep, Smp_051130.1_pep, Smp_056360.4_pep, Smp_131450.1_pep, Smp_156020.1_pep, Smp_135910.1_pep, Smp_166410.1_pep, Smp…
4	GO:0070271	protein complex biogenesis	Biological Process	82.49	6.83	85	Smp_072330.1_pep, Smp_103140.1_pep, Smp_035180.1_pep, Smp_123060.1_pep, Smp_040020.1_pep, Smp_004780.3_pep, Smp_192110.1_pep, Smp_100370.1_pep, Smp_072330.2_pep, Smp_103560.1_pep, Smp_123000.2_pep, Smp_018240.1_pep, Smp_135670.1_pep, Smp_108390.1_pep, Smp_090120.2_pep, Smp_157020.1_pep, Smp_163040.1_pep, Smp_170310.1_pep, Smp_210740.1_pep, Smp_134440.1_pep, Smp_054340.2_pep, Smp_053300.1_pep, Smp…
5	GO:0048523	negative regulation of cellular process	Biological Process	81.91	8.59	107	Smp_171680.1_pep, Smp_005140.1_pep, Smp_139710.1_pep, Smp_155140.1_pep, Smp_126600.1_pep, Smp_100370.1_pep, Smp_136970.1_pep, Smp_073620.1_pep, Smp_199430.1_pep, Smp_073470.2_pep, Smp_138850.1_pep, Smp_170310.1_pep, Smp_026560.2_pep, Smp_096750.1_pep, Smp_053300.1_pep, Smp_131450.1_pep, Smp_074510.1_pep, Smp_028070.2_pep, Smp_089670.1_pep, Smp_123730.1_pep, Smp_166780.1_pep, Smp_009600.1_pep, Smp…
2	GO:0000003	reproduction	Biological Process	78.4	4.1	51	Smp_004990.1_pep, Smp_026560.1_pep, Smp_073470.1_pep, Smp_000030.3_pep, Smp_138640.1_pep, Smp_164380.1_pep, Smp_103160.2_pep, Smp_144860.1_pep, Smp_073470.2_pep, Smp_210740.1_pep, Smp_054340.2_pep, Smp_068350.1_pep, Smp_200180.1_pep, Smp_149900.1_pep, Smp_158730.1_pep, Smp_000030.1_pep, Smp_040680.1_pep, Smp_063640.1_pep, Smp_154470.1_pep, Smp_141010.1_pep, Smp_035500.1_pep, Smp_000030.2_pep, Smp…
6	GO:0007166	cell surface receptor signaling pathway	Biological Process	77.18	5.54	69	Smp_005140.1_pep, Smp_156620.1_pep, Smp_196030.1_pep, Smp_139710.1_pep, Smp_148980.1_pep, Smp_026560.1_pep, Smp_056990.1_pep, Smp_020300.1_pep, Smp_014170.2_pep, Smp_126600.1_pep, Smp_138640.1_pep, Smp_102040.1_pep, Smp_123000.2_pep, Smp_016250.1_pep, Smp_149330.1_pep, Smp_147870.1_pep, Smp_199430.1_pep, Smp_032750.1_pep, Smp_157020.1_pep, Smp_026560.2_pep, Smp_210740.1_pep, Smp_135640.1_pep, Smp…
5	GO:0044255	cellular lipid metabolic process	Biological Process	76.88	3.21	40	Smp_130470.1_pep, Smp_179260.1_pep, Smp_196030.1_pep, Smp_162930.1_pep, Smp_152130.1_pep, Smp_147460.1_pep, Smp_123060.1_pep, Smp_072090.1_pep, Smp_187070.1_pep, Smp_122910.1_pep, Smp_171820.2_pep, Smp_194430.1_pep, Smp_138640.1_pep, Smp_038970.1_pep, Smp_072090.2_pep, Smp_103160.2_pep, Smp_141720.1_pep, Smp_147940.1_pep, Smp_150660.1_pep, Smp_156740.1_pep, Smp_073470.2_pep, Smp_071020.1_pep, Smp…
4	GO:0048518	positive regulation of biological process	Biological Process	76.56	9.24	115	Smp_130900.1_pep, Smp_072330.1_pep, Smp_005140.1_pep, Smp_018250.1_pep, Smp_103560.1_pep, Smp_080030.1_pep, Smp_073470.2_pep, Smp_026560.2_pep, Smp_084540.1_pep, Smp_131450.1_pep, Smp_200180.1_pep, Smp_074510.1_pep, Smp_028070.2_pep, Smp_040680.1_pep, Smp_135910.1_pep, Smp_199010.1_pep, Smp_014170.1_pep, Smp_009600.1_pep, Smp_132300.1_pep, Smp_144180.1_pep, Smp_162930.1_pep, Smp_017450.1_pep, Smp…
3	GO:0042221	response to chemical	Biological Process	76.26	6.83	85	Smp_072330.1_pep, Smp_005140.1_pep, Smp_196030.1_pep, Smp_179320.1_pep, Smp_069130.1_pep, Smp_199260.1_pep, Smp_026560.1_pep, Smp_056760.1_pep, Smp_159600.1_pep, Smp_073470.1_pep, Smp_020370.1_pep, Smp_138640.1_pep, Smp_103160.2_pep, Smp_072330.2_pep, Smp_170590.1_pep, Smp_103560.1_pep, Smp_121920.1_pep, Smp_123000.2_pep, Smp_073470.2_pep, Smp_157020.1_pep, Smp_210740.1_pep, Smp_026560.2_pep, Smp…
5	GO:0051726	regulation of cell cycle	Biological Process	74.86	2.81	35	Smp_148690.1_pep, Smp_005140.1_pep, Smp_009580.1_pep, Smp_170230.1_pep, Smp_026560.1_pep, Smp_024900.1_pep, Smp_138640.1_pep, Smp_151820.1_pep, Smp_160850.1_pep, Smp_137210.1_pep, Smp_138620.1_pep, Smp_136960.1_pep, Smp_136970.1_pep, Smp_095190.1_pep, Smp_002410.1_pep, Smp_026560.2_pep, Smp_162710.1_pep, Smp_021140.1_pep, Smp_200180.1_pep, Smp_071390.1_pep, Smp_169470.1_pep, Smp_106930.1_pep, Smp…
5	GO:0032989	cellular component morphogenesis	Biological Process	72.81	4.9	61	Smp_130900.1_pep, Smp_144430.1_pep, Smp_165620.1_pep, Smp_026560.1_pep, Smp_159600.1_pep, Smp_020370.1_pep, Smp_014170.2_pep, Smp_100370.1_pep, Smp_203590.1_pep, Smp_158370.1_pep, Smp_103560.1_pep, Smp_149330.1_pep, Smp_135670.1_pep, Smp_157020.1_pep, Smp_210740.1_pep, Smp_074510.1_pep, Smp_147970.2_pep, Smp_158730.1_pep, Smp_123730.1_pep, Smp_154470.1_pep, Smp_057090.1_pep, Smp_090980.1_pep, Smp…
5	GO:0051128	regulation of cellular component organization	Biological Process	71.78	5.86	73	Smp_130900.1_pep, Smp_144430.1_pep, Smp_072330.1_pep, Smp_005140.1_pep, Smp_196030.1_pep, Smp_069130.1_pep, Smp_026560.1_pep, Smp_014170.2_pep, Smp_004780.3_pep, Smp_138640.1_pep, Smp_100370.1_pep, Smp_103160.2_pep, Smp_072330.2_pep, Smp_175410.1_pep, Smp_136960.1_pep, Smp_210740.1_pep, Smp_170310.1_pep, Smp_135640.1_pep, Smp_200180.1_pep, Smp_074510.1_pep, Smp_147970.2_pep, Smp_180600.1_pep, Smp…
7	GO:0042981	regulation of apoptotic process	Biological Process	71.77	2.73	34	Smp_165740.1_pep, Smp_005140.1_pep, Smp_009580.1_pep, Smp_196030.1_pep, Smp_069130.1_pep, Smp_155140.1_pep, Smp_026560.1_pep, Smp_049550.1_pep, Smp_034840.3_pep, Smp_138640.1_pep, Smp_144910.1_pep, Smp_160850.1_pep, Smp_137210.1_pep, Smp_135560.1_pep, Smp_123000.2_pep, Smp_095190.1_pep, Smp_124980.1_pep, Smp_054820.1_pep, Smp_131450.1_pep, Smp_144970.1_pep, Smp_137090.1_pep, Smp_154470.1_pep, Smp…
4	GO:1901135	carbohydrate derivative metabolic process	Biological Process	71.66	8.59	107	Smp_056970.1_pep, Smp_133700.1_pep, Smp_147050.1_pep, Smp_052810.1_pep, Smp_033670.2_pep, Smp_134300.1_pep, Smp_103560.1_pep, Smp_038950.1_pep, Smp_038960.1_pep, Smp_018240.1_pep, Smp_096760.1_pep, Smp_024110.1_pep, Smp_042160.1_pep, Smp_049850.1_pep, Smp_054360.1_pep, Smp_026560.2_pep, Smp_043670.2_pep, Smp_015020.1_pep, Smp_024120.1_pep, Smp_033670.4_pep, Smp_033400.1_pep, Smp_001360.1_pep, Smp…
4	GO:0010033	response to organic substance	Biological Process	71.54	4.98	62	Smp_072330.1_pep, Smp_005140.1_pep, Smp_196030.1_pep, Smp_179320.1_pep, Smp_069130.1_pep, Smp_026560.1_pep, Smp_056760.1_pep, Smp_073470.1_pep, Smp_138640.1_pep, Smp_103160.2_pep, Smp_072330.2_pep, Smp_103560.1_pep, Smp_123000.2_pep, Smp_073470.2_pep, Smp_157020.1_pep, Smp_210740.1_pep, Smp_026560.2_pep, Smp_134440.1_pep, Smp_079310.1_pep, Smp_139200.1_pep, Smp_154470.1_pep, Smp_134440.2_pep, Smp…
7	GO:0007417	central nervous system development	Biological Process	71.38	2.41	30	Smp_165740.1_pep, Smp_130900.1_pep, Smp_006740.1_pep, Smp_150540.1_pep, Smp_009580.1_pep, Smp_148980.1_pep, Smp_165620.1_pep, Smp_049550.1_pep, Smp_034840.3_pep, Smp_144910.1_pep, Smp_135560.1_pep, Smp_103560.1_pep, Smp_123000.2_pep, Smp_149330.1_pep, Smp_095190.1_pep, Smp_044970.1_pep, Smp_192960.1_pep, Smp_135640.1_pep, Smp_005790.1_pep, Smp_169470.1_pep, Smp_158730.1_pep, Smp_144970.1_pep, Smp…
12	GO:0048812	neuron projection morphogenesis	Biological Process	69.78	2.65	33	Smp_148690.1_pep, Smp_165740.1_pep, Smp_130900.1_pep, Smp_127810.1_pep, Smp_026560.1_pep, Smp_159600.1_pep, Smp_020370.1_pep, Smp_165550.1_pep, Smp_014170.2_pep, Smp_203590.1_pep, Smp_103560.1_pep, Smp_170290.1_pep, Smp_002410.1_pep, Smp_211000.1_pep, Smp_210740.1_pep, Smp_005670.1_pep, Smp_143620.1_pep, Smp_173990.1_pep, Smp_147970.2_pep, Smp_126800.1_pep, Smp_144970.1_pep, Smp_123730.1_pep, Smp…
3	GO:0065009	regulation of molecular function	Biological Process	69.18	5.06	63	Smp_005140.1_pep, Smp_196030.1_pep, Smp_148980.1_pep, Smp_026560.1_pep, Smp_000030.3_pep, Smp_059980.1_pep, Smp_138640.1_pep, Smp_123000.2_pep, Smp_138850.1_pep, Smp_124980.1_pep, Smp_026560.2_pep, Smp_175250.1_pep, Smp_086270.1_pep, Smp_129670.1_pep, Smp_005790.1_pep, Smp_134510.1_pep, Smp_131450.1_pep, Smp_164680.1_pep, Smp_074510.1_pep, Smp_150980.1_pep, Smp_028070.2_pep, Smp_000030.1_pep, Smp…
3	GO:0008283	cell proliferation	Biological Process	68.84	2.89	36	Smp_012930.1_pep, Smp_144180.1_pep, Smp_005140.1_pep, Smp_170230.1_pep, Smp_155140.1_pep, Smp_073470.1_pep, Smp_122910.1_pep, Smp_150690.1_pep, Smp_138640.1_pep, Smp_084540.2_pep, Smp_137210.1_pep, Smp_103560.1_pep, Smp_073620.1_pep, Smp_170290.1_pep, Smp_016250.1_pep, Smp_123000.2_pep, Smp_095190.1_pep, Smp_032750.1_pep, Smp_073470.2_pep, Smp_211000.1_pep, Smp_054820.1_pep, Smp_200180.1_pep, Smp…
3	GO:0007155	cell adhesion	Biological Process	68.67	4.02	50	Smp_130900.1_pep, Smp_156620.1_pep, Smp_005140.1_pep, Smp_167120.1_pep, Smp_196030.1_pep, Smp_069130.1_pep, Smp_154760.1_pep, Smp_149120.1_pep, Smp_084540.2_pep, Smp_069720.1_pep, Smp_149330.1_pep, Smp_135640.1_pep, Smp_074510.1_pep, Smp_147970.2_pep, Smp_150980.1_pep, Smp_158730.1_pep, Smp_199910.1_pep, Smp_154470.1_pep, Smp_055240.1_pep, Smp_000730.1_pep, Smp_035470.1_pep, Smp_126140.1_pep, Smp…
6	GO:1902582	single-organism intracellular transport	Biological Process	67.55	5.06	63	Smp_164130.1_pep, Smp_106130.1_pep, Smp_072330.1_pep, Smp_196030.1_pep, Smp_148980.1_pep, Smp_147050.1_pep, Smp_123060.1_pep, Smp_026560.1_pep, Smp_106130.2_pep, Smp_003660.1_pep, Smp_138640.1_pep, Smp_072330.2_pep, Smp_022430.1_pep, Smp_073880.1_pep, Smp_142910.1_pep, Smp_026560.2_pep, Smp_210770.1_pep, Smp_096750.1_pep, Smp_005790.1_pep, Smp_079310.1_pep, Smp_136210.1_pep, Smp_147970.2_pep, Smp…
9	GO:2001141	regulation of RNA biosynthetic process	Biological Process	67.39	8.51	106	Smp_062720.3_pep, Smp_138030.1_pep, Smp_079650.1_pep, Smp_139710.1_pep, Smp_024860.1_pep, Smp_057140.1_pep, Smp_176340.1_pep, Smp_175410.1_pep, Smp_080030.1_pep, Smp_073470.2_pep, Smp_097800.2_pep, Smp_051130.1_pep, Smp_056360.4_pep, Smp_131450.1_pep, Smp_156020.1_pep, Smp_135910.1_pep, Smp_166410.1_pep, Smp_170750.1_pep, Smp_140390.2_pep, Smp_153250.1_pep, Smp_056360.6_pep, Smp_009600.1_pep, Smp…
5	GO:0006974	cellular response to DNA damage stimulus	Biological Process	66.92	2.57	32	Smp_125890.1_pep, Smp_150540.1_pep, Smp_009580.1_pep, Smp_002160.1_pep, Smp_026560.1_pep, Smp_020480.1_pep, Smp_061920.1_pep, Smp_138640.1_pep, Smp_001020.1_pep, Smp_171710.1_pep, Smp_136970.1_pep, Smp_102040.1_pep, Smp_061590.2_pep, Smp_018240.1_pep, Smp_092850.3_pep, Smp_002410.1_pep, Smp_173440.1_pep, Smp_153770.1_pep, Smp_131450.1_pep, Smp_167690.1_pep, Smp_011980.1_pep, Smp_135910.1_pep, Smp…
8	GO:0051603	proteolysis involved in cellular protein catabolic process	Biological Process	66.61	3.21	40	Smp_148690.1_pep, Smp_070930.1_pep, Smp_009580.1_pep, Smp_139710.1_pep, Smp_148980.1_pep, Smp_049550.1_pep, Smp_032580.1_pep, Smp_207080.1_pep, Smp_061920.1_pep, Smp_087940.1_pep, Smp_067890.1_pep, Smp_138640.1_pep, Smp_089430.1_pep, Smp_160850.1_pep, Smp_089180.1_pep, Smp_092280.1_pep, Smp_136960.1_pep, Smp_018240.1_pep, Smp_046690.1_pep, Smp_034490.1_pep, Smp_121430.2_pep, Smp_083200.1_pep, Smp…
7	GO:0034220	ion transmembrane transport	Biological Process	66.15	3.45	43	Smp_170080.1_pep, Smp_009580.1_pep, Smp_005140.1_pep, Smp_147050.1_pep, Smp_026560.1_pep, Smp_035180.1_pep, Smp_029730.1_pep, Smp_136710.1_pep, Smp_151850.1_pep, Smp_039000.1_pep, Smp_034840.3_pep, Smp_033670.2_pep, Smp_199210.1_pep, Smp_141660.1_pep, Smp_170590.1_pep, Smp_015980.1_pep, Smp_007260.2_pep, Smp_095190.1_pep, Smp_169150.1_pep, Smp_136710.2_pep, Smp_026560.2_pep, Smp_033670.3_pep, Smp…
7	GO:0010629	negative regulation of gene expression	Biological Process	65.54	2.73	34	Smp_152020.1_pep, Smp_005140.1_pep, Smp_009580.1_pep, Smp_179320.1_pep, Smp_053940.1_pep, Smp_139710.1_pep, Smp_148980.1_pep, Smp_002160.1_pep, Smp_053830.1_pep, Smp_073470.1_pep, Smp_024900.1_pep, Smp_166110.1_pep, Smp_138640.1_pep, Smp_160850.1_pep, Smp_081570.1_pep, Smp_095190.1_pep, Smp_123000.2_pep, Smp_073470.2_pep, Smp_096750.1_pep, Smp_086270.1_pep, Smp_131450.1_pep, Smp_158610.2_pep, Smp…
10	GO:0009167	purine ribonucleoside monophosphate metabolic process	Biological Process	65.48	4.66	58	Smp_056970.1_pep, Smp_147050.1_pep, Smp_059930.1_pep, Smp_018890.1_pep, Smp_033670.2_pep, Smp_056970.2_pep, Smp_103560.1_pep, Smp_022400.1_pep, Smp_038950.1_pep, Smp_038960.1_pep, Smp_043670.1_pep, Smp_096760.1_pep, Smp_024110.1_pep, Smp_042160.1_pep, Smp_049850.1_pep, Smp_033670.3_pep, Smp_203280.1_pep, Smp_043670.2_pep, Smp_015020.1_pep, Smp_024120.1_pep, Smp_082120.1_pep, Smp_033670.4_pep, Smp…
8	GO:0042325	regulation of phosphorylation	Biological Process	64.98	2.33	29	Smp_165740.1_pep, Smp_005140.1_pep, Smp_009580.1_pep, Smp_196030.1_pep, Smp_078230.1_pep, Smp_024900.1_pep, Smp_122910.1_pep, Smp_049550.1_pep, Smp_073560.1_pep, Smp_138640.1_pep, Smp_137210.1_pep, Smp_095190.1_pep, Smp_211000.1_pep, Smp_131050.1_pep, Smp_129670.1_pep, Smp_005790.1_pep, Smp_079010.1_pep, Smp_079230.1_pep, Smp_125370.1_pep, Smp_144970.1_pep, Smp_137090.1_pep, Smp_019280.1_pep, Smp…
5	GO:0048522	positive regulation of cellular process	Biological Process	63.69	7.15	89	Smp_130900.1_pep, Smp_072330.1_pep, Smp_005140.1_pep, Smp_196030.1_pep, Smp_179320.1_pep, Smp_069130.1_pep, Smp_026560.1_pep, Smp_073470.1_pep, Smp_132200.1_pep, Smp_014170.2_pep, Smp_138640.1_pep, Smp_164380.1_pep, Smp_084540.2_pep, Smp_103160.2_pep, Smp_072330.2_pep, Smp_103560.1_pep, Smp_144860.1_pep, Smp_123000.2_pep, Smp_097110.1_pep, Smp_080030.1_pep, Smp_073470.2_pep, Smp_210740.1_pep, Smp…
5	GO:0072521	purine-containing compound metabolic process	Biological Process	63.3	5.62	70	Smp_056970.1_pep, Smp_147050.1_pep, Smp_059930.1_pep, Smp_018890.1_pep, Smp_033670.2_pep, Smp_056970.2_pep, Smp_134300.1_pep, Smp_103560.1_pep, Smp_022400.1_pep, Smp_038950.1_pep, Smp_038960.1_pep, Smp_043670.1_pep, Smp_096760.1_pep, Smp_024110.1_pep, Smp_042160.1_pep, Smp_054360.1_pep, Smp_049850.1_pep, Smp_026560.2_pep, Smp_033670.3_pep, Smp_203280.1_pep, Smp_043670.2_pep, Smp_015020.1_pep, Smp…
4	GO:1901575	organic substance catabolic process	Biological Process	62.88	8.67	108	Smp_056970.1_pep, Smp_139710.1_pep, Smp_032580.1_pep, Smp_000030.3_pep, Smp_020340.1_pep, Smp_067890.1_pep, Smp_092280.1_pep, Smp_136960.1_pep, Smp_103560.1_pep, Smp_038950.1_pep, Smp_038960.1_pep, Smp_018240.1_pep, Smp_046690.1_pep, Smp_096760.1_pep, Smp_034490.1_pep, Smp_024110.1_pep, Smp_042160.1_pep, Smp_083200.1_pep, Smp_026560.2_pep, Smp_096750.1_pep, Smp_043670.2_pep, Smp_167690.1_pep, Smp…
5	GO:0044271	cellular nitrogen compound biosynthetic process	Biological Process	61.95	15.34	191	Smp_072330.1_pep, Smp_062720.3_pep, Smp_138030.1_pep, Smp_079650.1_pep, Smp_139710.1_pep, Smp_146110.1_pep, Smp_024860.1_pep, Smp_167330.1_pep, Smp_033670.2_pep, Smp_057140.1_pep, Smp_176340.1_pep, Smp_175410.1_pep, Smp_134300.1_pep, Smp_103560.1_pep, Smp_018240.1_pep, Smp_080030.1_pep, Smp_054360.1_pep, Smp_049850.1_pep, Smp_073470.2_pep, Smp_097800.2_pep, Smp_026560.2_pep, Smp_096750.1_pep, Smp…
5	GO:1901362	organic cyclic compound biosynthetic process	Biological Process	60.96	15.18	189	Smp_062720.3_pep, Smp_138030.1_pep, Smp_079650.1_pep, Smp_139710.1_pep, Smp_146110.1_pep, Smp_024860.1_pep, Smp_167330.1_pep, Smp_033670.2_pep, Smp_057140.1_pep, Smp_176340.1_pep, Smp_175410.1_pep, Smp_134300.1_pep, Smp_103560.1_pep, Smp_018240.1_pep, Smp_080030.1_pep, Smp_054360.1_pep, Smp_049850.1_pep, Smp_073470.2_pep, Smp_097800.2_pep, Smp_026560.2_pep, Smp_096750.1_pep, Smp_051130.1_pep, Smp…
5	GO:0018130	heterocycle biosynthetic process	Biological Process	60.61	15.1	188	Smp_062720.3_pep, Smp_138030.1_pep, Smp_079650.1_pep, Smp_139710.1_pep, Smp_146110.1_pep, Smp_024860.1_pep, Smp_167330.1_pep, Smp_033670.2_pep, Smp_057140.1_pep, Smp_176340.1_pep, Smp_175410.1_pep, Smp_134300.1_pep, Smp_103560.1_pep, Smp_018240.1_pep, Smp_080030.1_pep, Smp_054360.1_pep, Smp_049850.1_pep, Smp_073470.2_pep, Smp_097800.2_pep, Smp_026560.2_pep, Smp_096750.1_pep, Smp_051130.1_pep, Smp…
5	GO:0009057	macromolecule catabolic process	Biological Process	60.31	5.78	72	Smp_179320.1_pep, Smp_139710.1_pep, Smp_148980.1_pep, Smp_026560.1_pep, Smp_187070.1_pep, Smp_032580.1_pep, Smp_000030.3_pep, Smp_020340.1_pep, Smp_087940.1_pep, Smp_067890.1_pep, Smp_138640.1_pep, Smp_089430.1_pep, Smp_092280.1_pep, Smp_136960.1_pep, Smp_018240.1_pep, Smp_046690.1_pep, Smp_034490.1_pep, Smp_073880.1_pep, Smp_083200.1_pep, Smp_026560.2_pep, Smp_175250.1_pep, Smp_032580.2_pep, Smp…
5	GO:0019438	aromatic compound biosynthetic process	Biological Process	59.6	15.02	187	Smp_062720.3_pep, Smp_138030.1_pep, Smp_079650.1_pep, Smp_139710.1_pep, Smp_146110.1_pep, Smp_024860.1_pep, Smp_167330.1_pep, Smp_033670.2_pep, Smp_057140.1_pep, Smp_176340.1_pep, Smp_175410.1_pep, Smp_134300.1_pep, Smp_103560.1_pep, Smp_018240.1_pep, Smp_080030.1_pep, Smp_054360.1_pep, Smp_049850.1_pep, Smp_073470.2_pep, Smp_097800.2_pep, Smp_026560.2_pep, Smp_096750.1_pep, Smp_051130.1_pep, Smp…
12	GO:0006357	regulation of transcription from RNA polymerase II promoter	Biological Process	58.48	2.97	37	Smp_068270.3_pep, Smp_009580.1_pep, Smp_144180.1_pep, Smp_196030.1_pep, Smp_148980.1_pep, Smp_068270.4_pep, Smp_053830.1_pep, Smp_073470.1_pep, Smp_024900.1_pep, Smp_147560.1_pep, Smp_138640.1_pep, Smp_160850.1_pep, Smp_137210.1_pep, Smp_123000.2_pep, Smp_068270.5_pep, Smp_080030.1_pep, Smp_073470.2_pep, Smp_173440.1_pep, Smp_086270.1_pep, Smp_068270.1_pep, Smp_049990.1_pep, Smp_180420.1_pep, Smp…
11	GO:0046034	ATP metabolic process	Biological Process	57.09	2.49	31	Smp_147050.1_pep, Smp_059930.1_pep, Smp_039000.1_pep, Smp_033670.2_pep, Smp_065610.2_pep, Smp_038870.1_pep, Smp_015980.1_pep, Smp_038870.2_pep, Smp_033670.3_pep, Smp_203280.1_pep, Smp_015020.1_pep, Smp_024120.1_pep, Smp_071390.1_pep, Smp_082120.1_pep, Smp_033670.4_pep, Smp_019750.1_pep, Smp_033400.1_pep, Smp_144970.1_pep, Smp_002880.1_pep, Smp_038100.1_pep, Smp_019750.2_pep, Smp_130300.1_pep, Smp…
8	GO:0006260	DNA replication	Biological Process	57	2.89	36	Smp_049240.1_pep, Smp_156630.1_pep, Smp_174560.1_pep, Smp_141380.1_pep, Smp_149120.1_pep, Smp_145740.1_pep, Smp_154950.1_pep, Smp_032500.1_pep, Smp_061930.1_pep, Smp_004020.1_pep, Smp_061590.2_pep, Smp_136970.1_pep, Smp_136960.1_pep, Smp_161380.1_pep, Smp_158560.1_pep, Smp_166270.1_pep, Smp_200180.1_pep, Smp_126490.1_pep, Smp_132670.1_pep, Smp_195160.1_pep, Smp_123720.1_pep, Smp_173950.1_pep, Smp…
6	GO:0016477	cell migration	Biological Process	56.9	2.89	36	Smp_165740.1_pep, Smp_130900.1_pep, Smp_144430.1_pep, Smp_072330.1_pep, Smp_005140.1_pep, Smp_196030.1_pep, Smp_162930.1_pep, Smp_170230.1_pep, Smp_155140.1_pep, Smp_026560.1_pep, Smp_158320.1_pep, Smp_034840.3_pep, Smp_014170.2_pep, Smp_072330.2_pep, Smp_149330.1_pep, Smp_079970.1_pep, Smp_002410.1_pep, Smp_044970.1_pep, Smp_192960.1_pep, Smp_157020.1_pep, Smp_158320.2_pep, Smp_018010.1_pep, Smp…
7	GO:0048858	cell projection morphogenesis	Biological Process	56.22	3.69	46	Smp_148690.1_pep, Smp_132300.1_pep, Smp_165740.1_pep, Smp_130900.1_pep, Smp_127810.1_pep, Smp_165620.1_pep, Smp_026560.1_pep, Smp_159600.1_pep, Smp_020370.1_pep, Smp_165550.1_pep, Smp_000580.1_pep, Smp_014170.2_pep, Smp_203590.1_pep, Smp_158370.1_pep, Smp_103560.1_pep, Smp_170290.1_pep, Smp_149330.1_pep, Smp_135670.1_pep, Smp_002410.1_pep, Smp_211000.1_pep, Smp_210740.1_pep, Smp_005670.1_pep, Smp…
7	GO:0006457	protein folding	Biological Process	56.12	3.78	47	Smp_030300.4_pep, Smp_043150.1_pep, Smp_072330.1_pep, Smp_106130.1_pep, Smp_004780.2_pep, Smp_041740.1_pep, Smp_035200.3_pep, Smp_004990.1_pep, Smp_069130.1_pep, Smp_056760.1_pep, Smp_106130.2_pep, Smp_079770.1_pep, Smp_020920.1_pep, Smp_040130.1_pep, Smp_035200.4_pep, Smp_021800.1_pep, Smp_004780.3_pep, Smp_079770.2_pep, Smp_054340.1_pep, Smp_030300.3_pep, Smp_072330.2_pep, Smp_008545.1_pep, Smp…
4	GO:0070727	cellular macromolecule localization	Biological Process	55.7	6.75	84	Smp_106130.1_pep, Smp_072330.1_pep, Smp_196030.1_pep, Smp_197760.1_pep, Smp_104670.1_pep, Smp_148980.1_pep, Smp_026560.1_pep, Smp_133710.1_pep, Smp_194370.1_pep, Smp_106130.2_pep, Smp_079430.2_pep, Smp_032510.1_pep, Smp_138640.1_pep, Smp_072330.2_pep, Smp_055670.1_pep, Smp_073880.1_pep, Smp_171880.1_pep, Smp_142910.1_pep, Smp_142920.1_pep, Smp_096750.1_pep, Smp_135640.1_pep, Smp_071630.1_pep, Smp…
3	GO:0009056	catabolic process	Biological Process	55.28	9.16	114	Smp_056970.1_pep, Smp_139710.1_pep, Smp_159600.1_pep, Smp_032580.1_pep, Smp_000030.3_pep, Smp_020340.1_pep, Smp_067890.1_pep, Smp_092280.1_pep, Smp_136960.1_pep, Smp_103560.1_pep, Smp_038950.1_pep, Smp_038960.1_pep, Smp_018240.1_pep, Smp_046690.1_pep, Smp_096760.1_pep, Smp_034490.1_pep, Smp_024110.1_pep, Smp_042160.1_pep, Smp_083200.1_pep, Smp_026560.2_pep, Smp_096750.1_pep, Smp_043670.2_pep, Smp…
9	GO:0001932	regulation of protein phosphorylation	Biological Process	55.18	2.01	25	Smp_165740.1_pep, Smp_005140.1_pep, Smp_009580.1_pep, Smp_078230.1_pep, Smp_122910.1_pep, Smp_049550.1_pep, Smp_073560.1_pep, Smp_138640.1_pep, Smp_137210.1_pep, Smp_095190.1_pep, Smp_211000.1_pep, Smp_131050.1_pep, Smp_129670.1_pep, Smp_005790.1_pep, Smp_079010.1_pep, Smp_079230.1_pep, Smp_125370.1_pep, Smp_019280.1_pep, Smp_135910.1_pep, Smp_154470.1_pep, Smp_050380.1_pep, Smp_155950.1_pep, Smp…
2	GO:0002376	immune system process	Biological Process	54.91	3.86	48	Smp_035470.1_pep, Smp_000730.1_pep, Smp_005140.1_pep, Smp_144180.1_pep, Smp_012930.1_pep, Smp_009580.1_pep, Smp_196030.1_pep, Smp_162930.1_pep, Smp_069130.1_pep, Smp_026560.1_pep, Smp_053830.1_pep, Smp_123165.1_pep, Smp_033970.1_pep, Smp_138640.1_pep, Smp_175410.1_pep, Smp_103560.1_pep, Smp_136960.1_pep, Smp_194870.1_pep, Smp_095190.1_pep, Smp_069670.1_pep, Smp_026560.2_pep, Smp_210740.1_pep, Smp…
5	GO:0006082	organic acid metabolic process	Biological Process	54.68	7.47	93	Smp_023360.1_pep, Smp_135400.1_pep, Smp_056970.1_pep, Smp_079840.1_pep, Smp_129210.1_pep, Smp_070860.1_pep, Smp_056760.1_pep, Smp_018890.1_pep, Smp_154950.1_pep, Smp_053510.2_pep, Smp_104470.2_pep, Smp_167330.1_pep, Smp_059980.1_pep, Smp_138640.1_pep, Smp_038970.1_pep, Smp_172060.1_pep, Smp_150680.1_pep, Smp_103160.2_pep, Smp_056970.2_pep, Smp_022400.1_pep, Smp_038950.1_pep, Smp_038960.1_pep, Smp…
8	GO:0051056	regulation of small GTPase mediated signal transduction	Biological Process	54.63	2.25	28	Smp_000730.1_pep, Smp_012580.1_pep, Smp_142850.1_pep, Smp_154850.1_pep, Smp_132200.1_pep, Smp_122910.1_pep, Smp_073560.1_pep, Smp_157010.1_pep, Smp_132660.1_pep, Smp_211000.1_pep, Smp_157020.1_pep, Smp_167650.1_pep, Smp_005790.1_pep, Smp_164680.1_pep, Smp_196880.1_pep, Smp_034660.1_pep, Smp_053100.1_pep, Smp_126800.1_pep, Smp_070310.1_pep, Smp_146060.1_pep, Smp_135280.1_pep, Smp_147020.1_pep, Smp…
5	GO:1901657	glycosyl compound metabolic process	Biological Process	54.39	5.62	70	Smp_056970.1_pep, Smp_147050.1_pep, Smp_059930.1_pep, Smp_018890.1_pep, Smp_033670.2_pep, Smp_056970.2_pep, Smp_134300.1_pep, Smp_103560.1_pep, Smp_022400.1_pep, Smp_038950.1_pep, Smp_038960.1_pep, Smp_043670.1_pep, Smp_096760.1_pep, Smp_090520.1_pep, Smp_024110.1_pep, Smp_042160.1_pep, Smp_049850.1_pep, Smp_054360.1_pep, Smp_033670.3_pep, Smp_203280.1_pep, Smp_043670.2_pep, Smp_015020.1_pep, Smp…
4	GO:0030029	actin filament-based process	Biological Process	53.72	3.21	40	Smp_000730.1_pep, Smp_144430.1_pep, Smp_073940.1_pep, Smp_026560.1_pep, Smp_003710.1_pep, Smp_122910.1_pep, Smp_080920.3_pep, Smp_073560.1_pep, Smp_100370.1_pep, Smp_118830.1_pep, Smp_080920.2_pep, Smp_203130.1_pep, Smp_008660.1_pep, Smp_014780.1_pep, Smp_157020.1_pep, Smp_195080.1_pep, Smp_210740.1_pep, Smp_170310.1_pep, Smp_018010.1_pep, Smp_165930.1_pep, Smp_135640.1_pep, Smp_158560.1_pep, Smp…
10	GO:0006511	ubiquitin-dependent protein catabolic process	Biological Process	53.62	2.49	31	Smp_148690.1_pep, Smp_070930.1_pep, Smp_009580.1_pep, Smp_139710.1_pep, Smp_148980.1_pep, Smp_032580.1_pep, Smp_207080.1_pep, Smp_061920.1_pep, Smp_067890.1_pep, Smp_138640.1_pep, Smp_089430.1_pep, Smp_160850.1_pep, Smp_089180.1_pep, Smp_092280.1_pep, Smp_136960.1_pep, Smp_018240.1_pep, Smp_046690.1_pep, Smp_083200.1_pep, Smp_162710.1_pep, Smp_032580.2_pep, Smp_069960.1_pep, Smp_167690.1_pep, Smp…
4	GO:0033554	cellular response to stress	Biological Process	53.29	3.61	45	Smp_125890.1_pep, Smp_150540.1_pep, Smp_009580.1_pep, Smp_005140.1_pep, Smp_002160.1_pep, Smp_056760.1_pep, Smp_026560.1_pep, Smp_020480.1_pep, Smp_122910.1_pep, Smp_049550.1_pep, Smp_061920.1_pep, Smp_138640.1_pep, Smp_160850.1_pep, Smp_001020.1_pep, Smp_171710.1_pep, Smp_136970.1_pep, Smp_102040.1_pep, Smp_061590.2_pep, Smp_018240.1_pep, Smp_095190.1_pep, Smp_092850.3_pep, Smp_002410.1_pep, Smp…
8	GO:0007420	brain development	Biological Process	53.21	2.01	25	Smp_130900.1_pep, Smp_006740.1_pep, Smp_150540.1_pep, Smp_009580.1_pep, Smp_165620.1_pep, Smp_049550.1_pep, Smp_034840.3_pep, Smp_103560.1_pep, Smp_095190.1_pep, Smp_123000.2_pep, Smp_149330.1_pep, Smp_044970.1_pep, Smp_192960.1_pep, Smp_005790.1_pep, Smp_169470.1_pep, Smp_158730.1_pep, Smp_144970.1_pep, Smp_053700.1_pep, Smp_154470.1_pep, Smp_160680.1_pep, Smp_144050.1_pep, Smp_034840.2_pep, Smp…
10	GO:0009150	purine ribonucleotide metabolic process	Biological Process	52.31	5.22	65	Smp_056970.1_pep, Smp_147050.1_pep, Smp_059930.1_pep, Smp_018890.1_pep, Smp_033670.2_pep, Smp_056970.2_pep, Smp_134300.1_pep, Smp_103560.1_pep, Smp_022400.1_pep, Smp_038950.1_pep, Smp_038960.1_pep, Smp_043670.1_pep, Smp_096760.1_pep, Smp_024110.1_pep, Smp_042160.1_pep, Smp_049850.1_pep, Smp_026560.2_pep, Smp_033670.3_pep, Smp_203280.1_pep, Smp_043670.2_pep, Smp_015020.1_pep, Smp_024120.1_pep, Smp…
3	GO:0065008	regulation of biological quality	Biological Process	51.82	10.44	130	Smp_130900.1_pep, Smp_072330.1_pep, Smp_005140.1_pep, Smp_070860.1_pep, Smp_147050.1_pep, Smp_020340.1_pep, Smp_100370.1_pep, Smp_087760.1_pep, Smp_134300.1_pep, Smp_136960.1_pep, Smp_149330.1_pep, Smp_046690.1_pep, Smp_073470.2_pep, Smp_026560.2_pep, Smp_170310.1_pep, Smp_135640.1_pep, Smp_053300.1_pep, Smp_137540.1_pep, Smp_154270.1_pep, Smp_028070.2_pep, Smp_135910.1_pep, Smp_123730.1_pep, Smp…
4	GO:0061024	membrane organization	Biological Process	51.65	3.21	40	Smp_180910.2_pep, Smp_000730.1_pep, Smp_072330.1_pep, Smp_009580.1_pep, Smp_005140.1_pep, Smp_196030.1_pep, Smp_058720.1_pep, Smp_026560.1_pep, Smp_012800.1_pep, Smp_123060.1_pep, Smp_053830.1_pep, Smp_165550.1_pep, Smp_171570.1_pep, Smp_034840.3_pep, Smp_207010.1_pep, Smp_072330.2_pep, Smp_095190.1_pep, Smp_073880.1_pep, Smp_028630.1_pep, Smp_026560.2_pep, Smp_180910.1_pep, Smp_170310.1_pep, Smp…
5	GO:0009889	regulation of biosynthetic process	Biological Process	51.59	10.44	130	Smp_064640.1_pep, Smp_072330.1_pep, Smp_005140.1_pep, Smp_062720.3_pep, Smp_058460.1_pep, Smp_138030.1_pep, Smp_079650.1_pep, Smp_139710.1_pep, Smp_032500.1_pep, Smp_024860.1_pep, Smp_057140.1_pep, Smp_176340.1_pep, Smp_175410.1_pep, Smp_136970.1_pep, Smp_080030.1_pep, Smp_073470.2_pep, Smp_097800.2_pep, Smp_026560.2_pep, Smp_051130.1_pep, Smp_056360.4_pep, Smp_131450.1_pep, Smp_156020.1_pep, Smp…
7	GO:0051493	regulation of cytoskeleton organization	Biological Process	51.04	1.93	24	Smp_000730.1_pep, Smp_074510.1_pep, Smp_008660.2_pep, Smp_069130.1_pep, Smp_003710.1_pep, Smp_122910.1_pep, Smp_073560.1_pep, Smp_123730.1_pep, Smp_014170.2_pep, Smp_004780.3_pep, Smp_100370.1_pep, Smp_118830.1_pep, Smp_050380.1_pep, Smp_032310.1_pep, Smp_160850.1_pep, Smp_135280.1_pep, Smp_010690.1_pep, Smp_008660.1_pep, Smp_018010.1_pep, Smp_210740.1_pep, Smp_170310.1_pep, Smp_014170.1_pep, Smp…
9	GO:0046128	purine ribonucleoside metabolic process	Biological Process	50.86	4.98	62	Smp_056970.1_pep, Smp_147050.1_pep, Smp_059930.1_pep, Smp_018890.1_pep, Smp_033670.2_pep, Smp_056970.2_pep, Smp_134300.1_pep, Smp_103560.1_pep, Smp_022400.1_pep, Smp_038950.1_pep, Smp_038960.1_pep, Smp_043670.1_pep, Smp_096760.1_pep, Smp_024110.1_pep, Smp_042160.1_pep, Smp_049850.1_pep, Smp_033670.3_pep, Smp_203280.1_pep, Smp_043670.2_pep, Smp_015020.1_pep, Smp_024120.1_pep, Smp_082120.1_pep, Smp…
7	GO:0007186	G-protein coupled receptor signaling pathway	Biological Process	50.51	2.09	26	Smp_171750.1_pep, Smp_026560.1_pep, Smp_020080.2_pep, Smp_126600.1_pep, Smp_016250.1_pep, Smp_149330.1_pep, Smp_032750.1_pep, Smp_146450.1_pep, Smp_026560.2_pep, Smp_135640.1_pep, Smp_016630.1_pep, Smp_172640.1_pep, Smp_005790.1_pep, Smp_016250.2_pep, Smp_074510.1_pep, Smp_132750.1_pep, Smp_028070.2_pep, Smp_059340.1_pep, Smp_092580.1_pep, Smp_157640.1_pep, Smp_028070.1_pep, Smp_165230.1_pep, Smp…
8	GO:0016071	mRNA metabolic process	Biological Process	49.72	2.49	31	Smp_009580.1_pep, Smp_179320.1_pep, Smp_062720.3_pep, Smp_053940.1_pep, Smp_058720.1_pep, Smp_147330.1_pep, Smp_104660.1_pep, Smp_148480.1_pep, Smp_053830.1_pep, Smp_003660.1_pep, Smp_171570.1_pep, Smp_203590.1_pep, Smp_061590.2_pep, Smp_061590.1_pep, Smp_073880.1_pep, Smp_064830.1_pep, Smp_001095.1_pep, Smp_096750.1_pep, Smp_044550.4_pep, Smp_021140.1_pep, Smp_105700.1_pep, Smp_142300.1_pep, Smp…
7	GO:0006913	nucleocytoplasmic transport	Biological Process	49.18	3.13	39	Smp_210430.1_pep, Smp_106130.1_pep, Smp_072330.1_pep, Smp_033760.2_pep, Smp_196030.1_pep, Smp_132330.1_pep, Smp_104670.1_pep, Smp_148980.1_pep, Smp_026560.1_pep, Smp_106130.2_pep, Smp_079430.2_pep, Smp_003660.1_pep, Smp_122910.1_pep, Smp_138640.1_pep, Smp_160850.1_pep, Smp_055670.1_pep, Smp_137210.1_pep, Smp_072330.2_pep, Smp_038080.1_pep, Smp_052790.1_pep, Smp_049920.1_pep, Smp_005670.1_pep, Smp…
11	GO:0009168	purine ribonucleoside monophosphate biosynthetic process	Biological Process	48.6	2.17	27	Smp_012930.1_pep, Smp_148820.1_pep, Smp_039000.1_pep, Smp_033670.2_pep, Smp_065610.2_pep, Smp_061940.1_pep, Smp_015980.1_pep, Smp_103560.1_pep, Smp_049850.1_pep, Smp_033670.3_pep, Smp_203280.1_pep, Smp_015020.1_pep, Smp_082120.1_pep, Smp_140430.1_pep, Smp_033670.4_pep, Smp_019750.1_pep, Smp_002880.1_pep, Smp_038100.1_pep, Smp_019750.2_pep, Smp_130300.1_pep, Smp_008360.1_pep, Smp_154530.1_pep, Smp…
11	GO:0006366	transcription from RNA polymerase II promoter	Biological Process	48.55	3.13	39	Smp_009580.1_pep, Smp_144180.1_pep, Smp_068270.3_pep, Smp_196030.1_pep, Smp_121640.1_pep, Smp_148980.1_pep, Smp_068270.4_pep, Smp_053830.1_pep, Smp_073470.1_pep, Smp_024900.1_pep, Smp_147560.1_pep, Smp_138640.1_pep, Smp_160850.1_pep, Smp_137210.1_pep, Smp_123000.2_pep, Smp_080030.1_pep, Smp_068270.5_pep, Smp_073470.2_pep, Smp_173440.1_pep, Smp_086270.1_pep, Smp_068270.1_pep, Smp_049990.1_pep, Smp…
8	GO:0006520	cellular amino acid metabolic process	Biological Process	48.37	2.89	36	Smp_023360.1_pep, Smp_135400.1_pep, Smp_093820.1_pep, Smp_129210.1_pep, Smp_064380.1_pep, Smp_122780.1_pep, Smp_056760.1_pep, Smp_053510.2_pep, Smp_104470.2_pep, Smp_059980.1_pep, Smp_150680.1_pep, Smp_160850.1_pep, Smp_057230.1_pep, Smp_128380.1_pep, Smp_023360.2_pep, Smp_200330.1_pep, Smp_211000.1_pep, Smp_065060.1_pep, Smp_148050.1_pep, Smp_138930.2_pep, Smp_138930.1_pep, Smp_144970.1_pep, Smp…
6	GO:0009966	regulation of signal transduction	Biological Process	47.52	5.14	64	Smp_005140.1_pep, Smp_139710.1_pep, Smp_148980.1_pep, Smp_026560.1_pep, Smp_132200.1_pep, Smp_126600.1_pep, Smp_138640.1_pep, Smp_100370.1_pep, Smp_157010.1_pep, Smp_102040.1_pep, Smp_123000.2_pep, Smp_132660.1_pep, Smp_199430.1_pep, Smp_157020.1_pep, Smp_084540.1_pep, Smp_026560.2_pep, Smp_005790.1_pep, Smp_164680.1_pep, Smp_034660.1_pep, Smp_053100.1_pep, Smp_028070.2_pep, Smp_135910.1_pep, Smp…
5	GO:0007267	cell-cell signaling	Biological Process	47.38	2.17	27	Smp_175010.1_pep, Smp_026560.1_pep, Smp_141310.1_pep, Smp_160850.1_pep, Smp_073620.1_pep, Smp_091730.1_pep, Smp_170290.1_pep, Smp_167460.1_pep, Smp_150660.1_pep, Smp_026560.2_pep, Smp_172040.1_pep, Smp_135640.1_pep, Smp_101990.1_pep, Smp_005670.1_pep, Smp_143460.1_pep, Smp_175900.1_pep, Smp_092580.1_pep, Smp_071250.1_pep, Smp_145700.1_pep, Smp_154470.1_pep, Smp_134590.1_pep, Smp_104310.1_pep, Smp…
7	GO:1902531	regulation of intracellular signal transduction	Biological Process	47.12	3.37	42	Smp_165740.1_pep, Smp_000730.1_pep, Smp_005140.1_pep, Smp_009580.1_pep, Smp_012580.1_pep, Smp_142850.1_pep, Smp_154850.1_pep, Smp_132200.1_pep, Smp_122910.1_pep, Smp_073560.1_pep, Smp_138640.1_pep, Smp_100370.1_pep, Smp_157010.1_pep, Smp_132660.1_pep, Smp_211000.1_pep, Smp_157020.1_pep, Smp_084540.1_pep, Smp_167650.1_pep, Smp_054820.1_pep, Smp_005790.1_pep, Smp_164680.1_pep, Smp_196880.1_pep, Smp…
5	GO:0009892	negative regulation of metabolic process	Biological Process	46.84	4.98	62	Smp_005140.1_pep, Smp_179320.1_pep, Smp_053940.1_pep, Smp_139710.1_pep, Smp_148980.1_pep, Smp_002160.1_pep, Smp_073470.1_pep, Smp_059980.1_pep, Smp_138640.1_pep, Smp_087940.1_pep, Smp_081570.1_pep, Smp_136970.1_pep, Smp_123000.2_pep, Smp_073470.2_pep, Smp_138850.1_pep, Smp_124980.1_pep, Smp_096750.1_pep, Smp_086270.1_pep, Smp_005790.1_pep, Smp_134510.1_pep, Smp_131450.1_pep, Smp_106930.1_pep, Smp…
5	GO:0007018	microtubule-based movement	Biological Process	46.81	3.05	38	Smp_132300.1_pep, Smp_165820.1_pep, Smp_162630.1_pep, Smp_056780.1_pep, Smp_176300.1_pep, Smp_156080.1_pep, Smp_034940.3_pep, Smp_165620.1_pep, Smp_149200.1_pep, Smp_067620.1_pep, Smp_002280.1_pep, Smp_158370.1_pep, Smp_159840.1_pep, Smp_149330.1_pep, Smp_181050.1_pep, Smp_001040.1_pep, Smp_130810.1_pep, Smp_149200.2_pep, Smp_158760.1_pep, Smp_157410.1_pep, Smp_212290.1_pep, Smp_212280.1_pep, Smp…
5	GO:0080090	regulation of primary metabolic process	Biological Process	45.9	13.41	167	Smp_064640.1_pep, Smp_005140.1_pep, Smp_062720.3_pep, Smp_058460.1_pep, Smp_138030.1_pep, Smp_079650.1_pep, Smp_139710.1_pep, Smp_032500.1_pep, Smp_024860.1_pep, Smp_000030.3_pep, Smp_057140.1_pep, Smp_176340.1_pep, Smp_175410.1_pep, Smp_136960.1_pep, Smp_103560.1_pep, Smp_136970.1_pep, Smp_080030.1_pep, Smp_073470.2_pep, Smp_097800.2_pep, Smp_026560.2_pep, Smp_096750.1_pep, Smp_051130.1_pep, Smp…
5	GO:0051276	chromosome organization	Biological Process	45.12	5.7	71	Smp_138030.1_pep, Smp_002160.1_pep, Smp_026560.1_pep, Smp_040020.1_pep, Smp_032500.1_pep, Smp_057140.1_pep, Smp_058680.1_pep, Smp_138640.1_pep, Smp_150850.1_pep, Smp_175410.1_pep, Smp_136970.1_pep, Smp_136960.1_pep, Smp_097110.1_pep, Smp_108390.1_pep, Smp_053300.1_pep, Smp_060760.1_pep, Smp_140390.1_pep, Smp_167690.1_pep, Smp_058680.2_pep, Smp_132670.1_pep, Smp_031720.1_pep, Smp_177140.1_pep, Smp…
7	GO:0032268	regulation of cellular protein metabolic process	Biological Process	44.75	5.06	63	Smp_064640.1_pep, Smp_005140.1_pep, Smp_179320.1_pep, Smp_058460.1_pep, Smp_148980.1_pep, Smp_026560.1_pep, Smp_087940.1_pep, Smp_138640.1_pep, Smp_175410.1_pep, Smp_136960.1_pep, Smp_144860.1_pep, Smp_124980.1_pep, Smp_026560.2_pep, Smp_129670.1_pep, Smp_005790.1_pep, Smp_131450.1_pep, Smp_150980.1_pep, Smp_019280.1_pep, Smp_089670.1_pep, Smp_135910.1_pep, Smp_154470.1_pep, Smp_012470.1_pep, Smp…
6	GO:0010605	negative regulation of macromolecule metabolic process	Biological Process	44.5	3.94	49	Smp_005140.1_pep, Smp_179320.1_pep, Smp_053940.1_pep, Smp_139710.1_pep, Smp_148980.1_pep, Smp_002160.1_pep, Smp_073470.1_pep, Smp_138640.1_pep, Smp_087940.1_pep, Smp_081570.1_pep, Smp_136970.1_pep, Smp_123000.2_pep, Smp_073470.2_pep, Smp_124980.1_pep, Smp_096750.1_pep, Smp_086270.1_pep, Smp_005790.1_pep, Smp_131450.1_pep, Smp_106930.1_pep, Smp_089670.1_pep, Smp_154470.1_pep, Smp_012470.1_pep, Smp…
9	GO:0046578	regulation of Ras protein signal transduction	Biological Process	44.38	2.09	26	Smp_000730.1_pep, Smp_012580.1_pep, Smp_142850.1_pep, Smp_154850.1_pep, Smp_132200.1_pep, Smp_122910.1_pep, Smp_073560.1_pep, Smp_157010.1_pep, Smp_132660.1_pep, Smp_211000.1_pep, Smp_157020.1_pep, Smp_167650.1_pep, Smp_005790.1_pep, Smp_164680.1_pep, Smp_196880.1_pep, Smp_034660.1_pep, Smp_070310.1_pep, Smp_146060.1_pep, Smp_135280.1_pep, Smp_147020.1_pep, Smp_044250.1_pep, Smp_101280.1_pep, Smp…
7	GO:0019220	regulation of phosphate metabolic process	Biological Process	44.06	3.37	42	Smp_165740.1_pep, Smp_005140.1_pep, Smp_009580.1_pep, Smp_196030.1_pep, Smp_078230.1_pep, Smp_026560.1_pep, Smp_024900.1_pep, Smp_122910.1_pep, Smp_049550.1_pep, Smp_073560.1_pep, Smp_034840.3_pep, Smp_138640.1_pep, Smp_137210.1_pep, Smp_180740.1_pep, Smp_023660.1_pep, Smp_170290.1_pep, Smp_095190.1_pep, Smp_211000.1_pep, Smp_138850.1_pep, Smp_026560.2_pep, Smp_131050.1_pep, Smp_129670.1_pep, Smp…
3	GO:0044702	single organism reproductive process	Biological Process	43.99	3.29	41	Smp_210430.1_pep, Smp_148690.1_pep, Smp_009580.1_pep, Smp_170230.1_pep, Smp_004990.1_pep, Smp_035200.3_pep, Smp_026560.1_pep, Smp_073470.1_pep, Smp_122910.1_pep, Smp_061920.1_pep, Smp_004780.3_pep, Smp_035200.4_pep, Smp_138640.1_pep, Smp_164380.1_pep, Smp_103160.2_pep, Smp_146210.1_pep, Smp_095190.1_pep, Smp_002410.1_pep, Smp_073470.2_pep, Smp_063420.1_pep, Smp_005670.1_pep, Smp_054340.2_pep, Smp…
12	GO:0045893	positive regulation of transcription, DNA-templated	Biological Process	43.8	2.17	27	Smp_009580.1_pep, Smp_144180.1_pep, Smp_196030.1_pep, Smp_073470.1_pep, Smp_024900.1_pep, Smp_147560.1_pep, Smp_122910.1_pep, Smp_138640.1_pep, Smp_137210.1_pep, Smp_097110.1_pep, Smp_123000.2_pep, Smp_080030.1_pep, Smp_073470.2_pep, Smp_086270.1_pep, Smp_211160.1_pep, Smp_125370.1_pep, Smp_135910.1_pep, Smp_154470.1_pep, Smp_050380.1_pep, Smp_166840.1_pep, Smp_141900.1_pep, Smp_088460.1_pep, Smp…
6	GO:0006897	endocytosis	Biological Process	43.69	1.85	23	Smp_132300.1_pep, Smp_210430.1_pep, Smp_173080.1_pep, Smp_000730.1_pep, Smp_044920.1_pep, Smp_005140.1_pep, Smp_200180.1_pep, Smp_143620.1_pep, Smp_196030.1_pep, Smp_073940.1_pep, Smp_132330.1_pep, Smp_150980.1_pep, Smp_026560.1_pep, Smp_009780.2_pep, Smp_028070.2_pep, Smp_040680.1_pep, Smp_028070.1_pep, Smp_091730.1_pep, Smp_009780.1_pep, Smp_032180.1_pep, Smp_210740.1_pep, Smp_005670.1_pep, Smp…
13	GO:0007409	axonogenesis	Biological Process	43.5	1.85	23	Smp_165740.1_pep, Smp_130900.1_pep, Smp_127810.1_pep, Smp_173990.1_pep, Smp_147970.2_pep, Smp_126800.1_pep, Smp_026560.1_pep, Smp_159600.1_pep, Smp_165550.1_pep, Smp_020370.1_pep, Smp_123730.1_pep, Smp_014170.2_pep, Smp_145700.1_pep, Smp_154470.1_pep, Smp_104310.1_pep, Smp_094680.1_pep, Smp_170290.1_pep, Smp_002410.1_pep, Smp_211000.1_pep, Smp_199010.1_pep, Smp_014170.1_pep, Smp_005670.1_pep, Smp…
4	GO:0040008	regulation of growth	Biological Process	43.38	1.77	22	Smp_165740.1_pep, Smp_158490.1_pep, Smp_200180.1_pep, Smp_173990.1_pep, Smp_180600.1_pep, Smp_017450.1_pep, Smp_026560.1_pep, Smp_040680.1_pep, Smp_165550.1_pep, Smp_057140.1_pep, Smp_138640.1_pep, Smp_154470.1_pep, Smp_103160.2_pep, Smp_137210.1_pep, Smp_104310.1_pep, Smp_018250.1_pep, Smp_002410.1_pep, Smp_103160.1_pep, Smp_082240.1_pep, Smp_105960.1_pep, Smp_176040.1_pep, Smp_005670.1_pep
6	GO:0043067	regulation of programmed cell death	Biological Process	43.06	2.73	34	Smp_165740.1_pep, Smp_005140.1_pep, Smp_009580.1_pep, Smp_196030.1_pep, Smp_069130.1_pep, Smp_155140.1_pep, Smp_026560.1_pep, Smp_049550.1_pep, Smp_034840.3_pep, Smp_138640.1_pep, Smp_144910.1_pep, Smp_160850.1_pep, Smp_137210.1_pep, Smp_135560.1_pep, Smp_095190.1_pep, Smp_123000.2_pep, Smp_124980.1_pep, Smp_054820.1_pep, Smp_131450.1_pep, Smp_144970.1_pep, Smp_137090.1_pep, Smp_154470.1_pep, Smp…
3	GO:0003006	developmental process involved in reproduction	Biological Process	42.77	1.61	20	Smp_210430.1_pep, Smp_200180.1_pep, Smp_009580.1_pep, Smp_169470.1_pep, Smp_170230.1_pep, Smp_040680.1_pep, Smp_073470.1_pep, Smp_145290.1_pep, Smp_122910.1_pep, Smp_004780.3_pep, Smp_138640.1_pep, Smp_154470.1_pep, Smp_164380.1_pep, Smp_146210.1_pep, Smp_035500.1_pep, Smp_160680.1_pep, Smp_095190.1_pep, Smp_002410.1_pep, Smp_073470.2_pep, Smp_005670.1_pep
7	GO:0016568	chromatin modification	Biological Process	42.75	2.49	31	Smp_130470.1_pep, Smp_144180.1_pep, Smp_161400.1_pep, Smp_138030.1_pep, Smp_002160.1_pep, Smp_024900.1_pep, Smp_057140.1_pep, Smp_138640.1_pep, Smp_160850.1_pep, Smp_150850.1_pep, Smp_175410.1_pep, Smp_194870.1_pep, Smp_097110.1_pep, Smp_145120.1_pep, Smp_053300.1_pep, Smp_140390.1_pep, Smp_167690.1_pep, Smp_125370.1_pep, Smp_166840.1_pep, Smp_053390.1_pep, Smp_140390.2_pep, Smp_103090.1_pep, Smp…
8	GO:0006281	DNA repair	Biological Process	42.39	2.09	26	Smp_125890.1_pep, Smp_150540.1_pep, Smp_009580.1_pep, Smp_002160.1_pep, Smp_020480.1_pep, Smp_061920.1_pep, Smp_138640.1_pep, Smp_001020.1_pep, Smp_171710.1_pep, Smp_102040.1_pep, Smp_061590.2_pep, Smp_136970.1_pep, Smp_018240.1_pep, Smp_092850.3_pep, Smp_173440.1_pep, Smp_153770.1_pep, Smp_131450.1_pep, Smp_167690.1_pep, Smp_011980.1_pep, Smp_135910.1_pep, Smp_134850.1_pep, Smp_021550.1_pep, Smp…
4	GO:0044711	single-organism biosynthetic process	Biological Process	42.35	8.03	100	Smp_094880.1_pep, Smp_167330.1_pep, Smp_033670.2_pep, Smp_134300.1_pep, Smp_136970.1_pep, Smp_103560.1_pep, Smp_018260.1_pep, Smp_018240.1_pep, Smp_054360.1_pep, Smp_049850.1_pep, Smp_071020.1_pep, Smp_026560.2_pep, Smp_001430.1_pep, Smp_015020.1_pep, Smp_051550.1_pep, Smp_005880.1_pep, Smp_033670.4_pep, Smp_001360.1_pep, Smp_199860.1_pep, Smp_134440.2_pep, Smp_072090.4_pep, Smp_148820.1_pep, Smp…
8	GO:0051252	regulation of RNA metabolic process	Biological Process	42.2	8.67	108	Smp_062720.3_pep, Smp_138030.1_pep, Smp_079650.1_pep, Smp_139710.1_pep, Smp_024860.1_pep, Smp_057140.1_pep, Smp_176340.1_pep, Smp_175410.1_pep, Smp_080030.1_pep, Smp_073470.2_pep, Smp_097800.2_pep, Smp_096750.1_pep, Smp_051130.1_pep, Smp_056360.4_pep, Smp_131450.1_pep, Smp_156020.1_pep, Smp_135910.1_pep, Smp_166410.1_pep, Smp_170750.1_pep, Smp_140390.2_pep, Smp_153250.1_pep, Smp_056360.6_pep, Smp…
9	GO:0007266	Rho protein signal transduction	Biological Process	41.93	1.77	22	Smp_005790.1_pep, Smp_164680.1_pep, Smp_074510.1_pep, Smp_196880.1_pep, Smp_012580.1_pep, Smp_142850.1_pep, Smp_154850.1_pep, Smp_070310.1_pep, Smp_122910.1_pep, Smp_073560.1_pep, Smp_146060.1_pep, Smp_157010.1_pep, Smp_135280.1_pep, Smp_132660.1_pep, Smp_211000.1_pep, Smp_199010.1_pep, Smp_157020.1_pep, Smp_136470.1_pep, Smp_167650.1_pep, Smp_150050.1_pep, Smp_135640.1_pep, Smp_176040.1_pep
6	GO:1903047	mitotic cell cycle process	Biological Process	41.73	3.05	38	Smp_148690.1_pep, Smp_009580.1_pep, Smp_167120.1_pep, Smp_026560.1_pep, Smp_012800.1_pep, Smp_122910.1_pep, Smp_034840.3_pep, Smp_002280.1_pep, Smp_058680.1_pep, Smp_151820.1_pep, Smp_160850.1_pep, Smp_143150.1_pep, Smp_137210.1_pep, Smp_171710.1_pep, Smp_136970.1_pep, Smp_136960.1_pep, Smp_028430.1_pep, Smp_002410.1_pep, Smp_026560.2_pep, Smp_162710.1_pep, Smp_058680.2_pep, Smp_072870.1_pep, Smp…
2	GO:0022414	reproductive process	Biological Process	41.7	3.37	42	Smp_210430.1_pep, Smp_148690.1_pep, Smp_009580.1_pep, Smp_170230.1_pep, Smp_004990.1_pep, Smp_035200.3_pep, Smp_026560.1_pep, Smp_073470.1_pep, Smp_122910.1_pep, Smp_145290.1_pep, Smp_061920.1_pep, Smp_004780.3_pep, Smp_035200.4_pep, Smp_138640.1_pep, Smp_164380.1_pep, Smp_103160.2_pep, Smp_146210.1_pep, Smp_095190.1_pep, Smp_002410.1_pep, Smp_073470.2_pep, Smp_063420.1_pep, Smp_005670.1_pep, Smp…
2	GO:0022610	biological adhesion	Biological Process	41.2	4.02	50	Smp_130900.1_pep, Smp_005140.1_pep, Smp_156620.1_pep, Smp_167120.1_pep, Smp_196030.1_pep, Smp_069130.1_pep, Smp_154760.1_pep, Smp_149120.1_pep, Smp_084540.2_pep, Smp_069720.1_pep, Smp_149330.1_pep, Smp_135640.1_pep, Smp_074510.1_pep, Smp_147970.2_pep, Smp_150980.1_pep, Smp_158730.1_pep, Smp_199910.1_pep, Smp_154470.1_pep, Smp_055240.1_pep, Smp_000730.1_pep, Smp_035470.1_pep, Smp_126140.1_pep, Smp…
2	GO:0007610	behavior	Biological Process	41.15	1.93	24	Smp_005790.1_pep, Smp_005140.1_pep, Smp_158490.1_pep, Smp_006390.1_pep, Smp_083450.1_pep, Smp_026560.1_pep, Smp_092580.1_pep, Smp_082030.1_pep, Smp_144970.1_pep, Smp_063640.1_pep, Smp_020340.1_pep, Smp_154470.1_pep, Smp_164380.1_pep, Smp_018250.1_pep, Smp_103560.1_pep, Smp_056440.1_pep, Smp_128940.1_pep, Smp_133210.1_pep, Smp_002410.1_pep, Smp_155950.1_pep, Smp_146910.1_pep, Smp_165930.1_pep, Smp…
6	GO:0016482	cytoplasmic transport	Biological Process	41.11	4.42	55	Smp_164130.1_pep, Smp_106130.1_pep, Smp_072330.1_pep, Smp_196030.1_pep, Smp_104670.1_pep, Smp_148980.1_pep, Smp_123060.1_pep, Smp_026560.1_pep, Smp_106130.2_pep, Smp_003660.1_pep, Smp_079430.2_pep, Smp_138640.1_pep, Smp_072330.2_pep, Smp_055670.1_pep, Smp_073880.1_pep, Smp_026560.2_pep, Smp_096750.1_pep, Smp_005790.1_pep, Smp_071630.1_pep, Smp_123730.1_pep, Smp_142450.1_pep, Smp_104310.1_pep, Smp…
5	GO:0048870	cell motility	Biological Process	41.1	3.78	47	Smp_165740.1_pep, Smp_165820.1_pep, Smp_130900.1_pep, Smp_072330.1_pep, Smp_144430.1_pep, Smp_005140.1_pep, Smp_196030.1_pep, Smp_162930.1_pep, Smp_035200.3_pep, Smp_170230.1_pep, Smp_155140.1_pep, Smp_165620.1_pep, Smp_026560.1_pep, Smp_158320.1_pep, Smp_034840.3_pep, Smp_035200.4_pep, Smp_014170.2_pep, Smp_072330.2_pep, Smp_149330.1_pep, Smp_135670.1_pep, Smp_079970.1_pep, Smp_002410.1_pep, Smp…
6	GO:0033365	protein localization to organelle	Biological Process	40.66	2.25	28	Smp_072330.1_pep, Smp_196030.1_pep, Smp_058720.1_pep, Smp_148980.1_pep, Smp_026560.1_pep, Smp_053830.1_pep, Smp_122910.1_pep, Smp_171570.1_pep, Smp_034840.3_pep, Smp_207010.1_pep, Smp_138640.1_pep, Smp_160850.1_pep, Smp_137210.1_pep, Smp_072330.2_pep, Smp_049920.1_pep, Smp_073880.1_pep, Smp_096750.1_pep, Smp_021140.1_pep, Smp_005790.1_pep, Smp_143620.1_pep, Smp_028070.2_pep, Smp_123730.1_pep, Smp…
6	GO:0009792	embryo development ending in birth or egg hatching	Biological Process	40.65	2.81	35	Smp_210430.1_pep, Smp_132300.1_pep, Smp_170230.1_pep, Smp_017450.1_pep, Smp_148980.1_pep, Smp_056760.1_pep, Smp_026560.1_pep, Smp_155050.1_pep, Smp_129310.1_pep, Smp_000030.3_pep, Smp_144910.1_pep, Smp_103160.2_pep, Smp_135560.1_pep, Smp_018250.1_pep, Smp_123000.2_pep, Smp_135640.1_pep, Smp_005670.1_pep, Smp_054820.1_pep, Smp_021140.1_pep, Smp_200180.1_pep, Smp_169470.1_pep, Smp_009780.2_pep, Smp…
6	GO:0033043	regulation of organelle organization	Biological Process	40.63	3.86	48	Smp_148690.1_pep, Smp_000730.1_pep, Smp_150540.1_pep, Smp_144180.1_pep, Smp_069130.1_pep, Smp_170230.1_pep, Smp_003710.1_pep, Smp_122910.1_pep, Smp_034840.3_pep, Smp_073560.1_pep, Smp_004780.3_pep, Smp_014170.2_pep, Smp_100370.1_pep, Smp_138640.1_pep, Smp_118830.1_pep, Smp_151820.1_pep, Smp_160850.1_pep, Smp_175410.1_pep, Smp_137210.1_pep, Smp_136960.1_pep, Smp_095190.1_pep, Smp_008660.1_pep, Smp…
11	GO:0006418	tRNA aminoacylation for protein translation	Biological Process	40.6	2.01	25	Smp_023360.1_pep, Smp_135400.1_pep, Smp_129210.1_pep, Smp_122780.1_pep, Smp_053510.2_pep, Smp_104470.2_pep, Smp_150680.1_pep, Smp_160850.1_pep, Smp_057230.1_pep, Smp_023360.2_pep, Smp_200330.1_pep, Smp_211000.1_pep, Smp_148050.1_pep, Smp_138930.2_pep, Smp_138930.1_pep, Smp_123990.1_pep, Smp_041450.1_pep, Smp_040800.1_pep, Smp_170800.1_pep, Smp_133280.1_pep, Smp_053510.1_pep, Smp_170800.2_pep, Smp…
5	GO:0010941	regulation of cell death	Biological Process	40.5	2.89	36	Smp_165740.1_pep, Smp_005140.1_pep, Smp_009580.1_pep, Smp_196030.1_pep, Smp_069130.1_pep, Smp_155140.1_pep, Smp_026560.1_pep, Smp_049550.1_pep, Smp_034840.3_pep, Smp_138640.1_pep, Smp_144910.1_pep, Smp_160850.1_pep, Smp_137210.1_pep, Smp_135560.1_pep, Smp_095190.1_pep, Smp_123000.2_pep, Smp_124980.1_pep, Smp_054820.1_pep, Smp_131450.1_pep, Smp_144970.1_pep, Smp_137090.1_pep, Smp_154470.1_pep, Smp…
5	GO:0042127	regulation of cell proliferation	Biological Process	39.97	1.85	23	Smp_054820.1_pep, Smp_200180.1_pep, Smp_144180.1_pep, Smp_005140.1_pep, Smp_169470.1_pep, Smp_170230.1_pep, Smp_040680.1_pep, Smp_002880.1_pep, Smp_122910.1_pep, Smp_154470.1_pep, Smp_138640.1_pep, Smp_084540.2_pep, Smp_137210.1_pep, Smp_073620.1_pep, Smp_170290.1_pep, Smp_056440.1_pep, Smp_160680.1_pep, Smp_123000.2_pep, Smp_095190.1_pep, Smp_137790.1_pep, Smp_144050.1_pep, Smp_155950.1_pep, Smp…
7	GO:0044257	cellular protein catabolic process	Biological Process	39.97	3.21	40	Smp_148690.1_pep, Smp_070930.1_pep, Smp_009580.1_pep, Smp_139710.1_pep, Smp_148980.1_pep, Smp_032580.1_pep, Smp_049550.1_pep, Smp_207080.1_pep, Smp_061920.1_pep, Smp_087940.1_pep, Smp_067890.1_pep, Smp_138640.1_pep, Smp_089430.1_pep, Smp_160850.1_pep, Smp_089180.1_pep, Smp_092280.1_pep, Smp_136960.1_pep, Smp_018240.1_pep, Smp_046690.1_pep, Smp_034490.1_pep, Smp_121430.2_pep, Smp_083200.1_pep, Smp…
9	GO:0009161	ribonucleoside monophosphate metabolic process	Biological Process	39.42	4.74	59	Smp_056970.1_pep, Smp_147050.1_pep, Smp_059930.1_pep, Smp_018890.1_pep, Smp_033670.2_pep, Smp_056970.2_pep, Smp_103560.1_pep, Smp_022400.1_pep, Smp_038950.1_pep, Smp_038960.1_pep, Smp_043670.1_pep, Smp_096760.1_pep, Smp_024110.1_pep, Smp_042160.1_pep, Smp_049850.1_pep, Smp_033670.3_pep, Smp_203280.1_pep, Smp_043670.2_pep, Smp_015020.1_pep, Smp_024120.1_pep, Smp_082120.1_pep, Smp_033670.4_pep, Smp…
8	GO:0031399	regulation of protein modification process	Biological Process	39.29	3.05	38	Smp_165740.1_pep, Smp_005140.1_pep, Smp_009580.1_pep, Smp_144180.1_pep, Smp_078230.1_pep, Smp_148980.1_pep, Smp_026560.1_pep, Smp_122910.1_pep, Smp_049550.1_pep, Smp_073560.1_pep, Smp_034840.3_pep, Smp_138640.1_pep, Smp_160850.1_pep, Smp_137210.1_pep, Smp_175410.1_pep, Smp_095190.1_pep, Smp_092850.3_pep, Smp_211000.1_pep, Smp_026560.2_pep, Smp_131050.1_pep, Smp_129670.1_pep, Smp_005790.1_pep, Smp…
9	GO:0009126	purine nucleoside monophosphate metabolic process	Biological Process	39.29	4.66	58	Smp_056970.1_pep, Smp_147050.1_pep, Smp_059930.1_pep, Smp_018890.1_pep, Smp_033670.2_pep, Smp_056970.2_pep, Smp_103560.1_pep, Smp_022400.1_pep, Smp_038950.1_pep, Smp_038960.1_pep, Smp_043670.1_pep, Smp_096760.1_pep, Smp_024110.1_pep, Smp_042160.1_pep, Smp_049850.1_pep, Smp_033670.3_pep, Smp_203280.1_pep, Smp_043670.2_pep, Smp_015020.1_pep, Smp_024120.1_pep, Smp_082120.1_pep, Smp_033670.4_pep, Smp…
8	GO:0006605	protein targeting	Biological Process	39.15	2.09	26	Smp_072330.1_pep, Smp_196030.1_pep, Smp_058720.1_pep, Smp_148980.1_pep, Smp_026560.1_pep, Smp_053830.1_pep, Smp_122910.1_pep, Smp_034840.3_pep, Smp_171570.1_pep, Smp_207010.1_pep, Smp_138640.1_pep, Smp_160850.1_pep, Smp_137210.1_pep, Smp_072330.2_pep, Smp_049920.1_pep, Smp_073880.1_pep, Smp_096750.1_pep, Smp_021140.1_pep, Smp_005790.1_pep, Smp_136210.1_pep, Smp_147970.2_pep, Smp_123730.1_pep, Smp…
6	GO:0051246	regulation of protein metabolic process	Biological Process	38.86	5.46	68	Smp_064640.1_pep, Smp_005140.1_pep, Smp_179320.1_pep, Smp_058460.1_pep, Smp_148980.1_pep, Smp_026560.1_pep, Smp_000030.3_pep, Smp_087940.1_pep, Smp_138640.1_pep, Smp_175410.1_pep, Smp_136960.1_pep, Smp_144860.1_pep, Smp_124980.1_pep, Smp_026560.2_pep, Smp_175250.1_pep, Smp_129670.1_pep, Smp_005790.1_pep, Smp_131450.1_pep, Smp_150980.1_pep, Smp_000030.1_pep, Smp_019280.1_pep, Smp_089670.1_pep, Smp…
7	GO:0007067	mitotic nuclear division	Biological Process	38.72	1.69	21	Smp_148690.1_pep, Smp_167120.1_pep, Smp_058680.2_pep, Smp_080730.1_pep, Smp_002280.1_pep, Smp_154470.1_pep, Smp_058680.1_pep, Smp_151820.1_pep, Smp_160850.1_pep, Smp_134850.1_pep, Smp_137210.1_pep, Smp_171710.1_pep, Smp_136970.1_pep, Smp_136960.1_pep, Smp_035220.1_pep, Smp_028430.1_pep, Smp_062630.1_pep, Smp_137790.1_pep, Smp_002410.1_pep, Smp_162710.1_pep, Smp_009600.1_pep
5	GO:0016052	carbohydrate catabolic process	Biological Process	38.62	2.33	29	Smp_056970.1_pep, Smp_156360.1_pep, Smp_179260.1_pep, Smp_026560.1_pep, Smp_018890.1_pep, Smp_187070.1_pep, Smp_020340.1_pep, Smp_065610.2_pep, Smp_056970.2_pep, Smp_022400.1_pep, Smp_038950.1_pep, Smp_038960.1_pep, Smp_043670.1_pep, Smp_096760.1_pep, Smp_024110.1_pep, Smp_042160.1_pep, Smp_026560.2_pep, Smp_003990.1_pep, Smp_187370.1_pep, Smp_043670.2_pep, Smp_042160.2_pep, Smp_056970.3_pep, Smp…
3	GO:0006955	immune response	Biological Process	38.18	1.77	22	Smp_000730.1_pep, Smp_005140.1_pep, Smp_009580.1_pep, Smp_196030.1_pep, Smp_162930.1_pep, Smp_138930.2_pep, Smp_150980.1_pep, Smp_026560.1_pep, Smp_138930.1_pep, Smp_144970.1_pep, Smp_033970.1_pep, Smp_153760.2_pep, Smp_154470.1_pep, Smp_138640.1_pep, Smp_155950.1_pep, Smp_032180.1_pep, Smp_199010.1_pep, Smp_026560.2_pep, Smp_210740.1_pep, Smp_153760.1_pep, Smp_005670.1_pep, Smp_161930.1_pep
7	GO:0007015	actin filament organization	Biological Process	37.93	1.85	23	Smp_000730.1_pep, Smp_073940.1_pep, Smp_074510.1_pep, Smp_008660.2_pep, Smp_014780.2_pep, Smp_086590.1_pep, Smp_003710.1_pep, Smp_122910.1_pep, Smp_073560.1_pep, Smp_123730.1_pep, Smp_100370.1_pep, Smp_118830.1_pep, Smp_050380.1_pep, Smp_032310.1_pep, Smp_135280.1_pep, Smp_010690.1_pep, Smp_008660.1_pep, Smp_014780.1_pep, Smp_195080.1_pep, Smp_170310.1_pep, Smp_018010.1_pep, Smp_210740.1_pep, Smp…
6	GO:0000280	nuclear division	Biological Process	37.86	2.73	34	Smp_148690.1_pep, Smp_009580.1_pep, Smp_167120.1_pep, Smp_170230.1_pep, Smp_002280.1_pep, Smp_058680.1_pep, Smp_151820.1_pep, Smp_160850.1_pep, Smp_137210.1_pep, Smp_171710.1_pep, Smp_136970.1_pep, Smp_136960.1_pep, Smp_028430.1_pep, Smp_144860.1_pep, Smp_002410.1_pep, Smp_162710.1_pep, Smp_005670.1_pep, Smp_068350.1_pep, Smp_200180.1_pep, Smp_058680.2_pep, Smp_169470.1_pep, Smp_080730.1_pep, Smp…
8	GO:0051258	protein polymerization	Biological Process	37.77	2.33	29	Smp_000730.1_pep, Smp_103140.1_pep, Smp_079960.1_pep, Smp_027920.1_pep, Smp_003710.1_pep, Smp_122910.1_pep, Smp_073560.1_pep, Smp_004780.3_pep, Smp_192110.1_pep, Smp_100370.1_pep, Smp_118830.1_pep, Smp_008660.1_pep, Smp_079970.1_pep, Smp_090120.2_pep, Smp_164480.1_pep, Smp_170310.1_pep, Smp_210740.1_pep, Smp_103790.1_pep, Smp_034670.1_pep, Smp_008660.2_pep, Smp_090120.1_pep, Smp_123730.1_pep, Smp…
6	GO:0010564	regulation of cell cycle process	Biological Process	37.68	1.69	21	Smp_148690.1_pep, Smp_009580.1_pep, Smp_200180.1_pep, Smp_169470.1_pep, Smp_170230.1_pep, Smp_026560.1_pep, Smp_040680.1_pep, Smp_154470.1_pep, Smp_151820.1_pep, Smp_160850.1_pep, Smp_137210.1_pep, Smp_136960.1_pep, Smp_136970.1_pep, Smp_050470.1_pep, Smp_160680.1_pep, Smp_012470.1_pep, Smp_002410.1_pep, Smp_026560.2_pep, Smp_162710.1_pep, Smp_009600.1_pep, Smp_176040.1_pep
12	GO:0045892	negative regulation of transcription, DNA-templated	Biological Process	37.52	1.85	23	Smp_158610.2_pep, Smp_131450.1_pep, Smp_009580.1_pep, Smp_049990.1_pep, Smp_106930.1_pep, Smp_139710.1_pep, Smp_002160.1_pep, Smp_148980.1_pep, Smp_053830.1_pep, Smp_073470.1_pep, Smp_024900.1_pep, Smp_138640.1_pep, Smp_160850.1_pep, Smp_094680.1_pep, Smp_123000.2_pep, Smp_089860.1_pep, Smp_073470.2_pep, Smp_032180.1_pep, Smp_074610.1_pep, Smp_133320.1_pep, Smp_009600.1_pep, Smp_086270.1_pep, Smp…
6	GO:0016311	dephosphorylation	Biological Process	37.33	1.85	23	Smp_059910.2_pep, Smp_026560.1_pep, Smp_123060.1_pep, Smp_179560.1_pep, Smp_090860.1_pep, Smp_145290.1_pep, Smp_034840.3_pep, Smp_158820.1_pep, Smp_154470.1_pep, Smp_180740.1_pep, Smp_023660.1_pep, Smp_073620.1_pep, Smp_170290.1_pep, Smp_196570.1_pep, Smp_155890.1_pep, Smp_132370.1_pep, Smp_147870.1_pep, Smp_156740.1_pep, Smp_034840.2_pep, Smp_144050.1_pep, Smp_138850.1_pep, Smp_163560.1_pep, Smp…
6	GO:0090407	organophosphate biosynthetic process	Biological Process	36.63	4.58	57	Smp_196030.1_pep, Smp_152130.1_pep, Smp_033670.2_pep, Smp_134300.1_pep, Smp_103560.1_pep, Smp_150660.1_pep, Smp_049850.1_pep, Smp_071020.1_pep, Smp_026560.2_pep, Smp_033670.3_pep, Smp_203280.1_pep, Smp_134440.1_pep, Smp_015020.1_pep, Smp_028730.1_pep, Smp_051550.1_pep, Smp_082120.1_pep, Smp_033670.4_pep, Smp_001360.1_pep, Smp_154470.1_pep, Smp_134440.2_pep, Smp_130300.1_pep, Smp_149980.1_pep, Smp…
5	GO:0016032	viral process	Biological Process	36.61	1.85	23	Smp_021140.1_pep, Smp_009580.1_pep, Smp_196030.1_pep, Smp_058720.1_pep, Smp_012800.1_pep, Smp_028070.2_pep, Smp_053830.1_pep, Smp_073470.1_pep, Smp_003660.1_pep, Smp_024900.1_pep, Smp_034840.3_pep, Smp_171570.1_pep, Smp_166110.1_pep, Smp_050380.1_pep, Smp_028070.1_pep, Smp_065840.1_pep, Smp_094680.1_pep, Smp_081570.1_pep, Smp_012470.1_pep, Smp_073880.1_pep, Smp_073470.2_pep, Smp_070190.1_pep, Smp…
10	GO:0016567	protein ubiquitination	Biological Process	36.6	1.61	20	Smp_162000.1_pep, Smp_150360.1_pep, Smp_009580.1_pep, Smp_167690.1_pep, Smp_171670.1_pep, Smp_148980.1_pep, Smp_049550.1_pep, Smp_137090.1_pep, Smp_138640.1_pep, Smp_154470.1_pep, Smp_050380.1_pep, Smp_160850.1_pep, Smp_150210.1_pep, Smp_028430.1_pep, Smp_018240.1_pep, Smp_001560.1_pep, Smp_012470.1_pep, Smp_092850.3_pep, Smp_176060.1_pep, Smp_009600.1_pep
11	GO:0048667	cell morphogenesis involved in neuron differentiation	Biological Process	36.49	2.49	31	Smp_148690.1_pep, Smp_165740.1_pep, Smp_130900.1_pep, Smp_127810.1_pep, Smp_026560.1_pep, Smp_159600.1_pep, Smp_020370.1_pep, Smp_165550.1_pep, Smp_014170.2_pep, Smp_203590.1_pep, Smp_103560.1_pep, Smp_170290.1_pep, Smp_002410.1_pep, Smp_211000.1_pep, Smp_210740.1_pep, Smp_005670.1_pep, Smp_143620.1_pep, Smp_173990.1_pep, Smp_147970.2_pep, Smp_126800.1_pep, Smp_144970.1_pep, Smp_123730.1_pep, Smp…
4	GO:0048583	regulation of response to stimulus	Biological Process	36.26	6.1	76	Smp_130900.1_pep, Smp_005140.1_pep, Smp_196030.1_pep, Smp_139710.1_pep, Smp_148980.1_pep, Smp_026560.1_pep, Smp_132200.1_pep, Smp_126600.1_pep, Smp_138640.1_pep, Smp_100370.1_pep, Smp_157010.1_pep, Smp_102040.1_pep, Smp_123000.2_pep, Smp_132660.1_pep, Smp_199430.1_pep, Smp_157020.1_pep, Smp_084540.1_pep, Smp_026560.2_pep, Smp_210740.1_pep, Smp_005790.1_pep, Smp_131450.1_pep, Smp_164680.1_pep, Smp…
9	GO:0006090	pyruvate metabolic process	Biological Process	36.2	1.85	23	Smp_043670.2_pep, Smp_056970.1_pep, Smp_156360.1_pep, Smp_212190.1_pep, Smp_018890.1_pep, Smp_141360.1_pep, Smp_042160.2_pep, Smp_056970.3_pep, Smp_065610.2_pep, Smp_056970.2_pep, Smp_022400.1_pep, Smp_038950.1_pep, Smp_038960.1_pep, Smp_043670.1_pep, Smp_096760.1_pep, Smp_024110.1_pep, Smp_042160.1_pep, Smp_056970.4_pep, Smp_043030.1_pep, Smp_003990.1_pep, Smp_065610.1_pep, Smp_187370.1_pep, Smp…
5	GO:0044262	cellular carbohydrate metabolic process	Biological Process	35.78	2.17	27	Smp_035270.2_pep, Smp_094880.1_pep, Smp_052810.1_pep, Smp_026560.1_pep, Smp_029060.1_pep, Smp_127730.1_pep, Smp_187070.1_pep, Smp_122910.1_pep, Smp_020340.1_pep, Smp_045860.2_pep, Smp_138640.1_pep, Smp_038950.1_pep, Smp_038960.1_pep, Smp_018260.1_pep, Smp_204770.1_pep, Smp_026560.2_pep, Smp_134070.1_pep, Smp_161680.1_pep, Smp_007640.1_pep, Smp_007650.1_pep, Smp_154470.1_pep, Smp_135280.1_pep, Smp…
7	GO:0032940	secretion by cell	Biological Process	35.62	1.69	21	Smp_071630.1_pep, Smp_005140.1_pep, Smp_175900.1_pep, Smp_162930.1_pep, Smp_079310.1_pep, Smp_026560.1_pep, Smp_146100.1_pep, Smp_141310.1_pep, Smp_071250.1_pep, Smp_134590.1_pep, Smp_135280.1_pep, Smp_163580.1_pep, Smp_094680.1_pep, Smp_091730.1_pep, Smp_028630.1_pep, Smp_032180.1_pep, Smp_069670.1_pep, Smp_026560.2_pep, Smp_135640.1_pep, Smp_176050.1_pep, Smp_153100.1_pep
3	GO:0009719	response to endogenous stimulus	Biological Process	35.53	3.21	40	Smp_165740.1_pep, Smp_072330.1_pep, Smp_150540.1_pep, Smp_009580.1_pep, Smp_005140.1_pep, Smp_196030.1_pep, Smp_026560.1_pep, Smp_073470.1_pep, Smp_024900.1_pep, Smp_122910.1_pep, Smp_049550.1_pep, Smp_138640.1_pep, Smp_144910.1_pep, Smp_160850.1_pep, Smp_072330.2_pep, Smp_135560.1_pep, Smp_137210.1_pep, Smp_103560.1_pep, Smp_123000.2_pep, Smp_169150.1_pep, Smp_085910.1_pep, Smp_073470.2_pep, Smp…
6	GO:0006644	phospholipid metabolic process	Biological Process	35.36	1.45	18	Smp_015030.1_pep, Smp_196030.1_pep, Smp_065160.1_pep, Smp_162930.1_pep, Smp_147940.2_pep, Smp_152130.1_pep, Smp_123060.1_pep, Smp_171820.2_pep, Smp_194430.1_pep, Smp_154470.1_pep, Smp_150140.1_pep, Smp_020210.1_pep, Smp_147940.1_pep, Smp_150660.1_pep, Smp_135170.1_pep, Smp_156740.1_pep, Smp_071020.1_pep, Smp_171820.1_pep
10	GO:0009205	purine ribonucleoside triphosphate metabolic process	Biological Process	35.33	2.73	34	Smp_147050.1_pep, Smp_059930.1_pep, Smp_039000.1_pep, Smp_033670.2_pep, Smp_065610.2_pep, Smp_038870.1_pep, Smp_134300.1_pep, Smp_146210.1_pep, Smp_015980.1_pep, Smp_038870.2_pep, Smp_033670.3_pep, Smp_203280.1_pep, Smp_015020.1_pep, Smp_024120.1_pep, Smp_071390.1_pep, Smp_082120.1_pep, Smp_033670.4_pep, Smp_019750.1_pep, Smp_033400.1_pep, Smp_144970.1_pep, Smp_002880.1_pep, Smp_038100.1_pep, Smp…
8	GO:0007169	transmembrane receptor protein tyrosine kinase signaling pathway	Biological Process	35.31	1.12	14	Smp_152680.1_pep, Smp_009580.1_pep, Smp_005140.1_pep, Smp_196030.1_pep, Smp_026560.1_pep, Smp_034840.3_pep, Smp_138640.1_pep, Smp_154470.1_pep, Smp_137210.1_pep, Smp_144050.1_pep, Smp_155950.1_pep, Smp_199010.1_pep, Smp_157020.1_pep, Smp_026560.2_pep
6	GO:0006325	chromatin organization	Biological Process	34.98	4.18	52	Smp_138030.1_pep, Smp_002160.1_pep, Smp_040020.1_pep, Smp_057140.1_pep, Smp_138640.1_pep, Smp_150850.1_pep, Smp_175410.1_pep, Smp_097110.1_pep, Smp_108390.1_pep, Smp_053300.1_pep, Smp_060760.1_pep, Smp_140390.1_pep, Smp_167690.1_pep, Smp_031720.1_pep, Smp_177140.1_pep, Smp_140390.2_pep, Smp_089870.1_pep, Smp_150850.2_pep, Smp_166780.1_pep, Smp_105910.1_pep, Smp_086860.1_pep, Smp_150540.1_pep, Smp…
4	GO:0007568	aging	Biological Process	34.65	1.53	19	Smp_210430.1_pep, Smp_024120.1_pep, Smp_145300.1_pep, Smp_009780.2_pep, Smp_158730.1_pep, Smp_000030.1_pep, Smp_000030.3_pep, Smp_154470.1_pep, Smp_138640.1_pep, Smp_009780.1_pep, Smp_160680.1_pep, Smp_056440.1_pep, Smp_095190.1_pep, Smp_002410.1_pep, Smp_000030.2_pep, Smp_032180.1_pep, Smp_026310.1_pep, Smp_082240.1_pep, Smp_153100.1_pep
7	GO:0007167	enzyme linked receptor protein signaling pathway	Biological Process	34.44	1.77	22	Smp_009580.1_pep, Smp_152680.1_pep, Smp_005140.1_pep, Smp_196030.1_pep, Smp_124450.1_pep, Smp_026560.1_pep, Smp_024900.1_pep, Smp_049550.1_pep, Smp_034840.3_pep, Smp_123730.1_pep, Smp_138640.1_pep, Smp_154470.1_pep, Smp_050380.1_pep, Smp_137210.1_pep, Smp_123000.2_pep, Smp_144050.1_pep, Smp_085910.1_pep, Smp_155950.1_pep, Smp_199010.1_pep, Smp_157020.1_pep, Smp_026560.2_pep, Smp_176040.1_pep
4	GO:0007163	establishment or maintenance of cell polarity	Biological Process	34.34	1.69	21	Smp_102040.2_pep, Smp_000730.1_pep, Smp_026560.1_pep, Smp_009780.2_pep, Smp_071250.1_pep, Smp_063640.1_pep, Smp_014170.2_pep, Smp_192580.1_pep, Smp_141900.1_pep, Smp_102040.3_pep, Smp_135280.1_pep, Smp_102040.1_pep, Smp_170290.1_pep, Smp_009780.1_pep, Smp_002410.1_pep, Smp_194030.1_pep, Smp_211000.1_pep, Smp_210740.1_pep, Smp_137910.1_pep, Smp_014170.1_pep, Smp_005670.1_pep
12	GO:0010975	regulation of neuron projection development	Biological Process	34.04	1.29	16	Smp_165740.1_pep, Smp_148690.1_pep, Smp_000730.1_pep, Smp_143620.1_pep, Smp_173990.1_pep, Smp_147970.2_pep, Smp_014170.2_pep, Smp_154470.1_pep, Smp_160850.1_pep, Smp_104310.1_pep, Smp_105970.1_pep, Smp_144050.1_pep, Smp_155950.1_pep, Smp_210740.1_pep, Smp_014170.1_pep, Smp_005670.1_pep
9	GO:0032011	ARF protein signal transduction	Biological Process	33.93	1.37	17	Smp_005790.1_pep, Smp_164680.1_pep, Smp_196880.1_pep, Smp_034660.1_pep, Smp_142850.1_pep, Smp_154850.1_pep, Smp_070310.1_pep, Smp_122910.1_pep, Smp_073560.1_pep, Smp_146060.1_pep, Smp_135280.1_pep, Smp_147020.1_pep, Smp_101280.1_pep, Smp_211000.1_pep, Smp_032180.1_pep, Smp_199010.1_pep, Smp_150050.1_pep
6	GO:0007346	regulation of mitotic cell cycle	Biological Process	33.87	1.37	17	Smp_148690.1_pep, Smp_009580.1_pep, Smp_080730.1_pep, Smp_009780.2_pep, Smp_138640.1_pep, Smp_154470.1_pep, Smp_151820.1_pep, Smp_160850.1_pep, Smp_065840.1_pep, Smp_137210.1_pep, Smp_136960.1_pep, Smp_009780.1_pep, Smp_160680.1_pep, Smp_012470.1_pep, Smp_002410.1_pep, Smp_162710.1_pep, Smp_009600.1_pep
6	GO:0032990	cell part morphogenesis	Biological Process	33.73	3.69	46	Smp_148690.1_pep, Smp_132300.1_pep, Smp_165740.1_pep, Smp_130900.1_pep, Smp_127810.1_pep, Smp_165620.1_pep, Smp_026560.1_pep, Smp_159600.1_pep, Smp_020370.1_pep, Smp_165550.1_pep, Smp_000580.1_pep, Smp_014170.2_pep, Smp_203590.1_pep, Smp_158370.1_pep, Smp_103560.1_pep, Smp_170290.1_pep, Smp_149330.1_pep, Smp_135670.1_pep, Smp_002410.1_pep, Smp_211000.1_pep, Smp_210740.1_pep, Smp_005670.1_pep, Smp…
6	GO:0051169	nuclear transport	Biological Process	33.31	3.13	39	Smp_210430.1_pep, Smp_106130.1_pep, Smp_072330.1_pep, Smp_033760.2_pep, Smp_196030.1_pep, Smp_132330.1_pep, Smp_104670.1_pep, Smp_148980.1_pep, Smp_026560.1_pep, Smp_106130.2_pep, Smp_003660.1_pep, Smp_079430.2_pep, Smp_122910.1_pep, Smp_138640.1_pep, Smp_160850.1_pep, Smp_137210.1_pep, Smp_072330.2_pep, Smp_055670.1_pep, Smp_038080.1_pep, Smp_052790.1_pep, Smp_049920.1_pep, Smp_005670.1_pep, Smp…
8	GO:0006413	translational initiation	Biological Process	33.2	2.09	26	Smp_121640.1_pep, Smp_179320.1_pep, Smp_058720.1_pep, Smp_058460.1_pep, Smp_053830.1_pep, Smp_171570.1_pep, Smp_160850.1_pep, Smp_102690.3_pep, Smp_060940.2_pep, Smp_144860.1_pep, Smp_073880.1_pep, Smp_039400.1_pep, Smp_034190.2_pep, Smp_012980.1_pep, Smp_096750.1_pep, Smp_155400.1_pep, Smp_060940.1_pep, Smp_021140.1_pep, Smp_001180.1_pep, Smp_011980.1_pep, Smp_015220.1_pep, Smp_034190.1_pep, Smp…
6	GO:0002009	morphogenesis of an epithelium	Biological Process	33.16	2.01	25	Smp_000730.1_pep, Smp_073940.1_pep, Smp_148980.1_pep, Smp_129310.1_pep, Smp_073470.1_pep, Smp_164380.1_pep, Smp_102040.1_pep, Smp_170290.1_pep, Smp_123000.2_pep, Smp_073470.2_pep, Smp_135640.1_pep, Smp_005670.1_pep, Smp_102040.2_pep, Smp_021140.1_pep, Smp_200180.1_pep, Smp_074510.1_pep, Smp_009780.2_pep, Smp_040680.1_pep, Smp_092580.1_pep, Smp_144970.1_pep, Smp_125400.1_pep, Smp_102040.3_pep, Smp…
8	GO:0009119	ribonucleoside metabolic process	Biological Process	33.15	5.38	67	Smp_056970.1_pep, Smp_147050.1_pep, Smp_059930.1_pep, Smp_018890.1_pep, Smp_033670.2_pep, Smp_056970.2_pep, Smp_134300.1_pep, Smp_103560.1_pep, Smp_022400.1_pep, Smp_038950.1_pep, Smp_038960.1_pep, Smp_043670.1_pep, Smp_096760.1_pep, Smp_024110.1_pep, Smp_042160.1_pep, Smp_049850.1_pep, Smp_033670.3_pep, Smp_203280.1_pep, Smp_043670.2_pep, Smp_015020.1_pep, Smp_024120.1_pep, Smp_150780.2_pep, Smp…
6	GO:0034622	cellular macromolecular complex assembly	Biological Process	33.02	6.35	79	Smp_072330.1_pep, Smp_103140.1_pep, Smp_058460.1_pep, Smp_040020.1_pep, Smp_003660.1_pep, Smp_004780.3_pep, Smp_192110.1_pep, Smp_100370.1_pep, Smp_072330.2_pep, Smp_135670.1_pep, Smp_108390.1_pep, Smp_090120.2_pep, Smp_157020.1_pep, Smp_163040.1_pep, Smp_170310.1_pep, Smp_210740.1_pep, Smp_054340.2_pep, Smp_053300.1_pep, Smp_060760.1_pep, Smp_024120.1_pep, Smp_028070.2_pep, Smp_031720.1_pep, Smp…
10	GO:0035023	regulation of Rho protein signal transduction	Biological Process	32.82	1.61	20	Smp_005790.1_pep, Smp_164680.1_pep, Smp_012580.1_pep, Smp_196880.1_pep, Smp_142850.1_pep, Smp_154850.1_pep, Smp_070310.1_pep, Smp_122910.1_pep, Smp_073560.1_pep, Smp_146060.1_pep, Smp_157010.1_pep, Smp_135280.1_pep, Smp_132660.1_pep, Smp_211000.1_pep, Smp_157020.1_pep, Smp_199010.1_pep, Smp_136470.1_pep, Smp_167650.1_pep, Smp_150050.1_pep, Smp_176040.1_pep
9	GO:0009259	ribonucleotide metabolic process	Biological Process	32.81	5.3	66	Smp_056970.1_pep, Smp_147050.1_pep, Smp_059930.1_pep, Smp_018890.1_pep, Smp_033670.2_pep, Smp_056970.2_pep, Smp_134300.1_pep, Smp_103560.1_pep, Smp_022400.1_pep, Smp_038950.1_pep, Smp_038960.1_pep, Smp_043670.1_pep, Smp_096760.1_pep, Smp_024110.1_pep, Smp_042160.1_pep, Smp_049850.1_pep, Smp_026560.2_pep, Smp_033670.3_pep, Smp_203280.1_pep, Smp_043670.2_pep, Smp_015020.1_pep, Smp_024120.1_pep, Smp…
9	GO:0019941	modification-dependent protein catabolic process	Biological Process	32.77	2.57	32	Smp_148690.1_pep, Smp_070930.1_pep, Smp_009580.1_pep, Smp_139710.1_pep, Smp_148980.1_pep, Smp_032580.1_pep, Smp_207080.1_pep, Smp_061920.1_pep, Smp_067890.1_pep, Smp_138640.1_pep, Smp_089430.1_pep, Smp_160850.1_pep, Smp_089180.1_pep, Smp_092280.1_pep, Smp_136960.1_pep, Smp_018240.1_pep, Smp_046690.1_pep, Smp_083200.1_pep, Smp_162710.1_pep, Smp_032580.2_pep, Smp_069960.1_pep, Smp_167690.1_pep, Smp…
4	GO:0050793	regulation of developmental process	Biological Process	32.69	4.26	53	Smp_171680.1_pep, Smp_130900.1_pep, Smp_144430.1_pep, Smp_005140.1_pep, Smp_196030.1_pep, Smp_148980.1_pep, Smp_073470.1_pep, Smp_014170.2_pep, Smp_100370.1_pep, Smp_084540.2_pep, Smp_164380.1_pep, Smp_138640.1_pep, Smp_136970.1_pep, Smp_102040.1_pep, Smp_123000.2_pep, Smp_073470.2_pep, Smp_210740.1_pep, Smp_135640.1_pep, Smp_053300.1_pep, Smp_005790.1_pep, Smp_080730.1_pep, Smp_147970.2_pep, Smp…
8	GO:0032787	monocarboxylic acid metabolic process	Biological Process	32.64	2.89	36	Smp_056970.1_pep, Smp_156360.1_pep, Smp_056760.1_pep, Smp_018890.1_pep, Smp_141360.1_pep, Smp_072090.1_pep, Smp_122910.1_pep, Smp_065610.2_pep, Smp_138640.1_pep, Smp_038970.1_pep, Smp_072090.2_pep, Smp_103160.2_pep, Smp_056970.2_pep, Smp_022400.1_pep, Smp_038950.1_pep, Smp_038960.1_pep, Smp_043670.1_pep, Smp_147940.1_pep, Smp_096760.1_pep, Smp_024110.1_pep, Smp_042160.1_pep, Smp_003990.1_pep, Smp…
6	GO:0019219	regulation of nucleobase-containing compound metabolic process	Biological Process	32.62	9.72	121	Smp_062720.3_pep, Smp_138030.1_pep, Smp_079650.1_pep, Smp_139710.1_pep, Smp_032500.1_pep, Smp_024860.1_pep, Smp_057140.1_pep, Smp_176340.1_pep, Smp_175410.1_pep, Smp_136970.1_pep, Smp_080030.1_pep, Smp_073470.2_pep, Smp_097800.2_pep, Smp_026560.2_pep, Smp_096750.1_pep, Smp_051130.1_pep, Smp_056360.4_pep, Smp_131450.1_pep, Smp_156020.1_pep, Smp_135910.1_pep, Smp_166410.1_pep, Smp_170750.1_pep, Smp…
2	GO:0051704	multi-organism process	Biological Process	32.57	5.62	70	Smp_196030.1_pep, Smp_062720.3_pep, Smp_004990.1_pep, Smp_012800.1_pep, Smp_026560.1_pep, Smp_073470.1_pep, Smp_003660.1_pep, Smp_004780.3_pep, Smp_138640.1_pep, Smp_164380.1_pep, Smp_103160.2_pep, Smp_081570.1_pep, Smp_073880.1_pep, Smp_073470.2_pep, Smp_062720.2_pep, Smp_096750.1_pep, Smp_054340.2_pep, Smp_200180.1_pep, Smp_062720.5_pep, Smp_149900.1_pep, Smp_083450.1_pep, Smp_028070.2_pep, Smp…
5	GO:0010646	regulation of cell communication	Biological Process	32.51	5.62	70	Smp_005140.1_pep, Smp_139710.1_pep, Smp_148980.1_pep, Smp_026560.1_pep, Smp_132200.1_pep, Smp_126600.1_pep, Smp_138640.1_pep, Smp_100370.1_pep, Smp_157010.1_pep, Smp_102040.1_pep, Smp_123000.2_pep, Smp_132660.1_pep, Smp_199430.1_pep, Smp_157020.1_pep, Smp_084540.1_pep, Smp_026560.2_pep, Smp_135640.1_pep, Smp_005790.1_pep, Smp_164680.1_pep, Smp_034660.1_pep, Smp_053100.1_pep, Smp_028070.2_pep, Smp…
4	GO:0009314	response to radiation	Biological Process	32.46	1.37	17	Smp_196030.1_pep, Smp_141350.1_pep, Smp_197690.1_pep, Smp_026560.1_pep, Smp_092580.1_pep, Smp_135910.1_pep, Smp_138640.1_pep, Smp_136970.1_pep, Smp_160680.1_pep, Smp_056440.1_pep, Smp_095190.1_pep, Smp_206030.1_pep, Smp_002410.1_pep, Smp_092850.3_pep, Smp_002080.1_pep, Smp_026560.2_pep, Smp_153770.1_pep
4	GO:0060322	head development	Biological Process	32.29	2.01	25	Smp_130900.1_pep, Smp_006740.1_pep, Smp_150540.1_pep, Smp_009580.1_pep, Smp_165620.1_pep, Smp_049550.1_pep, Smp_034840.3_pep, Smp_103560.1_pep, Smp_123000.2_pep, Smp_149330.1_pep, Smp_095190.1_pep, Smp_044970.1_pep, Smp_192960.1_pep, Smp_005790.1_pep, Smp_169470.1_pep, Smp_158730.1_pep, Smp_144970.1_pep, Smp_053700.1_pep, Smp_154470.1_pep, Smp_160680.1_pep, Smp_144050.1_pep, Smp_034840.2_pep, Smp…
9	GO:0009142	nucleoside triphosphate biosynthetic process	Biological Process	32.12	1.93	24	Smp_203280.1_pep, Smp_015020.1_pep, Smp_071390.1_pep, Smp_082120.1_pep, Smp_033670.4_pep, Smp_019750.1_pep, Smp_039000.1_pep, Smp_002880.1_pep, Smp_038100.1_pep, Smp_033670.2_pep, Smp_065610.2_pep, Smp_134300.1_pep, Smp_146210.1_pep, Smp_019750.2_pep, Smp_130300.1_pep, Smp_015980.1_pep, Smp_154530.1_pep, Smp_033670.5_pep, Smp_092750.1_pep, Smp_129080.1_pep, Smp_197230.1_pep, Smp_033670.3_pep, Smp…
6	GO:0060548	negative regulation of cell death	Biological Process	31.95	1.77	22	Smp_054820.1_pep, Smp_005140.1_pep, Smp_009580.1_pep, Smp_196030.1_pep, Smp_069130.1_pep, Smp_155140.1_pep, Smp_144970.1_pep, Smp_049550.1_pep, Smp_137090.1_pep, Smp_138640.1_pep, Smp_144910.1_pep, Smp_154470.1_pep, Smp_137210.1_pep, Smp_135560.1_pep, Smp_030330.2_pep, Smp_056440.1_pep, Smp_044250.1_pep, Smp_012470.1_pep, Smp_155950.1_pep, Smp_124980.1_pep, Smp_166780.1_pep, Smp_009600.1_pep
5	GO:0042060	wound healing	Biological Process	31.94	1.53	19	Smp_150540.1_pep, Smp_005140.1_pep, Smp_196030.1_pep, Smp_162930.1_pep, Smp_154270.1_pep, Smp_026560.1_pep, Smp_065610.2_pep, Smp_071250.1_pep, Smp_050380.1_pep, Smp_100370.1_pep, Smp_141010.1_pep, Smp_135280.1_pep, Smp_089860.1_pep, Smp_211000.1_pep, Smp_199010.1_pep, Smp_026560.2_pep, Smp_074610.1_pep, Smp_082240.1_pep, Smp_135640.1_pep
7	GO:0048193	Golgi vesicle transport	Biological Process	31.85	1.45	18	Smp_180910.2_pep, Smp_164130.1_pep, Smp_087940.2_pep, Smp_049990.1_pep, Smp_179060.1_pep, Smp_079310.1_pep, Smp_123060.1_pep, Smp_123730.1_pep, Smp_099310.1_pep, Smp_163580.1_pep, Smp_094680.1_pep, Smp_004910.1_pep, Smp_155950.1_pep, Smp_142910.1_pep, Smp_032180.1_pep, Smp_180910.1_pep, Smp_005670.1_pep, Smp_176050.1_pep
4	GO:0023051	regulation of signaling	Biological Process	31.79	5.62	70	Smp_005140.1_pep, Smp_139710.1_pep, Smp_148980.1_pep, Smp_026560.1_pep, Smp_132200.1_pep, Smp_126600.1_pep, Smp_138640.1_pep, Smp_100370.1_pep, Smp_157010.1_pep, Smp_102040.1_pep, Smp_123000.2_pep, Smp_132660.1_pep, Smp_199430.1_pep, Smp_157020.1_pep, Smp_084540.1_pep, Smp_026560.2_pep, Smp_135640.1_pep, Smp_005790.1_pep, Smp_164680.1_pep, Smp_034660.1_pep, Smp_053100.1_pep, Smp_028070.2_pep, Smp…
6	GO:0007268	synaptic transmission	Biological Process	31.32	1.61	20	Smp_175010.1_pep, Smp_175900.1_pep, Smp_026560.1_pep, Smp_092580.1_pep, Smp_141310.1_pep, Smp_145700.1_pep, Smp_154470.1_pep, Smp_160850.1_pep, Smp_134590.1_pep, Smp_104310.1_pep, Smp_094680.1_pep, Smp_170290.1_pep, Smp_150660.1_pep, Smp_032180.1_pep, Smp_026560.2_pep, Smp_146910.1_pep, Smp_172040.1_pep, Smp_135640.1_pep, Smp_101990.1_pep, Smp_005670.1_pep
12	GO:0016358	dendrite development	Biological Process	31.27	1.2	15	Smp_165740.1_pep, Smp_148690.1_pep, Smp_000730.1_pep, Smp_130900.1_pep, Smp_143620.1_pep, Smp_144970.1_pep, Smp_154470.1_pep, Smp_103160.2_pep, Smp_203590.1_pep, Smp_103560.1_pep, Smp_105970.1_pep, Smp_144050.1_pep, Smp_103160.1_pep, Smp_146910.1_pep, Smp_210740.1_pep
5	GO:0042254	ribosome biogenesis	Biological Process	31.25	1.69	21	Smp_021140.1_pep, Smp_058680.2_pep, Smp_058720.1_pep, Smp_104660.1_pep, Smp_087810.1_pep, Smp_162620.1_pep, Smp_210300.1_pep, Smp_053830.1_pep, Smp_127120.1_pep, Smp_058680.1_pep, Smp_154470.1_pep, Smp_138640.1_pep, Smp_045040.1_pep, Smp_049920.3_pep, Smp_023660.1_pep, Smp_050470.1_pep, Smp_049920.1_pep, Smp_000110.1_pep, Smp_009690.1_pep, Smp_050360.1_pep, Smp_179180.1_pep
9	GO:0030900	forebrain development	Biological Process	31.04	1.12	14	Smp_005790.1_pep, Smp_009580.1_pep, Smp_165620.1_pep, Smp_144970.1_pep, Smp_034840.3_pep, Smp_053700.1_pep, Smp_154470.1_pep, Smp_103560.1_pep, Smp_123000.2_pep, Smp_044970.1_pep, Smp_192960.1_pep, Smp_144050.1_pep, Smp_034840.2_pep, Smp_070190.1_pep
8	GO:0018193	peptidyl-amino acid modification	Biological Process	30.94	4.02	50	Smp_004780.2_pep, Smp_138030.1_pep, Smp_002160.1_pep, Smp_056760.1_pep, Smp_210370.1_pep, Smp_057140.1_pep, Smp_174680.1_pep, Smp_004780.3_pep, Smp_138640.1_pep, Smp_150850.1_pep, Smp_175410.1_pep, Smp_018240.1_pep, Smp_097110.1_pep, Smp_032780.1_pep, Smp_142960.1_pep, Smp_129670.1_pep, Smp_140390.1_pep, Smp_040790.1_pep, Smp_056370.1_pep, Smp_140390.2_pep, Smp_150850.2_pep, Smp_009600.1_pep, Smp…
7	GO:0043623	cellular protein complex assembly	Biological Process	30.92	3.45	43	Smp_000730.1_pep, Smp_072330.1_pep, Smp_103140.1_pep, Smp_079960.1_pep, Smp_027920.1_pep, Smp_003710.1_pep, Smp_122910.1_pep, Smp_073560.1_pep, Smp_000580.1_pep, Smp_004780.3_pep, Smp_192110.1_pep, Smp_100370.1_pep, Smp_118830.1_pep, Smp_160850.1_pep, Smp_072330.2_pep, Smp_135670.1_pep, Smp_008660.1_pep, Smp_079970.1_pep, Smp_090120.2_pep, Smp_157020.1_pep, Smp_164480.1_pep, Smp_163040.1_pep, Smp…
4	GO:1902580	single-organism cellular localization	Biological Process	30.81	3.45	43	Smp_000730.1_pep, Smp_072330.1_pep, Smp_196030.1_pep, Smp_058720.1_pep, Smp_148980.1_pep, Smp_199260.1_pep, Smp_026560.1_pep, Smp_123060.1_pep, Smp_053830.1_pep, Smp_122910.1_pep, Smp_171570.1_pep, Smp_034840.3_pep, Smp_207010.1_pep, Smp_058680.1_pep, Smp_138640.1_pep, Smp_160850.1_pep, Smp_137210.1_pep, Smp_072330.2_pep, Smp_121920.1_pep, Smp_049920.1_pep, Smp_073880.1_pep, Smp_210740.1_pep, Smp…
7	GO:0010628	positive regulation of gene expression	Biological Process	30.79	2.57	32	Smp_009580.1_pep, Smp_005140.1_pep, Smp_144180.1_pep, Smp_179320.1_pep, Smp_196030.1_pep, Smp_073470.1_pep, Smp_122910.1_pep, Smp_024900.1_pep, Smp_147560.1_pep, Smp_138640.1_pep, Smp_137210.1_pep, Smp_144860.1_pep, Smp_123000.2_pep, Smp_097110.1_pep, Smp_080030.1_pep, Smp_039400.1_pep, Smp_073470.2_pep, Smp_086270.1_pep, Smp_211160.1_pep, Smp_125370.1_pep, Smp_135910.1_pep, Smp_154470.1_pep, Smp…
6	GO:0043086	negative regulation of catalytic activity	Biological Process	30.6	1.93	24	Smp_134510.1_pep, Smp_005790.1_pep, Smp_005140.1_pep, Smp_009580.1_pep, Smp_006390.1_pep, Smp_028070.2_pep, Smp_144970.1_pep, Smp_059980.1_pep, Smp_089670.1_pep, Smp_154470.1_pep, Smp_138640.1_pep, Smp_160850.1_pep, Smp_135280.1_pep, Smp_028070.1_pep, Smp_023010.1_pep, Smp_180740.1_pep, Smp_023660.1_pep, Smp_170290.1_pep, Smp_123000.2_pep, Smp_012470.1_pep, Smp_138850.1_pep, Smp_124980.1_pep, Smp…
8	GO:0042278	purine nucleoside metabolic process	Biological Process	30.52	4.98	62	Smp_056970.1_pep, Smp_147050.1_pep, Smp_059930.1_pep, Smp_018890.1_pep, Smp_033670.2_pep, Smp_056970.2_pep, Smp_134300.1_pep, Smp_103560.1_pep, Smp_022400.1_pep, Smp_038950.1_pep, Smp_038960.1_pep, Smp_043670.1_pep, Smp_096760.1_pep, Smp_024110.1_pep, Smp_042160.1_pep, Smp_049850.1_pep, Smp_033670.3_pep, Smp_203280.1_pep, Smp_043670.2_pep, Smp_015020.1_pep, Smp_024120.1_pep, Smp_082120.1_pep, Smp…
8	GO:0006417	regulation of translation	Biological Process	30.5	1.53	19	Smp_064640.1_pep, Smp_180910.2_pep, Smp_005140.1_pep, Smp_179320.1_pep, Smp_058720.1_pep, Smp_058460.1_pep, Smp_138930.2_pep, Smp_122780.1_pep, Smp_138930.1_pep, Smp_053830.1_pep, Smp_122910.1_pep, Smp_160850.1_pep, Smp_144860.1_pep, Smp_039400.1_pep, Smp_180910.1_pep, Smp_012980.1_pep, Smp_133320.1_pep, Smp_176040.1_pep, Smp_194160.1_pep
3	GO:0009628	response to abiotic stimulus	Biological Process	30.5	2.65	33	Smp_072330.1_pep, Smp_009580.1_pep, Smp_005140.1_pep, Smp_196030.1_pep, Smp_141350.1_pep, Smp_035200.3_pep, Smp_197690.1_pep, Smp_026560.1_pep, Smp_068270.4_pep, Smp_122910.1_pep, Smp_035200.4_pep, Smp_138640.1_pep, Smp_160850.1_pep, Smp_072330.2_pep, Smp_136970.1_pep, Smp_095190.1_pep, Smp_002410.1_pep, Smp_092850.3_pep, Smp_068270.5_pep, Smp_026560.2_pep, Smp_153770.1_pep, Smp_068270.1_pep, Smp…
4	GO:0032879	regulation of localization	Biological Process	29.91	3.53	44	Smp_132300.1_pep, Smp_000730.1_pep, Smp_072330.1_pep, Smp_005140.1_pep, Smp_144180.1_pep, Smp_196030.1_pep, Smp_148980.1_pep, Smp_026560.1_pep, Smp_035180.1_pep, Smp_059980.1_pep, Smp_122910.1_pep, Smp_034840.3_pep, Smp_138640.1_pep, Smp_160850.1_pep, Smp_103160.2_pep, Smp_072330.2_pep, Smp_091730.1_pep, Smp_102040.1_pep, Smp_095190.1_pep, Smp_149330.1_pep, Smp_169150.1_pep, Smp_026560.2_pep, Smp…
9	GO:0018205	peptidyl-lysine modification	Biological Process	29.88	1.61	20	Smp_140390.1_pep, Smp_144180.1_pep, Smp_138030.1_pep, Smp_002160.1_pep, Smp_144970.1_pep, Smp_057140.1_pep, Smp_138640.1_pep, Smp_166840.1_pep, Smp_150850.1_pep, Smp_056370.1_pep, Smp_175410.1_pep, Smp_140390.2_pep, Smp_097110.1_pep, Smp_103090.1_pep, Smp_039400.1_pep, Smp_165220.1_pep, Smp_150850.2_pep, Smp_070190.1_pep, Smp_176040.1_pep, Smp_105910.1_pep
3	GO:0032259	methylation	Biological Process	29.8	2.09	26	Smp_144180.1_pep, Smp_138030.1_pep, Smp_162620.1_pep, Smp_002160.1_pep, Smp_143020.1_pep, Smp_021750.1_pep, Smp_029060.1_pep, Smp_045040.1_pep, Smp_150850.1_pep, Smp_175410.1_pep, Smp_172190.1_pep, Smp_021750.2_pep, Smp_125110.1_pep, Smp_001430.1_pep, Smp_140390.1_pep, Smp_172190.2_pep, Smp_015440.1_pep, Smp_124220.1_pep, Smp_163580.1_pep, Smp_140390.2_pep, Smp_175950.1_pep, Smp_103090.1_pep, Smp…
9	GO:0001568	blood vessel development	Biological Process	29.59	1.2	15	Smp_102040.2_pep, Smp_054820.1_pep, Smp_005140.1_pep, Smp_144970.1_pep, Smp_020370.1_pep, Smp_159730.2_pep, Smp_138640.1_pep, Smp_154470.1_pep, Smp_084540.2_pep, Smp_102040.3_pep, Smp_104310.1_pep, Smp_102040.1_pep, Smp_155950.1_pep, Smp_084540.1_pep, Smp_176040.1_pep
5	GO:0051302	regulation of cell division	Biological Process	29.53	1.61	20	Smp_102040.2_pep, Smp_148690.1_pep, Smp_200180.1_pep, Smp_169470.1_pep, Smp_170230.1_pep, Smp_026560.1_pep, Smp_040680.1_pep, Smp_154470.1_pep, Smp_151820.1_pep, Smp_160850.1_pep, Smp_102040.3_pep, Smp_137210.1_pep, Smp_102040.1_pep, Smp_136960.1_pep, Smp_160680.1_pep, Smp_002410.1_pep, Smp_026560.2_pep, Smp_162710.1_pep, Smp_009600.1_pep, Smp_176040.1_pep
7	GO:0022604	regulation of cell morphogenesis	Biological Process	29.52	1.53	19	Smp_148690.1_pep, Smp_165740.1_pep, Smp_144430.1_pep, Smp_143620.1_pep, Smp_173990.1_pep, Smp_147970.2_pep, Smp_014170.2_pep, Smp_100370.1_pep, Smp_154470.1_pep, Smp_137210.1_pep, Smp_010690.1_pep, Smp_104310.1_pep, Smp_105970.1_pep, Smp_144050.1_pep, Smp_032180.1_pep, Smp_210740.1_pep, Smp_014170.1_pep, Smp_082240.1_pep, Smp_005670.1_pep
5	GO:0060429	epithelium development	Biological Process	29.51	3.05	38	Smp_132300.1_pep, Smp_000730.1_pep, Smp_073940.1_pep, Smp_148980.1_pep, Smp_147050.1_pep, Smp_129310.1_pep, Smp_073470.1_pep, Smp_059980.1_pep, Smp_164380.1_pep, Smp_144910.1_pep, Smp_135560.1_pep, Smp_091730.1_pep, Smp_102040.1_pep, Smp_170290.1_pep, Smp_123000.2_pep, Smp_002410.1_pep, Smp_073470.2_pep, Smp_135640.1_pep, Smp_005670.1_pep, Smp_102040.2_pep, Smp_054820.1_pep, Smp_021140.1_pep, Smp…
10	GO:0009156	ribonucleoside monophosphate biosynthetic process	Biological Process	29.38	2.25	28	Smp_012930.1_pep, Smp_148820.1_pep, Smp_039000.1_pep, Smp_033670.2_pep, Smp_065610.2_pep, Smp_061940.1_pep, Smp_015980.1_pep, Smp_103560.1_pep, Smp_049850.1_pep, Smp_033670.3_pep, Smp_203280.1_pep, Smp_015020.1_pep, Smp_082120.1_pep, Smp_033670.4_pep, Smp_140430.1_pep, Smp_019750.1_pep, Smp_002880.1_pep, Smp_038100.1_pep, Smp_019750.2_pep, Smp_130300.1_pep, Smp_186670.1_pep, Smp_008360.1_pep, Smp…
8	GO:1901293	nucleoside phosphate biosynthetic process	Biological Process	29.37	3.37	42	Smp_012930.1_pep, Smp_148820.1_pep, Smp_039000.1_pep, Smp_033670.2_pep, Smp_065610.2_pep, Smp_061940.1_pep, Smp_134300.1_pep, Smp_146210.1_pep, Smp_015980.1_pep, Smp_103560.1_pep, Smp_049850.1_pep, Smp_026560.2_pep, Smp_033670.3_pep, Smp_203280.1_pep, Smp_134440.1_pep, Smp_015020.1_pep, Smp_028730.1_pep, Smp_071390.1_pep, Smp_089590.1_pep, Smp_082120.1_pep, Smp_033670.4_pep, Smp_140430.1_pep, Smp…
4	GO:0016049	cell growth	Biological Process	29.26	1.12	14	Smp_165740.1_pep, Smp_074510.1_pep, Smp_173990.1_pep, Smp_155140.1_pep, Smp_180600.1_pep, Smp_122910.1_pep, Smp_145700.1_pep, Smp_138640.1_pep, Smp_103160.2_pep, Smp_104310.1_pep, Smp_103160.1_pep, Smp_105960.1_pep, Smp_176040.1_pep, Smp_005670.1_pep
10	GO:0009127	purine nucleoside monophosphate biosynthetic process	Biological Process	29.16	2.17	27	Smp_012930.1_pep, Smp_148820.1_pep, Smp_039000.1_pep, Smp_033670.2_pep, Smp_065610.2_pep, Smp_061940.1_pep, Smp_015980.1_pep, Smp_103560.1_pep, Smp_049850.1_pep, Smp_033670.3_pep, Smp_203280.1_pep, Smp_015020.1_pep, Smp_082120.1_pep, Smp_033670.4_pep, Smp_140430.1_pep, Smp_019750.1_pep, Smp_002880.1_pep, Smp_038100.1_pep, Smp_019750.2_pep, Smp_130300.1_pep, Smp_008360.1_pep, Smp_154530.1_pep, Smp…
8	GO:0015672	monovalent inorganic cation transport	Biological Process	29.09	2.97	37	Smp_170080.1_pep, Smp_175010.1_pep, Smp_199260.1_pep, Smp_147050.1_pep, Smp_029730.1_pep, Smp_035180.1_pep, Smp_039000.1_pep, Smp_034840.3_pep, Smp_033670.2_pep, Smp_015980.1_pep, Smp_121920.1_pep, Smp_054220.1_pep, Smp_033670.3_pep, Smp_141510.1_pep, Smp_040970.1_pep, Smp_203280.1_pep, Smp_015020.1_pep, Smp_146740.1_pep, Smp_171300.1_pep, Smp_082120.1_pep, Smp_033670.4_pep, Smp_019750.1_pep, Smp…
6	GO:0044265	cellular macromolecule catabolic process	Biological Process	29.01	4.26	53	Smp_179320.1_pep, Smp_139710.1_pep, Smp_148980.1_pep, Smp_032580.1_pep, Smp_087940.1_pep, Smp_067890.1_pep, Smp_138640.1_pep, Smp_089430.1_pep, Smp_092280.1_pep, Smp_136960.1_pep, Smp_018240.1_pep, Smp_046690.1_pep, Smp_034490.1_pep, Smp_073880.1_pep, Smp_083200.1_pep, Smp_032580.2_pep, Smp_096750.1_pep, Smp_167690.1_pep, Smp_164840.1_pep, Smp_032580.3_pep, Smp_154470.1_pep, Smp_169750.1_pep, Smp…
5	GO:0014070	response to organic cyclic compound	Biological Process	29	1.53	19	Smp_072330.1_pep, Smp_005140.1_pep, Smp_167770.1_pep, Smp_179320.1_pep, Smp_079230.1_pep, Smp_026560.1_pep, Smp_073470.1_pep, Smp_139200.1_pep, Smp_092580.1_pep, Smp_145290.1_pep, Smp_138640.1_pep, Smp_072330.2_pep, Smp_095190.1_pep, Smp_169150.1_pep, Smp_002080.1_pep, Smp_073470.2_pep, Smp_032180.1_pep, Smp_026560.2_pep, Smp_162710.1_pep
9	GO:0015992	proton transport	Biological Process	28.97	1.93	24	Smp_040970.1_pep, Smp_203280.1_pep, Smp_171300.1_pep, Smp_082120.1_pep, Smp_147050.1_pep, Smp_033670.4_pep, Smp_029730.1_pep, Smp_019750.1_pep, Smp_002880.1_pep, Smp_039000.1_pep, Smp_038100.1_pep, Smp_033670.2_pep, Smp_082370.1_pep, Smp_019750.2_pep, Smp_015980.1_pep, Smp_085520.1_pep, Smp_154530.1_pep, Smp_054220.1_pep, Smp_001640.1_pep, Smp_029390.1_pep, Smp_033670.5_pep, Smp_129080.1_pep, Smp…
6	GO:0002520	immune system development	Biological Process	28.9	1.53	19	Smp_021140.1_pep, Smp_053300.1_pep, Smp_144180.1_pep, Smp_196030.1_pep, Smp_158730.1_pep, Smp_053830.1_pep, Smp_144970.1_pep, Smp_053390.1_pep, Smp_175410.1_pep, Smp_136960.1_pep, Smp_194870.1_pep, Smp_050470.1_pep, Smp_056440.1_pep, Smp_160680.1_pep, Smp_095190.1_pep, Smp_061940.2_pep, Smp_069670.1_pep, Smp_129170.1_pep, Smp_176040.1_pep
5	GO:0032880	regulation of protein localization	Biological Process	28.82	1.69	21	Smp_102040.2_pep, Smp_000730.1_pep, Smp_072330.1_pep, Smp_005790.1_pep, Smp_196030.1_pep, Smp_148980.1_pep, Smp_026560.1_pep, Smp_137090.1_pep, Smp_122910.1_pep, Smp_034840.3_pep, Smp_071250.1_pep, Smp_138640.1_pep, Smp_160850.1_pep, Smp_102040.3_pep, Smp_072330.2_pep, Smp_104310.1_pep, Smp_102040.1_pep, Smp_091730.1_pep, Smp_149330.1_pep, Smp_005670.1_pep, Smp_176040.1_pep
11	GO:0043161	proteasome-mediated ubiquitin-dependent protein catabolic process	Biological Process	28.66	1.2	15	Smp_148690.1_pep, Smp_009580.1_pep, Smp_139710.1_pep, Smp_061920.1_pep, Smp_138640.1_pep, Smp_154470.1_pep, Smp_160850.1_pep, Smp_083200.2_pep, Smp_136960.1_pep, Smp_018240.1_pep, Smp_012470.1_pep, Smp_083200.1_pep, Smp_061920.2_pep, Smp_162710.1_pep, Smp_009600.1_pep
5	GO:0009725	response to hormone	Biological Process	28.6	1.77	22	Smp_134440.1_pep, Smp_150540.1_pep, Smp_072330.1_pep, Smp_005140.1_pep, Smp_167770.1_pep, Smp_196030.1_pep, Smp_026560.1_pep, Smp_073470.1_pep, Smp_139200.1_pep, Smp_122910.1_pep, Smp_138640.1_pep, Smp_134440.2_pep, Smp_072330.2_pep, Smp_137210.1_pep, Smp_002080.1_pep, Smp_144050.1_pep, Smp_073470.2_pep, Smp_032180.1_pep, Smp_199010.1_pep, Smp_026560.2_pep, Smp_082240.1_pep, Smp_162710.1_pep
12	GO:0006754	ATP biosynthetic process	Biological Process	28.6	1.53	19	Smp_203280.1_pep, Smp_015020.1_pep, Smp_082120.1_pep, Smp_033670.4_pep, Smp_019750.1_pep, Smp_039000.1_pep, Smp_002880.1_pep, Smp_038100.1_pep, Smp_033670.2_pep, Smp_065610.2_pep, Smp_019750.2_pep, Smp_130300.1_pep, Smp_015980.1_pep, Smp_154530.1_pep, Smp_033670.5_pep, Smp_129080.1_pep, Smp_033670.3_pep, Smp_033670.1_pep, Smp_176040.1_pep
5	GO:0007389	pattern specification process	Biological Process	28.45	1.37	17	Smp_132300.1_pep, Smp_054820.1_pep, Smp_144180.1_pep, Smp_148980.1_pep, Smp_165620.1_pep, Smp_009780.2_pep, Smp_009780.1_pep, Smp_097110.1_pep, Smp_123000.2_pep, Smp_002410.1_pep, Smp_070190.1_pep, Smp_032780.1_pep, Smp_072950.1_pep, Smp_135640.1_pep, Smp_086270.1_pep, Smp_005670.1_pep, Smp_096160.1_pep
5	GO:0044723	single-organism carbohydrate metabolic process	Biological Process	28.33	4.66	58	Smp_056970.1_pep, Smp_094880.1_pep, Smp_133700.1_pep, Smp_052810.1_pep, Smp_026560.1_pep, Smp_018890.1_pep, Smp_210370.1_pep, Smp_020340.1_pep, Smp_045860.2_pep, Smp_138640.1_pep, Smp_056970.2_pep, Smp_022400.1_pep, Smp_038950.1_pep, Smp_038960.1_pep, Smp_043670.1_pep, Smp_018260.1_pep, Smp_018240.1_pep, Smp_096760.1_pep, Smp_024110.1_pep, Smp_042160.1_pep, Smp_026560.2_pep, Smp_032780.1_pep, Smp…
8	GO:0009141	nucleoside triphosphate metabolic process	Biological Process	28.26	2.89	36	Smp_063120.1_pep, Smp_147050.1_pep, Smp_059930.1_pep, Smp_039000.1_pep, Smp_033670.2_pep, Smp_065610.2_pep, Smp_038870.1_pep, Smp_134300.1_pep, Smp_146210.1_pep, Smp_015980.1_pep, Smp_038870.2_pep, Smp_033670.3_pep, Smp_203280.1_pep, Smp_015020.1_pep, Smp_024120.1_pep, Smp_071390.1_pep, Smp_082120.1_pep, Smp_033670.4_pep, Smp_019750.1_pep, Smp_033400.1_pep, Smp_144970.1_pep, Smp_002880.1_pep, Smp…
10	GO:0032012	regulation of ARF protein signal transduction	Biological Process	28.22	1.29	16	Smp_005790.1_pep, Smp_164680.1_pep, Smp_196880.1_pep, Smp_034660.1_pep, Smp_142850.1_pep, Smp_154850.1_pep, Smp_070310.1_pep, Smp_122910.1_pep, Smp_073560.1_pep, Smp_146060.1_pep, Smp_135280.1_pep, Smp_147020.1_pep, Smp_101280.1_pep, Smp_211000.1_pep, Smp_199010.1_pep, Smp_150050.1_pep
4	GO:0044248	cellular catabolic process	Biological Process	28.03	6.18	77	Smp_063120.1_pep, Smp_179320.1_pep, Smp_139710.1_pep, Smp_148980.1_pep, Smp_026560.1_pep, Smp_187070.1_pep, Smp_032580.1_pep, Smp_059980.1_pep, Smp_020340.1_pep, Smp_087940.1_pep, Smp_067890.1_pep, Smp_138640.1_pep, Smp_089430.1_pep, Smp_092280.1_pep, Smp_136960.1_pep, Smp_103560.1_pep, Smp_018240.1_pep, Smp_046690.1_pep, Smp_034490.1_pep, Smp_073880.1_pep, Smp_083200.1_pep, Smp_026560.2_pep, Smp…
5	GO:0009791	post-embryonic development	Biological Process	27.58	1.69	21	Smp_210430.1_pep, Smp_005790.1_pep, Smp_158490.1_pep, Smp_200180.1_pep, Smp_179320.1_pep, Smp_073940.1_pep, Smp_169470.1_pep, Smp_170230.1_pep, Smp_056760.1_pep, Smp_009780.2_pep, Smp_000030.1_pep, Smp_040680.1_pep, Smp_092580.1_pep, Smp_000030.3_pep, Smp_164380.1_pep, Smp_056440.1_pep, Smp_009780.1_pep, Smp_095190.1_pep, Smp_009690.1_pep, Smp_000030.2_pep, Smp_082240.1_pep
6	GO:0031344	regulation of cell projection organization	Biological Process	27.48	1.61	20	Smp_165740.1_pep, Smp_148690.1_pep, Smp_000730.1_pep, Smp_072330.1_pep, Smp_143620.1_pep, Smp_173990.1_pep, Smp_147970.2_pep, Smp_026560.1_pep, Smp_122910.1_pep, Smp_014170.2_pep, Smp_154470.1_pep, Smp_160850.1_pep, Smp_072330.2_pep, Smp_104310.1_pep, Smp_105970.1_pep, Smp_144050.1_pep, Smp_155950.1_pep, Smp_210740.1_pep, Smp_014170.1_pep, Smp_005670.1_pep
5	GO:0048646	anatomical structure formation involved in morphogenesis	Biological Process	27.41	3.53	44	Smp_132300.1_pep, Smp_005140.1_pep, Smp_073940.1_pep, Smp_148980.1_pep, Smp_165620.1_pep, Smp_129310.1_pep, Smp_020370.1_pep, Smp_084830.1_pep, Smp_000580.1_pep, Smp_144910.1_pep, Smp_138640.1_pep, Smp_084540.2_pep, Smp_135560.1_pep, Smp_203130.1_pep, Smp_102040.1_pep, Smp_158370.1_pep, Smp_149330.1_pep, Smp_123000.2_pep, Smp_135670.1_pep, Smp_157020.1_pep, Smp_069670.1_pep, Smp_084540.1_pep, Smp…
7	GO:0072358	cardiovascular system development	Biological Process	27.19	2.17	27	Smp_132300.1_pep, Smp_005140.1_pep, Smp_148980.1_pep, Smp_073470.1_pep, Smp_020370.1_pep, Smp_084830.1_pep, Smp_020340.1_pep, Smp_138640.1_pep, Smp_159730.2_pep, Smp_084540.2_pep, Smp_144910.1_pep, Smp_135560.1_pep, Smp_102040.1_pep, Smp_073470.2_pep, Smp_084540.1_pep, Smp_102040.2_pep, Smp_054820.1_pep, Smp_005790.1_pep, Smp_079230.1_pep, Smp_144970.1_pep, Smp_154470.1_pep, Smp_102040.3_pep, Smp…
7	GO:0000904	cell morphogenesis involved in differentiation	Biological Process	27.12	2.73	34	Smp_148690.1_pep, Smp_165740.1_pep, Smp_130900.1_pep, Smp_127810.1_pep, Smp_026560.1_pep, Smp_159600.1_pep, Smp_020370.1_pep, Smp_165550.1_pep, Smp_014170.2_pep, Smp_203590.1_pep, Smp_103560.1_pep, Smp_170290.1_pep, Smp_002410.1_pep, Smp_211000.1_pep, Smp_069670.1_pep, Smp_210740.1_pep, Smp_005670.1_pep, Smp_143620.1_pep, Smp_173990.1_pep, Smp_147970.2_pep, Smp_126800.1_pep, Smp_144970.1_pep, Smp…
5	GO:0009893	positive regulation of metabolic process	Biological Process	26.96	5.38	67	Smp_072330.1_pep, Smp_005140.1_pep, Smp_179320.1_pep, Smp_196030.1_pep, Smp_069130.1_pep, Smp_026560.1_pep, Smp_073470.1_pep, Smp_138640.1_pep, Smp_072330.2_pep, Smp_103560.1_pep, Smp_144860.1_pep, Smp_123000.2_pep, Smp_097110.1_pep, Smp_080030.1_pep, Smp_073470.2_pep, Smp_026560.2_pep, Smp_086270.1_pep, Smp_129670.1_pep, Smp_005790.1_pep, Smp_131450.1_pep, Smp_164680.1_pep, Smp_074510.1_pep, Smp…
8	GO:2000113	negative regulation of cellular macromolecule biosynthetic process	Biological Process	26.88	2.33	29	Smp_009580.1_pep, Smp_179320.1_pep, Smp_139710.1_pep, Smp_148980.1_pep, Smp_002160.1_pep, Smp_053830.1_pep, Smp_073470.1_pep, Smp_024900.1_pep, Smp_138640.1_pep, Smp_160850.1_pep, Smp_136970.1_pep, Smp_123000.2_pep, Smp_073470.2_pep, Smp_086270.1_pep, Smp_131450.1_pep, Smp_158610.2_pep, Smp_138930.2_pep, Smp_049990.1_pep, Smp_106930.1_pep, Smp_138930.1_pep, Smp_094680.1_pep, Smp_160680.1_pep, Smp…
5	GO:0022900	electron transport chain	Biological Process	26.72	1.37	17	Smp_018020.1_pep, Smp_024120.1_pep, Smp_037910.1_pep, Smp_059930.1_pep, Smp_033400.1_pep, Smp_079710.1_pep, Smp_053700.1_pep, Smp_061230.1_pep, Smp_061870.1_pep, Smp_038870.1_pep, Smp_056440.1_pep, Smp_042590.1_pep, Smp_042590.2_pep, Smp_089640.2_pep, Smp_038870.2_pep, Smp_127340.1_pep, Smp_194170.1_pep
8	GO:0007507	heart development	Biological Process	26.7	1.12	14	Smp_132300.1_pep, Smp_005790.1_pep, Smp_005140.1_pep, Smp_079230.1_pep, Smp_148980.1_pep, Smp_073470.1_pep, Smp_084830.1_pep, Smp_020340.1_pep, Smp_144910.1_pep, Smp_154470.1_pep, Smp_135560.1_pep, Smp_056440.1_pep, Smp_133210.1_pep, Smp_073470.2_pep
8	GO:0030097	hemopoiesis	Biological Process	26.5	1.45	18	Smp_021140.1_pep, Smp_053300.1_pep, Smp_144180.1_pep, Smp_196030.1_pep, Smp_053830.1_pep, Smp_144970.1_pep, Smp_053390.1_pep, Smp_175410.1_pep, Smp_136960.1_pep, Smp_194870.1_pep, Smp_056440.1_pep, Smp_160680.1_pep, Smp_050470.1_pep, Smp_095190.1_pep, Smp_061940.2_pep, Smp_069670.1_pep, Smp_129170.1_pep, Smp_176040.1_pep
9	GO:0006397	mRNA processing	Biological Process	26.46	1.53	19	Smp_044550.4_pep, Smp_105700.1_pep, Smp_142300.1_pep, Smp_179320.1_pep, Smp_062720.3_pep, Smp_053940.1_pep, Smp_137430.1_pep, Smp_104660.1_pep, Smp_106930.1_pep, Smp_160140.1_pep, Smp_148480.1_pep, Smp_003660.1_pep, Smp_094680.1_pep, Smp_203590.1_pep, Smp_140890.1_pep, Smp_064830.1_pep, Smp_163560.1_pep, Smp_001095.1_pep, Smp_133320.1_pep
6	GO:0051174	regulation of phosphorus metabolic process	Biological Process	26.44	3.37	42	Smp_165740.1_pep, Smp_005140.1_pep, Smp_009580.1_pep, Smp_196030.1_pep, Smp_078230.1_pep, Smp_026560.1_pep, Smp_024900.1_pep, Smp_122910.1_pep, Smp_049550.1_pep, Smp_073560.1_pep, Smp_034840.3_pep, Smp_138640.1_pep, Smp_137210.1_pep, Smp_180740.1_pep, Smp_023660.1_pep, Smp_170290.1_pep, Smp_095190.1_pep, Smp_211000.1_pep, Smp_138850.1_pep, Smp_026560.2_pep, Smp_131050.1_pep, Smp_129670.1_pep, Smp…
4	GO:0006979	response to oxidative stress	Biological Process	26.41	1.29	16	Smp_058700.1_pep, Smp_024120.1_pep, Smp_126490.1_pep, Smp_082030.1_pep, Smp_144970.1_pep, Smp_135910.1_pep, Smp_014170.2_pep, Smp_058690.1_pep, Smp_138640.1_pep, Smp_000050.1_pep, Smp_056440.1_pep, Smp_042590.1_pep, Smp_095190.1_pep, Smp_042590.2_pep, Smp_155950.1_pep, Smp_014170.1_pep
8	GO:0006414	translational elongation	Biological Process	26.28	1.93	24	Smp_064640.1_pep, Smp_021140.1_pep, Smp_058720.1_pep, Smp_020460.1_pep, Smp_180420.1_pep, Smp_122780.1_pep, Smp_029820.1_pep, Smp_053830.1_pep, Smp_130790.2_pep, Smp_171570.1_pep, Smp_083410.1_pep, Smp_003970.1_pep, Smp_143140.1_pep, Smp_143150.1_pep, Smp_030690.1_pep, Smp_000110.1_pep, Smp_073880.1_pep, Smp_009690.1_pep, Smp_039400.1_pep, Smp_130790.1_pep, Smp_072380.1_pep, Smp_096750.1_pep, Smp…
11	GO:1903508	positive regulation of nucleic acid-templated transcription	Biological Process	26.28	2.17	27	Smp_009580.1_pep, Smp_144180.1_pep, Smp_196030.1_pep, Smp_073470.1_pep, Smp_024900.1_pep, Smp_147560.1_pep, Smp_122910.1_pep, Smp_138640.1_pep, Smp_137210.1_pep, Smp_123000.2_pep, Smp_097110.1_pep, Smp_080030.1_pep, Smp_073470.2_pep, Smp_086270.1_pep, Smp_211160.1_pep, Smp_125370.1_pep, Smp_135910.1_pep, Smp_154470.1_pep, Smp_050380.1_pep, Smp_166840.1_pep, Smp_088460.1_pep, Smp_065840.1_pep, Smp…
10	GO:0035020	regulation of Rac protein signal transduction	Biological Process	26.22	1.12	14	Smp_000730.1_pep, Smp_005790.1_pep, Smp_164680.1_pep, Smp_196880.1_pep, Smp_142850.1_pep, Smp_154850.1_pep, Smp_070310.1_pep, Smp_122910.1_pep, Smp_073560.1_pep, Smp_146060.1_pep, Smp_135280.1_pep, Smp_211000.1_pep, Smp_199010.1_pep, Smp_150050.1_pep
12	GO:0061564	axon development	Biological Process	26.1	1.85	23	Smp_165740.1_pep, Smp_130900.1_pep, Smp_127810.1_pep, Smp_173990.1_pep, Smp_147970.2_pep, Smp_126800.1_pep, Smp_026560.1_pep, Smp_159600.1_pep, Smp_020370.1_pep, Smp_165550.1_pep, Smp_123730.1_pep, Smp_014170.2_pep, Smp_145700.1_pep, Smp_154470.1_pep, Smp_104310.1_pep, Smp_094680.1_pep, Smp_170290.1_pep, Smp_002410.1_pep, Smp_211000.1_pep, Smp_199010.1_pep, Smp_014170.1_pep, Smp_005670.1_pep, Smp…
6	GO:0010604	positive regulation of macromolecule metabolic process	Biological Process	26.06	4.02	50	Smp_005140.1_pep, Smp_179320.1_pep, Smp_196030.1_pep, Smp_069130.1_pep, Smp_026560.1_pep, Smp_073470.1_pep, Smp_138640.1_pep, Smp_144860.1_pep, Smp_123000.2_pep, Smp_097110.1_pep, Smp_080030.1_pep, Smp_073470.2_pep, Smp_026560.2_pep, Smp_086270.1_pep, Smp_129670.1_pep, Smp_131450.1_pep, Smp_150980.1_pep, Smp_135910.1_pep, Smp_154470.1_pep, Smp_012470.1_pep, Smp_009600.1_pep, Smp_165740.1_pep, Smp…
8	GO:0043066	negative regulation of apoptotic process	Biological Process	25.27	1.61	20	Smp_054820.1_pep, Smp_009580.1_pep, Smp_005140.1_pep, Smp_196030.1_pep, Smp_069130.1_pep, Smp_155140.1_pep, Smp_144970.1_pep, Smp_049550.1_pep, Smp_137090.1_pep, Smp_144910.1_pep, Smp_154470.1_pep, Smp_138640.1_pep, Smp_135560.1_pep, Smp_137210.1_pep, Smp_030330.2_pep, Smp_056440.1_pep, Smp_044250.1_pep, Smp_012470.1_pep, Smp_124980.1_pep, Smp_009600.1_pep
9	GO:0006334	nucleosome assembly	Biological Process	25.08	1.93	24	Smp_053300.1_pep, Smp_060760.1_pep, Smp_150540.1_pep, Smp_002930.1_pep, Smp_169450.1_pep, Smp_089840.1_pep, Smp_040020.1_pep, Smp_155060.1_pep, Smp_031720.1_pep, Smp_177140.1_pep, Smp_077790.1_pep, Smp_053390.1_pep, Smp_194870.1_pep, Smp_149600.1_pep, Smp_036220.1_pep, Smp_089860.1_pep, Smp_089870.1_pep, Smp_108390.1_pep, Smp_155060.2_pep, Smp_079560.1_pep, Smp_210630.1_pep, Smp_074610.1_pep, Smp…
10	GO:0001934	positive regulation of protein phosphorylation	Biological Process	25.08	1.29	16	Smp_165740.1_pep, Smp_129670.1_pep, Smp_005140.1_pep, Smp_009580.1_pep, Smp_125370.1_pep, Smp_122910.1_pep, Smp_049550.1_pep, Smp_073560.1_pep, Smp_135910.1_pep, Smp_138640.1_pep, Smp_050380.1_pep, Smp_137210.1_pep, Smp_155950.1_pep, Smp_211000.1_pep, Smp_176040.1_pep, Smp_009600.1_pep
11	GO:0009152	purine ribonucleotide biosynthetic process	Biological Process	24.86	2.65	33	Smp_012930.1_pep, Smp_148820.1_pep, Smp_039000.1_pep, Smp_033670.2_pep, Smp_065610.2_pep, Smp_061940.1_pep, Smp_134300.1_pep, Smp_146210.1_pep, Smp_015980.1_pep, Smp_103560.1_pep, Smp_049850.1_pep, Smp_026560.2_pep, Smp_033670.3_pep, Smp_203280.1_pep, Smp_015020.1_pep, Smp_082120.1_pep, Smp_033670.4_pep, Smp_092580.1_pep, Smp_019750.1_pep, Smp_002880.1_pep, Smp_038100.1_pep, Smp_142620.1_pep, Smp…
3	GO:0051674	localization of cell	Biological Process	24.66	3.78	47	Smp_165740.1_pep, Smp_165820.1_pep, Smp_130900.1_pep, Smp_072330.1_pep, Smp_144430.1_pep, Smp_005140.1_pep, Smp_196030.1_pep, Smp_162930.1_pep, Smp_035200.3_pep, Smp_170230.1_pep, Smp_155140.1_pep, Smp_165620.1_pep, Smp_026560.1_pep, Smp_158320.1_pep, Smp_034840.3_pep, Smp_035200.4_pep, Smp_014170.2_pep, Smp_072330.2_pep, Smp_149330.1_pep, Smp_135670.1_pep, Smp_079970.1_pep, Smp_002410.1_pep, Smp…
10	GO:0046129	purine ribonucleoside biosynthetic process	Biological Process	24.48	2.49	31	Smp_012930.1_pep, Smp_148820.1_pep, Smp_039000.1_pep, Smp_033670.2_pep, Smp_065610.2_pep, Smp_061940.1_pep, Smp_134300.1_pep, Smp_146210.1_pep, Smp_015980.1_pep, Smp_103560.1_pep, Smp_049850.1_pep, Smp_033670.3_pep, Smp_203280.1_pep, Smp_015020.1_pep, Smp_082120.1_pep, Smp_033670.4_pep, Smp_019750.1_pep, Smp_002880.1_pep, Smp_038100.1_pep, Smp_019750.2_pep, Smp_130300.1_pep, Smp_028190.1_pep, Smp…
4	GO:0051239	regulation of multicellular organismal process	Biological Process	24.46	4.5	56	Smp_171680.1_pep, Smp_072330.1_pep, Smp_005140.1_pep, Smp_196030.1_pep, Smp_148980.1_pep, Smp_026560.1_pep, Smp_073470.1_pep, Smp_059980.1_pep, Smp_020340.1_pep, Smp_014170.2_pep, Smp_084540.2_pep, Smp_164380.1_pep, Smp_072330.2_pep, Smp_102040.1_pep, Smp_123000.2_pep, Smp_073470.2_pep, Smp_210740.1_pep, Smp_026560.2_pep, Smp_135640.1_pep, Smp_053300.1_pep, Smp_005790.1_pep, Smp_134070.1_pep, Smp…
7	GO:0007126	meiotic nuclear division	Biological Process	24.38	1.29	16	Smp_068350.1_pep, Smp_009580.1_pep, Smp_200180.1_pep, Smp_169470.1_pep, Smp_170230.1_pep, Smp_009780.2_pep, Smp_040680.1_pep, Smp_134850.1_pep, Smp_065840.1_pep, Smp_171710.1_pep, Smp_009780.1_pep, Smp_144860.1_pep, Smp_160680.1_pep, Smp_082240.1_pep, Smp_005670.1_pep, Smp_009600.1_pep
10	GO:0043039	tRNA aminoacylation	Biological Process	24.36	2.01	25	Smp_023360.1_pep, Smp_135400.1_pep, Smp_129210.1_pep, Smp_122780.1_pep, Smp_053510.2_pep, Smp_104470.2_pep, Smp_150680.1_pep, Smp_160850.1_pep, Smp_057230.1_pep, Smp_023360.2_pep, Smp_200330.1_pep, Smp_211000.1_pep, Smp_148050.1_pep, Smp_138930.2_pep, Smp_138930.1_pep, Smp_123990.1_pep, Smp_041450.1_pep, Smp_040800.1_pep, Smp_170800.1_pep, Smp_133280.1_pep, Smp_053510.1_pep, Smp_170800.2_pep, Smp…
7	GO:0008654	phospholipid biosynthetic process	Biological Process	24.13	0.96	12	Smp_154470.1_pep, Smp_015030.1_pep, Smp_196030.1_pep, Smp_150140.1_pep, Smp_020210.1_pep, Smp_147940.2_pep, Smp_147940.1_pep, Smp_152130.1_pep, Smp_150660.1_pep, Smp_135170.1_pep, Smp_071020.1_pep, Smp_194430.1_pep
10	GO:0006816	calcium ion transport	Biological Process	24.11	1.12	14	Smp_007260.1_pep, Smp_079230.1_pep, Smp_026560.1_pep, Smp_136710.1_pep, Smp_151850.1_pep, Smp_126300.1_pep, Smp_199210.1_pep, Smp_141660.1_pep, Smp_007260.2_pep, Smp_095190.1_pep, Smp_169150.1_pep, Smp_136710.2_pep, Smp_163570.1_pep, Smp_026560.2_pep
6	GO:0042692	muscle cell differentiation	Biological Process	24.1	1.45	18	Smp_130900.1_pep, Smp_150540.1_pep, Smp_143620.1_pep, Smp_041480.1_pep, Smp_073940.1_pep, Smp_073470.1_pep, Smp_122910.1_pep, Smp_100370.1_pep, Smp_203130.1_pep, Smp_041480.3_pep, Smp_123000.2_pep, Smp_041480.2_pep, Smp_073470.2_pep, Smp_157020.1_pep, Smp_082240.1_pep, Smp_165930.1_pep, Smp_161920.1_pep, Smp_161930.1_pep
8	GO:0060271	cilium morphogenesis	Biological Process	23.92	1.12	14	Smp_132300.1_pep, Smp_163250.1_pep, Smp_165620.1_pep, Smp_158730.1_pep, Smp_000580.1_pep, Smp_057090.1_pep, Smp_141900.1_pep, Smp_090980.1_pep, Smp_158370.1_pep, Smp_149330.1_pep, Smp_135670.1_pep, Smp_210740.1_pep, Smp_001610.1_pep, Smp_209000.1_pep
4	GO:0050808	synapse organization	Biological Process	23.78	1.04	13	Smp_130900.1_pep, Smp_149910.1_pep, Smp_026560.1_pep, Smp_159600.1_pep, Smp_141310.1_pep, Smp_092580.1_pep, Smp_165550.1_pep, Smp_145700.1_pep, Smp_154470.1_pep, Smp_144050.1_pep, Smp_146910.1_pep, Smp_101990.1_pep, Smp_005670.1_pep
8	GO:0009123	nucleoside monophosphate metabolic process	Biological Process	23.65	4.74	59	Smp_056970.1_pep, Smp_147050.1_pep, Smp_059930.1_pep, Smp_018890.1_pep, Smp_033670.2_pep, Smp_056970.2_pep, Smp_103560.1_pep, Smp_022400.1_pep, Smp_038950.1_pep, Smp_038960.1_pep, Smp_043670.1_pep, Smp_096760.1_pep, Smp_024110.1_pep, Smp_042160.1_pep, Smp_049850.1_pep, Smp_033670.3_pep, Smp_203280.1_pep, Smp_043670.2_pep, Smp_015020.1_pep, Smp_024120.1_pep, Smp_082120.1_pep, Smp_033670.4_pep, Smp…
4	GO:0022613	ribonucleoprotein complex biogenesis	Biological Process	23.61	2.33	29	Smp_058460.1_pep, Smp_058720.1_pep, Smp_104660.1_pep, Smp_087810.1_pep, Smp_162620.1_pep, Smp_210300.1_pep, Smp_053830.1_pep, Smp_003660.1_pep, Smp_058680.1_pep, Smp_138640.1_pep, Smp_045040.1_pep, Smp_023660.1_pep, Smp_049920.1_pep, Smp_012980.1_pep, Smp_021140.1_pep, Smp_105700.1_pep, Smp_058680.2_pep, Smp_028070.2_pep, Smp_127120.1_pep, Smp_154470.1_pep, Smp_028070.1_pep, Smp_049920.3_pep, Smp…
6	GO:0019693	ribose phosphate metabolic process	Biological Process	23.41	5.62	70	Smp_056970.1_pep, Smp_147050.1_pep, Smp_052810.1_pep, Smp_059930.1_pep, Smp_018890.1_pep, Smp_033670.2_pep, Smp_070600.1_pep, Smp_056970.2_pep, Smp_134300.1_pep, Smp_103560.1_pep, Smp_022400.1_pep, Smp_038950.1_pep, Smp_038960.1_pep, Smp_043670.1_pep, Smp_096760.1_pep, Smp_024110.1_pep, Smp_042160.1_pep, Smp_049850.1_pep, Smp_026560.2_pep, Smp_033670.3_pep, Smp_203280.1_pep, Smp_043670.2_pep, Smp…
9	GO:0006399	tRNA metabolic process	Biological Process	23.39	2.73	34	Smp_023360.1_pep, Smp_135400.1_pep, Smp_129210.1_pep, Smp_122780.1_pep, Smp_053510.2_pep, Smp_104470.2_pep, Smp_150680.1_pep, Smp_160850.1_pep, Smp_057230.1_pep, Smp_023360.2_pep, Smp_150780.1_pep, Smp_200330.1_pep, Smp_211000.1_pep, Smp_171830.1_pep, Smp_148050.1_pep, Smp_068090.1_pep, Smp_138930.2_pep, Smp_150780.2_pep, Smp_138930.1_pep, Smp_015440.1_pep, Smp_123990.1_pep, Smp_041450.1_pep, Smp…
10	GO:0048514	blood vessel morphogenesis	Biological Process	23.32	1.04	13	Smp_102040.2_pep, Smp_054820.1_pep, Smp_005140.1_pep, Smp_020370.1_pep, Smp_138640.1_pep, Smp_154470.1_pep, Smp_084540.2_pep, Smp_102040.3_pep, Smp_104310.1_pep, Smp_102040.1_pep, Smp_155950.1_pep, Smp_084540.1_pep, Smp_176040.1_pep
5	GO:0045087	innate immune response	Biological Process	23.28	1.45	18	Smp_000730.1_pep, Smp_009580.1_pep, Smp_196030.1_pep, Smp_162930.1_pep, Smp_138930.2_pep, Smp_150980.1_pep, Smp_026560.1_pep, Smp_138930.1_pep, Smp_033970.1_pep, Smp_153760.2_pep, Smp_154470.1_pep, Smp_155950.1_pep, Smp_199010.1_pep, Smp_032180.1_pep, Smp_026560.2_pep, Smp_210740.1_pep, Smp_153760.1_pep, Smp_161930.1_pep
5	GO:0007276	gamete generation	Biological Process	23.24	1.93	24	Smp_210430.1_pep, Smp_148690.1_pep, Smp_200180.1_pep, Smp_169470.1_pep, Smp_170230.1_pep, Smp_035200.3_pep, Smp_026560.1_pep, Smp_158730.1_pep, Smp_040680.1_pep, Smp_122910.1_pep, Smp_061920.1_pep, Smp_035200.4_pep, Smp_138640.1_pep, Smp_164380.1_pep, Smp_141010.1_pep, Smp_146210.1_pep, Smp_035500.1_pep, Smp_160680.1_pep, Smp_035200.2_pep, Smp_002410.1_pep, Smp_035200.1_pep, Smp_061920.2_pep, Smp…
6	GO:0031325	positive regulation of cellular metabolic process	Biological Process	23.18	4.34	54	Smp_072330.1_pep, Smp_005140.1_pep, Smp_179320.1_pep, Smp_196030.1_pep, Smp_026560.1_pep, Smp_073470.1_pep, Smp_138640.1_pep, Smp_072330.2_pep, Smp_103560.1_pep, Smp_144860.1_pep, Smp_123000.2_pep, Smp_097110.1_pep, Smp_080030.1_pep, Smp_073470.2_pep, Smp_026560.2_pep, Smp_086270.1_pep, Smp_129670.1_pep, Smp_131450.1_pep, Smp_150980.1_pep, Smp_135910.1_pep, Smp_154470.1_pep, Smp_056440.1_pep, Smp…
5	GO:0010243	response to organonitrogen compound	Biological Process	22.99	1.29	16	Smp_165740.1_pep, Smp_196030.1_pep, Smp_079310.1_pep, Smp_079230.1_pep, Smp_026560.1_pep, Smp_092580.1_pep, Smp_122910.1_pep, Smp_138640.1_pep, Smp_055210.1_pep, Smp_137210.1_pep, Smp_103560.1_pep, Smp_169150.1_pep, Smp_144050.1_pep, Smp_002080.1_pep, Smp_199010.1_pep, Smp_026560.2_pep
8	GO:0032956	regulation of actin cytoskeleton organization	Biological Process	22.98	1.45	18	Smp_000730.1_pep, Smp_074510.1_pep, Smp_008660.2_pep, Smp_003710.1_pep, Smp_122910.1_pep, Smp_073560.1_pep, Smp_123730.1_pep, Smp_100370.1_pep, Smp_118830.1_pep, Smp_050380.1_pep, Smp_032310.1_pep, Smp_135280.1_pep, Smp_010690.1_pep, Smp_008660.1_pep, Smp_210740.1_pep, Smp_170310.1_pep, Smp_018010.1_pep, Smp_135640.1_pep
6	GO:0046903	secretion	Biological Process	22.88	2.09	26	Smp_005140.1_pep, Smp_162930.1_pep, Smp_026560.1_pep, Smp_146100.1_pep, Smp_141310.1_pep, Smp_103160.2_pep, Smp_091730.1_pep, Smp_149330.1_pep, Smp_142910.1_pep, Smp_028630.1_pep, Smp_069670.1_pep, Smp_142920.1_pep, Smp_026560.2_pep, Smp_135640.1_pep, Smp_071630.1_pep, Smp_175900.1_pep, Smp_079310.1_pep, Smp_071250.1_pep, Smp_134590.1_pep, Smp_135280.1_pep, Smp_163580.1_pep, Smp_094680.1_pep, Smp…
4	GO:0019953	sexual reproduction	Biological Process	22.84	2.65	33	Smp_210430.1_pep, Smp_148690.1_pep, Smp_004990.1_pep, Smp_170230.1_pep, Smp_035200.3_pep, Smp_026560.1_pep, Smp_122910.1_pep, Smp_061920.1_pep, Smp_035200.4_pep, Smp_138640.1_pep, Smp_164380.1_pep, Smp_146210.1_pep, Smp_002410.1_pep, Smp_063420.1_pep, Smp_005670.1_pep, Smp_054340.2_pep, Smp_200180.1_pep, Smp_169470.1_pep, Smp_149900.1_pep, Smp_009780.2_pep, Smp_158730.1_pep, Smp_040680.1_pep, Smp…
5	GO:0070925	organelle assembly	Biological Process	22.81	2.57	32	Smp_132300.1_pep, Smp_058720.1_pep, Smp_073940.1_pep, Smp_026560.1_pep, Smp_165620.1_pep, Smp_053830.1_pep, Smp_000580.1_pep, Smp_151820.1_pep, Smp_160850.1_pep, Smp_203130.1_pep, Smp_158370.1_pep, Smp_149330.1_pep, Smp_135670.1_pep, Smp_079970.1_pep, Smp_157020.1_pep, Smp_165930.1_pep, Smp_163250.1_pep, Smp_158730.1_pep, Smp_028070.2_pep, Smp_057090.1_pep, Smp_156040.1_pep, Smp_141900.1_pep, Smp…
8	GO:0043065	positive regulation of apoptotic process	Biological Process	22.73	1.2	15	Smp_165740.1_pep, Smp_009580.1_pep, Smp_005140.1_pep, Smp_131450.1_pep, Smp_196030.1_pep, Smp_137090.1_pep, Smp_034840.3_pep, Smp_050380.1_pep, Smp_138640.1_pep, Smp_065840.1_pep, Smp_030330.2_pep, Smp_095190.1_pep, Smp_144050.1_pep, Smp_199010.1_pep, Smp_176040.1_pep
5	GO:0048285	organelle fission	Biological Process	22.72	2.73	34	Smp_148690.1_pep, Smp_009580.1_pep, Smp_167120.1_pep, Smp_170230.1_pep, Smp_002280.1_pep, Smp_058680.1_pep, Smp_151820.1_pep, Smp_160850.1_pep, Smp_137210.1_pep, Smp_171710.1_pep, Smp_136970.1_pep, Smp_136960.1_pep, Smp_028430.1_pep, Smp_144860.1_pep, Smp_002410.1_pep, Smp_162710.1_pep, Smp_005670.1_pep, Smp_068350.1_pep, Smp_200180.1_pep, Smp_058680.2_pep, Smp_169470.1_pep, Smp_080730.1_pep, Smp…
5	GO:0015980	energy derivation by oxidation of organic compounds	Biological Process	22.57	2.97	37	Smp_094880.1_pep, Smp_035270.2_pep, Smp_070860.1_pep, Smp_026560.1_pep, Smp_059930.1_pep, Smp_089640.3_pep, Smp_063090.1_pep, Smp_122910.1_pep, Smp_167330.1_pep, Smp_196160.1_pep, Smp_020340.1_pep, Smp_038870.1_pep, Smp_018260.1_pep, Smp_044970.1_pep, Smp_192960.1_pep, Smp_204770.1_pep, Smp_038870.2_pep, Smp_026560.2_pep, Smp_163050.1_pep, Smp_024120.1_pep, Smp_037910.1_pep, Smp_161680.1_pep, Smp…
11	GO:1903507	negative regulation of nucleic acid-templated transcription	Biological Process	22.51	1.85	23	Smp_131450.1_pep, Smp_158610.2_pep, Smp_009580.1_pep, Smp_049990.1_pep, Smp_139710.1_pep, Smp_106930.1_pep, Smp_148980.1_pep, Smp_002160.1_pep, Smp_053830.1_pep, Smp_073470.1_pep, Smp_024900.1_pep, Smp_138640.1_pep, Smp_160850.1_pep, Smp_094680.1_pep, Smp_123000.2_pep, Smp_089860.1_pep, Smp_073470.2_pep, Smp_032180.1_pep, Smp_074610.1_pep, Smp_133320.1_pep, Smp_009600.1_pep, Smp_086270.1_pep, Smp…
9	GO:0009199	ribonucleoside triphosphate metabolic process	Biological Process	22.5	2.73	34	Smp_147050.1_pep, Smp_059930.1_pep, Smp_039000.1_pep, Smp_033670.2_pep, Smp_065610.2_pep, Smp_038870.1_pep, Smp_134300.1_pep, Smp_146210.1_pep, Smp_015980.1_pep, Smp_038870.2_pep, Smp_033670.3_pep, Smp_203280.1_pep, Smp_015020.1_pep, Smp_024120.1_pep, Smp_071390.1_pep, Smp_082120.1_pep, Smp_033670.4_pep, Smp_019750.1_pep, Smp_033400.1_pep, Smp_144970.1_pep, Smp_002880.1_pep, Smp_038100.1_pep, Smp…
6	GO:0001501	skeletal system development	Biological Process	22.49	0.88	11	Smp_144910.1_pep, Smp_005790.1_pep, Smp_135560.1_pep, Smp_005140.1_pep, Smp_058720.1_pep, Smp_123000.2_pep, Smp_148980.1_pep, Smp_154270.1_pep, Smp_158730.1_pep, Smp_144970.1_pep, Smp_145290.1_pep
7	GO:0097190	apoptotic signaling pathway	Biological Process	22.35	0.96	12	Smp_138640.1_pep, Smp_009580.1_pep, Smp_005140.1_pep, Smp_137210.1_pep, Smp_056440.1_pep, Smp_160680.1_pep, Smp_095190.1_pep, Smp_199010.1_pep, Smp_144970.1_pep, Smp_034840.3_pep, Smp_135910.1_pep, Smp_176040.1_pep
9	GO:0008380	RNA splicing	Biological Process	22.24	1.04	13	Smp_044550.4_pep, Smp_105700.1_pep, Smp_062720.3_pep, Smp_053940.1_pep, Smp_137430.1_pep, Smp_104660.1_pep, Smp_106930.1_pep, Smp_160140.1_pep, Smp_003660.1_pep, Smp_094680.1_pep, Smp_203590.1_pep, Smp_140890.1_pep, Smp_096750.1_pep
4	GO:0044403	symbiosis, encompassing mutualism through parasitism	Biological Process	22.09	1.93	24	Smp_021140.1_pep, Smp_009580.1_pep, Smp_196030.1_pep, Smp_058720.1_pep, Smp_012800.1_pep, Smp_053830.1_pep, Smp_028070.2_pep, Smp_073470.1_pep, Smp_003660.1_pep, Smp_024900.1_pep, Smp_034840.3_pep, Smp_171570.1_pep, Smp_166110.1_pep, Smp_050380.1_pep, Smp_028070.1_pep, Smp_065840.1_pep, Smp_094680.1_pep, Smp_081570.1_pep, Smp_012470.1_pep, Smp_073880.1_pep, Smp_073470.2_pep, Smp_032180.1_pep, Smp…
9	GO:0050767	regulation of neurogenesis	Biological Process	21.96	1.53	19	Smp_165740.1_pep, Smp_148690.1_pep, Smp_171680.1_pep, Smp_000730.1_pep, Smp_143620.1_pep, Smp_173990.1_pep, Smp_147970.2_pep, Smp_125400.1_pep, Smp_014170.2_pep, Smp_154470.1_pep, Smp_160850.1_pep, Smp_104310.1_pep, Smp_123000.2_pep, Smp_105970.1_pep, Smp_144050.1_pep, Smp_155950.1_pep, Smp_210740.1_pep, Smp_014170.1_pep, Smp_005670.1_pep
3	GO:0044764	multi-organism cellular process	Biological Process	21.96	1.85	23	Smp_021140.1_pep, Smp_009580.1_pep, Smp_196030.1_pep, Smp_058720.1_pep, Smp_012800.1_pep, Smp_028070.2_pep, Smp_053830.1_pep, Smp_073470.1_pep, Smp_003660.1_pep, Smp_024900.1_pep, Smp_034840.3_pep, Smp_171570.1_pep, Smp_166110.1_pep, Smp_050380.1_pep, Smp_028070.1_pep, Smp_065840.1_pep, Smp_094680.1_pep, Smp_081570.1_pep, Smp_012470.1_pep, Smp_073880.1_pep, Smp_073470.2_pep, Smp_070190.1_pep, Smp…
9	GO:0032446	protein modification by small protein conjugation	Biological Process	21.96	1.61	20	Smp_162000.1_pep, Smp_150360.1_pep, Smp_009580.1_pep, Smp_167690.1_pep, Smp_171670.1_pep, Smp_148980.1_pep, Smp_049550.1_pep, Smp_137090.1_pep, Smp_154470.1_pep, Smp_050380.1_pep, Smp_138640.1_pep, Smp_160850.1_pep, Smp_150210.1_pep, Smp_028430.1_pep, Smp_001560.1_pep, Smp_018240.1_pep, Smp_012470.1_pep, Smp_092850.3_pep, Smp_009600.1_pep, Smp_176060.1_pep
5	GO:0048729	tissue morphogenesis	Biological Process	21.81	2.33	29	Smp_000730.1_pep, Smp_073940.1_pep, Smp_148980.1_pep, Smp_129310.1_pep, Smp_073470.1_pep, Smp_020340.1_pep, Smp_164380.1_pep, Smp_102040.1_pep, Smp_170290.1_pep, Smp_123000.2_pep, Smp_073470.2_pep, Smp_135640.1_pep, Smp_005670.1_pep, Smp_102040.2_pep, Smp_157410.1_pep, Smp_021140.1_pep, Smp_200180.1_pep, Smp_074510.1_pep, Smp_079230.1_pep, Smp_009780.2_pep, Smp_040680.1_pep, Smp_092580.1_pep, Smp…
7	GO:0009887	organ morphogenesis	Biological Process	21.72	1.93	24	Smp_171680.1_pep, Smp_130900.1_pep, Smp_157410.1_pep, Smp_005140.1_pep, Smp_058720.1_pep, Smp_073940.1_pep, Smp_148980.1_pep, Smp_079230.1_pep, Smp_026560.1_pep, Smp_158730.1_pep, Smp_073470.1_pep, Smp_092580.1_pep, Smp_145290.1_pep, Smp_020340.1_pep, Smp_144910.1_pep, Smp_154470.1_pep, Smp_135560.1_pep, Smp_123000.2_pep, Smp_095190.1_pep, Smp_133210.1_pep, Smp_073470.2_pep, Smp_137910.1_pep, Smp…
10	GO:0006606	protein import into nucleus	Biological Process	21.69	1.04	13	Smp_072330.1_pep, Smp_005790.1_pep, Smp_196030.1_pep, Smp_148980.1_pep, Smp_026560.1_pep, Smp_122910.1_pep, Smp_123730.1_pep, Smp_138640.1_pep, Smp_160850.1_pep, Smp_137210.1_pep, Smp_072330.2_pep, Smp_049920.3_pep, Smp_049920.1_pep
5	GO:0022603	regulation of anatomical structure morphogenesis	Biological Process	21.59	2.33	29	Smp_148690.1_pep, Smp_165740.1_pep, Smp_144430.1_pep, Smp_005140.1_pep, Smp_073470.1_pep, Smp_014170.2_pep, Smp_100370.1_pep, Smp_084540.2_pep, Smp_137210.1_pep, Smp_102040.1_pep, Smp_073470.2_pep, Smp_210740.1_pep, Smp_135640.1_pep, Smp_005670.1_pep, Smp_102040.2_pep, Smp_143620.1_pep, Smp_173990.1_pep, Smp_147970.2_pep, Smp_154470.1_pep, Smp_102040.3_pep, Smp_010690.1_pep, Smp_104310.1_pep, Smp…
8	GO:0030001	metal ion transport	Biological Process	21.49	2.57	32	Smp_170080.1_pep, Smp_175010.1_pep, Smp_047650.1_pep, Smp_199260.1_pep, Smp_026560.1_pep, Smp_035180.1_pep, Smp_136710.1_pep, Smp_151850.1_pep, Smp_126300.1_pep, Smp_034840.3_pep, Smp_199210.1_pep, Smp_004780.3_pep, Smp_141660.1_pep, Smp_087760.1_pep, Smp_170590.1_pep, Smp_136960.1_pep, Smp_007260.2_pep, Smp_095190.1_pep, Smp_169150.1_pep, Smp_136710.2_pep, Smp_026560.2_pep, Smp_141510.1_pep, Smp…
9	GO:0032482	Rab protein signal transduction	Biological Process	21.33	1.12	14	Smp_005790.1_pep, Smp_164680.1_pep, Smp_196880.1_pep, Smp_142850.1_pep, Smp_154850.1_pep, Smp_070310.1_pep, Smp_122910.1_pep, Smp_073560.1_pep, Smp_146060.1_pep, Smp_163580.1_pep, Smp_135280.1_pep, Smp_211000.1_pep, Smp_199010.1_pep, Smp_150050.1_pep
5	GO:0045927	positive regulation of growth	Biological Process	21.28	1.04	13	Smp_158490.1_pep, Smp_200180.1_pep, Smp_173990.1_pep, Smp_017450.1_pep, Smp_026560.1_pep, Smp_040680.1_pep, Smp_103160.2_pep, Smp_104310.1_pep, Smp_018250.1_pep, Smp_002410.1_pep, Smp_103160.1_pep, Smp_082240.1_pep, Smp_005670.1_pep
9	GO:0009144	purine nucleoside triphosphate metabolic process	Biological Process	21.2	2.73	34	Smp_147050.1_pep, Smp_059930.1_pep, Smp_039000.1_pep, Smp_033670.2_pep, Smp_065610.2_pep, Smp_038870.1_pep, Smp_134300.1_pep, Smp_146210.1_pep, Smp_015980.1_pep, Smp_038870.2_pep, Smp_033670.3_pep, Smp_203280.1_pep, Smp_015020.1_pep, Smp_024120.1_pep, Smp_071390.1_pep, Smp_082120.1_pep, Smp_033670.4_pep, Smp_019750.1_pep, Smp_033400.1_pep, Smp_144970.1_pep, Smp_002880.1_pep, Smp_038100.1_pep, Smp…
6	GO:0006112	energy reserve metabolic process	Biological Process	21.18	0.88	11	Smp_094880.1_pep, Smp_018260.1_pep, Smp_026560.1_pep, Smp_133210.1_pep, Smp_026560.2_pep, Smp_161680.1_pep, Smp_122910.1_pep, Smp_071250.1_pep, Smp_007640.1_pep, Smp_007650.1_pep, Smp_020340.1_pep
4	GO:0044092	negative regulation of molecular function	Biological Process	21.14	2.25	28	Smp_005140.1_pep, Smp_009580.1_pep, Smp_006390.1_pep, Smp_148980.1_pep, Smp_026560.1_pep, Smp_059980.1_pep, Smp_138640.1_pep, Smp_160850.1_pep, Smp_180740.1_pep, Smp_023660.1_pep, Smp_170290.1_pep, Smp_123000.2_pep, Smp_138850.1_pep, Smp_124980.1_pep, Smp_026560.2_pep, Smp_005790.1_pep, Smp_134510.1_pep, Smp_131450.1_pep, Smp_028070.2_pep, Smp_144970.1_pep, Smp_089670.1_pep, Smp_154470.1_pep, Smp…
5	GO:0051171	regulation of nitrogen compound metabolic process	Biological Process	21.14	10.04	125	Smp_072330.1_pep, Smp_062720.3_pep, Smp_138030.1_pep, Smp_079650.1_pep, Smp_139710.1_pep, Smp_032500.1_pep, Smp_024860.1_pep, Smp_057140.1_pep, Smp_176340.1_pep, Smp_175410.1_pep, Smp_103560.1_pep, Smp_136970.1_pep, Smp_080030.1_pep, Smp_073470.2_pep, Smp_097800.2_pep, Smp_026560.2_pep, Smp_096750.1_pep, Smp_051130.1_pep, Smp_056360.4_pep, Smp_131450.1_pep, Smp_156020.1_pep, Smp_135910.1_pep, Smp…
8	GO:0007178	transmembrane receptor protein serine/threonine kinase signaling pathway	Biological Process	21.08	0.88	11	Smp_050380.1_pep, Smp_138640.1_pep, Smp_009580.1_pep, Smp_005140.1_pep, Smp_124450.1_pep, Smp_123000.2_pep, Smp_085910.1_pep, Smp_024900.1_pep, Smp_049550.1_pep, Smp_123730.1_pep, Smp_176040.1_pep
6	GO:0000910	cytokinesis	Biological Process	20.99	1.29	16	Smp_148690.1_pep, Smp_132330.1_pep, Smp_173990.1_pep, Smp_026560.1_pep, Smp_123730.1_pep, Smp_177190.1_pep, Smp_151820.1_pep, Smp_104310.1_pep, Smp_160680.1_pep, Smp_044250.1_pep, Smp_157020.1_pep, Smp_210740.1_pep, Smp_026560.2_pep, Smp_005670.1_pep, Smp_009600.1_pep, Smp_176040.1_pep
5	GO:0009416	response to light stimulus	Biological Process	20.97	1.04	13	Smp_196030.1_pep, Smp_197690.1_pep, Smp_026560.1_pep, Smp_092580.1_pep, Smp_135910.1_pep, Smp_160680.1_pep, Smp_095190.1_pep, Smp_206030.1_pep, Smp_002080.1_pep, Smp_002410.1_pep, Smp_092850.3_pep, Smp_026560.2_pep, Smp_153770.1_pep
4	GO:0072593	reactive oxygen species metabolic process	Biological Process	20.89	0.88	11	Smp_072330.1_pep, Smp_072330.2_pep, Smp_005140.1_pep, Smp_123650.1_pep, Smp_176200.1_pep, Smp_056440.1_pep, Smp_176200.2_pep, Smp_026560.1_pep, Smp_038870.2_pep, Smp_026560.2_pep, Smp_144970.1_pep
4	GO:0061061	muscle structure development	Biological Process	20.79	1.93	24	Smp_130900.1_pep, Smp_150540.1_pep, Smp_143620.1_pep, Smp_041480.1_pep, Smp_073940.1_pep, Smp_079230.1_pep, Smp_073470.1_pep, Smp_122910.1_pep, Smp_020340.1_pep, Smp_138640.1_pep, Smp_100370.1_pep, Smp_203130.1_pep, Smp_203590.1_pep, Smp_041480.3_pep, Smp_123000.2_pep, Smp_041480.2_pep, Smp_133210.1_pep, Smp_073470.2_pep, Smp_157020.1_pep, Smp_165930.1_pep, Smp_082240.1_pep, Smp_101990.1_pep, Smp…
10	GO:0045664	regulation of neuron differentiation	Biological Process	20.79	1.37	17	Smp_165740.1_pep, Smp_148690.1_pep, Smp_171680.1_pep, Smp_000730.1_pep, Smp_143620.1_pep, Smp_173990.1_pep, Smp_147970.2_pep, Smp_014170.2_pep, Smp_154470.1_pep, Smp_160850.1_pep, Smp_104310.1_pep, Smp_105970.1_pep, Smp_144050.1_pep, Smp_155950.1_pep, Smp_210740.1_pep, Smp_014170.1_pep, Smp_005670.1_pep
7	GO:0010608	posttranscriptional regulation of gene expression	Biological Process	20.71	1.77	22	Smp_064640.1_pep, Smp_180910.2_pep, Smp_152020.1_pep, Smp_005140.1_pep, Smp_179320.1_pep, Smp_058460.1_pep, Smp_058720.1_pep, Smp_138930.2_pep, Smp_122780.1_pep, Smp_138930.1_pep, Smp_053830.1_pep, Smp_122910.1_pep, Smp_160850.1_pep, Smp_081570.1_pep, Smp_144860.1_pep, Smp_039400.1_pep, Smp_032180.1_pep, Smp_012980.1_pep, Smp_180910.1_pep, Smp_133320.1_pep, Smp_176040.1_pep, Smp_194160.1_pep
5	GO:0051049	regulation of transport	Biological Process	20.58	2.81	35	Smp_132300.1_pep, Smp_000730.1_pep, Smp_072330.1_pep, Smp_005140.1_pep, Smp_144180.1_pep, Smp_196030.1_pep, Smp_148980.1_pep, Smp_026560.1_pep, Smp_035180.1_pep, Smp_059980.1_pep, Smp_122910.1_pep, Smp_034840.3_pep, Smp_138640.1_pep, Smp_160850.1_pep, Smp_103160.2_pep, Smp_072330.2_pep, Smp_091730.1_pep, Smp_095190.1_pep, Smp_169150.1_pep, Smp_026560.2_pep, Smp_141510.1_pep, Smp_135640.1_pep, Smp…
9	GO:0031401	positive regulation of protein modification process	Biological Process	20.47	1.93	24	Smp_165740.1_pep, Smp_129670.1_pep, Smp_005140.1_pep, Smp_009580.1_pep, Smp_026560.1_pep, Smp_125370.1_pep, Smp_122910.1_pep, Smp_049550.1_pep, Smp_073560.1_pep, Smp_135910.1_pep, Smp_138640.1_pep, Smp_154470.1_pep, Smp_050380.1_pep, Smp_137210.1_pep, Smp_135280.1_pep, Smp_012470.1_pep, Smp_092850.3_pep, Smp_211000.1_pep, Smp_155950.1_pep, Smp_165220.1_pep, Smp_163560.1_pep, Smp_026560.2_pep, Smp…
12	GO:0043087	regulation of GTPase activity	Biological Process	20.36	1.04	13	Smp_005790.1_pep, Smp_164680.1_pep, Smp_196880.1_pep, Smp_142850.1_pep, Smp_154850.1_pep, Smp_070310.1_pep, Smp_122910.1_pep, Smp_073560.1_pep, Smp_146060.1_pep, Smp_135280.1_pep, Smp_211000.1_pep, Smp_199010.1_pep, Smp_150050.1_pep
8	GO:0046474	glycerophospholipid biosynthetic process	Biological Process	20.22	0.88	11	Smp_154470.1_pep, Smp_015030.1_pep, Smp_196030.1_pep, Smp_150140.1_pep, Smp_020210.1_pep, Smp_147940.2_pep, Smp_147940.1_pep, Smp_152130.1_pep, Smp_150660.1_pep, Smp_135170.1_pep, Smp_194430.1_pep
5	GO:0010259	multicellular organismal aging	Biological Process	20.2	1.04	13	Smp_210430.1_pep, Smp_024120.1_pep, Smp_145300.1_pep, Smp_009780.2_pep, Smp_158730.1_pep, Smp_000030.1_pep, Smp_000030.3_pep, Smp_009780.1_pep, Smp_002410.1_pep, Smp_000030.2_pep, Smp_026310.1_pep, Smp_082240.1_pep, Smp_153100.1_pep
4	GO:0044712	single-organism catabolic process	Biological Process	20.02	3.94	49	Smp_063120.1_pep, Smp_056970.1_pep, Smp_026560.1_pep, Smp_018890.1_pep, Smp_159600.1_pep, Smp_187070.1_pep, Smp_059980.1_pep, Smp_020340.1_pep, Smp_138640.1_pep, Smp_056970.2_pep, Smp_136960.1_pep, Smp_103560.1_pep, Smp_022400.1_pep, Smp_038950.1_pep, Smp_038960.1_pep, Smp_043670.1_pep, Smp_096760.1_pep, Smp_024110.1_pep, Smp_042160.1_pep, Smp_026560.2_pep, Smp_043670.2_pep, Smp_042160.2_pep, Smp…
5	GO:0030031	cell projection assembly	Biological Process	20.02	1.61	20	Smp_132300.1_pep, Smp_000730.1_pep, Smp_072330.1_pep, Smp_163250.1_pep, Smp_196880.1_pep, Smp_165620.1_pep, Smp_026560.1_pep, Smp_158730.1_pep, Smp_122910.1_pep, Smp_000580.1_pep, Smp_100370.1_pep, Smp_057090.1_pep, Smp_141900.1_pep, Smp_072330.2_pep, Smp_158370.1_pep, Smp_149330.1_pep, Smp_135670.1_pep, Smp_001610.1_pep, Smp_210740.1_pep, Smp_209000.1_pep
5	GO:0030010	establishment of cell polarity	Biological Process	20	1.12	14	Smp_102040.2_pep, Smp_000730.1_pep, Smp_026560.1_pep, Smp_009780.2_pep, Smp_071250.1_pep, Smp_063640.1_pep, Smp_014170.2_pep, Smp_102040.3_pep, Smp_135280.1_pep, Smp_102040.1_pep, Smp_009780.1_pep, Smp_194030.1_pep, Smp_211000.1_pep, Smp_014170.1_pep
11	GO:0006096	glycolytic process	Biological Process	20	1.61	20	Smp_043670.2_pep, Smp_056970.1_pep, Smp_156360.1_pep, Smp_018890.1_pep, Smp_042160.2_pep, Smp_056970.3_pep, Smp_065610.2_pep, Smp_056970.2_pep, Smp_022400.1_pep, Smp_038950.1_pep, Smp_038960.1_pep, Smp_043670.1_pep, Smp_096760.1_pep, Smp_024110.1_pep, Smp_042160.1_pep, Smp_056970.4_pep, Smp_043030.1_pep, Smp_003990.1_pep, Smp_065610.1_pep, Smp_187370.1_pep
4	GO:0042592	homeostatic process	Biological Process	19.95	4.34	54	Smp_070860.1_pep, Smp_147050.1_pep, Smp_026560.1_pep, Smp_056760.1_pep, Smp_136700.1_pep, Smp_020340.1_pep, Smp_138640.1_pep, Smp_087760.1_pep, Smp_134300.1_pep, Smp_170590.1_pep, Smp_136960.1_pep, Smp_046690.1_pep, Smp_026560.2_pep, Smp_146640.1_pep, Smp_053300.1_pep, Smp_137540.1_pep, Smp_152710.2_pep, Smp_135910.1_pep, Smp_056440.1_pep, Smp_206030.1_pep, Smp_152710.1_pep, Smp_163570.1_pep, Smp…
5	GO:0071310	cellular response to organic substance	Biological Process	19.77	2.97	37	Smp_165740.1_pep, Smp_009580.1_pep, Smp_005140.1_pep, Smp_012930.1_pep, Smp_196030.1_pep, Smp_179320.1_pep, Smp_026560.1_pep, Smp_056760.1_pep, Smp_073470.1_pep, Smp_024900.1_pep, Smp_145290.1_pep, Smp_049550.1_pep, Smp_034840.3_pep, Smp_138640.1_pep, Smp_144910.1_pep, Smp_160850.1_pep, Smp_135560.1_pep, Smp_137210.1_pep, Smp_095190.1_pep, Smp_123000.2_pep, Smp_085910.1_pep, Smp_073470.2_pep, Smp…
4	GO:0009611	response to wounding	Biological Process	19.76	1.61	20	Smp_150540.1_pep, Smp_005140.1_pep, Smp_196030.1_pep, Smp_162930.1_pep, Smp_154270.1_pep, Smp_026560.1_pep, Smp_065610.2_pep, Smp_071250.1_pep, Smp_050380.1_pep, Smp_100370.1_pep, Smp_141010.1_pep, Smp_135280.1_pep, Smp_056440.1_pep, Smp_089860.1_pep, Smp_211000.1_pep, Smp_199010.1_pep, Smp_026560.2_pep, Smp_074610.1_pep, Smp_082240.1_pep, Smp_135640.1_pep
7	GO:0043632	modification-dependent macromolecule catabolic process	Biological Process	19.66	2.57	32	Smp_148690.1_pep, Smp_070930.1_pep, Smp_009580.1_pep, Smp_139710.1_pep, Smp_148980.1_pep, Smp_032580.1_pep, Smp_207080.1_pep, Smp_061920.1_pep, Smp_067890.1_pep, Smp_138640.1_pep, Smp_089430.1_pep, Smp_160850.1_pep, Smp_089180.1_pep, Smp_092280.1_pep, Smp_136960.1_pep, Smp_018240.1_pep, Smp_046690.1_pep, Smp_083200.1_pep, Smp_162710.1_pep, Smp_032580.2_pep, Smp_069960.1_pep, Smp_167690.1_pep, Smp…
7	GO:0051259	protein oligomerization	Biological Process	19.64	0.88	11	Smp_050380.1_pep, Smp_134440.1_pep, Smp_134440.2_pep, Smp_012930.1_pep, Smp_103560.1_pep, Smp_056440.1_pep, Smp_079310.1_pep, Smp_123000.2_pep, Smp_018240.1_pep, Smp_035180.1_pep, Smp_141510.1_pep
6	GO:0051336	regulation of hydrolase activity	Biological Process	19.61	2.81	35	Smp_005140.1_pep, Smp_006390.1_pep, Smp_142850.1_pep, Smp_154850.1_pep, Smp_026560.1_pep, Smp_049550.1_pep, Smp_122910.1_pep, Smp_034840.3_pep, Smp_073560.1_pep, Smp_138640.1_pep, Smp_180740.1_pep, Smp_023660.1_pep, Smp_170290.1_pep, Smp_095190.1_pep, Smp_211000.1_pep, Smp_138850.1_pep, Smp_124980.1_pep, Smp_026560.2_pep, Smp_005790.1_pep, Smp_087940.2_pep, Smp_131450.1_pep, Smp_164680.1_pep, Smp…
6	GO:0008285	negative regulation of cell proliferation	Biological Process	19.6	1.04	13	Smp_144180.1_pep, Smp_005140.1_pep, Smp_002880.1_pep, Smp_154470.1_pep, Smp_073620.1_pep, Smp_170290.1_pep, Smp_056440.1_pep, Smp_160680.1_pep, Smp_095190.1_pep, Smp_137790.1_pep, Smp_123000.2_pep, Smp_144050.1_pep, Smp_176040.1_pep
9	GO:0010498	proteasomal protein catabolic process	Biological Process	19.59	1.37	17	Smp_148690.1_pep, Smp_087940.2_pep, Smp_009580.1_pep, Smp_139710.1_pep, Smp_061920.1_pep, Smp_154470.1_pep, Smp_087940.1_pep, Smp_138640.1_pep, Smp_160850.1_pep, Smp_083200.2_pep, Smp_136960.1_pep, Smp_018240.1_pep, Smp_012470.1_pep, Smp_083200.1_pep, Smp_061920.2_pep, Smp_162710.1_pep, Smp_009600.1_pep
8	GO:0001654	eye development	Biological Process	19.58	1.12	14	Smp_171680.1_pep, Smp_157410.1_pep, Smp_006740.1_pep, Smp_012930.1_pep, Smp_169470.1_pep, Smp_026560.1_pep, Smp_176340.1_pep, Smp_050380.1_pep, Smp_141900.1_pep, Smp_095190.1_pep, Smp_123000.2_pep, Smp_032180.1_pep, Smp_008230.1_pep, Smp_005670.1_pep
6	GO:0031324	negative regulation of cellular metabolic process	Biological Process	19.54	4.18	52	Smp_005140.1_pep, Smp_179320.1_pep, Smp_053940.1_pep, Smp_139710.1_pep, Smp_148980.1_pep, Smp_002160.1_pep, Smp_073470.1_pep, Smp_138640.1_pep, Smp_087940.1_pep, Smp_136970.1_pep, Smp_123000.2_pep, Smp_073470.2_pep, Smp_138850.1_pep, Smp_124980.1_pep, Smp_096750.1_pep, Smp_086270.1_pep, Smp_005790.1_pep, Smp_134510.1_pep, Smp_131450.1_pep, Smp_106930.1_pep, Smp_089670.1_pep, Smp_154470.1_pep, Smp…
5	GO:0034097	response to cytokine	Biological Process	19.52	1.12	14	Smp_165740.1_pep, Smp_035470.1_pep, Smp_012930.1_pep, Smp_009580.1_pep, Smp_138930.2_pep, Smp_079230.1_pep, Smp_138930.1_pep, Smp_049550.1_pep, Smp_138640.1_pep, Smp_103160.2_pep, Smp_160850.1_pep, Smp_144050.1_pep, Smp_079560.1_pep, Smp_103160.1_pep
5	GO:0008610	lipid biosynthetic process	Biological Process	19.5	1.69	21	Smp_146640.1_pep, Smp_015030.1_pep, Smp_196030.1_pep, Smp_147940.2_pep, Smp_152130.1_pep, Smp_072090.1_pep, Smp_122910.1_pep, Smp_194430.1_pep, Smp_154470.1_pep, Smp_138640.1_pep, Smp_072090.2_pep, Smp_103160.2_pep, Smp_072090.4_pep, Smp_150140.1_pep, Smp_141720.1_pep, Smp_020210.1_pep, Smp_147940.1_pep, Smp_150660.1_pep, Smp_135170.1_pep, Smp_071020.1_pep, Smp_103160.1_pep
7	GO:0042176	regulation of protein catabolic process	Biological Process	19.35	1.29	16	Smp_087940.2_pep, Smp_009580.1_pep, Smp_148980.1_pep, Smp_000030.1_pep, Smp_000030.3_pep, Smp_061920.1_pep, Smp_154470.1_pep, Smp_087940.1_pep, Smp_085310.2_pep, Smp_160850.1_pep, Smp_136960.1_pep, Smp_012470.1_pep, Smp_000030.2_pep, Smp_061920.2_pep, Smp_175250.1_pep, Smp_009600.1_pep
6	GO:0045595	regulation of cell differentiation	Biological Process	19.25	2.73	34	Smp_165740.1_pep, Smp_148690.1_pep, Smp_171680.1_pep, Smp_000730.1_pep, Smp_130900.1_pep, Smp_196030.1_pep, Smp_148980.1_pep, Smp_122910.1_pep, Smp_014170.2_pep, Smp_164380.1_pep, Smp_138640.1_pep, Smp_160850.1_pep, Smp_136970.1_pep, Smp_194870.1_pep, Smp_123000.2_pep, Smp_210740.1_pep, Smp_005670.1_pep, Smp_053300.1_pep, Smp_005790.1_pep, Smp_143620.1_pep, Smp_173990.1_pep, Smp_147970.2_pep, Smp…
9	GO:0030042	actin filament depolymerization	Biological Process	18.97	0.88	11	Smp_100370.1_pep, Smp_118830.1_pep, Smp_073940.1_pep, Smp_008660.2_pep, Smp_008660.1_pep, Smp_086590.1_pep, Smp_195080.1_pep, Smp_170310.1_pep, Smp_003710.1_pep, Smp_018010.1_pep, Smp_123730.1_pep
11	GO:0009206	purine ribonucleoside triphosphate biosynthetic process	Biological Process	18.96	1.77	22	Smp_203280.1_pep, Smp_015020.1_pep, Smp_082120.1_pep, Smp_033670.4_pep, Smp_019750.1_pep, Smp_039000.1_pep, Smp_002880.1_pep, Smp_038100.1_pep, Smp_033670.2_pep, Smp_065610.2_pep, Smp_134300.1_pep, Smp_146210.1_pep, Smp_019750.2_pep, Smp_130300.1_pep, Smp_015980.1_pep, Smp_154530.1_pep, Smp_033670.5_pep, Smp_092750.1_pep, Smp_129080.1_pep, Smp_033670.3_pep, Smp_033670.1_pep, Smp_176040.1_pep
6	GO:0006936	muscle contraction	Biological Process	18.87	0.8	10	Smp_072330.1_pep, Smp_072330.2_pep, Smp_079230.1_pep, Smp_133210.1_pep, Smp_026560.1_pep, Smp_179810.1_pep, Smp_026560.2_pep, Smp_059980.1_pep, Smp_101990.1_pep, Smp_020340.1_pep
9	GO:0007188	adenylate cyclase-modulating G-protein coupled receptor signaling pathway	Biological Process	18.84	0.96	12	Smp_016630.1_pep, Smp_172640.1_pep, Smp_005790.1_pep, Smp_059340.2_pep, Smp_016250.2_pep, Smp_074510.1_pep, Smp_016250.1_pep, Smp_032750.1_pep, Smp_059340.1_pep, Smp_092580.1_pep, Smp_020080.1_pep, Smp_020080.2_pep
8	GO:0034660	ncRNA metabolic process	Biological Process	18.83	3.69	46	Smp_023360.1_pep, Smp_135400.1_pep, Smp_129210.1_pep, Smp_179320.1_pep, Smp_122780.1_pep, Smp_162620.1_pep, Smp_053830.1_pep, Smp_053510.2_pep, Smp_104470.2_pep, Smp_138640.1_pep, Smp_150680.1_pep, Smp_160850.1_pep, Smp_045040.1_pep, Smp_057230.1_pep, Smp_023660.1_pep, Smp_023360.2_pep, Smp_150780.1_pep, Smp_200330.1_pep, Smp_211000.1_pep, Smp_171830.1_pep, Smp_148050.1_pep, Smp_068090.1_pep, Smp…
4	GO:1901700	response to oxygen-containing compound	Biological Process	18.73	2.09	26	Smp_005140.1_pep, Smp_196030.1_pep, Smp_026560.1_pep, Smp_073470.1_pep, Smp_122910.1_pep, Smp_145290.1_pep, Smp_138640.1_pep, Smp_137210.1_pep, Smp_095190.1_pep, Smp_169150.1_pep, Smp_073470.2_pep, Smp_210740.1_pep, Smp_026560.2_pep, Smp_162710.1_pep, Smp_134440.1_pep, Smp_024120.1_pep, Smp_092580.1_pep, Smp_144970.1_pep, Smp_135910.1_pep, Smp_134440.2_pep, Smp_000050.1_pep, Smp_056440.1_pep, Smp…
8	GO:0001944	vasculature development	Biological Process	18.62	1.2	15	Smp_102040.2_pep, Smp_054820.1_pep, Smp_005140.1_pep, Smp_020370.1_pep, Smp_144970.1_pep, Smp_138640.1_pep, Smp_154470.1_pep, Smp_159730.2_pep, Smp_084540.2_pep, Smp_102040.3_pep, Smp_104310.1_pep, Smp_102040.1_pep, Smp_155950.1_pep, Smp_084540.1_pep, Smp_176040.1_pep
5	GO:0051321	meiotic cell cycle	Biological Process	18.53	1.53	19	Smp_068350.1_pep, Smp_009580.1_pep, Smp_200180.1_pep, Smp_169470.1_pep, Smp_034670.1_pep, Smp_170230.1_pep, Smp_009780.2_pep, Smp_026560.1_pep, Smp_040680.1_pep, Smp_134850.1_pep, Smp_065840.1_pep, Smp_171710.1_pep, Smp_160680.1_pep, Smp_009780.1_pep, Smp_144860.1_pep, Smp_210740.1_pep, Smp_082240.1_pep, Smp_005670.1_pep, Smp_009600.1_pep
10	GO:0045859	regulation of protein kinase activity	Biological Process	18.49	0.96	12	Smp_154470.1_pep, Smp_138640.1_pep, Smp_129670.1_pep, Smp_050380.1_pep, Smp_005790.1_pep, Smp_005140.1_pep, Smp_009580.1_pep, Smp_125370.1_pep, Smp_122910.1_pep, Smp_049550.1_pep, Smp_135910.1_pep, Smp_009600.1_pep
7	GO:0060284	regulation of cell development	Biological Process	18.47	1.77	22	Smp_165740.1_pep, Smp_148690.1_pep, Smp_171680.1_pep, Smp_000730.1_pep, Smp_143620.1_pep, Smp_173990.1_pep, Smp_147970.2_pep, Smp_125400.1_pep, Smp_014170.2_pep, Smp_154470.1_pep, Smp_164380.1_pep, Smp_160850.1_pep, Smp_010690.1_pep, Smp_104310.1_pep, Smp_123000.2_pep, Smp_105970.1_pep, Smp_144050.1_pep, Smp_155950.1_pep, Smp_210740.1_pep, Smp_014170.1_pep, Smp_133320.1_pep, Smp_005670.1_pep
4	GO:0070887	cellular response to chemical stimulus	Biological Process	18.44	3.61	45	Smp_165740.1_pep, Smp_009580.1_pep, Smp_005140.1_pep, Smp_144180.1_pep, Smp_012930.1_pep, Smp_196030.1_pep, Smp_179320.1_pep, Smp_162930.1_pep, Smp_026560.1_pep, Smp_056760.1_pep, Smp_073470.1_pep, Smp_024900.1_pep, Smp_122910.1_pep, Smp_145290.1_pep, Smp_049550.1_pep, Smp_034840.3_pep, Smp_138640.1_pep, Smp_144910.1_pep, Smp_160850.1_pep, Smp_135560.1_pep, Smp_137210.1_pep, Smp_095190.1_pep, Smp…
4	GO:0048609	multicellular organismal reproductive process	Biological Process	18.42	2.41	30	Smp_210430.1_pep, Smp_148690.1_pep, Smp_170230.1_pep, Smp_035200.3_pep, Smp_026560.1_pep, Smp_073470.1_pep, Smp_122910.1_pep, Smp_061920.1_pep, Smp_035200.4_pep, Smp_138640.1_pep, Smp_164380.1_pep, Smp_103160.2_pep, Smp_146210.1_pep, Smp_002410.1_pep, Smp_073470.2_pep, Smp_005670.1_pep, Smp_200180.1_pep, Smp_169470.1_pep, Smp_158730.1_pep, Smp_040680.1_pep, Smp_063640.1_pep, Smp_154470.1_pep, Smp…
8	GO:0006470	protein dephosphorylation	Biological Process	18.36	0.96	12	Smp_154470.1_pep, Smp_073620.1_pep, Smp_196570.1_pep, Smp_132370.1_pep, Smp_147870.1_pep, Smp_026560.1_pep, Smp_034840.2_pep, Smp_144050.1_pep, Smp_163560.1_pep, Smp_090860.1_pep, Smp_026560.2_pep, Smp_034840.3_pep
7	GO:0007051	spindle organization	Biological Process	18.3	0.88	11	Smp_002280.1_pep, Smp_151820.1_pep, Smp_160850.1_pep, Smp_143150.1_pep, Smp_035220.1_pep, Smp_034670.1_pep, Smp_079970.1_pep, Smp_026560.1_pep, Smp_162710.1_pep, Smp_176000.2_pep, Smp_176000.1_pep
9	GO:0042455	ribonucleoside biosynthetic process	Biological Process	18.26	2.73	34	Smp_012930.1_pep, Smp_148820.1_pep, Smp_039000.1_pep, Smp_033670.2_pep, Smp_065610.2_pep, Smp_061940.1_pep, Smp_134300.1_pep, Smp_146210.1_pep, Smp_015980.1_pep, Smp_103560.1_pep, Smp_150780.1_pep, Smp_049850.1_pep, Smp_033670.3_pep, Smp_203280.1_pep, Smp_015020.1_pep, Smp_150780.2_pep, Smp_082120.1_pep, Smp_033670.4_pep, Smp_019750.1_pep, Smp_002880.1_pep, Smp_038100.1_pep, Smp_019750.2_pep, Smp…
8	GO:0006887	exocytosis	Biological Process	18.12	0.96	12	Smp_071630.1_pep, Smp_135280.1_pep, Smp_134590.1_pep, Smp_163580.1_pep, Smp_005140.1_pep, Smp_175900.1_pep, Smp_079310.1_pep, Smp_026560.1_pep, Smp_146100.1_pep, Smp_028630.1_pep, Smp_069670.1_pep, Smp_026560.2_pep
4	GO:0006952	defense response	Biological Process	18.05	1.69	21	Smp_000730.1_pep, Smp_009580.1_pep, Smp_005140.1_pep, Smp_196030.1_pep, Smp_002930.1_pep, Smp_162930.1_pep, Smp_138930.2_pep, Smp_150980.1_pep, Smp_026560.1_pep, Smp_138930.1_pep, Smp_033970.1_pep, Smp_153760.2_pep, Smp_154470.1_pep, Smp_004910.1_pep, Smp_155950.1_pep, Smp_032180.1_pep, Smp_199010.1_pep, Smp_153760.1_pep, Smp_026560.2_pep, Smp_210740.1_pep, Smp_161930.1_pep
6	GO:0007596	blood coagulation	Biological Process	17.96	1.12	14	Smp_150540.1_pep, Smp_005140.1_pep, Smp_196030.1_pep, Smp_162930.1_pep, Smp_154270.1_pep, Smp_026560.1_pep, Smp_071250.1_pep, Smp_100370.1_pep, Smp_089860.1_pep, Smp_211000.1_pep, Smp_199010.1_pep, Smp_026560.2_pep, Smp_074610.1_pep, Smp_082240.1_pep
7	GO:0007281	germ cell development	Biological Process	17.94	0.88	11	Smp_210430.1_pep, Smp_164380.1_pep, Smp_200180.1_pep, Smp_035500.1_pep, Smp_169470.1_pep, Smp_160680.1_pep, Smp_170230.1_pep, Smp_002410.1_pep, Smp_040680.1_pep, Smp_122910.1_pep, Smp_005670.1_pep
7	GO:0006909	phagocytosis	Biological Process	17.88	0.96	12	Smp_173080.1_pep, Smp_005140.1_pep, Smp_200180.1_pep, Smp_196030.1_pep, Smp_073940.1_pep, Smp_091730.1_pep, Smp_132330.1_pep, Smp_150980.1_pep, Smp_026560.1_pep, Smp_040680.1_pep, Smp_210740.1_pep, Smp_161930.1_pep
10	GO:0050769	positive regulation of neurogenesis	Biological Process	17.84	0.88	11	Smp_014170.2_pep, Smp_165740.1_pep, Smp_104310.1_pep, Smp_173990.1_pep, Smp_105970.1_pep, Smp_144050.1_pep, Smp_155950.1_pep, Smp_210740.1_pep, Smp_014170.1_pep, Smp_125400.1_pep, Smp_005670.1_pep
7	GO:0031032	actomyosin structure organization	Biological Process	17.78	0.8	10	Smp_203130.1_pep, Smp_073940.1_pep, Smp_074510.1_pep, Smp_157020.1_pep, Smp_165930.1_pep, Smp_122910.1_pep, Smp_158560.1_pep, Smp_158560.2_pep, Smp_161920.1_pep, Smp_161930.1_pep
6	GO:0010927	cellular component assembly involved in morphogenesis	Biological Process	17.76	1.45	18	Smp_132300.1_pep, Smp_163250.1_pep, Smp_073940.1_pep, Smp_165620.1_pep, Smp_158730.1_pep, Smp_000580.1_pep, Smp_057090.1_pep, Smp_141900.1_pep, Smp_203130.1_pep, Smp_158370.1_pep, Smp_149330.1_pep, Smp_135670.1_pep, Smp_157020.1_pep, Smp_001610.1_pep, Smp_165930.1_pep, Smp_209000.1_pep, Smp_161920.1_pep, Smp_161930.1_pep
7	GO:0016055	Wnt signaling pathway	Biological Process	17.74	0.96	12	Smp_014170.2_pep, Smp_156540.1_pep, Smp_102040.2_pep, Smp_154470.1_pep, Smp_102040.3_pep, Smp_091730.1_pep, Smp_102040.1_pep, Smp_199430.1_pep, Smp_020300.1_pep, Smp_014170.1_pep, Smp_083790.1_pep, Smp_135640.1_pep
10	GO:0021537	telencephalon development	Biological Process	17.73	0.8	10	Smp_154470.1_pep, Smp_103560.1_pep, Smp_123000.2_pep, Smp_044970.1_pep, Smp_192960.1_pep, Smp_144050.1_pep, Smp_034840.2_pep, Smp_070190.1_pep, Smp_034840.3_pep, Smp_053700.1_pep
9	GO:0009124	nucleoside monophosphate biosynthetic process	Biological Process	17.63	2.25	28	Smp_012930.1_pep, Smp_148820.1_pep, Smp_039000.1_pep, Smp_033670.2_pep, Smp_065610.2_pep, Smp_061940.1_pep, Smp_015980.1_pep, Smp_103560.1_pep, Smp_049850.1_pep, Smp_033670.3_pep, Smp_203280.1_pep, Smp_015020.1_pep, Smp_082120.1_pep, Smp_033670.4_pep, Smp_140430.1_pep, Smp_019750.1_pep, Smp_002880.1_pep, Smp_038100.1_pep, Smp_019750.2_pep, Smp_130300.1_pep, Smp_186670.1_pep, Smp_008360.1_pep, Smp…
13	GO:0045944	positive regulation of transcription from RNA polymerase II promoter	Biological Process	17.6	1.37	17	Smp_144180.1_pep, Smp_009580.1_pep, Smp_196030.1_pep, Smp_073470.1_pep, Smp_024900.1_pep, Smp_147560.1_pep, Smp_050380.1_pep, Smp_138640.1_pep, Smp_166840.1_pep, Smp_065840.1_pep, Smp_137210.1_pep, Smp_088460.1_pep, Smp_123000.2_pep, Smp_080030.1_pep, Smp_073470.2_pep, Smp_155950.1_pep, Smp_176040.1_pep
7	GO:0009968	negative regulation of signal transduction	Biological Process	17.42	1.69	21	Smp_102040.2_pep, Smp_005140.1_pep, Smp_171750.1_pep, Smp_009580.1_pep, Smp_148980.1_pep, Smp_026560.1_pep, Smp_028070.2_pep, Smp_049550.1_pep, Smp_126600.1_pep, Smp_138640.1_pep, Smp_154470.1_pep, Smp_028070.1_pep, Smp_102040.3_pep, Smp_137210.1_pep, Smp_102040.1_pep, Smp_123000.2_pep, Smp_044250.1_pep, Smp_144050.1_pep, Smp_199430.1_pep, Smp_133320.1_pep, Smp_176040.1_pep
6	GO:0006818	hydrogen transport	Biological Process	17.38	1.93	24	Smp_040970.1_pep, Smp_203280.1_pep, Smp_171300.1_pep, Smp_082120.1_pep, Smp_147050.1_pep, Smp_033670.4_pep, Smp_029730.1_pep, Smp_019750.1_pep, Smp_039000.1_pep, Smp_002880.1_pep, Smp_038100.1_pep, Smp_033670.2_pep, Smp_082370.1_pep, Smp_019750.2_pep, Smp_015980.1_pep, Smp_085520.1_pep, Smp_154530.1_pep, Smp_054220.1_pep, Smp_001640.1_pep, Smp_029390.1_pep, Smp_033670.5_pep, Smp_129080.1_pep, Smp…
10	GO:1902680	positive regulation of RNA biosynthetic process	Biological Process	17.37	2.17	27	Smp_009580.1_pep, Smp_144180.1_pep, Smp_196030.1_pep, Smp_073470.1_pep, Smp_024900.1_pep, Smp_147560.1_pep, Smp_122910.1_pep, Smp_138640.1_pep, Smp_137210.1_pep, Smp_123000.2_pep, Smp_097110.1_pep, Smp_080030.1_pep, Smp_073470.2_pep, Smp_086270.1_pep, Smp_211160.1_pep, Smp_125370.1_pep, Smp_135910.1_pep, Smp_154470.1_pep, Smp_050380.1_pep, Smp_166840.1_pep, Smp_088460.1_pep, Smp_065840.1_pep, Smp…
13	GO:0048813	dendrite morphogenesis	Biological Process	17.32	0.8	10	Smp_148690.1_pep, Smp_130900.1_pep, Smp_154470.1_pep, Smp_203590.1_pep, Smp_143620.1_pep, Smp_103560.1_pep, Smp_105970.1_pep, Smp_144050.1_pep, Smp_144970.1_pep, Smp_210740.1_pep
10	GO:0009260	ribonucleotide biosynthetic process	Biological Process	17.29	2.73	34	Smp_012930.1_pep, Smp_148820.1_pep, Smp_039000.1_pep, Smp_033670.2_pep, Smp_065610.2_pep, Smp_061940.1_pep, Smp_134300.1_pep, Smp_146210.1_pep, Smp_015980.1_pep, Smp_103560.1_pep, Smp_049850.1_pep, Smp_026560.2_pep, Smp_033670.3_pep, Smp_203280.1_pep, Smp_015020.1_pep, Smp_082120.1_pep, Smp_033670.4_pep, Smp_092580.1_pep, Smp_019750.1_pep, Smp_002880.1_pep, Smp_038100.1_pep, Smp_142620.1_pep, Smp…
9	GO:0006631	fatty acid metabolic process	Biological Process	17.23	0.96	12	Smp_138640.1_pep, Smp_038970.1_pep, Smp_125560.1_pep, Smp_072090.2_pep, Smp_103160.2_pep, Smp_072090.4_pep, Smp_147940.2_pep, Smp_147940.1_pep, Smp_103160.1_pep, Smp_026310.1_pep, Smp_072090.1_pep, Smp_122910.1_pep
5	GO:0019725	cellular homeostasis	Biological Process	17.21	3.05	38	Smp_009580.1_pep, Smp_047650.1_pep, Smp_070860.1_pep, Smp_008070.1_pep, Smp_147050.1_pep, Smp_026560.1_pep, Smp_056760.1_pep, Smp_136700.1_pep, Smp_126300.1_pep, Smp_079770.1_pep, Smp_020340.1_pep, Smp_079770.2_pep, Smp_138640.1_pep, Smp_087760.1_pep, Smp_037530.1_pep, Smp_046740.1_pep, Smp_134300.1_pep, Smp_170590.1_pep, Smp_095190.1_pep, Smp_169150.1_pep, Smp_046690.1_pep, Smp_172110.1_pep, Smp…
3	GO:0044703	multi-organism reproductive process	Biological Process	17.21	3.13	39	Smp_210430.1_pep, Smp_148690.1_pep, Smp_004990.1_pep, Smp_170230.1_pep, Smp_035200.3_pep, Smp_026560.1_pep, Smp_073470.1_pep, Smp_122910.1_pep, Smp_061920.1_pep, Smp_004780.3_pep, Smp_035200.4_pep, Smp_138640.1_pep, Smp_164380.1_pep, Smp_103160.2_pep, Smp_146210.1_pep, Smp_002410.1_pep, Smp_073470.2_pep, Smp_063420.1_pep, Smp_005670.1_pep, Smp_054340.2_pep, Smp_200180.1_pep, Smp_169470.1_pep, Smp…
8	GO:0008154	actin polymerization or depolymerization	Biological Process	17.17	1.53	19	Smp_000730.1_pep, Smp_073940.1_pep, Smp_008660.2_pep, Smp_086590.1_pep, Smp_003710.1_pep, Smp_122910.1_pep, Smp_073560.1_pep, Smp_123730.1_pep, Smp_100370.1_pep, Smp_118830.1_pep, Smp_050380.1_pep, Smp_032310.1_pep, Smp_135280.1_pep, Smp_010690.1_pep, Smp_008660.1_pep, Smp_195080.1_pep, Smp_170310.1_pep, Smp_018010.1_pep, Smp_210740.1_pep
5	GO:1901137	carbohydrate derivative biosynthetic process	Biological Process	17.14	4.58	57	Smp_133700.1_pep, Smp_210370.1_pep, Smp_033670.2_pep, Smp_172060.1_pep, Smp_134300.1_pep, Smp_103560.1_pep, Smp_018240.1_pep, Smp_049850.1_pep, Smp_026560.2_pep, Smp_032780.1_pep, Smp_033670.3_pep, Smp_146640.1_pep, Smp_203280.1_pep, Smp_015020.1_pep, Smp_151220.1_pep, Smp_028730.1_pep, Smp_150780.2_pep, Smp_082120.1_pep, Smp_033670.4_pep, Smp_057620.1_pep, Smp_001360.1_pep, Smp_105680.1_pep, Smp…
7	GO:0031328	positive regulation of cellular biosynthetic process	Biological Process	17.06	2.89	36	Smp_072330.1_pep, Smp_009580.1_pep, Smp_005140.1_pep, Smp_144180.1_pep, Smp_196030.1_pep, Smp_073470.1_pep, Smp_122910.1_pep, Smp_024900.1_pep, Smp_147560.1_pep, Smp_138640.1_pep, Smp_072330.2_pep, Smp_137210.1_pep, Smp_144860.1_pep, Smp_123000.2_pep, Smp_097110.1_pep, Smp_080030.1_pep, Smp_039400.1_pep, Smp_073470.2_pep, Smp_026560.2_pep, Smp_086270.1_pep, Smp_211160.1_pep, Smp_125370.1_pep, Smp…
8	GO:0070647	protein modification by small protein conjugation or removal	Biological Process	17.06	2.09	26	Smp_150360.1_pep, Smp_009580.1_pep, Smp_171670.1_pep, Smp_148980.1_pep, Smp_049550.1_pep, Smp_138640.1_pep, Smp_160850.1_pep, Smp_089180.1_pep, Smp_028430.1_pep, Smp_018240.1_pep, Smp_092850.3_pep, Smp_083200.1_pep, Smp_162000.1_pep, Smp_167690.1_pep, Smp_021300.1_pep, Smp_137090.1_pep, Smp_154470.1_pep, Smp_050380.1_pep, Smp_150210.1_pep, Smp_083200.2_pep, Smp_001560.1_pep, Smp_044250.1_pep, Smp…
10	GO:0006099	tricarboxylic acid cycle	Biological Process	17	1.37	17	Smp_035270.2_pep, Smp_070860.1_pep, Smp_037910.1_pep, Smp_089640.3_pep, Smp_063090.1_pep, Smp_167330.1_pep, Smp_056200.1_pep, Smp_196160.1_pep, Smp_061230.1_pep, Smp_047370.1_pep, Smp_035270.1_pep, Smp_044970.1_pep, Smp_052060.1_pep, Smp_089640.2_pep, Smp_192960.1_pep, Smp_204770.1_pep, Smp_163050.1_pep
8	GO:0005977	glycogen metabolic process	Biological Process	16.96	0.8	10	Smp_094880.1_pep, Smp_018260.1_pep, Smp_026560.1_pep, Smp_133210.1_pep, Smp_161680.1_pep, Smp_026560.2_pep, Smp_122910.1_pep, Smp_007640.1_pep, Smp_007650.1_pep, Smp_020340.1_pep
5	GO:0051094	positive regulation of developmental process	Biological Process	16.94	1.85	23	Smp_102040.2_pep, Smp_165740.1_pep, Smp_130900.1_pep, Smp_005140.1_pep, Smp_173990.1_pep, Smp_141310.1_pep, Smp_122910.1_pep, Smp_049550.1_pep, Smp_125400.1_pep, Smp_014170.2_pep, Smp_084540.2_pep, Smp_164380.1_pep, Smp_138640.1_pep, Smp_102040.3_pep, Smp_010690.1_pep, Smp_104310.1_pep, Smp_102040.1_pep, Smp_105970.1_pep, Smp_144050.1_pep, Smp_155950.1_pep, Smp_210740.1_pep, Smp_014170.1_pep, Smp…
6	GO:0001558	regulation of cell growth	Biological Process	16.84	0.8	10	Smp_165740.1_pep, Smp_138640.1_pep, Smp_103160.2_pep, Smp_104310.1_pep, Smp_173990.1_pep, Smp_180600.1_pep, Smp_103160.1_pep, Smp_105960.1_pep, Smp_176040.1_pep, Smp_005670.1_pep
5	GO:1901566	organonitrogen compound biosynthetic process	Biological Process	16.76	4.66	58	Smp_079840.1_pep, Smp_167330.1_pep, Smp_059980.1_pep, Smp_033670.2_pep, Smp_172060.1_pep, Smp_134300.1_pep, Smp_103560.1_pep, Smp_054360.1_pep, Smp_049850.1_pep, Smp_026560.2_pep, Smp_142960.1_pep, Smp_033670.3_pep, Smp_065060.1_pep, Smp_146640.1_pep, Smp_203280.1_pep, Smp_134440.1_pep, Smp_015020.1_pep, Smp_051550.1_pep, Smp_150780.2_pep, Smp_082120.1_pep, Smp_033670.4_pep, Smp_001360.1_pep, Smp…
7	GO:0031327	negative regulation of cellular biosynthetic process	Biological Process	16.7	2.33	29	Smp_009580.1_pep, Smp_179320.1_pep, Smp_139710.1_pep, Smp_148980.1_pep, Smp_002160.1_pep, Smp_053830.1_pep, Smp_073470.1_pep, Smp_024900.1_pep, Smp_138640.1_pep, Smp_160850.1_pep, Smp_136970.1_pep, Smp_123000.2_pep, Smp_073470.2_pep, Smp_086270.1_pep, Smp_131450.1_pep, Smp_158610.2_pep, Smp_138930.2_pep, Smp_049990.1_pep, Smp_106930.1_pep, Smp_138930.1_pep, Smp_094680.1_pep, Smp_160680.1_pep, Smp…
8	GO:0032270	positive regulation of cellular protein metabolic process	Biological Process	16.62	2.33	29	Smp_165740.1_pep, Smp_005140.1_pep, Smp_009580.1_pep, Smp_026560.1_pep, Smp_122910.1_pep, Smp_049550.1_pep, Smp_073560.1_pep, Smp_138640.1_pep, Smp_137210.1_pep, Smp_144860.1_pep, Smp_095190.1_pep, Smp_092850.3_pep, Smp_039400.1_pep, Smp_211000.1_pep, Smp_026560.2_pep, Smp_129670.1_pep, Smp_131450.1_pep, Smp_150980.1_pep, Smp_125370.1_pep, Smp_135910.1_pep, Smp_154470.1_pep, Smp_050380.1_pep, Smp…
9	GO:0042384	cilium assembly	Biological Process	16.54	0.96	12	Smp_132300.1_pep, Smp_057090.1_pep, Smp_141900.1_pep, Smp_163250.1_pep, Smp_158370.1_pep, Smp_149330.1_pep, Smp_135670.1_pep, Smp_165620.1_pep, Smp_158730.1_pep, Smp_001610.1_pep, Smp_209000.1_pep, Smp_000580.1_pep
7	GO:0048534	hematopoietic or lymphoid organ development	Biological Process	16.5	1.45	18	Smp_021140.1_pep, Smp_053300.1_pep, Smp_144180.1_pep, Smp_196030.1_pep, Smp_053830.1_pep, Smp_144970.1_pep, Smp_053390.1_pep, Smp_175410.1_pep, Smp_136960.1_pep, Smp_194870.1_pep, Smp_050470.1_pep, Smp_056440.1_pep, Smp_160680.1_pep, Smp_095190.1_pep, Smp_061940.2_pep, Smp_069670.1_pep, Smp_129170.1_pep, Smp_176040.1_pep
6	GO:0051130	positive regulation of cellular component organization	Biological Process	16.48	2.81	35	Smp_132300.1_pep, Smp_165740.1_pep, Smp_000730.1_pep, Smp_072330.1_pep, Smp_196030.1_pep, Smp_141310.1_pep, Smp_122910.1_pep, Smp_034840.3_pep, Smp_073560.1_pep, Smp_014170.2_pep, Smp_138640.1_pep, Smp_160850.1_pep, Smp_072330.2_pep, Smp_137210.1_pep, Smp_095190.1_pep, Smp_039400.1_pep, Smp_210740.1_pep, Smp_162710.1_pep, Smp_005670.1_pep, Smp_143620.1_pep, Smp_173990.1_pep, Smp_028070.2_pep, Smp…
6	GO:0045333	cellular respiration	Biological Process	16.44	2.09	26	Smp_035270.2_pep, Smp_070860.1_pep, Smp_059930.1_pep, Smp_089640.3_pep, Smp_063090.1_pep, Smp_167330.1_pep, Smp_196160.1_pep, Smp_038870.1_pep, Smp_044970.1_pep, Smp_192960.1_pep, Smp_204770.1_pep, Smp_038870.2_pep, Smp_163050.1_pep, Smp_024120.1_pep, Smp_037910.1_pep, Smp_056200.1_pep, Smp_061230.1_pep, Smp_047370.1_pep, Smp_056440.1_pep, Smp_042590.2_pep, Smp_035270.1_pep, Smp_052060.1_pep, Smp…
7	GO:0006650	glycerophospholipid metabolic process	Biological Process	16.33	1.2	15	Smp_015030.1_pep, Smp_196030.1_pep, Smp_147940.2_pep, Smp_152130.1_pep, Smp_123060.1_pep, Smp_171820.2_pep, Smp_194430.1_pep, Smp_154470.1_pep, Smp_150140.1_pep, Smp_020210.1_pep, Smp_147940.1_pep, Smp_150660.1_pep, Smp_135170.1_pep, Smp_156740.1_pep, Smp_171820.1_pep
6	GO:0072359	circulatory system development	Biological Process	16.31	2.17	27	Smp_132300.1_pep, Smp_005140.1_pep, Smp_148980.1_pep, Smp_073470.1_pep, Smp_020370.1_pep, Smp_084830.1_pep, Smp_020340.1_pep, Smp_138640.1_pep, Smp_159730.2_pep, Smp_084540.2_pep, Smp_144910.1_pep, Smp_135560.1_pep, Smp_102040.1_pep, Smp_073470.2_pep, Smp_084540.1_pep, Smp_102040.2_pep, Smp_054820.1_pep, Smp_005790.1_pep, Smp_079230.1_pep, Smp_144970.1_pep, Smp_154470.1_pep, Smp_102040.3_pep, Smp…
9	GO:0042327	positive regulation of phosphorylation	Biological Process	16.3	1.29	16	Smp_165740.1_pep, Smp_129670.1_pep, Smp_005140.1_pep, Smp_009580.1_pep, Smp_125370.1_pep, Smp_122910.1_pep, Smp_049550.1_pep, Smp_073560.1_pep, Smp_135910.1_pep, Smp_138640.1_pep, Smp_050380.1_pep, Smp_137210.1_pep, Smp_155950.1_pep, Smp_211000.1_pep, Smp_009600.1_pep, Smp_176040.1_pep
7	GO:0010557	positive regulation of macromolecule biosynthetic process	Biological Process	16.3	2.57	32	Smp_009580.1_pep, Smp_005140.1_pep, Smp_144180.1_pep, Smp_196030.1_pep, Smp_069130.1_pep, Smp_073470.1_pep, Smp_122910.1_pep, Smp_024900.1_pep, Smp_147560.1_pep, Smp_138640.1_pep, Smp_137210.1_pep, Smp_144860.1_pep, Smp_123000.2_pep, Smp_097110.1_pep, Smp_080030.1_pep, Smp_039400.1_pep, Smp_073470.2_pep, Smp_086270.1_pep, Smp_211160.1_pep, Smp_125370.1_pep, Smp_135910.1_pep, Smp_154470.1_pep, Smp…
7	GO:0065004	protein-DNA complex assembly	Biological Process	16.2	1.93	24	Smp_053300.1_pep, Smp_150540.1_pep, Smp_060760.1_pep, Smp_002930.1_pep, Smp_169450.1_pep, Smp_089840.1_pep, Smp_040020.1_pep, Smp_155060.1_pep, Smp_031720.1_pep, Smp_177140.1_pep, Smp_077790.1_pep, Smp_053390.1_pep, Smp_194870.1_pep, Smp_149600.1_pep, Smp_036220.1_pep, Smp_108390.1_pep, Smp_089860.1_pep, Smp_089870.1_pep, Smp_155060.2_pep, Smp_210630.1_pep, Smp_079560.1_pep, Smp_074610.1_pep, Smp…
11	GO:0001525	angiogenesis	Biological Process	16.2	0.96	12	Smp_102040.2_pep, Smp_138640.1_pep, Smp_154470.1_pep, Smp_084540.2_pep, Smp_102040.3_pep, Smp_005140.1_pep, Smp_104310.1_pep, Smp_102040.1_pep, Smp_155950.1_pep, Smp_084540.1_pep, Smp_020370.1_pep, Smp_176040.1_pep
11	GO:0006352	DNA-templated transcription, initiation	Biological Process	16.2	0.96	12	Smp_053300.1_pep, Smp_053390.1_pep, Smp_166840.1_pep, Smp_009580.1_pep, Smp_088460.1_pep, Smp_121640.1_pep, Smp_194870.1_pep, Smp_043620.1_pep, Smp_073470.2_pep, Smp_024900.1_pep, Smp_147560.1_pep, Smp_015220.1_pep
7	GO:0022904	respiratory electron transport chain	Biological Process	16.2	0.72	9	Smp_061230.1_pep, Smp_038870.1_pep, Smp_024120.1_pep, Smp_056440.1_pep, Smp_042590.2_pep, Smp_059930.1_pep, Smp_038870.2_pep, Smp_127340.1_pep, Smp_194170.1_pep
7	GO:0051223	regulation of protein transport	Biological Process	16.19	1.04	13	Smp_072330.1_pep, Smp_005790.1_pep, Smp_148980.1_pep, Smp_026560.1_pep, Smp_137090.1_pep, Smp_122910.1_pep, Smp_071250.1_pep, Smp_138640.1_pep, Smp_160850.1_pep, Smp_072330.2_pep, Smp_104310.1_pep, Smp_091730.1_pep, Smp_005670.1_pep
5	GO:0051240	positive regulation of multicellular organismal process	Biological Process	16.18	2.01	25	Smp_165740.1_pep, Smp_072330.1_pep, Smp_005140.1_pep, Smp_009580.1_pep, Smp_141310.1_pep, Smp_049550.1_pep, Smp_014170.2_pep, Smp_084540.2_pep, Smp_164380.1_pep, Smp_072330.2_pep, Smp_102040.1_pep, Smp_210740.1_pep, Smp_153760.1_pep, Smp_005670.1_pep, Smp_102040.2_pep, Smp_173990.1_pep, Smp_125400.1_pep, Smp_153760.2_pep, Smp_102040.3_pep, Smp_104310.1_pep, Smp_105970.1_pep, Smp_144050.1_pep, Smp…
3	GO:0032504	multicellular organism reproduction	Biological Process	16.16	2.41	30	Smp_210430.1_pep, Smp_148690.1_pep, Smp_170230.1_pep, Smp_035200.3_pep, Smp_026560.1_pep, Smp_073470.1_pep, Smp_122910.1_pep, Smp_061920.1_pep, Smp_035200.4_pep, Smp_138640.1_pep, Smp_164380.1_pep, Smp_103160.2_pep, Smp_146210.1_pep, Smp_002410.1_pep, Smp_073470.2_pep, Smp_005670.1_pep, Smp_200180.1_pep, Smp_169470.1_pep, Smp_158730.1_pep, Smp_040680.1_pep, Smp_063640.1_pep, Smp_154470.1_pep, Smp…
7	GO:0007283	spermatogenesis	Biological Process	16.16	1.12	14	Smp_148690.1_pep, Smp_035200.3_pep, Smp_158730.1_pep, Smp_061920.1_pep, Smp_035200.4_pep, Smp_138640.1_pep, Smp_141010.1_pep, Smp_146210.1_pep, Smp_035500.1_pep, Smp_035200.2_pep, Smp_160680.1_pep, Smp_035200.1_pep, Smp_061920.2_pep, Smp_005670.1_pep
9	GO:0098662	inorganic cation transmembrane transport	Biological Process	16.15	3.05	38	Smp_147050.1_pep, Smp_029730.1_pep, Smp_026560.1_pep, Smp_035180.1_pep, Smp_136710.1_pep, Smp_151850.1_pep, Smp_039000.1_pep, Smp_034840.3_pep, Smp_033670.2_pep, Smp_199210.1_pep, Smp_141660.1_pep, Smp_170590.1_pep, Smp_015980.1_pep, Smp_007260.2_pep, Smp_169150.1_pep, Smp_136710.2_pep, Smp_026560.2_pep, Smp_033670.3_pep, Smp_141510.1_pep, Smp_040970.1_pep, Smp_203280.1_pep, Smp_007260.1_pep, Smp…
7	GO:0010558	negative regulation of macromolecule biosynthetic process	Biological Process	16.13	2.33	29	Smp_009580.1_pep, Smp_179320.1_pep, Smp_139710.1_pep, Smp_148980.1_pep, Smp_002160.1_pep, Smp_053830.1_pep, Smp_073470.1_pep, Smp_024900.1_pep, Smp_138640.1_pep, Smp_160850.1_pep, Smp_136970.1_pep, Smp_123000.2_pep, Smp_073470.2_pep, Smp_086270.1_pep, Smp_131450.1_pep, Smp_158610.2_pep, Smp_138930.2_pep, Smp_049990.1_pep, Smp_106930.1_pep, Smp_138930.1_pep, Smp_094680.1_pep, Smp_160680.1_pep, Smp…
7	GO:0072594	establishment of protein localization to organelle	Biological Process	16.01	1.85	23	Smp_021140.1_pep, Smp_072330.1_pep, Smp_005790.1_pep, Smp_196030.1_pep, Smp_058720.1_pep, Smp_148980.1_pep, Smp_026560.1_pep, Smp_053830.1_pep, Smp_122910.1_pep, Smp_171570.1_pep, Smp_034840.3_pep, Smp_207010.1_pep, Smp_123730.1_pep, Smp_138640.1_pep, Smp_160850.1_pep, Smp_137210.1_pep, Smp_072330.2_pep, Smp_163580.1_pep, Smp_049920.3_pep, Smp_049920.1_pep, Smp_059540.1_pep, Smp_073880.1_pep, Smp…
6	GO:0045454	cell redox homeostasis	Biological Process	16	1.29	16	Smp_137540.1_pep, Smp_152710.2_pep, Smp_070860.1_pep, Smp_008070.1_pep, Smp_056760.1_pep, Smp_052890.1_pep, Smp_136700.1_pep, Smp_079770.1_pep, Smp_079770.2_pep, Smp_037530.1_pep, Smp_046740.1_pep, Smp_134300.1_pep, Smp_152710.1_pep, Smp_172110.1_pep, Smp_048430.1_pep, Smp_006550.1_pep
13	GO:0000122	negative regulation of transcription from RNA polymerase II promoter	Biological Process	16	1.29	16	Smp_009580.1_pep, Smp_049990.1_pep, Smp_148980.1_pep, Smp_053830.1_pep, Smp_073470.1_pep, Smp_024900.1_pep, Smp_138640.1_pep, Smp_160850.1_pep, Smp_123000.2_pep, Smp_089860.1_pep, Smp_073470.2_pep, Smp_074610.1_pep, Smp_133320.1_pep, Smp_009600.1_pep, Smp_086270.1_pep, Smp_176040.1_pep
4	GO:0003008	system process	Biological Process	15.84	2.33	29	Smp_130900.1_pep, Smp_072330.1_pep, Smp_058720.1_pep, Smp_175010.1_pep, Smp_026560.1_pep, Smp_059980.1_pep, Smp_034840.3_pep, Smp_020340.1_pep, Smp_144910.1_pep, Smp_160850.1_pep, Smp_135560.1_pep, Smp_072330.2_pep, Smp_002410.1_pep, Smp_142910.1_pep, Smp_179810.1_pep, Smp_026560.2_pep, Smp_142920.1_pep, Smp_101990.1_pep, Smp_172640.1_pep, Smp_079230.1_pep, Smp_059340.1_pep, Smp_092580.1_pep, Smp…
8	GO:0007088	regulation of mitotic nuclear division	Biological Process	15.82	0.72	9	Smp_148690.1_pep, Smp_154470.1_pep, Smp_151820.1_pep, Smp_160850.1_pep, Smp_137210.1_pep, Smp_136960.1_pep, Smp_002410.1_pep, Smp_162710.1_pep, Smp_009600.1_pep
6	GO:0044724	single-organism carbohydrate catabolic process	Biological Process	15.82	2.17	27	Smp_056970.1_pep, Smp_156360.1_pep, Smp_026560.1_pep, Smp_018890.1_pep, Smp_020340.1_pep, Smp_065610.2_pep, Smp_056970.2_pep, Smp_022400.1_pep, Smp_038950.1_pep, Smp_038960.1_pep, Smp_043670.1_pep, Smp_096760.1_pep, Smp_024110.1_pep, Smp_042160.1_pep, Smp_026560.2_pep, Smp_003990.1_pep, Smp_187370.1_pep, Smp_043670.2_pep, Smp_042160.2_pep, Smp_056970.3_pep, Smp_007640.1_pep, Smp_007650.1_pep, Smp…
11	GO:0021954	central nervous system neuron development	Biological Process	15.82	0.72	9	Smp_165740.1_pep, Smp_154470.1_pep, Smp_005790.1_pep, Smp_009580.1_pep, Smp_103560.1_pep, Smp_044970.1_pep, Smp_192960.1_pep, Smp_144970.1_pep, Smp_053700.1_pep
7	GO:0007423	sensory organ development	Biological Process	15.8	1.93	24	Smp_171680.1_pep, Smp_030300.4_pep, Smp_157410.1_pep, Smp_006740.1_pep, Smp_012930.1_pep, Smp_058720.1_pep, Smp_169470.1_pep, Smp_049990.1_pep, Smp_026560.1_pep, Smp_020340.1_pep, Smp_176340.1_pep, Smp_125400.1_pep, Smp_144910.1_pep, Smp_050380.1_pep, Smp_154470.1_pep, Smp_135560.1_pep, Smp_141900.1_pep, Smp_123000.2_pep, Smp_095190.1_pep, Smp_133210.1_pep, Smp_032180.1_pep, Smp_008230.1_pep, Smp…
10	GO:0006164	purine nucleotide biosynthetic process	Biological Process	15.74	2.65	33	Smp_012930.1_pep, Smp_148820.1_pep, Smp_039000.1_pep, Smp_033670.2_pep, Smp_065610.2_pep, Smp_061940.1_pep, Smp_134300.1_pep, Smp_146210.1_pep, Smp_015980.1_pep, Smp_103560.1_pep, Smp_049850.1_pep, Smp_026560.2_pep, Smp_033670.3_pep, Smp_203280.1_pep, Smp_015020.1_pep, Smp_082120.1_pep, Smp_033670.4_pep, Smp_092580.1_pep, Smp_019750.1_pep, Smp_002880.1_pep, Smp_038100.1_pep, Smp_142620.1_pep, Smp…
9	GO:0016601	Rac protein signal transduction	Biological Process	15.73	1.12	14	Smp_000730.1_pep, Smp_005790.1_pep, Smp_164680.1_pep, Smp_196880.1_pep, Smp_142850.1_pep, Smp_154850.1_pep, Smp_070310.1_pep, Smp_122910.1_pep, Smp_073560.1_pep, Smp_146060.1_pep, Smp_135280.1_pep, Smp_211000.1_pep, Smp_199010.1_pep, Smp_150050.1_pep
7	GO:0002119	nematode larval development	Biological Process	15.72	1.2	15	Smp_210430.1_pep, Smp_158490.1_pep, Smp_200180.1_pep, Smp_169470.1_pep, Smp_170230.1_pep, Smp_056760.1_pep, Smp_009780.2_pep, Smp_000030.1_pep, Smp_040680.1_pep, Smp_000030.3_pep, Smp_164380.1_pep, Smp_009780.1_pep, Smp_009690.1_pep, Smp_000030.2_pep, Smp_082240.1_pep
5	GO:2000026	regulation of multicellular organismal development	Biological Process	15.65	3.05	38	Smp_165740.1_pep, Smp_148690.1_pep, Smp_171680.1_pep, Smp_000730.1_pep, Smp_005140.1_pep, Smp_196030.1_pep, Smp_148980.1_pep, Smp_141310.1_pep, Smp_073470.1_pep, Smp_049550.1_pep, Smp_014170.2_pep, Smp_084540.2_pep, Smp_160850.1_pep, Smp_102040.1_pep, Smp_194870.1_pep, Smp_123000.2_pep, Smp_073470.2_pep, Smp_210740.1_pep, Smp_135640.1_pep, Smp_005670.1_pep, Smp_102040.2_pep, Smp_053300.1_pep, Smp…
10	GO:0046496	nicotinamide nucleotide metabolic process	Biological Process	15.6	2.17	27	Smp_056970.1_pep, Smp_156360.1_pep, Smp_035270.2_pep, Smp_052810.1_pep, Smp_018890.1_pep, Smp_065610.2_pep, Smp_070600.1_pep, Smp_056970.2_pep, Smp_022400.1_pep, Smp_038950.1_pep, Smp_038960.1_pep, Smp_043670.1_pep, Smp_096760.1_pep, Smp_024110.1_pep, Smp_042160.1_pep, Smp_003990.1_pep, Smp_187370.1_pep, Smp_134440.1_pep, Smp_043670.2_pep, Smp_042160.2_pep, Smp_056970.3_pep, Smp_071840.1_pep, Smp…
7	GO:0006898	receptor-mediated endocytosis	Biological Process	15.6	0.96	12	Smp_210430.1_pep, Smp_132300.1_pep, Smp_000730.1_pep, Smp_044920.1_pep, Smp_200180.1_pep, Smp_028070.1_pep, Smp_143620.1_pep, Smp_009780.1_pep, Smp_009780.2_pep, Smp_026560.1_pep, Smp_028070.2_pep, Smp_040680.1_pep
4	GO:0022412	cellular process involved in reproduction in multicellular organism	Biological Process	15.58	0.96	12	Smp_210430.1_pep, Smp_164380.1_pep, Smp_200180.1_pep, Smp_146210.1_pep, Smp_035500.1_pep, Smp_169470.1_pep, Smp_160680.1_pep, Smp_170230.1_pep, Smp_002410.1_pep, Smp_040680.1_pep, Smp_122910.1_pep, Smp_005670.1_pep
9	GO:0034470	ncRNA processing	Biological Process	15.56	1.53	19	Smp_068090.1_pep, Smp_021140.1_pep, Smp_179320.1_pep, Smp_051640.1_pep, Smp_150780.2_pep, Smp_162620.1_pep, Smp_053830.1_pep, Smp_127120.1_pep, Smp_015440.1_pep, Smp_138640.1_pep, Smp_045040.1_pep, Smp_023660.1_pep, Smp_102920.1_pep, Smp_050470.1_pep, Smp_150780.1_pep, Smp_175950.1_pep, Smp_035280.1_pep, Smp_096200.1_pep, Smp_171830.1_pep
6	GO:0007292	female gamete generation	Biological Process	15.56	0.8	10	Smp_210430.1_pep, Smp_138640.1_pep, Smp_164380.1_pep, Smp_200180.1_pep, Smp_160680.1_pep, Smp_026560.1_pep, Smp_002410.1_pep, Smp_040680.1_pep, Smp_068720.1_pep, Smp_005670.1_pep
7	GO:0034728	nucleosome organization	Biological Process	15.48	1.93	24	Smp_053300.1_pep, Smp_150540.1_pep, Smp_060760.1_pep, Smp_002930.1_pep, Smp_169450.1_pep, Smp_089840.1_pep, Smp_040020.1_pep, Smp_155060.1_pep, Smp_031720.1_pep, Smp_177140.1_pep, Smp_077790.1_pep, Smp_053390.1_pep, Smp_194870.1_pep, Smp_149600.1_pep, Smp_036220.1_pep, Smp_108390.1_pep, Smp_089860.1_pep, Smp_089870.1_pep, Smp_155060.2_pep, Smp_210630.1_pep, Smp_079560.1_pep, Smp_074610.1_pep, Smp…
8	GO:0031497	chromatin assembly	Biological Process	15.41	2.01	25	Smp_150540.1_pep, Smp_040020.1_pep, Smp_155060.1_pep, Smp_160850.1_pep, Smp_194870.1_pep, Smp_149600.1_pep, Smp_036220.1_pep, Smp_108390.1_pep, Smp_155060.2_pep, Smp_210630.1_pep, Smp_053300.1_pep, Smp_060760.1_pep, Smp_002930.1_pep, Smp_169450.1_pep, Smp_089840.1_pep, Smp_031720.1_pep, Smp_177140.1_pep, Smp_077790.1_pep, Smp_053390.1_pep, Smp_089860.1_pep, Smp_089870.1_pep, Smp_079560.1_pep, Smp…
8	GO:0006486	protein glycosylation	Biological Process	15.4	1.04	13	Smp_146640.1_pep, Smp_035470.1_pep, Smp_151220.1_pep, Smp_133700.1_pep, Smp_057620.1_pep, Smp_210370.1_pep, Smp_144970.1_pep, Smp_105680.1_pep, Smp_135280.1_pep, Smp_018240.1_pep, Smp_032180.1_pep, Smp_032780.1_pep, Smp_105680.2_pep
9	GO:0016570	histone modification	Biological Process	15.37	1.61	20	Smp_140390.1_pep, Smp_144180.1_pep, Smp_167690.1_pep, Smp_138030.1_pep, Smp_002160.1_pep, Smp_125370.1_pep, Smp_057140.1_pep, Smp_138640.1_pep, Smp_166840.1_pep, Smp_150850.1_pep, Smp_175410.1_pep, Smp_140390.2_pep, Smp_097110.1_pep, Smp_103090.1_pep, Smp_155950.1_pep, Smp_165220.1_pep, Smp_150850.2_pep, Smp_070190.1_pep, Smp_176040.1_pep, Smp_105910.1_pep
3	GO:0007626	locomotory behavior	Biological Process	15.32	0.88	11	Smp_154470.1_pep, Smp_056440.1_pep, Smp_006390.1_pep, Smp_133210.1_pep, Smp_144970.1_pep, Smp_082030.1_pep, Smp_146910.1_pep, Smp_165930.1_pep, Smp_135640.1_pep, Smp_020340.1_pep, Smp_153100.1_pep
9	GO:0009165	nucleotide biosynthetic process	Biological Process	15.24	3.29	41	Smp_012930.1_pep, Smp_148820.1_pep, Smp_039000.1_pep, Smp_033670.2_pep, Smp_065610.2_pep, Smp_061940.1_pep, Smp_134300.1_pep, Smp_146210.1_pep, Smp_015980.1_pep, Smp_103560.1_pep, Smp_049850.1_pep, Smp_026560.2_pep, Smp_033670.3_pep, Smp_203280.1_pep, Smp_134440.1_pep, Smp_015020.1_pep, Smp_028730.1_pep, Smp_071390.1_pep, Smp_089590.1_pep, Smp_082120.1_pep, Smp_033670.4_pep, Smp_092580.1_pep, Smp…
7	GO:0034504	protein localization to nucleus	Biological Process	15.17	1.2	15	Smp_072330.1_pep, Smp_005790.1_pep, Smp_196030.1_pep, Smp_143620.1_pep, Smp_148980.1_pep, Smp_026560.1_pep, Smp_122910.1_pep, Smp_123730.1_pep, Smp_138640.1_pep, Smp_160850.1_pep, Smp_137210.1_pep, Smp_072330.2_pep, Smp_049920.3_pep, Smp_049920.1_pep, Smp_176040.1_pep
4	GO:0001503	ossification	Biological Process	15.16	0.8	10	Smp_144910.1_pep, Smp_150540.1_pep, Smp_157310.1_pep, Smp_135560.1_pep, Smp_058720.1_pep, Smp_123000.2_pep, Smp_148980.1_pep, Smp_155950.1_pep, Smp_082240.1_pep, Smp_145290.1_pep
7	GO:0043069	negative regulation of programmed cell death	Biological Process	15.16	1.61	20	Smp_054820.1_pep, Smp_005140.1_pep, Smp_009580.1_pep, Smp_196030.1_pep, Smp_069130.1_pep, Smp_155140.1_pep, Smp_144970.1_pep, Smp_049550.1_pep, Smp_137090.1_pep, Smp_138640.1_pep, Smp_144910.1_pep, Smp_154470.1_pep, Smp_137210.1_pep, Smp_135560.1_pep, Smp_030330.2_pep, Smp_056440.1_pep, Smp_044250.1_pep, Smp_012470.1_pep, Smp_124980.1_pep, Smp_009600.1_pep
6	GO:0000819	sister chromatid segregation	Biological Process	15.01	0.96	12	Smp_148690.1_pep, Smp_154470.1_pep, Smp_058680.1_pep, Smp_160850.1_pep, Smp_065840.1_pep, Smp_134850.1_pep, Smp_171710.1_pep, Smp_058680.2_pep, Smp_136970.1_pep, Smp_136960.1_pep, Smp_137790.1_pep, Smp_009600.1_pep
6	GO:0007156	homophilic cell adhesion via plasma membrane adhesion molecules	Biological Process	15	1.2	15	Smp_131600.1_pep, Smp_011430.1_pep, Smp_149120.1_pep, Smp_199910.1_pep, Smp_150340.1_pep, Smp_158870.1_pep, Smp_155600.1_pep, Smp_176470.1_pep, Smp_129530.1_pep, Smp_069720.1_pep, Smp_149330.1_pep, Smp_167460.1_pep, Smp_144050.1_pep, Smp_055240.1_pep, Smp_135640.1_pep
7	GO:0016485	protein processing	Biological Process	15	0.8	10	Smp_009580.1_pep, Smp_005140.1_pep, Smp_131450.1_pep, Smp_141350.1_pep, Smp_035220.1_pep, Smp_095190.1_pep, Smp_150980.1_pep, Smp_165620.1_pep, Smp_175420.1_pep, Smp_165550.1_pep
13	GO:0015986	ATP synthesis coupled proton transport	Biological Process	15	1.2	15	Smp_203280.1_pep, Smp_082120.1_pep, Smp_033670.4_pep, Smp_019750.1_pep, Smp_039000.1_pep, Smp_002880.1_pep, Smp_038100.1_pep, Smp_033670.2_pep, Smp_019750.2_pep, Smp_015980.1_pep, Smp_154530.1_pep, Smp_033670.5_pep, Smp_129080.1_pep, Smp_033670.3_pep, Smp_033670.1_pep
9	GO:0006278	RNA-dependent DNA replication	Biological Process	15	1.2	15	Smp_166270.1_pep, Smp_156630.1_pep, Smp_195160.1_pep, Smp_123720.1_pep, Smp_173950.1_pep, Smp_174560.1_pep, Smp_154950.1_pep, Smp_163370.1_pep, Smp_061930.1_pep, Smp_158560.2_pep, Smp_166950.1_pep, Smp_136960.1_pep, Smp_107700.1_pep, Smp_012460.1_pep, Smp_158560.1_pep
7	GO:0051960	regulation of nervous system development	Biological Process	14.98	1.77	22	Smp_165740.1_pep, Smp_148690.1_pep, Smp_171680.1_pep, Smp_000730.1_pep, Smp_143620.1_pep, Smp_173990.1_pep, Smp_147970.2_pep, Smp_148980.1_pep, Smp_141310.1_pep, Smp_125400.1_pep, Smp_014170.2_pep, Smp_154470.1_pep, Smp_160850.1_pep, Smp_104310.1_pep, Smp_123000.2_pep, Smp_105970.1_pep, Smp_144050.1_pep, Smp_155950.1_pep, Smp_210740.1_pep, Smp_014170.1_pep, Smp_135640.1_pep, Smp_005670.1_pep
6	GO:0006836	neurotransmitter transport	Biological Process	14.9	0.8	10	Smp_129920.1_pep, Smp_134590.1_pep, Smp_094680.1_pep, Smp_121920.1_pep, Smp_175010.1_pep, Smp_175900.1_pep, Smp_199260.1_pep, Smp_032180.1_pep, Smp_141310.1_pep, Smp_135640.1_pep
12	GO:0006119	oxidative phosphorylation	Biological Process	14.88	0.72	9	Smp_038870.1_pep, Smp_024120.1_pep, Smp_042590.2_pep, Smp_059930.1_pep, Smp_033400.1_pep, Smp_038870.2_pep, Smp_127340.1_pep, Smp_144970.1_pep, Smp_194170.1_pep
9	GO:0070838	divalent metal ion transport	Biological Process	14.83	1.2	15	Smp_007260.1_pep, Smp_079230.1_pep, Smp_026560.1_pep, Smp_136710.1_pep, Smp_151850.1_pep, Smp_126300.1_pep, Smp_199210.1_pep, Smp_141660.1_pep, Smp_170590.1_pep, Smp_007260.2_pep, Smp_095190.1_pep, Smp_169150.1_pep, Smp_136710.2_pep, Smp_163570.1_pep, Smp_026560.2_pep
9	GO:0042451	purine nucleoside biosynthetic process	Biological Process	14.69	2.49	31	Smp_012930.1_pep, Smp_148820.1_pep, Smp_039000.1_pep, Smp_033670.2_pep, Smp_065610.2_pep, Smp_061940.1_pep, Smp_134300.1_pep, Smp_146210.1_pep, Smp_015980.1_pep, Smp_103560.1_pep, Smp_049850.1_pep, Smp_033670.3_pep, Smp_203280.1_pep, Smp_015020.1_pep, Smp_082120.1_pep, Smp_033670.4_pep, Smp_019750.1_pep, Smp_002880.1_pep, Smp_038100.1_pep, Smp_019750.2_pep, Smp_130300.1_pep, Smp_028190.1_pep, Smp…
10	GO:0008033	tRNA processing	Biological Process	14.62	0.72	9	Smp_068090.1_pep, Smp_015440.1_pep, Smp_102920.1_pep, Smp_150780.2_pep, Smp_150780.1_pep, Smp_175950.1_pep, Smp_035280.1_pep, Smp_096200.1_pep, Smp_171830.1_pep
9	GO:0043038	amino acid activation	Biological Process	14.62	2.01	25	Smp_023360.1_pep, Smp_135400.1_pep, Smp_129210.1_pep, Smp_122780.1_pep, Smp_053510.2_pep, Smp_104470.2_pep, Smp_150680.1_pep, Smp_160850.1_pep, Smp_057230.1_pep, Smp_023360.2_pep, Smp_200330.1_pep, Smp_211000.1_pep, Smp_148050.1_pep, Smp_138930.2_pep, Smp_138930.1_pep, Smp_123990.1_pep, Smp_041450.1_pep, Smp_040800.1_pep, Smp_170800.1_pep, Smp_133280.1_pep, Smp_053510.1_pep, Smp_170800.2_pep, Smp…
6	GO:0048598	embryonic morphogenesis	Biological Process	14.57	1.69	21	Smp_102040.2_pep, Smp_021140.1_pep, Smp_000730.1_pep, Smp_005790.1_pep, Smp_058720.1_pep, Smp_074510.1_pep, Smp_148980.1_pep, Smp_165620.1_pep, Smp_158730.1_pep, Smp_129310.1_pep, Smp_125400.1_pep, Smp_144910.1_pep, Smp_135560.1_pep, Smp_102040.3_pep, Smp_102040.1_pep, Smp_123000.2_pep, Smp_070190.1_pep, Smp_165930.1_pep, Smp_137910.1_pep, Smp_135640.1_pep, Smp_005670.1_pep
8	GO:0051494	negative regulation of cytoskeleton organization	Biological Process	14.45	0.88	11	Smp_004780.3_pep, Smp_100370.1_pep, Smp_118830.1_pep, Smp_050380.1_pep, Smp_135280.1_pep, Smp_008660.2_pep, Smp_008660.1_pep, Smp_018010.1_pep, Smp_170310.1_pep, Smp_003710.1_pep, Smp_123730.1_pep
8	GO:0006006	glucose metabolic process	Biological Process	14.42	0.8	10	Smp_138640.1_pep, Smp_005880.1_pep, Smp_022400.1_pep, Smp_026560.1_pep, Smp_141360.1_pep, Smp_032180.1_pep, Smp_026560.2_pep, Smp_003990.1_pep, Smp_085150.1_pep, Smp_122910.1_pep
7	GO:0009952	anterior/posterior pattern specification	Biological Process	14.4	0.8	10	Smp_132300.1_pep, Smp_054820.1_pep, Smp_144180.1_pep, Smp_009780.1_pep, Smp_097110.1_pep, Smp_123000.2_pep, Smp_009780.2_pep, Smp_070190.1_pep, Smp_135640.1_pep, Smp_005670.1_pep
14	GO:0007411	axon guidance	Biological Process	14.4	0.96	12	Smp_165740.1_pep, Smp_094680.1_pep, Smp_127810.1_pep, Smp_170290.1_pep, Smp_002410.1_pep, Smp_126800.1_pep, Smp_026560.1_pep, Smp_159600.1_pep, Smp_199010.1_pep, Smp_020370.1_pep, Smp_123730.1_pep, Smp_161930.1_pep
12	GO:0051090	regulation of sequence-specific DNA binding transcription factor activity	Biological Process	14.36	0.64	8	Smp_138640.1_pep, Smp_154470.1_pep, Smp_131450.1_pep, Smp_009580.1_pep, Smp_148980.1_pep, Smp_125370.1_pep, Smp_155950.1_pep, Smp_086270.1_pep
12	GO:0031145	anaphase-promoting complex-dependent proteasomal ubiquitin-dependent protein catabolic process	Biological Process	14.2	0.64	8	Smp_148690.1_pep, Smp_154470.1_pep, Smp_160850.1_pep, Smp_009580.1_pep, Smp_136960.1_pep, Smp_012470.1_pep, Smp_162710.1_pep, Smp_009600.1_pep
4	GO:1901698	response to nitrogen compound	Biological Process	14.13	1.45	18	Smp_165740.1_pep, Smp_196030.1_pep, Smp_179320.1_pep, Smp_079310.1_pep, Smp_079230.1_pep, Smp_026560.1_pep, Smp_092580.1_pep, Smp_122910.1_pep, Smp_138640.1_pep, Smp_055210.1_pep, Smp_137210.1_pep, Smp_103560.1_pep, Smp_169150.1_pep, Smp_144050.1_pep, Smp_002080.1_pep, Smp_032180.1_pep, Smp_199010.1_pep, Smp_026560.2_pep
9	GO:0006261	DNA-dependent DNA replication	Biological Process	14	0.64	8	Smp_065840.1_pep, Smp_136970.1_pep, Smp_126490.1_pep, Smp_160680.1_pep, Smp_079560.1_pep, Smp_145740.1_pep, Smp_032500.1_pep, Smp_094140.1_pep
6	GO:0040023	establishment of nucleus localization	Biological Process	14	0.64	8	Smp_200180.1_pep, Smp_143620.1_pep, Smp_009780.1_pep, Smp_009780.2_pep, Smp_040680.1_pep, Smp_158560.1_pep, Smp_158560.2_pep, Smp_063640.1_pep
4	GO:0007059	chromosome segregation	Biological Process	13.99	0.96	12	Smp_148690.1_pep, Smp_154470.1_pep, Smp_058680.1_pep, Smp_160850.1_pep, Smp_134850.1_pep, Smp_065840.1_pep, Smp_058680.2_pep, Smp_171710.1_pep, Smp_136970.1_pep, Smp_136960.1_pep, Smp_137790.1_pep, Smp_009600.1_pep
7	GO:0044772	mitotic cell cycle phase transition	Biological Process	13.98	1.04	13	Smp_148690.1_pep, Smp_009580.1_pep, Smp_072870.1_pep, Smp_122910.1_pep, Smp_034840.3_pep, Smp_154470.1_pep, Smp_166840.1_pep, Smp_160850.1_pep, Smp_136960.1_pep, Smp_012470.1_pep, Smp_002410.1_pep, Smp_026560.2_pep, Smp_009600.1_pep
10	GO:0022037	metencephalon development	Biological Process	13.91	0.56	7	Smp_144050.1_pep, Smp_044970.1_pep, Smp_192960.1_pep, Smp_070190.1_pep, Smp_144970.1_pep, Smp_049550.1_pep, Smp_053700.1_pep
5	GO:0009566	fertilization	Biological Process	13.88	0.88	11	Smp_054340.2_pep, Smp_200180.1_pep, Smp_163580.1_pep, Smp_009780.1_pep, Smp_004990.1_pep, Smp_149900.1_pep, Smp_009780.2_pep, Smp_158730.1_pep, Smp_063420.1_pep, Smp_040680.1_pep, Smp_063640.1_pep
5	GO:0032970	regulation of actin filament-based process	Biological Process	13.79	1.45	18	Smp_000730.1_pep, Smp_074510.1_pep, Smp_008660.2_pep, Smp_003710.1_pep, Smp_122910.1_pep, Smp_073560.1_pep, Smp_123730.1_pep, Smp_100370.1_pep, Smp_118830.1_pep, Smp_050380.1_pep, Smp_032310.1_pep, Smp_135280.1_pep, Smp_010690.1_pep, Smp_008660.1_pep, Smp_210740.1_pep, Smp_170310.1_pep, Smp_018010.1_pep, Smp_135640.1_pep
6	GO:0003002	regionalization	Biological Process	13.78	1.2	15	Smp_132300.1_pep, Smp_054820.1_pep, Smp_144180.1_pep, Smp_148980.1_pep, Smp_165620.1_pep, Smp_009780.2_pep, Smp_009780.1_pep, Smp_097110.1_pep, Smp_123000.2_pep, Smp_002410.1_pep, Smp_070190.1_pep, Smp_072950.1_pep, Smp_135640.1_pep, Smp_096160.1_pep, Smp_005670.1_pep
7	GO:0017038	protein import	Biological Process	13.73	1.04	13	Smp_072330.1_pep, Smp_005790.1_pep, Smp_196030.1_pep, Smp_148980.1_pep, Smp_026560.1_pep, Smp_122910.1_pep, Smp_123730.1_pep, Smp_138640.1_pep, Smp_160850.1_pep, Smp_137210.1_pep, Smp_072330.2_pep, Smp_049920.3_pep, Smp_049920.1_pep
6	GO:0006518	peptide metabolic process	Biological Process	13.68	0.72	9	Smp_141350.1_pep, Smp_145300.1_pep, Smp_035220.1_pep, Smp_056440.1_pep, Smp_079310.1_pep, Smp_175420.1_pep, Smp_029470.1_pep, Smp_142960.1_pep, Smp_091010.1_pep
11	GO:0070588	calcium ion transmembrane transport	Biological Process	13.68	0.96	12	Smp_007260.1_pep, Smp_141660.1_pep, Smp_007260.2_pep, Smp_169150.1_pep, Smp_079230.1_pep, Smp_136710.1_pep, Smp_151850.1_pep, Smp_026560.1_pep, Smp_136710.2_pep, Smp_163570.1_pep, Smp_026560.2_pep, Smp_199210.1_pep
5	GO:0051093	negative regulation of developmental process	Biological Process	13.67	1.45	18	Smp_165740.1_pep, Smp_148690.1_pep, Smp_171680.1_pep, Smp_053300.1_pep, Smp_005140.1_pep, Smp_196030.1_pep, Smp_148980.1_pep, Smp_154470.1_pep, Smp_138640.1_pep, Smp_053390.1_pep, Smp_136970.1_pep, Smp_194870.1_pep, Smp_160680.1_pep, Smp_056440.1_pep, Smp_123000.2_pep, Smp_133320.1_pep, Smp_176040.1_pep, Smp_005670.1_pep
7	GO:0043068	positive regulation of programmed cell death	Biological Process	13.64	1.2	15	Smp_165740.1_pep, Smp_005140.1_pep, Smp_131450.1_pep, Smp_009580.1_pep, Smp_196030.1_pep, Smp_137090.1_pep, Smp_034840.3_pep, Smp_138640.1_pep, Smp_050380.1_pep, Smp_065840.1_pep, Smp_030330.2_pep, Smp_095190.1_pep, Smp_144050.1_pep, Smp_199010.1_pep, Smp_176040.1_pep
5	GO:0009408	response to heat	Biological Process	13.56	0.96	12	Smp_035200.4_pep, Smp_068270.2_pep, Smp_068270.1_pep, Smp_072330.1_pep, Smp_160850.1_pep, Smp_072330.2_pep, Smp_005140.1_pep, Smp_035200.2_pep, Smp_035200.3_pep, Smp_035200.1_pep, Smp_068270.5_pep, Smp_068270.4_pep
10	GO:0009201	ribonucleoside triphosphate biosynthetic process	Biological Process	13.54	1.77	22	Smp_203280.1_pep, Smp_015020.1_pep, Smp_082120.1_pep, Smp_033670.4_pep, Smp_019750.1_pep, Smp_039000.1_pep, Smp_002880.1_pep, Smp_038100.1_pep, Smp_033670.2_pep, Smp_065610.2_pep, Smp_134300.1_pep, Smp_146210.1_pep, Smp_019750.2_pep, Smp_130300.1_pep, Smp_015980.1_pep, Smp_154530.1_pep, Smp_033670.5_pep, Smp_092750.1_pep, Smp_129080.1_pep, Smp_033670.3_pep, Smp_033670.1_pep, Smp_176040.1_pep
12	GO:0016573	histone acetylation	Biological Process	13.52	0.64	8	Smp_166840.1_pep, Smp_144180.1_pep, Smp_097110.1_pep, Smp_002160.1_pep, Smp_070190.1_pep, Smp_057140.1_pep, Smp_105910.1_pep, Smp_176040.1_pep
5	GO:0048585	negative regulation of response to stimulus	Biological Process	13.51	2.01	25	Smp_130900.1_pep, Smp_005140.1_pep, Smp_171750.1_pep, Smp_009580.1_pep, Smp_148980.1_pep, Smp_026560.1_pep, Smp_122910.1_pep, Smp_049550.1_pep, Smp_126600.1_pep, Smp_138640.1_pep, Smp_160850.1_pep, Smp_137210.1_pep, Smp_102040.1_pep, Smp_123000.2_pep, Smp_199430.1_pep, Smp_102040.2_pep, Smp_131450.1_pep, Smp_028070.2_pep, Smp_154470.1_pep, Smp_028070.1_pep, Smp_102040.3_pep, Smp_044250.1_pep, Smp…
10	GO:1902679	negative regulation of RNA biosynthetic process	Biological Process	13.51	1.85	23	Smp_131450.1_pep, Smp_158610.2_pep, Smp_009580.1_pep, Smp_049990.1_pep, Smp_139710.1_pep, Smp_106930.1_pep, Smp_148980.1_pep, Smp_002160.1_pep, Smp_053830.1_pep, Smp_073470.1_pep, Smp_024900.1_pep, Smp_138640.1_pep, Smp_160850.1_pep, Smp_094680.1_pep, Smp_123000.2_pep, Smp_089860.1_pep, Smp_073470.2_pep, Smp_032180.1_pep, Smp_074610.1_pep, Smp_133320.1_pep, Smp_009600.1_pep, Smp_086270.1_pep, Smp…
4	GO:0044093	positive regulation of molecular function	Biological Process	13.38	2.65	33	Smp_009580.1_pep, Smp_144180.1_pep, Smp_005140.1_pep, Smp_154850.1_pep, Smp_026560.1_pep, Smp_049550.1_pep, Smp_138640.1_pep, Smp_123000.2_pep, Smp_095190.1_pep, Smp_211000.1_pep, Smp_026560.2_pep, Smp_129670.1_pep, Smp_005790.1_pep, Smp_087940.2_pep, Smp_131450.1_pep, Smp_164680.1_pep, Smp_074510.1_pep, Smp_196880.1_pep, Smp_150980.1_pep, Smp_125370.1_pep, Smp_070310.1_pep, Smp_092580.1_pep, Smp…
3	GO:0044419	interspecies interaction between organisms	Biological Process	13.31	1.93	24	Smp_021140.1_pep, Smp_009580.1_pep, Smp_196030.1_pep, Smp_058720.1_pep, Smp_012800.1_pep, Smp_053830.1_pep, Smp_028070.2_pep, Smp_073470.1_pep, Smp_003660.1_pep, Smp_024900.1_pep, Smp_034840.3_pep, Smp_171570.1_pep, Smp_166110.1_pep, Smp_050380.1_pep, Smp_028070.1_pep, Smp_065840.1_pep, Smp_094680.1_pep, Smp_081570.1_pep, Smp_012470.1_pep, Smp_073880.1_pep, Smp_073470.2_pep, Smp_032180.1_pep, Smp…
12	GO:0030835	negative regulation of actin filament depolymerization	Biological Process	13.28	0.64	8	Smp_100370.1_pep, Smp_118830.1_pep, Smp_008660.2_pep, Smp_008660.1_pep, Smp_018010.1_pep, Smp_170310.1_pep, Smp_003710.1_pep, Smp_123730.1_pep
12	GO:0030837	negative regulation of actin filament polymerization	Biological Process	13.28	0.64	8	Smp_100370.1_pep, Smp_118830.1_pep, Smp_135280.1_pep, Smp_008660.2_pep, Smp_008660.1_pep, Smp_170310.1_pep, Smp_003710.1_pep, Smp_123730.1_pep
4	GO:0031647	regulation of protein stability	Biological Process	13.2	0.72	9	Smp_138640.1_pep, Smp_154470.1_pep, Smp_005790.1_pep, Smp_049920.3_pep, Smp_091730.1_pep, Smp_049920.1_pep, Smp_070190.1_pep, Smp_162710.1_pep, Smp_009600.1_pep
5	GO:0044802	single-organism membrane organization	Biological Process	13.19	2.25	28	Smp_000730.1_pep, Smp_072330.1_pep, Smp_196030.1_pep, Smp_058720.1_pep, Smp_012800.1_pep, Smp_123060.1_pep, Smp_053830.1_pep, Smp_165550.1_pep, Smp_171570.1_pep, Smp_034840.3_pep, Smp_207010.1_pep, Smp_072330.2_pep, Smp_095190.1_pep, Smp_073880.1_pep, Smp_170310.1_pep, Smp_096750.1_pep, Smp_005670.1_pep, Smp_021140.1_pep, Smp_174130.1_pep, Smp_079310.1_pep, Smp_173990.1_pep, Smp_123730.1_pep, Smp…
8	GO:0010769	regulation of cell morphogenesis involved in differentiation	Biological Process	13.18	1.12	14	Smp_148690.1_pep, Smp_165740.1_pep, Smp_143620.1_pep, Smp_173990.1_pep, Smp_147970.2_pep, Smp_014170.2_pep, Smp_154470.1_pep, Smp_010690.1_pep, Smp_104310.1_pep, Smp_105970.1_pep, Smp_144050.1_pep, Smp_210740.1_pep, Smp_014170.1_pep, Smp_005670.1_pep
5	GO:0030155	regulation of cell adhesion	Biological Process	13.18	0.64	8	Smp_154470.1_pep, Smp_005140.1_pep, Smp_010690.1_pep, Smp_196030.1_pep, Smp_074510.1_pep, Smp_069130.1_pep, Smp_137910.1_pep, Smp_176040.1_pep
9	GO:1902593	single-organism nuclear import	Biological Process	13.01	1.04	13	Smp_072330.1_pep, Smp_005790.1_pep, Smp_196030.1_pep, Smp_148980.1_pep, Smp_026560.1_pep, Smp_122910.1_pep, Smp_123730.1_pep, Smp_138640.1_pep, Smp_160850.1_pep, Smp_137210.1_pep, Smp_072330.2_pep, Smp_049920.3_pep, Smp_049920.1_pep
9	GO:0044744	protein targeting to nucleus	Biological Process	13.01	1.04	13	Smp_072330.1_pep, Smp_005790.1_pep, Smp_196030.1_pep, Smp_148980.1_pep, Smp_026560.1_pep, Smp_122910.1_pep, Smp_123730.1_pep, Smp_138640.1_pep, Smp_160850.1_pep, Smp_137210.1_pep, Smp_072330.2_pep, Smp_049920.3_pep, Smp_049920.1_pep
7	GO:0045017	glycerolipid biosynthetic process	Biological Process	12.85	1.04	13	Smp_015030.1_pep, Smp_196030.1_pep, Smp_147940.2_pep, Smp_152130.1_pep, Smp_194430.1_pep, Smp_154470.1_pep, Smp_103160.2_pep, Smp_150140.1_pep, Smp_020210.1_pep, Smp_147940.1_pep, Smp_150660.1_pep, Smp_135170.1_pep, Smp_103160.1_pep
11	GO:0034968	histone lysine methylation	Biological Process	12.84	0.72	9	Smp_150850.1_pep, Smp_140390.1_pep, Smp_144180.1_pep, Smp_175410.1_pep, Smp_140390.2_pep, Smp_138030.1_pep, Smp_103090.1_pep, Smp_150850.2_pep, Smp_165220.1_pep
9	GO:0030041	actin filament polymerization	Biological Process	12.82	1.2	15	Smp_000730.1_pep, Smp_008660.2_pep, Smp_003710.1_pep, Smp_122910.1_pep, Smp_073560.1_pep, Smp_123730.1_pep, Smp_100370.1_pep, Smp_118830.1_pep, Smp_050380.1_pep, Smp_032310.1_pep, Smp_135280.1_pep, Smp_010690.1_pep, Smp_008660.1_pep, Smp_170310.1_pep, Smp_210740.1_pep
11	GO:0030833	regulation of actin filament polymerization	Biological Process	12.82	1.2	15	Smp_000730.1_pep, Smp_008660.2_pep, Smp_003710.1_pep, Smp_122910.1_pep, Smp_073560.1_pep, Smp_123730.1_pep, Smp_100370.1_pep, Smp_118830.1_pep, Smp_050380.1_pep, Smp_032310.1_pep, Smp_135280.1_pep, Smp_010690.1_pep, Smp_008660.1_pep, Smp_170310.1_pep, Smp_210740.1_pep
10	GO:0021953	central nervous system neuron differentiation	Biological Process	12.81	0.88	11	Smp_165740.1_pep, Smp_154470.1_pep, Smp_005790.1_pep, Smp_009580.1_pep, Smp_103560.1_pep, Smp_148980.1_pep, Smp_044970.1_pep, Smp_192960.1_pep, Smp_165620.1_pep, Smp_144970.1_pep, Smp_053700.1_pep
10	GO:0000375	RNA splicing, via transesterification reactions	Biological Process	12.79	0.72	9	Smp_044550.4_pep, Smp_105700.1_pep, Smp_062720.3_pep, Smp_203590.1_pep, Smp_053940.1_pep, Smp_137430.1_pep, Smp_140890.1_pep, Smp_160140.1_pep, Smp_003660.1_pep
8	GO:0051297	centrosome organization	Biological Process	12.76	0.56	7	Smp_156040.1_pep, Smp_160680.1_pep, Smp_026560.1_pep, Smp_140660.1_pep, Smp_147890.1_pep, Smp_162710.1_pep, Smp_009600.1_pep
3	GO:0043473	pigmentation	Biological Process	12.75	0.8	10	Smp_171680.1_pep, Smp_005790.1_pep, Smp_104310.1_pep, Smp_162930.1_pep, Smp_056440.1_pep, Smp_173990.1_pep, Smp_211000.1_pep, Smp_069670.1_pep, Smp_144970.1_pep, Smp_005670.1_pep
7	GO:0006323	DNA packaging	Biological Process	12.72	2.33	29	Smp_150540.1_pep, Smp_040020.1_pep, Smp_155060.1_pep, Smp_160850.1_pep, Smp_171710.1_pep, Smp_136970.1_pep, Smp_194870.1_pep, Smp_149600.1_pep, Smp_036220.1_pep, Smp_108390.1_pep, Smp_155060.2_pep, Smp_210630.1_pep, Smp_053300.1_pep, Smp_060760.1_pep, Smp_002930.1_pep, Smp_169450.1_pep, Smp_089840.1_pep, Smp_031720.1_pep, Smp_177140.1_pep, Smp_077790.1_pep, Smp_053390.1_pep, Smp_065840.1_pep, Smp…
6	GO:0071363	cellular response to growth factor stimulus	Biological Process	12.71	1.61	20	Smp_009580.1_pep, Smp_005140.1_pep, Smp_196030.1_pep, Smp_026560.1_pep, Smp_024900.1_pep, Smp_049550.1_pep, Smp_034840.3_pep, Smp_154470.1_pep, Smp_050380.1_pep, Smp_144910.1_pep, Smp_138640.1_pep, Smp_135560.1_pep, Smp_123000.2_pep, Smp_144050.1_pep, Smp_085910.1_pep, Smp_155950.1_pep, Smp_199010.1_pep, Smp_157020.1_pep, Smp_026560.2_pep, Smp_176040.1_pep
9	GO:0043549	regulation of kinase activity	Biological Process	12.65	1.12	14	Smp_129670.1_pep, Smp_005790.1_pep, Smp_005140.1_pep, Smp_009580.1_pep, Smp_196030.1_pep, Smp_125370.1_pep, Smp_024900.1_pep, Smp_122910.1_pep, Smp_049550.1_pep, Smp_135910.1_pep, Smp_154470.1_pep, Smp_138640.1_pep, Smp_050380.1_pep, Smp_009600.1_pep
5	GO:0009894	regulation of catabolic process	Biological Process	12.64	1.61	20	Smp_087940.2_pep, Smp_009580.1_pep, Smp_179320.1_pep, Smp_148980.1_pep, Smp_000030.1_pep, Smp_000030.3_pep, Smp_122910.1_pep, Smp_061920.1_pep, Smp_154470.1_pep, Smp_087940.1_pep, Smp_138640.1_pep, Smp_085310.2_pep, Smp_160850.1_pep, Smp_136960.1_pep, Smp_012470.1_pep, Smp_000030.2_pep, Smp_061920.2_pep, Smp_175250.1_pep, Smp_133320.1_pep, Smp_009600.1_pep
9	GO:0007179	transforming growth factor beta receptor signaling pathway	Biological Process	12.6	0.72	9	Smp_050380.1_pep, Smp_138640.1_pep, Smp_009580.1_pep, Smp_005140.1_pep, Smp_123000.2_pep, Smp_085910.1_pep, Smp_024900.1_pep, Smp_049550.1_pep, Smp_176040.1_pep
6	GO:0072522	purine-containing compound biosynthetic process	Biological Process	12.54	2.97	37	Smp_012930.1_pep, Smp_148820.1_pep, Smp_039000.1_pep, Smp_033670.2_pep, Smp_065610.2_pep, Smp_061940.1_pep, Smp_134300.1_pep, Smp_146210.1_pep, Smp_103560.1_pep, Smp_015980.1_pep, Smp_054410.1_pep, Smp_054360.1_pep, Smp_049850.1_pep, Smp_026560.2_pep, Smp_033670.3_pep, Smp_203280.1_pep, Smp_015020.1_pep, Smp_082120.1_pep, Smp_033670.4_pep, Smp_092580.1_pep, Smp_019750.1_pep, Smp_002880.1_pep, Smp…
6	GO:0051129	negative regulation of cellular component organization	Biological Process	12.52	1.69	21	Smp_165740.1_pep, Smp_148690.1_pep, Smp_000730.1_pep, Smp_005140.1_pep, Smp_008660.2_pep, Smp_003710.1_pep, Smp_123730.1_pep, Smp_004780.3_pep, Smp_154470.1_pep, Smp_100370.1_pep, Smp_118830.1_pep, Smp_050380.1_pep, Smp_160850.1_pep, Smp_135280.1_pep, Smp_008660.1_pep, Smp_144050.1_pep, Smp_018010.1_pep, Smp_170310.1_pep, Smp_153770.1_pep, Smp_009600.1_pep, Smp_176040.1_pep
8	GO:0045937	positive regulation of phosphate metabolic process	Biological Process	12.46	1.61	20	Smp_165740.1_pep, Smp_129670.1_pep, Smp_005140.1_pep, Smp_009580.1_pep, Smp_026560.1_pep, Smp_125370.1_pep, Smp_092580.1_pep, Smp_122910.1_pep, Smp_049550.1_pep, Smp_073560.1_pep, Smp_135910.1_pep, Smp_138640.1_pep, Smp_050380.1_pep, Smp_137210.1_pep, Smp_155950.1_pep, Smp_211000.1_pep, Smp_163560.1_pep, Smp_026560.2_pep, Smp_009600.1_pep, Smp_176040.1_pep
4	GO:0098609	cell-cell adhesion	Biological Process	12.41	2.01	25	Smp_035470.1_pep, Smp_130900.1_pep, Smp_196030.1_pep, Smp_011430.1_pep, Smp_069130.1_pep, Smp_149120.1_pep, Smp_150340.1_pep, Smp_155600.1_pep, Smp_176470.1_pep, Smp_129530.1_pep, Smp_069720.1_pep, Smp_149330.1_pep, Smp_167460.1_pep, Smp_135640.1_pep, Smp_131600.1_pep, Smp_074510.1_pep, Smp_079230.1_pep, Smp_147970.2_pep, Smp_150980.1_pep, Smp_199910.1_pep, Smp_144970.1_pep, Smp_158870.1_pep, Smp…
13	GO:0010976	positive regulation of neuron projection development	Biological Process	12.38	0.8	10	Smp_014170.2_pep, Smp_165740.1_pep, Smp_104310.1_pep, Smp_173990.1_pep, Smp_105970.1_pep, Smp_144050.1_pep, Smp_155950.1_pep, Smp_210740.1_pep, Smp_014170.1_pep, Smp_005670.1_pep
10	GO:0032015	regulation of Ran protein signal transduction	Biological Process	12.22	1.04	13	Smp_005790.1_pep, Smp_164680.1_pep, Smp_196880.1_pep, Smp_142850.1_pep, Smp_154850.1_pep, Smp_070310.1_pep, Smp_122910.1_pep, Smp_073560.1_pep, Smp_146060.1_pep, Smp_135280.1_pep, Smp_211000.1_pep, Smp_199010.1_pep, Smp_150050.1_pep
10	GO:0032487	regulation of Rap protein signal transduction	Biological Process	12.22	1.04	13	Smp_005790.1_pep, Smp_164680.1_pep, Smp_196880.1_pep, Smp_142850.1_pep, Smp_154850.1_pep, Smp_070310.1_pep, Smp_122910.1_pep, Smp_073560.1_pep, Smp_146060.1_pep, Smp_135280.1_pep, Smp_211000.1_pep, Smp_199010.1_pep, Smp_150050.1_pep
10	GO:0032485	regulation of Ral protein signal transduction	Biological Process	12.22	1.04	13	Smp_005790.1_pep, Smp_164680.1_pep, Smp_196880.1_pep, Smp_142850.1_pep, Smp_154850.1_pep, Smp_070310.1_pep, Smp_122910.1_pep, Smp_073560.1_pep, Smp_146060.1_pep, Smp_135280.1_pep, Smp_211000.1_pep, Smp_199010.1_pep, Smp_150050.1_pep
11	GO:0032489	regulation of Cdc42 protein signal transduction	Biological Process	12.22	1.04	13	Smp_005790.1_pep, Smp_164680.1_pep, Smp_196880.1_pep, Smp_142850.1_pep, Smp_154850.1_pep, Smp_070310.1_pep, Smp_122910.1_pep, Smp_073560.1_pep, Smp_146060.1_pep, Smp_135280.1_pep, Smp_211000.1_pep, Smp_199010.1_pep, Smp_150050.1_pep
10	GO:0032483	regulation of Rab protein signal transduction	Biological Process	12.22	1.04	13	Smp_005790.1_pep, Smp_164680.1_pep, Smp_196880.1_pep, Smp_142850.1_pep, Smp_154850.1_pep, Smp_070310.1_pep, Smp_122910.1_pep, Smp_073560.1_pep, Smp_146060.1_pep, Smp_135280.1_pep, Smp_211000.1_pep, Smp_199010.1_pep, Smp_150050.1_pep
9	GO:0003007	heart morphogenesis	Biological Process	12.12	0.72	9	Smp_144910.1_pep, Smp_135560.1_pep, Smp_005140.1_pep, Smp_079230.1_pep, Smp_148980.1_pep, Smp_133210.1_pep, Smp_073470.2_pep, Smp_073470.1_pep, Smp_020340.1_pep
6	GO:0008340	determination of adult lifespan	Biological Process	12	0.96	12	Smp_210430.1_pep, Smp_024120.1_pep, Smp_145300.1_pep, Smp_009780.1_pep, Smp_009780.2_pep, Smp_002410.1_pep, Smp_000030.2_pep, Smp_000030.1_pep, Smp_000030.3_pep, Smp_026310.1_pep, Smp_082240.1_pep, Smp_153100.1_pep
9	GO:0001764	neuron migration	Biological Process	12	0.96	12	Smp_014170.2_pep, Smp_165740.1_pep, Smp_072330.1_pep, Smp_072330.2_pep, Smp_030730.1_pep, Smp_149330.1_pep, Smp_034840.2_pep, Smp_079970.1_pep, Smp_164480.1_pep, Smp_014170.1_pep, Smp_034840.3_pep, Smp_135640.1_pep
3	GO:0009605	response to external stimulus	Biological Process	11.96	3.21	40	Smp_165740.1_pep, Smp_130900.1_pep, Smp_005140.1_pep, Smp_062720.3_pep, Smp_127810.1_pep, Smp_162930.1_pep, Smp_026560.1_pep, Smp_012800.1_pep, Smp_159600.1_pep, Smp_165550.1_pep, Smp_020370.1_pep, Smp_122910.1_pep, Smp_049550.1_pep, Smp_145290.1_pep, Smp_138640.1_pep, Smp_160850.1_pep, Smp_103160.2_pep, Smp_170290.1_pep, Smp_095190.1_pep, Smp_002410.1_pep, Smp_063420.1_pep, Smp_062720.2_pep, Smp…
8	GO:0051962	positive regulation of nervous system development	Biological Process	11.9	0.96	12	Smp_165740.1_pep, Smp_014170.2_pep, Smp_104310.1_pep, Smp_173990.1_pep, Smp_105970.1_pep, Smp_144050.1_pep, Smp_155950.1_pep, Smp_141310.1_pep, Smp_210740.1_pep, Smp_014170.1_pep, Smp_125400.1_pep, Smp_005670.1_pep
7	GO:0051783	regulation of nuclear division	Biological Process	11.89	1.04	13	Smp_148690.1_pep, Smp_200180.1_pep, Smp_169470.1_pep, Smp_170230.1_pep, Smp_040680.1_pep, Smp_154470.1_pep, Smp_151820.1_pep, Smp_160850.1_pep, Smp_137210.1_pep, Smp_136960.1_pep, Smp_002410.1_pep, Smp_162710.1_pep, Smp_009600.1_pep
8	GO:0009163	nucleoside biosynthetic process	Biological Process	11.76	2.73	34	Smp_012930.1_pep, Smp_148820.1_pep, Smp_039000.1_pep, Smp_033670.2_pep, Smp_065610.2_pep, Smp_061940.1_pep, Smp_134300.1_pep, Smp_146210.1_pep, Smp_015980.1_pep, Smp_103560.1_pep, Smp_150780.1_pep, Smp_049850.1_pep, Smp_033670.3_pep, Smp_203280.1_pep, Smp_015020.1_pep, Smp_150780.2_pep, Smp_082120.1_pep, Smp_033670.4_pep, Smp_019750.1_pep, Smp_002880.1_pep, Smp_038100.1_pep, Smp_019750.2_pep, Smp…
8	GO:0051261	protein depolymerization	Biological Process	11.74	0.88	11	Smp_100370.1_pep, Smp_118830.1_pep, Smp_073940.1_pep, Smp_008660.2_pep, Smp_008660.1_pep, Smp_018010.1_pep, Smp_086590.1_pep, Smp_195080.1_pep, Smp_170310.1_pep, Smp_003710.1_pep, Smp_123730.1_pep
9	GO:0006289	nucleotide-excision repair	Biological Process	11.72	0.64	8	Smp_138640.1_pep, Smp_011980.1_pep, Smp_021550.1_pep, Smp_160680.1_pep, Smp_061920.2_pep, Smp_135910.1_pep, Smp_153770.1_pep, Smp_061920.1_pep
8	GO:0032269	negative regulation of cellular protein metabolic process	Biological Process	11.61	1.77	22	Smp_005790.1_pep, Smp_087940.2_pep, Smp_005140.1_pep, Smp_009580.1_pep, Smp_179320.1_pep, Smp_138930.2_pep, Smp_006390.1_pep, Smp_148980.1_pep, Smp_079230.1_pep, Smp_138930.1_pep, Smp_034840.3_pep, Smp_089670.1_pep, Smp_154470.1_pep, Smp_087940.1_pep, Smp_138640.1_pep, Smp_160850.1_pep, Smp_095190.1_pep, Smp_012470.1_pep, Smp_034840.2_pep, Smp_124980.1_pep, Smp_176040.1_pep, Smp_009600.1_pep
7	GO:0043624	cellular protein complex disassembly	Biological Process	11.6	1.45	18	Smp_021140.1_pep, Smp_058720.1_pep, Smp_073940.1_pep, Smp_008660.2_pep, Smp_053830.1_pep, Smp_086590.1_pep, Smp_003710.1_pep, Smp_171570.1_pep, Smp_123730.1_pep, Smp_100370.1_pep, Smp_118830.1_pep, Smp_008660.1_pep, Smp_073880.1_pep, Smp_039400.1_pep, Smp_018010.1_pep, Smp_195080.1_pep, Smp_170310.1_pep, Smp_096750.1_pep
6	GO:0009891	positive regulation of biosynthetic process	Biological Process	11.55	2.97	37	Smp_072330.1_pep, Smp_009580.1_pep, Smp_005140.1_pep, Smp_144180.1_pep, Smp_196030.1_pep, Smp_069130.1_pep, Smp_073470.1_pep, Smp_122910.1_pep, Smp_024900.1_pep, Smp_147560.1_pep, Smp_138640.1_pep, Smp_072330.2_pep, Smp_137210.1_pep, Smp_144860.1_pep, Smp_123000.2_pep, Smp_097110.1_pep, Smp_080030.1_pep, Smp_039400.1_pep, Smp_073470.2_pep, Smp_026560.2_pep, Smp_086270.1_pep, Smp_211160.1_pep, Smp…
5	GO:0048584	positive regulation of response to stimulus	Biological Process	11.54	2.25	28	Smp_165740.1_pep, Smp_000730.1_pep, Smp_005140.1_pep, Smp_009580.1_pep, Smp_144180.1_pep, Smp_196030.1_pep, Smp_132200.1_pep, Smp_122910.1_pep, Smp_073560.1_pep, Smp_034840.3_pep, Smp_138640.1_pep, Smp_137210.1_pep, Smp_091730.1_pep, Smp_095190.1_pep, Smp_084540.1_pep, Smp_210740.1_pep, Smp_153760.1_pep, Smp_150980.1_pep, Smp_125370.1_pep, Smp_135910.1_pep, Smp_153760.2_pep, Smp_154470.1_pep, Smp…
7	GO:0001578	microtubule bundle formation	Biological Process	11.54	0.56	7	Smp_057090.1_pep, Smp_158370.1_pep, Smp_135670.1_pep, Smp_158730.1_pep, Smp_001610.1_pep, Smp_009600.1_pep, Smp_000580.1_pep
7	GO:0031346	positive regulation of cell projection organization	Biological Process	11.52	1.04	13	Smp_165740.1_pep, Smp_072330.1_pep, Smp_173990.1_pep, Smp_122910.1_pep, Smp_014170.2_pep, Smp_072330.2_pep, Smp_104310.1_pep, Smp_105970.1_pep, Smp_144050.1_pep, Smp_155950.1_pep, Smp_210740.1_pep, Smp_014170.1_pep, Smp_005670.1_pep
8	GO:0048015	phosphatidylinositol-mediated signaling	Biological Process	11.52	0.72	9	Smp_053300.1_pep, Smp_154470.1_pep, Smp_053390.1_pep, Smp_196030.1_pep, Smp_194870.1_pep, Smp_044250.1_pep, Smp_150660.1_pep, Smp_179560.1_pep, Smp_162710.1_pep
7	GO:0090305	nucleic acid phosphodiester bond hydrolysis	Biological Process	11.5	0.72	9	Smp_068090.1_pep, Smp_179320.1_pep, Smp_081570.1_pep, Smp_051640.1_pep, Smp_020480.1_pep, Smp_148480.1_pep, Smp_006830.1_pep, Smp_012460.1_pep, Smp_153770.1_pep
9	GO:0051254	positive regulation of RNA metabolic process	Biological Process	11.45	2.33	29	Smp_009580.1_pep, Smp_144180.1_pep, Smp_179320.1_pep, Smp_196030.1_pep, Smp_073470.1_pep, Smp_024900.1_pep, Smp_147560.1_pep, Smp_122910.1_pep, Smp_138640.1_pep, Smp_137210.1_pep, Smp_123000.2_pep, Smp_097110.1_pep, Smp_080030.1_pep, Smp_073470.2_pep, Smp_086270.1_pep, Smp_211160.1_pep, Smp_125370.1_pep, Smp_135910.1_pep, Smp_154470.1_pep, Smp_050380.1_pep, Smp_166840.1_pep, Smp_088460.1_pep, Smp…
8	GO:0010720	positive regulation of cell development	Biological Process	11.42	1.04	13	Smp_165740.1_pep, Smp_173990.1_pep, Smp_125400.1_pep, Smp_014170.2_pep, Smp_164380.1_pep, Smp_010690.1_pep, Smp_104310.1_pep, Smp_105970.1_pep, Smp_144050.1_pep, Smp_155950.1_pep, Smp_210740.1_pep, Smp_014170.1_pep, Smp_005670.1_pep
6	GO:0010648	negative regulation of cell communication	Biological Process	11.41	1.85	23	Smp_102040.2_pep, Smp_005140.1_pep, Smp_171750.1_pep, Smp_009580.1_pep, Smp_148980.1_pep, Smp_026560.1_pep, Smp_028070.2_pep, Smp_122910.1_pep, Smp_049550.1_pep, Smp_126600.1_pep, Smp_145700.1_pep, Smp_138640.1_pep, Smp_154470.1_pep, Smp_028070.1_pep, Smp_102040.3_pep, Smp_137210.1_pep, Smp_102040.1_pep, Smp_123000.2_pep, Smp_044250.1_pep, Smp_144050.1_pep, Smp_199430.1_pep, Smp_133320.1_pep, Smp…
5	GO:0050877	neurological system process	Biological Process	11.39	1.61	20	Smp_130900.1_pep, Smp_172640.1_pep, Smp_058720.1_pep, Smp_175010.1_pep, Smp_026560.1_pep, Smp_059340.1_pep, Smp_092580.1_pep, Smp_042400.1_pep, Smp_020340.1_pep, Smp_145700.1_pep, Smp_154470.1_pep, Smp_144910.1_pep, Smp_160850.1_pep, Smp_135560.1_pep, Smp_059340.2_pep, Smp_056440.1_pep, Smp_206030.1_pep, Smp_133210.1_pep, Smp_002410.1_pep, Smp_101990.1_pep
10	GO:0009145	purine nucleoside triphosphate biosynthetic process	Biological Process	11.38	1.77	22	Smp_203280.1_pep, Smp_015020.1_pep, Smp_082120.1_pep, Smp_033670.4_pep, Smp_019750.1_pep, Smp_039000.1_pep, Smp_002880.1_pep, Smp_038100.1_pep, Smp_033670.2_pep, Smp_065610.2_pep, Smp_134300.1_pep, Smp_146210.1_pep, Smp_019750.2_pep, Smp_130300.1_pep, Smp_015980.1_pep, Smp_154530.1_pep, Smp_033670.5_pep, Smp_092750.1_pep, Smp_129080.1_pep, Smp_033670.3_pep, Smp_033670.1_pep, Smp_176040.1_pep
7	GO:0048608	reproductive structure development	Biological Process	11.37	0.88	11	Smp_004780.3_pep, Smp_138640.1_pep, Smp_154470.1_pep, Smp_200180.1_pep, Smp_009580.1_pep, Smp_160680.1_pep, Smp_170230.1_pep, Smp_095190.1_pep, Smp_073470.2_pep, Smp_073470.1_pep, Smp_040680.1_pep
9	GO:0006661	phosphatidylinositol biosynthetic process	Biological Process	11.36	0.64	8	Smp_154470.1_pep, Smp_196030.1_pep, Smp_150140.1_pep, Smp_020210.1_pep, Smp_152130.1_pep, Smp_150660.1_pep, Smp_135170.1_pep, Smp_194430.1_pep
7	GO:0016197	endosomal transport	Biological Process	11.36	0.64	8	Smp_164130.1_pep, Smp_009580.1_pep, Smp_104310.1_pep, Smp_162930.1_pep, Smp_004910.1_pep, Smp_147050.1_pep, Smp_032180.1_pep, Smp_005670.1_pep
5	GO:0003012	muscle system process	Biological Process	11.32	0.8	10	Smp_072330.1_pep, Smp_072330.2_pep, Smp_079230.1_pep, Smp_133210.1_pep, Smp_026560.1_pep, Smp_179810.1_pep, Smp_026560.2_pep, Smp_059980.1_pep, Smp_101990.1_pep, Smp_020340.1_pep
8	GO:0007187	G-protein coupled receptor signaling pathway, coupled to cyclic nucleotide second messenger	Biological Process	11.3	0.96	12	Smp_016630.1_pep, Smp_172640.1_pep, Smp_005790.1_pep, Smp_059340.2_pep, Smp_016250.2_pep, Smp_074510.1_pep, Smp_016250.1_pep, Smp_059340.1_pep, Smp_032750.1_pep, Smp_092580.1_pep, Smp_020080.2_pep, Smp_020080.1_pep
6	GO:0043085	positive regulation of catalytic activity	Biological Process	11.27	2.49	31	Smp_005140.1_pep, Smp_009580.1_pep, Smp_154850.1_pep, Smp_026560.1_pep, Smp_049550.1_pep, Smp_138640.1_pep, Smp_095190.1_pep, Smp_211000.1_pep, Smp_026560.2_pep, Smp_129670.1_pep, Smp_005790.1_pep, Smp_087940.2_pep, Smp_131450.1_pep, Smp_164680.1_pep, Smp_074510.1_pep, Smp_196880.1_pep, Smp_150980.1_pep, Smp_125370.1_pep, Smp_070310.1_pep, Smp_092580.1_pep, Smp_144970.1_pep, Smp_135910.1_pep, Smp…
10	GO:0006874	cellular calcium ion homeostasis	Biological Process	11.25	0.56	7	Smp_095190.1_pep, Smp_079230.1_pep, Smp_169150.1_pep, Smp_026560.1_pep, Smp_126300.1_pep, Smp_163570.1_pep, Smp_026560.2_pep
5	GO:0051656	establishment of organelle localization	Biological Process	11.23	1.77	22	Smp_200180.1_pep, Smp_058680.2_pep, Smp_143620.1_pep, Smp_175900.1_pep, Smp_079310.1_pep, Smp_173990.1_pep, Smp_199260.1_pep, Smp_026560.1_pep, Smp_123060.1_pep, Smp_009780.2_pep, Smp_040680.1_pep, Smp_158560.2_pep, Smp_063640.1_pep, Smp_058680.1_pep, Smp_134590.1_pep, Smp_104310.1_pep, Smp_009780.1_pep, Smp_121920.1_pep, Smp_194030.1_pep, Smp_032180.1_pep, Smp_158560.1_pep, Smp_005670.1_pep
6	GO:0060541	respiratory system development	Biological Process	11.2	0.56	7	Smp_049990.1_pep, Smp_123000.2_pep, Smp_194030.1_pep, Smp_158730.1_pep, Smp_144970.1_pep, Smp_137910.1_pep, Smp_135640.1_pep
7	GO:0045597	positive regulation of cell differentiation	Biological Process	11.17	1.2	15	Smp_165740.1_pep, Smp_130900.1_pep, Smp_173990.1_pep, Smp_122910.1_pep, Smp_125400.1_pep, Smp_014170.2_pep, Smp_164380.1_pep, Smp_010690.1_pep, Smp_104310.1_pep, Smp_105970.1_pep, Smp_144050.1_pep, Smp_155950.1_pep, Smp_210740.1_pep, Smp_014170.1_pep, Smp_005670.1_pep
7	GO:0043269	regulation of ion transport	Biological Process	11.14	1.12	14	Smp_005140.1_pep, Smp_079230.1_pep, Smp_026560.1_pep, Smp_035180.1_pep, Smp_059980.1_pep, Smp_034840.3_pep, Smp_022990.1_pep, Smp_103160.2_pep, Smp_095190.1_pep, Smp_169150.1_pep, Smp_103160.1_pep, Smp_026560.2_pep, Smp_141510.1_pep, Smp_153100.1_pep
10	GO:0001933	negative regulation of protein phosphorylation	Biological Process	11.14	0.56	7	Smp_154470.1_pep, Smp_138640.1_pep, Smp_005790.1_pep, Smp_095190.1_pep, Smp_079230.1_pep, Smp_176040.1_pep, Smp_009600.1_pep
5	GO:0016337	single organismal cell-cell adhesion	Biological Process	11.09	0.8	10	Smp_130900.1_pep, Smp_035470.1_pep, Smp_196030.1_pep, Smp_074510.1_pep, Smp_069130.1_pep, Smp_150980.1_pep, Smp_079230.1_pep, Smp_147970.2_pep, Smp_144970.1_pep, Smp_137910.1_pep
8	GO:0008277	regulation of G-protein coupled receptor protein signaling pathway	Biological Process	11.06	0.56	7	Smp_126600.1_pep, Smp_028070.1_pep, Smp_171750.1_pep, Smp_194030.1_pep, Smp_026560.1_pep, Smp_028070.2_pep, Smp_026560.2_pep
7	GO:0051345	positive regulation of hydrolase activity	Biological Process	11.05	1.61	20	Smp_005790.1_pep, Smp_087940.2_pep, Smp_131450.1_pep, Smp_164680.1_pep, Smp_074510.1_pep, Smp_196880.1_pep, Smp_154850.1_pep, Smp_150980.1_pep, Smp_026560.1_pep, Smp_070310.1_pep, Smp_049550.1_pep, Smp_146060.1_pep, Smp_138640.1_pep, Smp_163580.1_pep, Smp_095190.1_pep, Smp_211000.1_pep, Smp_155950.1_pep, Smp_199010.1_pep, Smp_026560.2_pep, Smp_150050.1_pep
8	GO:0098655	cation transmembrane transport	Biological Process	11.03	3.05	38	Smp_147050.1_pep, Smp_029730.1_pep, Smp_026560.1_pep, Smp_035180.1_pep, Smp_136710.1_pep, Smp_151850.1_pep, Smp_039000.1_pep, Smp_034840.3_pep, Smp_033670.2_pep, Smp_199210.1_pep, Smp_141660.1_pep, Smp_170590.1_pep, Smp_015980.1_pep, Smp_007260.2_pep, Smp_169150.1_pep, Smp_136710.2_pep, Smp_026560.2_pep, Smp_033670.3_pep, Smp_141510.1_pep, Smp_040970.1_pep, Smp_203280.1_pep, Smp_007260.1_pep, Smp…
7	GO:0019048	modulation by virus of host morphology or physiology	Biological Process	11	0.88	11	Smp_166110.1_pep, Smp_094680.1_pep, Smp_196030.1_pep, Smp_081570.1_pep, Smp_012470.1_pep, Smp_012800.1_pep, Smp_073470.2_pep, Smp_073470.1_pep, Smp_070190.1_pep, Smp_024900.1_pep, Smp_034840.3_pep
9	GO:0046939	nucleotide phosphorylation	Biological Process	11	0.64	8	Smp_134300.1_pep, Smp_146210.1_pep, Smp_071390.1_pep, Smp_061940.2_pep, Smp_043620.1_pep, Smp_092750.1_pep, Smp_197230.1_pep, Smp_061940.1_pep
5	GO:0000302	response to reactive oxygen species	Biological Process	10.99	0.48	6	Smp_138640.1_pep, Smp_024120.1_pep, Smp_056440.1_pep, Smp_095190.1_pep, Smp_144970.1_pep, Smp_135910.1_pep
4	GO:0010256	endomembrane system organization	Biological Process	10.94	1.61	20	Smp_164130.1_pep, Smp_000730.1_pep, Smp_044920.1_pep, Smp_143620.1_pep, Smp_196030.1_pep, Smp_162930.1_pep, Smp_079310.1_pep, Smp_173990.1_pep, Smp_147050.1_pep, Smp_165620.1_pep, Smp_012800.1_pep, Smp_141380.1_pep, Smp_143570.1_pep, Smp_123730.1_pep, Smp_154470.1_pep, Smp_135280.1_pep, Smp_141010.1_pep, Smp_104310.1_pep, Smp_155950.1_pep, Smp_005670.1_pep
6	GO:0071103	DNA conformation change	Biological Process	10.92	2.65	33	Smp_150540.1_pep, Smp_040020.1_pep, Smp_155060.1_pep, Smp_032500.1_pep, Smp_160850.1_pep, Smp_171710.1_pep, Smp_136970.1_pep, Smp_194870.1_pep, Smp_149600.1_pep, Smp_036220.1_pep, Smp_108390.1_pep, Smp_155060.2_pep, Smp_210630.1_pep, Smp_053300.1_pep, Smp_060760.1_pep, Smp_002930.1_pep, Smp_169450.1_pep, Smp_089840.1_pep, Smp_132670.1_pep, Smp_031720.1_pep, Smp_177140.1_pep, Smp_094140.1_pep, Smp…
5	GO:0023057	negative regulation of signaling	Biological Process	10.81	1.77	22	Smp_102040.2_pep, Smp_005140.1_pep, Smp_171750.1_pep, Smp_009580.1_pep, Smp_148980.1_pep, Smp_026560.1_pep, Smp_028070.2_pep, Smp_049550.1_pep, Smp_126600.1_pep, Smp_145700.1_pep, Smp_138640.1_pep, Smp_154470.1_pep, Smp_028070.1_pep, Smp_102040.3_pep, Smp_137210.1_pep, Smp_102040.1_pep, Smp_123000.2_pep, Smp_044250.1_pep, Smp_144050.1_pep, Smp_199430.1_pep, Smp_133320.1_pep, Smp_176040.1_pep
7	GO:0030334	regulation of cell migration	Biological Process	10.78	0.48	6	Smp_050380.1_pep, Smp_154470.1_pep, Smp_005140.1_pep, Smp_196030.1_pep, Smp_155950.1_pep, Smp_176040.1_pep
4	GO:0050817	coagulation	Biological Process	10.78	1.12	14	Smp_150540.1_pep, Smp_005140.1_pep, Smp_196030.1_pep, Smp_162930.1_pep, Smp_154270.1_pep, Smp_026560.1_pep, Smp_071250.1_pep, Smp_100370.1_pep, Smp_089860.1_pep, Smp_211000.1_pep, Smp_199010.1_pep, Smp_026560.2_pep, Smp_074610.1_pep, Smp_082240.1_pep
5	GO:0007599	hemostasis	Biological Process	10.78	1.12	14	Smp_150540.1_pep, Smp_005140.1_pep, Smp_196030.1_pep, Smp_162930.1_pep, Smp_154270.1_pep, Smp_026560.1_pep, Smp_071250.1_pep, Smp_100370.1_pep, Smp_089860.1_pep, Smp_211000.1_pep, Smp_199010.1_pep, Smp_026560.2_pep, Smp_074610.1_pep, Smp_082240.1_pep
9	GO:0031047	gene silencing by RNA	Biological Process	10.7	0.48	6	Smp_166110.1_pep, Smp_152020.1_pep, Smp_179320.1_pep, Smp_081570.1_pep, Smp_032180.1_pep, Smp_133320.1_pep
6	GO:0070201	regulation of establishment of protein localization	Biological Process	10.65	1.29	16	Smp_000730.1_pep, Smp_072330.1_pep, Smp_005790.1_pep, Smp_196030.1_pep, Smp_148980.1_pep, Smp_026560.1_pep, Smp_137090.1_pep, Smp_122910.1_pep, Smp_034840.3_pep, Smp_071250.1_pep, Smp_138640.1_pep, Smp_160850.1_pep, Smp_072330.2_pep, Smp_104310.1_pep, Smp_091730.1_pep, Smp_005670.1_pep
14	GO:0050770	regulation of axonogenesis	Biological Process	10.64	0.64	8	Smp_014170.2_pep, Smp_165740.1_pep, Smp_154470.1_pep, Smp_104310.1_pep, Smp_173990.1_pep, Smp_147970.2_pep, Smp_014170.1_pep, Smp_005670.1_pep
4	GO:0051640	organelle localization	Biological Process	10.63	1.93	24	Smp_200180.1_pep, Smp_058680.2_pep, Smp_143620.1_pep, Smp_175900.1_pep, Smp_079310.1_pep, Smp_173990.1_pep, Smp_199260.1_pep, Smp_026560.1_pep, Smp_123060.1_pep, Smp_009780.2_pep, Smp_040680.1_pep, Smp_158560.2_pep, Smp_063640.1_pep, Smp_058680.1_pep, Smp_154470.1_pep, Smp_134590.1_pep, Smp_104310.1_pep, Smp_121920.1_pep, Smp_009780.1_pep, Smp_194030.1_pep, Smp_032180.1_pep, Smp_210740.1_pep, Smp…
4	GO:0044087	regulation of cellular component biogenesis	Biological Process	10.59	2.17	27	Smp_000730.1_pep, Smp_072330.1_pep, Smp_150540.1_pep, Smp_005140.1_pep, Smp_026560.1_pep, Smp_141310.1_pep, Smp_003710.1_pep, Smp_122910.1_pep, Smp_073560.1_pep, Smp_004780.3_pep, Smp_100370.1_pep, Smp_118830.1_pep, Smp_160850.1_pep, Smp_072330.2_pep, Smp_008660.1_pep, Smp_210740.1_pep, Smp_170310.1_pep, Smp_005670.1_pep, Smp_008660.2_pep, Smp_123730.1_pep, Smp_154470.1_pep, Smp_050380.1_pep, Smp…
10	GO:0008064	regulation of actin polymerization or depolymerization	Biological Process	10.57	1.29	16	Smp_000730.1_pep, Smp_008660.2_pep, Smp_003710.1_pep, Smp_122910.1_pep, Smp_073560.1_pep, Smp_123730.1_pep, Smp_100370.1_pep, Smp_118830.1_pep, Smp_050380.1_pep, Smp_032310.1_pep, Smp_135280.1_pep, Smp_010690.1_pep, Smp_008660.1_pep, Smp_170310.1_pep, Smp_018010.1_pep, Smp_210740.1_pep
12	GO:0000398	mRNA splicing, via spliceosome	Biological Process	10.52	0.64	8	Smp_105700.1_pep, Smp_062720.3_pep, Smp_203590.1_pep, Smp_053940.1_pep, Smp_137430.1_pep, Smp_140890.1_pep, Smp_160140.1_pep, Smp_003660.1_pep
11	GO:0021549	cerebellum development	Biological Process	10.52	0.48	6	Smp_144050.1_pep, Smp_044970.1_pep, Smp_192960.1_pep, Smp_144970.1_pep, Smp_049550.1_pep, Smp_053700.1_pep
7	GO:0051247	positive regulation of protein metabolic process	Biological Process	10.5	2.33	29	Smp_165740.1_pep, Smp_005140.1_pep, Smp_009580.1_pep, Smp_026560.1_pep, Smp_122910.1_pep, Smp_049550.1_pep, Smp_073560.1_pep, Smp_138640.1_pep, Smp_137210.1_pep, Smp_144860.1_pep, Smp_095190.1_pep, Smp_092850.3_pep, Smp_039400.1_pep, Smp_211000.1_pep, Smp_026560.2_pep, Smp_129670.1_pep, Smp_131450.1_pep, Smp_150980.1_pep, Smp_125370.1_pep, Smp_135910.1_pep, Smp_154470.1_pep, Smp_050380.1_pep, Smp…
6	GO:0046486	glycerolipid metabolic process	Biological Process	10.45	1.45	18	Smp_015030.1_pep, Smp_196030.1_pep, Smp_147940.2_pep, Smp_152130.1_pep, Smp_123060.1_pep, Smp_171820.2_pep, Smp_194430.1_pep, Smp_138640.1_pep, Smp_154470.1_pep, Smp_103160.2_pep, Smp_150140.1_pep, Smp_020210.1_pep, Smp_147940.1_pep, Smp_150660.1_pep, Smp_135170.1_pep, Smp_156740.1_pep, Smp_103160.1_pep, Smp_171820.1_pep
7	GO:0060348	bone development	Biological Process	10.43	0.48	6	Smp_144910.1_pep, Smp_005140.1_pep, Smp_135560.1_pep, Smp_123000.2_pep, Smp_154270.1_pep, Smp_145290.1_pep
4	GO:0071495	cellular response to endogenous stimulus	Biological Process	10.4	1.77	22	Smp_009580.1_pep, Smp_005140.1_pep, Smp_196030.1_pep, Smp_167770.1_pep, Smp_026560.1_pep, Smp_073470.1_pep, Smp_139200.1_pep, Smp_024900.1_pep, Smp_049550.1_pep, Smp_138640.1_pep, Smp_154470.1_pep, Smp_050380.1_pep, Smp_144910.1_pep, Smp_135560.1_pep, Smp_137210.1_pep, Smp_123000.2_pep, Smp_144050.1_pep, Smp_085910.1_pep, Smp_073470.2_pep, Smp_199010.1_pep, Smp_026560.2_pep, Smp_176040.1_pep
10	GO:0018105	peptidyl-serine phosphorylation	Biological Process	10.4	0.64	8	Smp_050380.1_pep, Smp_137210.1_pep, Smp_095190.1_pep, Smp_125370.1_pep, Smp_155950.1_pep, Smp_211000.1_pep, Smp_122910.1_pep, Smp_009600.1_pep
8	GO:0050658	RNA transport	Biological Process	10.39	0.48	6	Smp_044550.4_pep, Smp_152020.1_pep, Smp_160850.1_pep, Smp_053940.1_pep, Smp_039400.1_pep, Smp_003660.1_pep
7	GO:0006073	cellular glucan metabolic process	Biological Process	10.39	0.88	11	Smp_094880.1_pep, Smp_018260.1_pep, Smp_026560.1_pep, Smp_133210.1_pep, Smp_026560.2_pep, Smp_161680.1_pep, Smp_187070.1_pep, Smp_122910.1_pep, Smp_007640.1_pep, Smp_007650.1_pep, Smp_020340.1_pep
7	GO:0046390	ribose phosphate biosynthetic process	Biological Process	10.37	2.73	34	Smp_012930.1_pep, Smp_148820.1_pep, Smp_039000.1_pep, Smp_033670.2_pep, Smp_065610.2_pep, Smp_061940.1_pep, Smp_134300.1_pep, Smp_146210.1_pep, Smp_015980.1_pep, Smp_103560.1_pep, Smp_049850.1_pep, Smp_026560.2_pep, Smp_033670.3_pep, Smp_203280.1_pep, Smp_015020.1_pep, Smp_082120.1_pep, Smp_033670.4_pep, Smp_092580.1_pep, Smp_019750.1_pep, Smp_002880.1_pep, Smp_038100.1_pep, Smp_142620.1_pep, Smp…
4	GO:0009636	response to toxic substance	Biological Process	10.36	0.56	7	Smp_095190.1_pep, Smp_128940.1_pep, Smp_210740.1_pep, Smp_144970.1_pep, Smp_145290.1_pep, Smp_135910.1_pep, Smp_009600.1_pep
8	GO:0097193	intrinsic apoptotic signaling pathway	Biological Process	10.3	0.48	6	Smp_138640.1_pep, Smp_160680.1_pep, Smp_095190.1_pep, Smp_034840.3_pep, Smp_135910.1_pep, Smp_176040.1_pep
9	GO:0006813	potassium ion transport	Biological Process	10.3	0.72	9	Smp_015020.1_pep, Smp_130300.1_pep, Smp_166910.1_pep, Smp_199260.1_pep, Smp_033550.1_pep, Smp_035180.1_pep, Smp_034840.3_pep, Smp_141510.1_pep, Smp_153100.1_pep
7	GO:0009060	aerobic respiration	Biological Process	10.2	1.37	17	Smp_035270.2_pep, Smp_070860.1_pep, Smp_037910.1_pep, Smp_089640.3_pep, Smp_063090.1_pep, Smp_167330.1_pep, Smp_056200.1_pep, Smp_196160.1_pep, Smp_061230.1_pep, Smp_047370.1_pep, Smp_035270.1_pep, Smp_044970.1_pep, Smp_052060.1_pep, Smp_089640.2_pep, Smp_192960.1_pep, Smp_204770.1_pep, Smp_163050.1_pep
9	GO:0006101	citrate metabolic process	Biological Process	10.2	1.37	17	Smp_035270.2_pep, Smp_070860.1_pep, Smp_037910.1_pep, Smp_089640.3_pep, Smp_063090.1_pep, Smp_167330.1_pep, Smp_056200.1_pep, Smp_196160.1_pep, Smp_061230.1_pep, Smp_047370.1_pep, Smp_035270.1_pep, Smp_044970.1_pep, Smp_052060.1_pep, Smp_089640.2_pep, Smp_192960.1_pep, Smp_204770.1_pep, Smp_163050.1_pep
7	GO:0009101	glycoprotein biosynthetic process	Biological Process	10.2	1.12	14	Smp_146640.1_pep, Smp_035470.1_pep, Smp_151220.1_pep, Smp_133700.1_pep, Smp_057620.1_pep, Smp_210370.1_pep, Smp_144970.1_pep, Smp_105680.1_pep, Smp_172060.1_pep, Smp_135280.1_pep, Smp_018240.1_pep, Smp_032180.1_pep, Smp_032780.1_pep, Smp_105680.2_pep
9	GO:0031400	negative regulation of protein modification process	Biological Process	10.14	1.04	13	Smp_005790.1_pep, Smp_009580.1_pep, Smp_148980.1_pep, Smp_079230.1_pep, Smp_034840.3_pep, Smp_154470.1_pep, Smp_138640.1_pep, Smp_160850.1_pep, Smp_095190.1_pep, Smp_012470.1_pep, Smp_034840.2_pep, Smp_176040.1_pep, Smp_009600.1_pep
6	GO:0051338	regulation of transferase activity	Biological Process	10.09	1.29	16	Smp_129670.1_pep, Smp_005790.1_pep, Smp_005140.1_pep, Smp_009580.1_pep, Smp_196030.1_pep, Smp_125370.1_pep, Smp_024900.1_pep, Smp_122910.1_pep, Smp_049550.1_pep, Smp_135910.1_pep, Smp_154470.1_pep, Smp_138640.1_pep, Smp_050380.1_pep, Smp_160850.1_pep, Smp_012470.1_pep, Smp_009600.1_pep
7	GO:0007517	muscle organ development	Biological Process	10.08	0.72	9	Smp_138640.1_pep, Smp_203590.1_pep, Smp_123000.2_pep, Smp_079230.1_pep, Smp_133210.1_pep, Smp_073470.2_pep, Smp_073470.1_pep, Smp_101990.1_pep, Smp_020340.1_pep
5	GO:0034329	cell junction assembly	Biological Process	10.08	0.48	6	Smp_154470.1_pep, Smp_037860.1_pep, Smp_005140.1_pep, Smp_137910.1_pep, Smp_161930.1_pep, Smp_176040.1_pep
6	GO:0071407	cellular response to organic cyclic compound	Biological Process	10.07	0.64	8	Smp_138640.1_pep, Smp_167770.1_pep, Smp_179320.1_pep, Smp_073470.2_pep, Smp_032180.1_pep, Smp_073470.1_pep, Smp_139200.1_pep, Smp_145290.1_pep
8	GO:0034765	regulation of ion transmembrane transport	Biological Process	10.05	0.56	7	Smp_005140.1_pep, Smp_079230.1_pep, Smp_035180.1_pep, Smp_026560.1_pep, Smp_026560.2_pep, Smp_141510.1_pep, Smp_034840.3_pep
6	GO:0009890	negative regulation of biosynthetic process	Biological Process	10.02	2.33	29	Smp_009580.1_pep, Smp_179320.1_pep, Smp_139710.1_pep, Smp_148980.1_pep, Smp_002160.1_pep, Smp_053830.1_pep, Smp_073470.1_pep, Smp_024900.1_pep, Smp_138640.1_pep, Smp_160850.1_pep, Smp_136970.1_pep, Smp_123000.2_pep, Smp_073470.2_pep, Smp_086270.1_pep, Smp_131450.1_pep, Smp_158610.2_pep, Smp_138930.2_pep, Smp_049990.1_pep, Smp_106930.1_pep, Smp_138930.1_pep, Smp_094680.1_pep, Smp_160680.1_pep, Smp…
7	GO:0007097	nuclear migration	Biological Process	10	0.56	7	Smp_200180.1_pep, Smp_009780.1_pep, Smp_009780.2_pep, Smp_040680.1_pep, Smp_158560.1_pep, Smp_158560.2_pep, Smp_063640.1_pep
6	GO:0009411	response to UV	Biological Process	10	0.56	7	Smp_196030.1_pep, Smp_160680.1_pep, Smp_095190.1_pep, Smp_002410.1_pep, Smp_092850.3_pep, Smp_153770.1_pep, Smp_135910.1_pep
7	GO:0006665	sphingolipid metabolic process	Biological Process	9.97	0.48	6	Smp_146640.1_pep, Smp_155750.1_pep, Smp_141720.1_pep, Smp_147460.1_pep, Smp_187070.1_pep, Smp_000260.1_pep
11	GO:0043281	regulation of cysteine-type endopeptidase activity involved in apoptotic process	Biological Process	9.94	0.48	6	Smp_138640.1_pep, Smp_005140.1_pep, Smp_131450.1_pep, Smp_095190.1_pep, Smp_124980.1_pep, Smp_034840.3_pep
6	GO:0044782	cilium organization	Biological Process	9.92	0.96	12	Smp_132300.1_pep, Smp_057090.1_pep, Smp_163250.1_pep, Smp_141900.1_pep, Smp_158370.1_pep, Smp_149330.1_pep, Smp_135670.1_pep, Smp_165620.1_pep, Smp_158730.1_pep, Smp_001610.1_pep, Smp_209000.1_pep, Smp_000580.1_pep
5	GO:0043603	cellular amide metabolic process	Biological Process	9.9	0.96	12	Smp_155750.1_pep, Smp_141350.1_pep, Smp_145300.1_pep, Smp_035220.1_pep, Smp_056440.1_pep, Smp_079310.1_pep, Smp_147460.1_pep, Smp_175420.1_pep, Smp_059980.1_pep, Smp_142960.1_pep, Smp_029470.1_pep, Smp_091010.1_pep
6	GO:0000075	cell cycle checkpoint	Biological Process	9.89	0.56	7	Smp_160850.1_pep, Smp_065840.1_pep, Smp_009580.1_pep, Smp_136970.1_pep, Smp_012470.1_pep, Smp_002410.1_pep, Smp_009600.1_pep
7	GO:0019318	hexose metabolic process	Biological Process	9.85	0.96	12	Smp_138640.1_pep, Smp_005880.1_pep, Smp_146250.1_pep, Smp_022400.1_pep, Smp_026560.1_pep, Smp_141360.1_pep, Smp_070780.1_pep, Smp_032180.1_pep, Smp_026560.2_pep, Smp_003990.1_pep, Smp_122910.1_pep, Smp_085150.1_pep
8	GO:0046488	phosphatidylinositol metabolic process	Biological Process	9.82	0.8	10	Smp_154470.1_pep, Smp_196030.1_pep, Smp_150140.1_pep, Smp_020210.1_pep, Smp_152130.1_pep, Smp_150660.1_pep, Smp_135170.1_pep, Smp_123060.1_pep, Smp_156740.1_pep, Smp_194430.1_pep
8	GO:0016569	covalent chromatin modification	Biological Process	9.82	1.69	21	Smp_140390.1_pep, Smp_144180.1_pep, Smp_167690.1_pep, Smp_138030.1_pep, Smp_002160.1_pep, Smp_125370.1_pep, Smp_057140.1_pep, Smp_138640.1_pep, Smp_166840.1_pep, Smp_150850.1_pep, Smp_175410.1_pep, Smp_140390.2_pep, Smp_097110.1_pep, Smp_103090.1_pep, Smp_155950.1_pep, Smp_032180.1_pep, Smp_165220.1_pep, Smp_150850.2_pep, Smp_070190.1_pep, Smp_176040.1_pep, Smp_105910.1_pep
7	GO:0031929	TOR signaling	Biological Process	9.8	0.4	5	Smp_138640.1_pep, Smp_054820.1_pep, Smp_122910.1_pep, Smp_073560.1_pep, Smp_176040.1_pep
5	GO:0060249	anatomical structure homeostasis	Biological Process	9.79	1.12	14	Smp_146640.1_pep, Smp_053300.1_pep, Smp_026560.1_pep, Smp_135910.1_pep, Smp_020340.1_pep, Smp_145700.1_pep, Smp_144910.1_pep, Smp_053390.1_pep, Smp_135560.1_pep, Smp_194870.1_pep, Smp_206030.1_pep, Smp_133210.1_pep, Smp_101990.1_pep, Smp_153770.1_pep
6	GO:0046649	lymphocyte activation	Biological Process	9.76	0.88	11	Smp_035470.1_pep, Smp_012930.1_pep, Smp_196030.1_pep, Smp_103560.1_pep, Smp_050470.1_pep, Smp_162930.1_pep, Smp_095190.1_pep, Smp_069130.1_pep, Smp_079230.1_pep, Smp_147970.2_pep, Smp_144970.1_pep
5	GO:0030198	extracellular matrix organization	Biological Process	9.76	0.56	7	Smp_144910.1_pep, Smp_005140.1_pep, Smp_135560.1_pep, Smp_123650.1_pep, Smp_144050.1_pep, Smp_159600.1_pep, Smp_144970.1_pep
8	GO:0008406	gonad development	Biological Process	9.72	0.48	6	Smp_138640.1_pep, Smp_200180.1_pep, Smp_009580.1_pep, Smp_160680.1_pep, Smp_170230.1_pep, Smp_040680.1_pep
14	GO:0048814	regulation of dendrite morphogenesis	Biological Process	9.72	0.48	6	Smp_148690.1_pep, Smp_154470.1_pep, Smp_143620.1_pep, Smp_105970.1_pep, Smp_144050.1_pep, Smp_210740.1_pep
5	GO:0071824	protein-DNA complex subunit organization	Biological Process	9.72	1.93	24	Smp_053300.1_pep, Smp_150540.1_pep, Smp_060760.1_pep, Smp_002930.1_pep, Smp_169450.1_pep, Smp_089840.1_pep, Smp_040020.1_pep, Smp_155060.1_pep, Smp_031720.1_pep, Smp_177140.1_pep, Smp_077790.1_pep, Smp_053390.1_pep, Smp_194870.1_pep, Smp_149600.1_pep, Smp_036220.1_pep, Smp_108390.1_pep, Smp_089860.1_pep, Smp_089870.1_pep, Smp_155060.2_pep, Smp_210630.1_pep, Smp_079560.1_pep, Smp_074610.1_pep, Smp…
6	GO:0048232	male gamete generation	Biological Process	9.7	1.12	14	Smp_148690.1_pep, Smp_035200.3_pep, Smp_158730.1_pep, Smp_061920.1_pep, Smp_035200.4_pep, Smp_138640.1_pep, Smp_141010.1_pep, Smp_146210.1_pep, Smp_035500.1_pep, Smp_035200.2_pep, Smp_160680.1_pep, Smp_035200.1_pep, Smp_061920.2_pep, Smp_005670.1_pep
8	GO:0098660	inorganic ion transmembrane transport	Biological Process	9.69	3.05	38	Smp_147050.1_pep, Smp_029730.1_pep, Smp_026560.1_pep, Smp_035180.1_pep, Smp_136710.1_pep, Smp_151850.1_pep, Smp_039000.1_pep, Smp_034840.3_pep, Smp_033670.2_pep, Smp_199210.1_pep, Smp_141660.1_pep, Smp_170590.1_pep, Smp_015980.1_pep, Smp_007260.2_pep, Smp_169150.1_pep, Smp_136710.2_pep, Smp_026560.2_pep, Smp_033670.3_pep, Smp_141510.1_pep, Smp_040970.1_pep, Smp_203280.1_pep, Smp_007260.1_pep, Smp…
9	GO:0051253	negative regulation of RNA metabolic process	Biological Process	9.66	2.01	25	Smp_009580.1_pep, Smp_053940.1_pep, Smp_139710.1_pep, Smp_148980.1_pep, Smp_002160.1_pep, Smp_053830.1_pep, Smp_073470.1_pep, Smp_024900.1_pep, Smp_138640.1_pep, Smp_160850.1_pep, Smp_123000.2_pep, Smp_073470.2_pep, Smp_096750.1_pep, Smp_086270.1_pep, Smp_131450.1_pep, Smp_158610.2_pep, Smp_049990.1_pep, Smp_106930.1_pep, Smp_094680.1_pep, Smp_089860.1_pep, Smp_032180.1_pep, Smp_074610.1_pep, Smp…
7	GO:0006333	chromatin assembly or disassembly	Biological Process	9.65	2.01	25	Smp_150540.1_pep, Smp_040020.1_pep, Smp_155060.1_pep, Smp_160850.1_pep, Smp_194870.1_pep, Smp_149600.1_pep, Smp_036220.1_pep, Smp_108390.1_pep, Smp_155060.2_pep, Smp_210630.1_pep, Smp_053300.1_pep, Smp_060760.1_pep, Smp_002930.1_pep, Smp_169450.1_pep, Smp_089840.1_pep, Smp_031720.1_pep, Smp_177140.1_pep, Smp_077790.1_pep, Smp_053390.1_pep, Smp_089860.1_pep, Smp_089870.1_pep, Smp_079560.1_pep, Smp…
5	GO:0098742	cell-cell adhesion via plasma-membrane adhesion molecules	Biological Process	9.6	1.2	15	Smp_131600.1_pep, Smp_011430.1_pep, Smp_149120.1_pep, Smp_199910.1_pep, Smp_150340.1_pep, Smp_158870.1_pep, Smp_155600.1_pep, Smp_176470.1_pep, Smp_129530.1_pep, Smp_069720.1_pep, Smp_149330.1_pep, Smp_167460.1_pep, Smp_144050.1_pep, Smp_055240.1_pep, Smp_135640.1_pep
13	GO:0043547	positive regulation of GTPase activity	Biological Process	9.6	0.72	9	Smp_146060.1_pep, Smp_005790.1_pep, Smp_164680.1_pep, Smp_196880.1_pep, Smp_154850.1_pep, Smp_211000.1_pep, Smp_199010.1_pep, Smp_070310.1_pep, Smp_150050.1_pep
8	GO:0061077	chaperone-mediated protein folding	Biological Process	9.6	0.48	6	Smp_004780.3_pep, Smp_094680.1_pep, Smp_004990.1_pep, Smp_069130.1_pep, Smp_106930.1_pep, Smp_020920.2_pep
7	GO:0010639	negative regulation of organelle organization	Biological Process	9.59	1.2	15	Smp_008660.2_pep, Smp_003710.1_pep, Smp_123730.1_pep, Smp_004780.3_pep, Smp_100370.1_pep, Smp_118830.1_pep, Smp_050380.1_pep, Smp_160850.1_pep, Smp_135280.1_pep, Smp_008660.1_pep, Smp_018010.1_pep, Smp_170310.1_pep, Smp_153770.1_pep, Smp_009600.1_pep, Smp_176040.1_pep
7	GO:0009967	positive regulation of signal transduction	Biological Process	9.58	1.37	17	Smp_165740.1_pep, Smp_005140.1_pep, Smp_009580.1_pep, Smp_125370.1_pep, Smp_132200.1_pep, Smp_122910.1_pep, Smp_073560.1_pep, Smp_034840.3_pep, Smp_135910.1_pep, Smp_138640.1_pep, Smp_050380.1_pep, Smp_137210.1_pep, Smp_091730.1_pep, Smp_095190.1_pep, Smp_155950.1_pep, Smp_084540.1_pep, Smp_176040.1_pep
6	GO:0009615	response to virus	Biological Process	9.56	0.64	8	Smp_062720.3_pep, Smp_062720.5_pep, Smp_162930.1_pep, Smp_012800.1_pep, Smp_063420.1_pep, Smp_062720.1_pep, Smp_062720.2_pep, Smp_032180.1_pep
5	GO:0035295	tube development	Biological Process	9.51	1.45	18	Smp_132300.1_pep, Smp_021140.1_pep, Smp_009580.1_pep, Smp_073940.1_pep, Smp_049990.1_pep, Smp_148980.1_pep, Smp_147050.1_pep, Smp_129310.1_pep, Smp_092580.1_pep, Smp_144970.1_pep, Smp_059980.1_pep, Smp_091730.1_pep, Smp_123000.2_pep, Smp_002410.1_pep, Smp_194030.1_pep, Smp_070190.1_pep, Smp_137910.1_pep, Smp_135640.1_pep
7	GO:0045934	negative regulation of nucleobase-containing compound metabolic process	Biological Process	9.51	2.49	31	Smp_009580.1_pep, Smp_053940.1_pep, Smp_139710.1_pep, Smp_148980.1_pep, Smp_002160.1_pep, Smp_053830.1_pep, Smp_073470.1_pep, Smp_024900.1_pep, Smp_138640.1_pep, Smp_160850.1_pep, Smp_136970.1_pep, Smp_123000.2_pep, Smp_073470.2_pep, Smp_096750.1_pep, Smp_153770.1_pep, Smp_086270.1_pep, Smp_134510.1_pep, Smp_131450.1_pep, Smp_158610.2_pep, Smp_049990.1_pep, Smp_106930.1_pep, Smp_023010.1_pep, Smp…
6	GO:0006986	response to unfolded protein	Biological Process	9.51	0.64	8	Smp_094680.1_pep, Smp_069130.1_pep, Smp_095190.1_pep, Smp_035200.1_pep, Smp_056760.1_pep, Smp_042400.1_pep, Smp_049550.1_pep, Smp_020920.2_pep
8	GO:0072511	divalent inorganic cation transport	Biological Process	9.5	1.2	15	Smp_007260.1_pep, Smp_079230.1_pep, Smp_026560.1_pep, Smp_136710.1_pep, Smp_151850.1_pep, Smp_126300.1_pep, Smp_199210.1_pep, Smp_141660.1_pep, Smp_170590.1_pep, Smp_007260.2_pep, Smp_095190.1_pep, Smp_169150.1_pep, Smp_136710.2_pep, Smp_163570.1_pep, Smp_026560.2_pep
6	GO:0050905	neuromuscular process	Biological Process	9.48	0.48	6	Smp_130900.1_pep, Smp_154470.1_pep, Smp_160850.1_pep, Smp_133210.1_pep, Smp_101990.1_pep, Smp_020340.1_pep
11	GO:0042787	protein ubiquitination involved in ubiquitin-dependent protein catabolic process	Biological Process	9.47	0.56	7	Smp_050380.1_pep, Smp_154470.1_pep, Smp_167690.1_pep, Smp_009580.1_pep, Smp_148980.1_pep, Smp_012470.1_pep, Smp_009600.1_pep
12	GO:0032434	regulation of proteasomal ubiquitin-dependent protein catabolic process	Biological Process	9.46	0.48	6	Smp_154470.1_pep, Smp_160850.1_pep, Smp_136960.1_pep, Smp_061920.2_pep, Smp_061920.1_pep, Smp_009600.1_pep
13	GO:0050773	regulation of dendrite development	Biological Process	9.43	0.64	8	Smp_165740.1_pep, Smp_148690.1_pep, Smp_000730.1_pep, Smp_154470.1_pep, Smp_143620.1_pep, Smp_105970.1_pep, Smp_144050.1_pep, Smp_210740.1_pep
6	GO:0002164	larval development	Biological Process	9.43	1.2	15	Smp_210430.1_pep, Smp_158490.1_pep, Smp_200180.1_pep, Smp_169470.1_pep, Smp_170230.1_pep, Smp_056760.1_pep, Smp_009780.2_pep, Smp_000030.1_pep, Smp_040680.1_pep, Smp_000030.3_pep, Smp_164380.1_pep, Smp_009780.1_pep, Smp_009690.1_pep, Smp_000030.2_pep, Smp_082240.1_pep
7	GO:0045931	positive regulation of mitotic cell cycle	Biological Process	9.43	0.48	6	Smp_154470.1_pep, Smp_160850.1_pep, Smp_137210.1_pep, Smp_160680.1_pep, Smp_162710.1_pep, Smp_009600.1_pep
7	GO:0045596	negative regulation of cell differentiation	Biological Process	9.38	1.2	15	Smp_165740.1_pep, Smp_148690.1_pep, Smp_171680.1_pep, Smp_053300.1_pep, Smp_196030.1_pep, Smp_148980.1_pep, Smp_154470.1_pep, Smp_138640.1_pep, Smp_053390.1_pep, Smp_136970.1_pep, Smp_194870.1_pep, Smp_056440.1_pep, Smp_123000.2_pep, Smp_133320.1_pep, Smp_005670.1_pep
7	GO:0035108	limb morphogenesis	Biological Process	9.36	0.48	6	Smp_144910.1_pep, Smp_005790.1_pep, Smp_135560.1_pep, Smp_095190.1_pep, Smp_123000.2_pep, Smp_165620.1_pep
9	GO:0019362	pyridine nucleotide metabolic process	Biological Process	9.36	2.17	27	Smp_056970.1_pep, Smp_156360.1_pep, Smp_035270.2_pep, Smp_052810.1_pep, Smp_018890.1_pep, Smp_065610.2_pep, Smp_070600.1_pep, Smp_056970.2_pep, Smp_022400.1_pep, Smp_038950.1_pep, Smp_038960.1_pep, Smp_043670.1_pep, Smp_096760.1_pep, Smp_024110.1_pep, Smp_042160.1_pep, Smp_003990.1_pep, Smp_187370.1_pep, Smp_134440.1_pep, Smp_043670.2_pep, Smp_042160.2_pep, Smp_056970.3_pep, Smp_071840.1_pep, Smp…
5	GO:0051707	response to other organism	Biological Process	9.34	0.96	12	Smp_062720.3_pep, Smp_002930.1_pep, Smp_062720.5_pep, Smp_162930.1_pep, Smp_004910.1_pep, Smp_095190.1_pep, Smp_012800.1_pep, Smp_062720.1_pep, Smp_063420.1_pep, Smp_062720.2_pep, Smp_032180.1_pep, Smp_005670.1_pep
10	GO:0006364	rRNA processing	Biological Process	9.32	0.64	8	Smp_021140.1_pep, Smp_138640.1_pep, Smp_045040.1_pep, Smp_023660.1_pep, Smp_050470.1_pep, Smp_162620.1_pep, Smp_053830.1_pep, Smp_127120.1_pep
7	GO:0043413	macromolecule glycosylation	Biological Process	9.24	1.04	13	Smp_146640.1_pep, Smp_035470.1_pep, Smp_151220.1_pep, Smp_133700.1_pep, Smp_057620.1_pep, Smp_210370.1_pep, Smp_144970.1_pep, Smp_105680.1_pep, Smp_135280.1_pep, Smp_018240.1_pep, Smp_032180.1_pep, Smp_032780.1_pep, Smp_105680.2_pep
9	GO:0048738	cardiac muscle tissue development	Biological Process	9.24	0.48	6	Smp_154470.1_pep, Smp_079230.1_pep, Smp_133210.1_pep, Smp_073470.2_pep, Smp_073470.1_pep, Smp_020340.1_pep
4	GO:0048589	developmental growth	Biological Process	9.22	1.37	17	Smp_165740.1_pep, Smp_005140.1_pep, Smp_074510.1_pep, Smp_173990.1_pep, Smp_147050.1_pep, Smp_073470.1_pep, Smp_165550.1_pep, Smp_135910.1_pep, Smp_065610.2_pep, Smp_145700.1_pep, Smp_154470.1_pep, Smp_104310.1_pep, Smp_160680.1_pep, Smp_073470.2_pep, Smp_070190.1_pep, Smp_101990.1_pep, Smp_005670.1_pep
11	GO:0006614	SRP-dependent cotranslational protein targeting to membrane	Biological Process	9.2	0.64	8	Smp_021140.1_pep, Smp_058720.1_pep, Smp_059540.1_pep, Smp_073880.1_pep, Smp_053830.1_pep, Smp_096750.1_pep, Smp_171570.1_pep, Smp_207010.1_pep
12	GO:0007254	JNK cascade	Biological Process	9.2	0.4	5	Smp_050380.1_pep, Smp_009580.1_pep, Smp_125370.1_pep, Smp_137910.1_pep, Smp_135910.1_pep
5	GO:0007005	mitochondrion organization	Biological Process	9.17	1.04	13	Smp_072330.1_pep, Smp_024120.1_pep, Smp_126490.1_pep, Smp_165550.1_pep, Smp_144970.1_pep, Smp_034840.3_pep, Smp_050380.1_pep, Smp_072330.2_pep, Smp_056440.1_pep, Smp_042590.1_pep, Smp_095190.1_pep, Smp_042590.2_pep, Smp_176040.1_pep
10	GO:0032272	negative regulation of protein polymerization	Biological Process	9.17	0.72	9	Smp_004780.3_pep, Smp_100370.1_pep, Smp_118830.1_pep, Smp_135280.1_pep, Smp_008660.2_pep, Smp_008660.1_pep, Smp_170310.1_pep, Smp_003710.1_pep, Smp_123730.1_pep
7	GO:0045935	positive regulation of nucleobase-containing compound metabolic process	Biological Process	9.12	2.73	34	Smp_009580.1_pep, Smp_144180.1_pep, Smp_179320.1_pep, Smp_196030.1_pep, Smp_026560.1_pep, Smp_073470.1_pep, Smp_024900.1_pep, Smp_147560.1_pep, Smp_122910.1_pep, Smp_049550.1_pep, Smp_138640.1_pep, Smp_160850.1_pep, Smp_137210.1_pep, Smp_123000.2_pep, Smp_097110.1_pep, Smp_080030.1_pep, Smp_073470.2_pep, Smp_026560.2_pep, Smp_086270.1_pep, Smp_211160.1_pep, Smp_125370.1_pep, Smp_092580.1_pep, Smp…
4	GO:0042493	response to drug	Biological Process	9.08	0.64	8	Smp_005140.1_pep, Smp_144180.1_pep, Smp_162930.1_pep, Smp_121920.1_pep, Smp_059540.1_pep, Smp_095190.1_pep, Smp_199260.1_pep, Smp_002080.1_pep
13	GO:0007091	metaphase/anaphase transition of mitotic cell cycle	Biological Process	9.06	0.4	5	Smp_148690.1_pep, Smp_154470.1_pep, Smp_160850.1_pep, Smp_136960.1_pep, Smp_009600.1_pep
9	GO:0043523	regulation of neuron apoptotic process	Biological Process	9	0.48	6	Smp_160850.1_pep, Smp_056440.1_pep, Smp_069130.1_pep, Smp_044250.1_pep, Smp_144050.1_pep, Smp_144970.1_pep
9	GO:0051084	'de novo' posttranslational protein folding	Biological Process	9	0.48	6	Smp_103790.1_pep, Smp_094680.1_pep, Smp_004990.1_pep, Smp_069130.1_pep, Smp_106930.1_pep, Smp_020920.2_pep
6	GO:0051604	protein maturation	Biological Process	9	0.8	10	Smp_009580.1_pep, Smp_005140.1_pep, Smp_131450.1_pep, Smp_141350.1_pep, Smp_035220.1_pep, Smp_095190.1_pep, Smp_150980.1_pep, Smp_165620.1_pep, Smp_175420.1_pep, Smp_165550.1_pep
11	GO:0015985	energy coupled proton transport, down electrochemical gradient	Biological Process	9	1.2	15	Smp_203280.1_pep, Smp_082120.1_pep, Smp_033670.4_pep, Smp_019750.1_pep, Smp_039000.1_pep, Smp_002880.1_pep, Smp_038100.1_pep, Smp_033670.2_pep, Smp_019750.2_pep, Smp_015980.1_pep, Smp_154530.1_pep, Smp_033670.5_pep, Smp_129080.1_pep, Smp_033670.3_pep, Smp_033670.1_pep
11	GO:0000184	nuclear-transcribed mRNA catabolic process, nonsense-mediated decay	Biological Process	9	0.72	9	Smp_021140.1_pep, Smp_058720.1_pep, Smp_061590.2_pep, Smp_147330.1_pep, Smp_061590.1_pep, Smp_073880.1_pep, Smp_053830.1_pep, Smp_096750.1_pep, Smp_171570.1_pep
12	GO:0021884	forebrain neuron development	Biological Process	9	0.48	6	Smp_005790.1_pep, Smp_009580.1_pep, Smp_044970.1_pep, Smp_192960.1_pep, Smp_144970.1_pep, Smp_053700.1_pep
9	GO:0030902	hindbrain development	Biological Process	8.98	0.64	8	Smp_130900.1_pep, Smp_144050.1_pep, Smp_044970.1_pep, Smp_192960.1_pep, Smp_070190.1_pep, Smp_144970.1_pep, Smp_049550.1_pep, Smp_053700.1_pep
5	GO:0006997	nucleus organization	Biological Process	8.87	0.56	7	Smp_150540.1_pep, Smp_160850.1_pep, Smp_143620.1_pep, Smp_012800.1_pep, Smp_163040.1_pep, Smp_140690.1_pep, Smp_082240.1_pep
13	GO:0042773	ATP synthesis coupled electron transport	Biological Process	8.8	0.56	7	Smp_038870.1_pep, Smp_024120.1_pep, Smp_042590.2_pep, Smp_059930.1_pep, Smp_038870.2_pep, Smp_127340.1_pep, Smp_194170.1_pep
13	GO:0051693	actin filament capping	Biological Process	8.8	0.56	7	Smp_100370.1_pep, Smp_118830.1_pep, Smp_008660.2_pep, Smp_008660.1_pep, Smp_170310.1_pep, Smp_003710.1_pep, Smp_123730.1_pep
7	GO:0006941	striated muscle contraction	Biological Process	8.78	0.64	8	Smp_072330.1_pep, Smp_072330.2_pep, Smp_133210.1_pep, Smp_026560.1_pep, Smp_026560.2_pep, Smp_059980.1_pep, Smp_101990.1_pep, Smp_020340.1_pep
4	GO:0040012	regulation of locomotion	Biological Process	8.78	0.64	8	Smp_050380.1_pep, Smp_154470.1_pep, Smp_005140.1_pep, Smp_196030.1_pep, Smp_056760.1_pep, Smp_155950.1_pep, Smp_176040.1_pep, Smp_063640.1_pep
9	GO:0030239	myofibril assembly	Biological Process	8.76	0.48	6	Smp_203130.1_pep, Smp_073940.1_pep, Smp_157020.1_pep, Smp_165930.1_pep, Smp_161920.1_pep, Smp_161930.1_pep
11	GO:0006400	tRNA modification	Biological Process	8.76	0.48	6	Smp_015440.1_pep, Smp_150780.2_pep, Smp_150780.1_pep, Smp_175950.1_pep, Smp_035280.1_pep, Smp_096200.1_pep
6	GO:0072657	protein localization to membrane	Biological Process	8.74	1.45	18	Smp_021140.1_pep, Smp_000730.1_pep, Smp_072330.1_pep, Smp_174130.1_pep, Smp_196030.1_pep, Smp_058720.1_pep, Smp_173990.1_pep, Smp_053830.1_pep, Smp_171570.1_pep, Smp_034840.3_pep, Smp_207010.1_pep, Smp_123730.1_pep, Smp_072330.2_pep, Smp_104310.1_pep, Smp_059540.1_pep, Smp_073880.1_pep, Smp_096750.1_pep, Smp_005670.1_pep
8	GO:1902533	positive regulation of intracellular signal transduction	Biological Process	8.64	0.96	12	Smp_165740.1_pep, Smp_050380.1_pep, Smp_005140.1_pep, Smp_009580.1_pep, Smp_125370.1_pep, Smp_155950.1_pep, Smp_132200.1_pep, Smp_084540.1_pep, Smp_122910.1_pep, Smp_073560.1_pep, Smp_135910.1_pep, Smp_176040.1_pep
13	GO:0097485	neuron projection guidance	Biological Process	8.64	0.96	12	Smp_165740.1_pep, Smp_094680.1_pep, Smp_127810.1_pep, Smp_170290.1_pep, Smp_126800.1_pep, Smp_026560.1_pep, Smp_002410.1_pep, Smp_159600.1_pep, Smp_199010.1_pep, Smp_020370.1_pep, Smp_123730.1_pep, Smp_161930.1_pep
9	GO:0048011	neurotrophin TRK receptor signaling pathway	Biological Process	8.6	0.64	8	Smp_154470.1_pep, Smp_009580.1_pep, Smp_196030.1_pep, Smp_026560.1_pep, Smp_144050.1_pep, Smp_199010.1_pep, Smp_026560.2_pep, Smp_034840.3_pep
10	GO:1901880	negative regulation of protein depolymerization	Biological Process	8.57	0.64	8	Smp_100370.1_pep, Smp_118830.1_pep, Smp_008660.2_pep, Smp_008660.1_pep, Smp_018010.1_pep, Smp_170310.1_pep, Smp_003710.1_pep, Smp_123730.1_pep
7	GO:0051216	cartilage development	Biological Process	8.56	0.32	4	Smp_144910.1_pep, Smp_135560.1_pep, Smp_005140.1_pep, Smp_144970.1_pep
8	GO:0006892	post-Golgi vesicle-mediated transport	Biological Process	8.56	0.56	7	Smp_180910.2_pep, Smp_164130.1_pep, Smp_094680.1_pep, Smp_004910.1_pep, Smp_032180.1_pep, Smp_180910.1_pep, Smp_123730.1_pep
3	GO:0044708	single-organism behavior	Biological Process	8.54	0.88	11	Smp_154470.1_pep, Smp_103560.1_pep, Smp_006390.1_pep, Smp_128940.1_pep, Smp_026560.1_pep, Smp_002410.1_pep, Smp_092580.1_pep, Smp_082030.1_pep, Smp_146910.1_pep, Smp_165930.1_pep, Smp_153100.1_pep
12	GO:0002224	toll-like receptor signaling pathway	Biological Process	8.52	0.16	2	Smp_000730.1_pep, Smp_009580.1_pep
9	GO:0002521	leukocyte differentiation	Biological Process	8.51	0.4	5	Smp_196030.1_pep, Smp_050470.1_pep, Smp_095190.1_pep, Smp_061940.2_pep, Smp_144970.1_pep
7	GO:0097285	cell-type specific apoptotic process	Biological Process	8.48	1.04	13	Smp_000730.1_pep, Smp_072330.1_pep, Smp_005140.1_pep, Smp_069130.1_pep, Smp_144970.1_pep, Smp_138640.1_pep, Smp_154470.1_pep, Smp_160850.1_pep, Smp_072330.2_pep, Smp_056440.1_pep, Smp_095190.1_pep, Smp_044250.1_pep, Smp_144050.1_pep
8	GO:0016458	gene silencing	Biological Process	8.45	0.56	7	Smp_166110.1_pep, Smp_138640.1_pep, Smp_152020.1_pep, Smp_179320.1_pep, Smp_081570.1_pep, Smp_032180.1_pep, Smp_133320.1_pep
7	GO:0031345	negative regulation of cell projection organization	Biological Process	8.44	0.32	4	Smp_165740.1_pep, Smp_148690.1_pep, Smp_154470.1_pep, Smp_144050.1_pep
8	GO:0006338	chromatin remodeling	Biological Process	8.44	0.56	7	Smp_145120.1_pep, Smp_053300.1_pep, Smp_160850.1_pep, Smp_053390.1_pep, Smp_194870.1_pep, Smp_002160.1_pep, Smp_070190.1_pep
8	GO:0051170	nuclear import	Biological Process	8.41	1.04	13	Smp_072330.1_pep, Smp_005790.1_pep, Smp_196030.1_pep, Smp_148980.1_pep, Smp_026560.1_pep, Smp_122910.1_pep, Smp_123730.1_pep, Smp_138640.1_pep, Smp_160850.1_pep, Smp_137210.1_pep, Smp_072330.2_pep, Smp_049920.3_pep, Smp_049920.1_pep
9	GO:0032271	regulation of protein polymerization	Biological Process	8.41	1.29	16	Smp_000730.1_pep, Smp_008660.2_pep, Smp_003710.1_pep, Smp_122910.1_pep, Smp_073560.1_pep, Smp_123730.1_pep, Smp_004780.3_pep, Smp_100370.1_pep, Smp_118830.1_pep, Smp_050380.1_pep, Smp_032310.1_pep, Smp_135280.1_pep, Smp_010690.1_pep, Smp_008660.1_pep, Smp_170310.1_pep, Smp_210740.1_pep
8	GO:0051260	protein homooligomerization	Biological Process	8.4	0.48	6	Smp_012930.1_pep, Smp_103560.1_pep, Smp_056440.1_pep, Smp_123000.2_pep, Smp_035180.1_pep, Smp_141510.1_pep
10	GO:0007189	adenylate cyclase-activating G-protein coupled receptor signaling pathway	Biological Process	8.4	0.48	6	Smp_172640.1_pep, Smp_005790.1_pep, Smp_059340.2_pep, Smp_074510.1_pep, Smp_059340.1_pep, Smp_092580.1_pep
5	GO:0051647	nucleus localization	Biological Process	8.4	0.64	8	Smp_200180.1_pep, Smp_143620.1_pep, Smp_009780.1_pep, Smp_009780.2_pep, Smp_040680.1_pep, Smp_158560.1_pep, Smp_158560.2_pep, Smp_063640.1_pep
8	GO:0045936	negative regulation of phosphate metabolic process	Biological Process	8.4	1.2	15	Smp_005790.1_pep, Smp_134510.1_pep, Smp_079230.1_pep, Smp_034840.3_pep, Smp_154470.1_pep, Smp_138640.1_pep, Smp_023010.1_pep, Smp_180740.1_pep, Smp_023660.1_pep, Smp_170290.1_pep, Smp_095190.1_pep, Smp_034840.2_pep, Smp_138850.1_pep, Smp_176040.1_pep, Smp_009600.1_pep
6	GO:0044770	cell cycle phase transition	Biological Process	8.39	1.04	13	Smp_148690.1_pep, Smp_009580.1_pep, Smp_072870.1_pep, Smp_122910.1_pep, Smp_034840.3_pep, Smp_154470.1_pep, Smp_166840.1_pep, Smp_160850.1_pep, Smp_136960.1_pep, Smp_012470.1_pep, Smp_002410.1_pep, Smp_026560.2_pep, Smp_009600.1_pep
6	GO:0043241	protein complex disassembly	Biological Process	8.34	1.45	18	Smp_021140.1_pep, Smp_058720.1_pep, Smp_073940.1_pep, Smp_008660.2_pep, Smp_053830.1_pep, Smp_086590.1_pep, Smp_003710.1_pep, Smp_171570.1_pep, Smp_123730.1_pep, Smp_100370.1_pep, Smp_118830.1_pep, Smp_008660.1_pep, Smp_073880.1_pep, Smp_039400.1_pep, Smp_018010.1_pep, Smp_195080.1_pep, Smp_170310.1_pep, Smp_096750.1_pep
6	GO:0010942	positive regulation of cell death	Biological Process	8.33	1.2	15	Smp_165740.1_pep, Smp_005140.1_pep, Smp_131450.1_pep, Smp_009580.1_pep, Smp_196030.1_pep, Smp_137090.1_pep, Smp_034840.3_pep, Smp_138640.1_pep, Smp_050380.1_pep, Smp_065840.1_pep, Smp_030330.2_pep, Smp_095190.1_pep, Smp_144050.1_pep, Smp_199010.1_pep, Smp_176040.1_pep
4	GO:0050803	regulation of synapse structure or activity	Biological Process	8.32	0.4	5	Smp_130900.1_pep, Smp_154470.1_pep, Smp_144050.1_pep, Smp_141310.1_pep, Smp_005670.1_pep
10	GO:1902600	hydrogen ion transmembrane transport	Biological Process	8.28	1.69	21	Smp_040970.1_pep, Smp_203280.1_pep, Smp_171300.1_pep, Smp_082120.1_pep, Smp_147050.1_pep, Smp_033670.4_pep, Smp_029730.1_pep, Smp_019750.1_pep, Smp_002880.1_pep, Smp_039000.1_pep, Smp_038100.1_pep, Smp_033670.2_pep, Smp_019750.2_pep, Smp_015980.1_pep, Smp_085520.1_pep, Smp_154530.1_pep, Smp_029390.1_pep, Smp_033670.5_pep, Smp_129080.1_pep, Smp_033670.3_pep, Smp_033670.1_pep
5	GO:0051241	negative regulation of multicellular organismal process	Biological Process	8.27	1.2	15	Smp_165740.1_pep, Smp_148690.1_pep, Smp_171680.1_pep, Smp_053300.1_pep, Smp_005140.1_pep, Smp_009580.1_pep, Smp_196030.1_pep, Smp_148980.1_pep, Smp_059980.1_pep, Smp_154470.1_pep, Smp_053390.1_pep, Smp_194870.1_pep, Smp_160680.1_pep, Smp_123000.2_pep, Smp_176040.1_pep
8	GO:1902532	negative regulation of intracellular signal transduction	Biological Process	8.23	0.4	5	Smp_138640.1_pep, Smp_154470.1_pep, Smp_005140.1_pep, Smp_044250.1_pep, Smp_176040.1_pep
8	GO:0032868	response to insulin	Biological Process	8.23	0.48	6	Smp_138640.1_pep, Smp_137210.1_pep, Smp_196030.1_pep, Smp_144050.1_pep, Smp_199010.1_pep, Smp_122910.1_pep
5	GO:0070848	response to growth factor	Biological Process	8.22	1.69	21	Smp_009580.1_pep, Smp_005140.1_pep, Smp_196030.1_pep, Smp_026560.1_pep, Smp_024900.1_pep, Smp_049550.1_pep, Smp_034840.3_pep, Smp_154470.1_pep, Smp_050380.1_pep, Smp_144910.1_pep, Smp_138640.1_pep, Smp_160850.1_pep, Smp_135560.1_pep, Smp_123000.2_pep, Smp_144050.1_pep, Smp_085910.1_pep, Smp_155950.1_pep, Smp_199010.1_pep, Smp_157020.1_pep, Smp_026560.2_pep, Smp_176040.1_pep
4	GO:0034330	cell junction organization	Biological Process	8.21	0.56	7	Smp_154470.1_pep, Smp_037860.1_pep, Smp_005140.1_pep, Smp_137910.1_pep, Smp_176040.1_pep, Smp_005670.1_pep, Smp_161930.1_pep
7	GO:0009953	dorsal/ventral pattern formation	Biological Process	8.21	0.48	6	Smp_132300.1_pep, Smp_148980.1_pep, Smp_165620.1_pep, Smp_002410.1_pep, Smp_072950.1_pep, Smp_096160.1_pep
10	GO:0007173	epidermal growth factor receptor signaling pathway	Biological Process	8.2	0.56	7	Smp_154470.1_pep, Smp_009580.1_pep, Smp_196030.1_pep, Smp_026560.1_pep, Smp_144050.1_pep, Smp_199010.1_pep, Smp_026560.2_pep
11	GO:0000209	protein polyubiquitination	Biological Process	8.2	0.56	7	Smp_050380.1_pep, Smp_009580.1_pep, Smp_167690.1_pep, Smp_028430.1_pep, Smp_001560.1_pep, Smp_012470.1_pep, Smp_137090.1_pep
9	GO:0006875	cellular metal ion homeostasis	Biological Process	8.19	0.88	11	Smp_087760.1_pep, Smp_170590.1_pep, Smp_047650.1_pep, Smp_095190.1_pep, Smp_079230.1_pep, Smp_169150.1_pep, Smp_026560.1_pep, Smp_126300.1_pep, Smp_163570.1_pep, Smp_144970.1_pep, Smp_026560.2_pep
4	GO:0010035	response to inorganic substance	Biological Process	8.19	0.96	12	Smp_138640.1_pep, Smp_005140.1_pep, Smp_170590.1_pep, Smp_008360.1_pep, Smp_056440.1_pep, Smp_095190.1_pep, Smp_169150.1_pep, Smp_026560.1_pep, Smp_032180.1_pep, Smp_144970.1_pep, Smp_026560.2_pep, Smp_135910.1_pep
7	GO:0051146	striated muscle cell differentiation	Biological Process	8.17	1.12	14	Smp_041480.1_pep, Smp_073940.1_pep, Smp_073470.1_pep, Smp_122910.1_pep, Smp_100370.1_pep, Smp_203130.1_pep, Smp_041480.3_pep, Smp_123000.2_pep, Smp_041480.2_pep, Smp_073470.2_pep, Smp_157020.1_pep, Smp_165930.1_pep, Smp_161920.1_pep, Smp_161930.1_pep
9	GO:0007269	neurotransmitter secretion	Biological Process	8.16	0.48	6	Smp_134590.1_pep, Smp_094680.1_pep, Smp_175900.1_pep, Smp_032180.1_pep, Smp_141310.1_pep, Smp_135640.1_pep
4	GO:0009266	response to temperature stimulus	Biological Process	8.14	0.96	12	Smp_035200.4_pep, Smp_068270.2_pep, Smp_068270.1_pep, Smp_072330.1_pep, Smp_160850.1_pep, Smp_005140.1_pep, Smp_072330.2_pep, Smp_035200.2_pep, Smp_035200.3_pep, Smp_035200.1_pep, Smp_068270.5_pep, Smp_068270.4_pep
10	GO:0016571	histone methylation	Biological Process	8.14	0.72	9	Smp_150850.1_pep, Smp_140390.1_pep, Smp_144180.1_pep, Smp_175410.1_pep, Smp_140390.2_pep, Smp_138030.1_pep, Smp_103090.1_pep, Smp_165220.1_pep, Smp_150850.2_pep
11	GO:0018393	internal peptidyl-lysine acetylation	Biological Process	8.11	0.64	8	Smp_166840.1_pep, Smp_144180.1_pep, Smp_097110.1_pep, Smp_002160.1_pep, Smp_070190.1_pep, Smp_057140.1_pep, Smp_176040.1_pep, Smp_105910.1_pep
6	GO:0008284	positive regulation of cell proliferation	Biological Process	8.08	0.56	7	Smp_054820.1_pep, Smp_138640.1_pep, Smp_154470.1_pep, Smp_084540.2_pep, Smp_137210.1_pep, Smp_155950.1_pep, Smp_122910.1_pep
12	GO:0030838	positive regulation of actin filament polymerization	Biological Process	8.08	0.56	7	Smp_000730.1_pep, Smp_050380.1_pep, Smp_032310.1_pep, Smp_010690.1_pep, Smp_210740.1_pep, Smp_122910.1_pep, Smp_073560.1_pep
10	GO:0061136	regulation of proteasomal protein catabolic process	Biological Process	8.07	0.64	8	Smp_154470.1_pep, Smp_087940.1_pep, Smp_087940.2_pep, Smp_160850.1_pep, Smp_136960.1_pep, Smp_061920.2_pep, Smp_009600.1_pep, Smp_061920.1_pep
8	GO:0048477	oogenesis	Biological Process	8.06	0.56	7	Smp_210430.1_pep, Smp_164380.1_pep, Smp_200180.1_pep, Smp_160680.1_pep, Smp_002410.1_pep, Smp_040680.1_pep, Smp_005670.1_pep
7	GO:0051248	negative regulation of protein metabolic process	Biological Process	8.02	1.77	22	Smp_005790.1_pep, Smp_087940.2_pep, Smp_005140.1_pep, Smp_009580.1_pep, Smp_179320.1_pep, Smp_138930.2_pep, Smp_006390.1_pep, Smp_148980.1_pep, Smp_079230.1_pep, Smp_138930.1_pep, Smp_034840.3_pep, Smp_089670.1_pep, Smp_154470.1_pep, Smp_087940.1_pep, Smp_138640.1_pep, Smp_160850.1_pep, Smp_095190.1_pep, Smp_012470.1_pep, Smp_034840.2_pep, Smp_124980.1_pep, Smp_176040.1_pep, Smp_009600.1_pep
10	GO:0001841	neural tube formation	Biological Process	8.02	0.48	6	Smp_021140.1_pep, Smp_123000.2_pep, Smp_148980.1_pep, Smp_129310.1_pep, Smp_070190.1_pep, Smp_135640.1_pep
10	GO:0000413	protein peptidyl-prolyl isomerization	Biological Process	8	0.64	8	Smp_004780.3_pep, Smp_004780.2_pep, Smp_079230.1_pep, Smp_004780.1_pep, Smp_169580.1_pep, Smp_040790.1_pep, Smp_142960.1_pep, Smp_040130.1_pep
12	GO:0015991	ATP hydrolysis coupled proton transport	Biological Process	8	0.64	8	Smp_040970.1_pep, Smp_171300.1_pep, Smp_085520.1_pep, Smp_147050.1_pep, Smp_029730.1_pep, Smp_029390.1_pep, Smp_002880.1_pep, Smp_038100.1_pep
7	GO:0006839	mitochondrial transport	Biological Process	8	0.48	6	Smp_072330.1_pep, Smp_072330.2_pep, Smp_022430.1_pep, Smp_004080.1_pep, Smp_095190.1_pep, Smp_034840.3_pep
11	GO:0030834	regulation of actin filament depolymerization	Biological Process	7.97	0.64	8	Smp_100370.1_pep, Smp_118830.1_pep, Smp_008660.2_pep, Smp_008660.1_pep, Smp_170310.1_pep, Smp_003710.1_pep, Smp_018010.1_pep, Smp_123730.1_pep
7	GO:0022618	ribonucleoprotein complex assembly	Biological Process	7.92	0.96	12	Smp_105700.1_pep, Smp_028070.1_pep, Smp_058460.1_pep, Smp_058720.1_pep, Smp_000110.1_pep, Smp_053830.1_pep, Smp_028070.2_pep, Smp_003660.1_pep, Smp_012980.1_pep, Smp_133320.1_pep, Smp_179180.1_pep, Smp_176040.1_pep
8	GO:0060048	cardiac muscle contraction	Biological Process	7.92	0.48	6	Smp_072330.1_pep, Smp_072330.2_pep, Smp_133210.1_pep, Smp_026560.1_pep, Smp_026560.2_pep, Smp_020340.1_pep
7	GO:0072659	protein localization to plasma membrane	Biological Process	7.92	0.48	6	Smp_000730.1_pep, Smp_104310.1_pep, Smp_196030.1_pep, Smp_173990.1_pep, Smp_005670.1_pep, Smp_123730.1_pep
6	GO:0009100	glycoprotein metabolic process	Biological Process	7.92	1.29	16	Smp_146640.1_pep, Smp_035470.1_pep, Smp_151220.1_pep, Smp_133700.1_pep, Smp_057620.1_pep, Smp_210370.1_pep, Smp_144970.1_pep, Smp_105680.1_pep, Smp_172060.1_pep, Smp_144910.1_pep, Smp_135560.1_pep, Smp_135280.1_pep, Smp_018240.1_pep, Smp_032180.1_pep, Smp_032780.1_pep, Smp_105680.2_pep
12	GO:0031398	positive regulation of protein ubiquitination	Biological Process	7.87	0.48	6	Smp_154470.1_pep, Smp_009580.1_pep, Smp_012470.1_pep, Smp_092850.3_pep, Smp_049550.1_pep, Smp_009600.1_pep
10	GO:0018022	peptidyl-lysine methylation	Biological Process	7.85	0.72	9	Smp_150850.1_pep, Smp_140390.1_pep, Smp_144180.1_pep, Smp_175410.1_pep, Smp_140390.2_pep, Smp_138030.1_pep, Smp_103090.1_pep, Smp_165220.1_pep, Smp_150850.2_pep
9	GO:0006446	regulation of translational initiation	Biological Process	7.8	0.48	6	Smp_160850.1_pep, Smp_179320.1_pep, Smp_058460.1_pep, Smp_144860.1_pep, Smp_012980.1_pep, Smp_176040.1_pep
5	GO:0006914	autophagy	Biological Process	7.72	0.56	7	Smp_138640.1_pep, Smp_087940.2_pep, Smp_200180.1_pep, Smp_124830.2_pep, Smp_040680.1_pep, Smp_039820.1_pep, Smp_122910.1_pep
7	GO:0031023	microtubule organizing center organization	Biological Process	7.66	0.56	7	Smp_156040.1_pep, Smp_160680.1_pep, Smp_026560.1_pep, Smp_140660.1_pep, Smp_147890.1_pep, Smp_162710.1_pep, Smp_009600.1_pep
9	GO:0006220	pyrimidine nucleotide metabolic process	Biological Process	7.64	0.48	6	Smp_134300.1_pep, Smp_146210.1_pep, Smp_186670.1_pep, Smp_082420.1_pep, Smp_092750.1_pep, Smp_001360.1_pep
6	GO:0030522	intracellular receptor signaling pathway	Biological Process	7.63	0.88	11	Smp_035200.4_pep, Smp_004780.3_pep, Smp_138640.1_pep, Smp_009580.1_pep, Smp_035200.2_pep, Smp_035200.3_pep, Smp_035200.1_pep, Smp_073470.2_pep, Smp_073470.1_pep, Smp_147560.1_pep, Smp_133320.1_pep
6	GO:0006643	membrane lipid metabolic process	Biological Process	7.62	0.72	9	Smp_146640.1_pep, Smp_155750.1_pep, Smp_179260.1_pep, Smp_141720.1_pep, Smp_020210.1_pep, Smp_147460.1_pep, Smp_135170.1_pep, Smp_187070.1_pep, Smp_000260.1_pep
5	GO:0007030	Golgi organization	Biological Process	7.6	0.56	7	Smp_135280.1_pep, Smp_143620.1_pep, Smp_079310.1_pep, Smp_165620.1_pep, Smp_155950.1_pep, Smp_141380.1_pep, Smp_143570.1_pep
9	GO:0019083	viral transcription	Biological Process	7.6	0.56	7	Smp_021140.1_pep, Smp_050380.1_pep, Smp_058720.1_pep, Smp_073880.1_pep, Smp_053830.1_pep, Smp_096750.1_pep, Smp_171570.1_pep
9	GO:0008543	fibroblast growth factor receptor signaling pathway	Biological Process	7.6	0.56	7	Smp_154470.1_pep, Smp_009580.1_pep, Smp_005140.1_pep, Smp_196030.1_pep, Smp_026560.1_pep, Smp_199010.1_pep, Smp_026560.2_pep
6	GO:0003341	cilium movement	Biological Process	7.6	0.56	7	Smp_057090.1_pep, Smp_158370.1_pep, Smp_034920.1_pep, Smp_149330.1_pep, Smp_137550.1_pep, Smp_001610.1_pep, Smp_167040.1_pep
8	GO:0006415	translational termination	Biological Process	7.6	0.56	7	Smp_021140.1_pep, Smp_058720.1_pep, Smp_073880.1_pep, Smp_039400.1_pep, Smp_053830.1_pep, Smp_096750.1_pep, Smp_171570.1_pep
6	GO:0001539	cilium or flagellum-dependent cell motility	Biological Process	7.6	0.56	7	Smp_165820.1_pep, Smp_034920.1_pep, Smp_135670.1_pep, Smp_165620.1_pep, Smp_137550.1_pep, Smp_130810.1_pep, Smp_153140.1_pep
5	GO:0007528	neuromuscular junction development	Biological Process	7.6	0.56	7	Smp_145700.1_pep, Smp_026560.1_pep, Smp_159600.1_pep, Smp_092580.1_pep, Smp_165550.1_pep, Smp_146910.1_pep, Smp_101990.1_pep
12	GO:0021766	hippocampus development	Biological Process	7.6	0.56	7	Smp_154470.1_pep, Smp_144050.1_pep, Smp_034840.2_pep, Smp_044970.1_pep, Smp_192960.1_pep, Smp_034840.3_pep, Smp_053700.1_pep
8	GO:0030521	androgen receptor signaling pathway	Biological Process	7.6	0.56	7	Smp_035200.4_pep, Smp_004780.3_pep, Smp_138640.1_pep, Smp_035200.2_pep, Smp_035200.3_pep, Smp_035200.1_pep, Smp_147560.1_pep
10	GO:0035082	axoneme assembly	Biological Process	7.56	0.48	6	Smp_057090.1_pep, Smp_158370.1_pep, Smp_135670.1_pep, Smp_158730.1_pep, Smp_001610.1_pep, Smp_000580.1_pep
7	GO:0071560	cellular response to transforming growth factor beta stimulus	Biological Process	7.56	0.72	9	Smp_050380.1_pep, Smp_138640.1_pep, Smp_009580.1_pep, Smp_005140.1_pep, Smp_123000.2_pep, Smp_085910.1_pep, Smp_024900.1_pep, Smp_049550.1_pep, Smp_176040.1_pep
4	GO:0001775	cell activation	Biological Process	7.55	1.37	17	Smp_035470.1_pep, Smp_012930.1_pep, Smp_005140.1_pep, Smp_196030.1_pep, Smp_162930.1_pep, Smp_069130.1_pep, Smp_079230.1_pep, Smp_147970.2_pep, Smp_026560.1_pep, Smp_144970.1_pep, Smp_071250.1_pep, Smp_163580.1_pep, Smp_103560.1_pep, Smp_050470.1_pep, Smp_095190.1_pep, Smp_199010.1_pep, Smp_026560.2_pep
4	GO:0050878	regulation of body fluid levels	Biological Process	7.55	1.37	17	Smp_150540.1_pep, Smp_005140.1_pep, Smp_196030.1_pep, Smp_162930.1_pep, Smp_154270.1_pep, Smp_026560.1_pep, Smp_071250.1_pep, Smp_100370.1_pep, Smp_149330.1_pep, Smp_089860.1_pep, Smp_142910.1_pep, Smp_211000.1_pep, Smp_199010.1_pep, Smp_026560.2_pep, Smp_142920.1_pep, Smp_074610.1_pep, Smp_082240.1_pep
8	GO:0009451	RNA modification	Biological Process	7.54	0.8	10	Smp_015440.1_pep, Smp_045040.1_pep, Smp_145050.1_pep, Smp_150780.2_pep, Smp_162620.1_pep, Smp_150780.1_pep, Smp_175950.1_pep, Smp_035280.1_pep, Smp_096200.1_pep, Smp_171830.1_pep
8	GO:0006310	DNA recombination	Biological Process	7.54	0.48	6	Smp_134850.1_pep, Smp_065840.1_pep, Smp_171710.1_pep, Smp_136970.1_pep, Smp_160680.1_pep, Smp_153770.1_pep
8	GO:0051052	regulation of DNA metabolic process	Biological Process	7.53	1.04	13	Smp_131450.1_pep, Smp_126490.1_pep, Smp_032500.1_pep, Smp_138640.1_pep, Smp_160850.1_pep, Smp_134850.1_pep, Smp_065840.1_pep, Smp_136970.1_pep, Smp_160680.1_pep, Smp_079560.1_pep, Smp_153770.1_pep, Smp_176040.1_pep, Smp_105960.1_pep
13	GO:0060996	dendritic spine development	Biological Process	7.52	0.4	5	Smp_000730.1_pep, Smp_154470.1_pep, Smp_103160.2_pep, Smp_105970.1_pep, Smp_103160.1_pep
9	GO:0006275	regulation of DNA replication	Biological Process	7.51	0.48	6	Smp_134850.1_pep, Smp_136970.1_pep, Smp_126490.1_pep, Smp_160680.1_pep, Smp_079560.1_pep, Smp_032500.1_pep
7	GO:0006820	anion transport	Biological Process	7.51	1.04	13	Smp_170080.1_pep, Smp_005140.1_pep, Smp_127000.1_pep, Smp_163820.1_pep, Smp_059980.1_pep, Smp_022990.1_pep, Smp_103160.2_pep, Smp_145450.1_pep, Smp_022430.1_pep, Smp_071970.1_pep, Smp_206030.1_pep, Smp_103160.1_pep, Smp_153100.1_pep
7	GO:0008637	apoptotic mitochondrial changes	Biological Process	7.5	0.4	5	Smp_050380.1_pep, Smp_056440.1_pep, Smp_095190.1_pep, Smp_144970.1_pep, Smp_034840.3_pep
6	GO:0051173	positive regulation of nitrogen compound metabolic process	Biological Process	7.49	3.05	38	Smp_072330.1_pep, Smp_009580.1_pep, Smp_144180.1_pep, Smp_179320.1_pep, Smp_196030.1_pep, Smp_026560.1_pep, Smp_073470.1_pep, Smp_024900.1_pep, Smp_147560.1_pep, Smp_122910.1_pep, Smp_049550.1_pep, Smp_138640.1_pep, Smp_160850.1_pep, Smp_072330.2_pep, Smp_137210.1_pep, Smp_103560.1_pep, Smp_123000.2_pep, Smp_097110.1_pep, Smp_080030.1_pep, Smp_073470.2_pep, Smp_026560.2_pep, Smp_086270.1_pep, Smp…
7	GO:0010562	positive regulation of phosphorus metabolic process	Biological Process	7.48	1.61	20	Smp_165740.1_pep, Smp_129670.1_pep, Smp_005140.1_pep, Smp_009580.1_pep, Smp_026560.1_pep, Smp_125370.1_pep, Smp_092580.1_pep, Smp_122910.1_pep, Smp_049550.1_pep, Smp_073560.1_pep, Smp_135910.1_pep, Smp_138640.1_pep, Smp_050380.1_pep, Smp_137210.1_pep, Smp_155950.1_pep, Smp_211000.1_pep, Smp_163560.1_pep, Smp_026560.2_pep, Smp_009600.1_pep, Smp_176040.1_pep
8	GO:0070507	regulation of microtubule cytoskeleton organization	Biological Process	7.46	0.48	6	Smp_004780.3_pep, Smp_100370.1_pep, Smp_160850.1_pep, Smp_069130.1_pep, Smp_018010.1_pep, Smp_162710.1_pep
11	GO:0045666	positive regulation of neuron differentiation	Biological Process	7.43	0.8	10	Smp_014170.2_pep, Smp_165740.1_pep, Smp_104310.1_pep, Smp_173990.1_pep, Smp_105970.1_pep, Smp_144050.1_pep, Smp_155950.1_pep, Smp_210740.1_pep, Smp_014170.1_pep, Smp_005670.1_pep
6	GO:0030032	lamellipodium assembly	Biological Process	7.4	0.4	5	Smp_100370.1_pep, Smp_072330.1_pep, Smp_072330.2_pep, Smp_210740.1_pep, Smp_122910.1_pep
7	GO:0050680	negative regulation of epithelial cell proliferation	Biological Process	7.4	0.4	5	Smp_154470.1_pep, Smp_005140.1_pep, Smp_073620.1_pep, Smp_160680.1_pep, Smp_002880.1_pep
6	GO:0051050	positive regulation of transport	Biological Process	7.38	1.37	17	Smp_132300.1_pep, Smp_072330.1_pep, Smp_071630.1_pep, Smp_144180.1_pep, Smp_143620.1_pep, Smp_196030.1_pep, Smp_026560.1_pep, Smp_028070.2_pep, Smp_034840.3_pep, Smp_138640.1_pep, Smp_160850.1_pep, Smp_028070.1_pep, Smp_072330.2_pep, Smp_091730.1_pep, Smp_095190.1_pep, Smp_169150.1_pep, Smp_026560.2_pep
9	GO:0060349	bone morphogenesis	Biological Process	7.38	0.4	5	Smp_144910.1_pep, Smp_005140.1_pep, Smp_135560.1_pep, Smp_123000.2_pep, Smp_145290.1_pep
9	GO:0031123	RNA 3'-end processing	Biological Process	7.37	0.48	6	Smp_068090.1_pep, Smp_179320.1_pep, Smp_148480.1_pep, Smp_180200.1_pep, Smp_163560.1_pep, Smp_133320.1_pep
9	GO:0072503	cellular divalent inorganic cation homeostasis	Biological Process	7.35	0.64	8	Smp_170590.1_pep, Smp_095190.1_pep, Smp_079230.1_pep, Smp_169150.1_pep, Smp_026560.1_pep, Smp_126300.1_pep, Smp_163570.1_pep, Smp_026560.2_pep
10	GO:0032488	Cdc42 protein signal transduction	Biological Process	7.33	1.04	13	Smp_005790.1_pep, Smp_164680.1_pep, Smp_196880.1_pep, Smp_142850.1_pep, Smp_154850.1_pep, Smp_070310.1_pep, Smp_122910.1_pep, Smp_073560.1_pep, Smp_146060.1_pep, Smp_135280.1_pep, Smp_211000.1_pep, Smp_199010.1_pep, Smp_150050.1_pep
9	GO:0032486	Rap protein signal transduction	Biological Process	7.33	1.04	13	Smp_005790.1_pep, Smp_164680.1_pep, Smp_196880.1_pep, Smp_142850.1_pep, Smp_154850.1_pep, Smp_070310.1_pep, Smp_122910.1_pep, Smp_073560.1_pep, Smp_146060.1_pep, Smp_135280.1_pep, Smp_211000.1_pep, Smp_199010.1_pep, Smp_150050.1_pep
9	GO:0032484	Ral protein signal transduction	Biological Process	7.33	1.04	13	Smp_005790.1_pep, Smp_164680.1_pep, Smp_196880.1_pep, Smp_142850.1_pep, Smp_154850.1_pep, Smp_070310.1_pep, Smp_122910.1_pep, Smp_073560.1_pep, Smp_146060.1_pep, Smp_135280.1_pep, Smp_211000.1_pep, Smp_199010.1_pep, Smp_150050.1_pep
9	GO:0031291	Ran protein signal transduction	Biological Process	7.33	1.04	13	Smp_005790.1_pep, Smp_164680.1_pep, Smp_196880.1_pep, Smp_142850.1_pep, Smp_154850.1_pep, Smp_070310.1_pep, Smp_122910.1_pep, Smp_073560.1_pep, Smp_146060.1_pep, Smp_135280.1_pep, Smp_211000.1_pep, Smp_199010.1_pep, Smp_150050.1_pep
10	GO:0000956	nuclear-transcribed mRNA catabolic process	Biological Process	7.32	0.96	12	Smp_021140.1_pep, Smp_179320.1_pep, Smp_058720.1_pep, Smp_061590.2_pep, Smp_147330.1_pep, Smp_061590.1_pep, Smp_073880.1_pep, Smp_053830.1_pep, Smp_180200.1_pep, Smp_171570.1_pep, Smp_133320.1_pep, Smp_096750.1_pep
6	GO:0010647	positive regulation of cell communication	Biological Process	7.31	1.45	18	Smp_165740.1_pep, Smp_005140.1_pep, Smp_009580.1_pep, Smp_125370.1_pep, Smp_132200.1_pep, Smp_122910.1_pep, Smp_073560.1_pep, Smp_034840.3_pep, Smp_135910.1_pep, Smp_138640.1_pep, Smp_154470.1_pep, Smp_050380.1_pep, Smp_137210.1_pep, Smp_091730.1_pep, Smp_095190.1_pep, Smp_155950.1_pep, Smp_084540.1_pep, Smp_176040.1_pep
8	GO:0044070	regulation of anion transport	Biological Process	7.29	0.48	6	Smp_022990.1_pep, Smp_103160.2_pep, Smp_005140.1_pep, Smp_103160.1_pep, Smp_059980.1_pep, Smp_153100.1_pep
10	GO:0042110	T cell activation	Biological Process	7.25	0.48	6	Smp_035470.1_pep, Smp_196030.1_pep, Smp_069130.1_pep, Smp_147970.2_pep, Smp_079230.1_pep, Smp_144970.1_pep
6	GO:0045787	positive regulation of cell cycle	Biological Process	7.22	0.64	8	Smp_154470.1_pep, Smp_160850.1_pep, Smp_137210.1_pep, Smp_009580.1_pep, Smp_160680.1_pep, Smp_012470.1_pep, Smp_162710.1_pep, Smp_009600.1_pep
6	GO:0044042	glucan metabolic process	Biological Process	7.19	0.88	11	Smp_094880.1_pep, Smp_018260.1_pep, Smp_026560.1_pep, Smp_133210.1_pep, Smp_026560.2_pep, Smp_161680.1_pep, Smp_187070.1_pep, Smp_122910.1_pep, Smp_007640.1_pep, Smp_007650.1_pep, Smp_020340.1_pep
6	GO:0044264	cellular polysaccharide metabolic process	Biological Process	7.19	0.88	11	Smp_094880.1_pep, Smp_018260.1_pep, Smp_026560.1_pep, Smp_133210.1_pep, Smp_026560.2_pep, Smp_161680.1_pep, Smp_187070.1_pep, Smp_122910.1_pep, Smp_007640.1_pep, Smp_007650.1_pep, Smp_020340.1_pep
7	GO:0010638	positive regulation of organelle organization	Biological Process	7.17	1.45	18	Smp_000730.1_pep, Smp_122910.1_pep, Smp_034840.3_pep, Smp_073560.1_pep, Smp_154470.1_pep, Smp_050380.1_pep, Smp_032310.1_pep, Smp_138640.1_pep, Smp_160850.1_pep, Smp_137210.1_pep, Smp_010690.1_pep, Smp_095190.1_pep, Smp_155950.1_pep, Smp_165220.1_pep, Smp_210740.1_pep, Smp_162710.1_pep, Smp_133320.1_pep, Smp_009600.1_pep
8	GO:0007052	mitotic spindle organization	Biological Process	7.16	0.4	5	Smp_002280.1_pep, Smp_160850.1_pep, Smp_143150.1_pep, Smp_035220.1_pep, Smp_026560.1_pep
9	GO:0051017	actin filament bundle assembly	Biological Process	7.16	0.4	5	Smp_050380.1_pep, Smp_074510.1_pep, Smp_014780.2_pep, Smp_014780.1_pep, Smp_122910.1_pep
7	GO:0060047	heart contraction	Biological Process	7.16	0.56	7	Smp_072330.1_pep, Smp_072330.2_pep, Smp_133210.1_pep, Smp_026560.1_pep, Smp_026560.2_pep, Smp_034840.3_pep, Smp_020340.1_pep
6	GO:0051653	spindle localization	Biological Process	7.08	0.48	6	Smp_009780.1_pep, Smp_026560.1_pep, Smp_009780.2_pep, Smp_194030.1_pep, Smp_210740.1_pep, Smp_063640.1_pep
8	GO:0010970	microtubule-based transport	Biological Process	7.08	0.48	6	Smp_163580.1_pep, Smp_028070.1_pep, Smp_149200.1_pep, Smp_028070.2_pep, Smp_149200.2_pep, Smp_149200.3_pep
10	GO:0035194	posttranscriptional gene silencing by RNA	Biological Process	7.07	0.32	4	Smp_152020.1_pep, Smp_179320.1_pep, Smp_081570.1_pep, Smp_032180.1_pep
6	GO:1901659	glycosyl compound biosynthetic process	Biological Process	7.06	2.73	34	Smp_012930.1_pep, Smp_148820.1_pep, Smp_039000.1_pep, Smp_033670.2_pep, Smp_065610.2_pep, Smp_061940.1_pep, Smp_134300.1_pep, Smp_146210.1_pep, Smp_015980.1_pep, Smp_103560.1_pep, Smp_150780.1_pep, Smp_049850.1_pep, Smp_033670.3_pep, Smp_203280.1_pep, Smp_015020.1_pep, Smp_150780.2_pep, Smp_082120.1_pep, Smp_033670.4_pep, Smp_019750.1_pep, Smp_002880.1_pep, Smp_038100.1_pep, Smp_019750.2_pep, Smp…
7	GO:0006937	regulation of muscle contraction	Biological Process	7.05	0.48	6	Smp_072330.1_pep, Smp_072330.2_pep, Smp_026560.1_pep, Smp_179810.1_pep, Smp_026560.2_pep, Smp_059980.1_pep
10	GO:2000116	regulation of cysteine-type endopeptidase activity	Biological Process	7.04	0.56	7	Smp_138640.1_pep, Smp_005140.1_pep, Smp_131450.1_pep, Smp_095190.1_pep, Smp_150980.1_pep, Smp_124980.1_pep, Smp_034840.3_pep
5	GO:0006732	coenzyme metabolic process	Biological Process	7.03	3.05	38	Smp_056970.1_pep, Smp_156360.1_pep, Smp_035270.2_pep, Smp_052810.1_pep, Smp_018890.1_pep, Smp_029060.1_pep, Smp_057060.1_pep, Smp_167330.1_pep, Smp_065610.2_pep, Smp_103160.2_pep, Smp_070600.1_pep, Smp_056970.2_pep, Smp_022400.1_pep, Smp_038950.1_pep, Smp_038960.1_pep, Smp_043670.1_pep, Smp_096760.1_pep, Smp_024110.1_pep, Smp_042160.1_pep, Smp_003990.1_pep, Smp_187370.1_pep, Smp_002510.1_pep, Smp…
4	GO:0098602	single organism cell adhesion	Biological Process	7.01	0.88	11	Smp_035470.1_pep, Smp_130900.1_pep, Smp_010690.1_pep, Smp_196030.1_pep, Smp_074510.1_pep, Smp_069130.1_pep, Smp_079230.1_pep, Smp_147970.2_pep, Smp_150980.1_pep, Smp_144970.1_pep, Smp_137910.1_pep
9	GO:0046777	protein autophosphorylation	Biological Process	7	0.56	7	Smp_014170.2_pep, Smp_050380.1_pep, Smp_125370.1_pep, Smp_141380.1_pep, Smp_014170.1_pep, Smp_122910.1_pep, Smp_162710.1_pep
12	GO:0006367	transcription initiation from RNA polymerase II promoter	Biological Process	7	0.56	7	Smp_166840.1_pep, Smp_009580.1_pep, Smp_088460.1_pep, Smp_121640.1_pep, Smp_073470.2_pep, Smp_024900.1_pep, Smp_147560.1_pep
6	GO:0040010	positive regulation of growth rate	Biological Process	7	0.56	7	Smp_158490.1_pep, Smp_200180.1_pep, Smp_018250.1_pep, Smp_017450.1_pep, Smp_026560.1_pep, Smp_040680.1_pep, Smp_082240.1_pep
8	GO:0015074	DNA integration	Biological Process	7	0.56	7	Smp_166270.1_pep, Smp_166950.1_pep, Smp_195160.1_pep, Smp_173950.1_pep, Smp_012800.1_pep, Smp_174560.1_pep, Smp_163370.1_pep
6	GO:0005996	monosaccharide metabolic process	Biological Process	6.99	1.2	15	Smp_005880.1_pep, Smp_044850.1_pep, Smp_026560.1_pep, Smp_141360.1_pep, Smp_122910.1_pep, Smp_085150.1_pep, Smp_071840.1_pep, Smp_199860.1_pep, Smp_138640.1_pep, Smp_146250.1_pep, Smp_022400.1_pep, Smp_070780.1_pep, Smp_032180.1_pep, Smp_026560.2_pep, Smp_003990.1_pep
5	GO:0006066	alcohol metabolic process	Biological Process	6.97	1.2	15	Smp_147940.2_pep, Smp_134070.1_pep, Smp_052810.1_pep, Smp_026560.1_pep, Smp_129310.1_pep, Smp_029060.1_pep, Smp_045860.2_pep, Smp_171820.2_pep, Smp_154470.1_pep, Smp_147940.1_pep, Smp_073470.2_pep, Smp_026560.2_pep, Smp_022960.1_pep, Smp_045860.1_pep, Smp_171820.1_pep
7	GO:0043647	inositol phosphate metabolic process	Biological Process	6.96	0.48	6	Smp_154470.1_pep, Smp_026560.1_pep, Smp_129310.1_pep, Smp_026560.2_pep, Smp_045860.1_pep, Smp_045860.2_pep
6	GO:0044003	modification by symbiont of host morphology or physiology	Biological Process	6.96	0.96	12	Smp_166110.1_pep, Smp_196030.1_pep, Smp_094680.1_pep, Smp_081570.1_pep, Smp_012470.1_pep, Smp_012800.1_pep, Smp_073470.2_pep, Smp_073470.1_pep, Smp_032180.1_pep, Smp_070190.1_pep, Smp_024900.1_pep, Smp_034840.3_pep
6	GO:0071345	cellular response to cytokine stimulus	Biological Process	6.96	0.88	11	Smp_165740.1_pep, Smp_138640.1_pep, Smp_160850.1_pep, Smp_012930.1_pep, Smp_009580.1_pep, Smp_138930.2_pep, Smp_079230.1_pep, Smp_138930.1_pep, Smp_144050.1_pep, Smp_079560.1_pep, Smp_049550.1_pep
12	GO:0021695	cerebellar cortex development	Biological Process	6.93	0.4	5	Smp_044970.1_pep, Smp_192960.1_pep, Smp_144970.1_pep, Smp_049550.1_pep, Smp_053700.1_pep
7	GO:0048017	inositol lipid-mediated signaling	Biological Process	6.91	0.72	9	Smp_154470.1_pep, Smp_053300.1_pep, Smp_053390.1_pep, Smp_196030.1_pep, Smp_194870.1_pep, Smp_044250.1_pep, Smp_150660.1_pep, Smp_179560.1_pep, Smp_162710.1_pep
7	GO:0007224	smoothened signaling pathway	Biological Process	6.88	0.32	4	Smp_132300.1_pep, Smp_127810.1_pep, Smp_139710.1_pep, Smp_148980.1_pep
9	GO:0042326	negative regulation of phosphorylation	Biological Process	6.83	0.56	7	Smp_154470.1_pep, Smp_138640.1_pep, Smp_005790.1_pep, Smp_095190.1_pep, Smp_079230.1_pep, Smp_176040.1_pep, Smp_009600.1_pep
6	GO:0061458	reproductive system development	Biological Process	6.82	0.88	11	Smp_004780.3_pep, Smp_138640.1_pep, Smp_154470.1_pep, Smp_200180.1_pep, Smp_009580.1_pep, Smp_160680.1_pep, Smp_170230.1_pep, Smp_095190.1_pep, Smp_073470.2_pep, Smp_073470.1_pep, Smp_040680.1_pep
4	GO:0042391	regulation of membrane potential	Biological Process	6.82	0.72	9	Smp_154470.1_pep, Smp_005790.1_pep, Smp_160850.1_pep, Smp_056440.1_pep, Smp_095190.1_pep, Smp_035180.1_pep, Smp_038870.2_pep, Smp_101990.1_pep, Smp_034840.3_pep
8	GO:0000086	G2/M transition of mitotic cell cycle	Biological Process	6.82	0.48	6	Smp_166840.1_pep, Smp_072870.1_pep, Smp_002410.1_pep, Smp_026560.2_pep, Smp_034840.3_pep, Smp_009600.1_pep
8	GO:0055002	striated muscle cell development	Biological Process	6.82	0.64	8	Smp_100370.1_pep, Smp_203130.1_pep, Smp_073940.1_pep, Smp_123000.2_pep, Smp_157020.1_pep, Smp_165930.1_pep, Smp_161920.1_pep, Smp_161930.1_pep
7	GO:0030307	positive regulation of cell growth	Biological Process	6.8	0.4	5	Smp_103160.2_pep, Smp_104310.1_pep, Smp_173990.1_pep, Smp_103160.1_pep, Smp_005670.1_pep
8	GO:0051262	protein tetramerization	Biological Process	6.8	0.4	5	Smp_134440.1_pep, Smp_134440.2_pep, Smp_012930.1_pep, Smp_103560.1_pep, Smp_056440.1_pep
6	GO:0001649	osteoblast differentiation	Biological Process	6.8	0.4	5	Smp_150540.1_pep, Smp_123000.2_pep, Smp_148980.1_pep, Smp_155950.1_pep, Smp_082240.1_pep
6	GO:0045785	positive regulation of cell adhesion	Biological Process	6.77	0.4	5	Smp_005140.1_pep, Smp_010690.1_pep, Smp_196030.1_pep, Smp_069130.1_pep, Smp_176040.1_pep
6	GO:0042274	ribosomal small subunit biogenesis	Biological Process	6.76	0.32	4	Smp_021140.1_pep, Smp_058720.1_pep, Smp_053830.1_pep, Smp_179180.1_pep
9	GO:0055074	calcium ion homeostasis	Biological Process	6.75	0.56	7	Smp_095190.1_pep, Smp_079230.1_pep, Smp_169150.1_pep, Smp_026560.1_pep, Smp_126300.1_pep, Smp_163570.1_pep, Smp_026560.2_pep
8	GO:0043648	dicarboxylic acid metabolic process	Biological Process	6.72	0.88	11	Smp_061230.1_pep, Smp_134440.1_pep, Smp_134440.2_pep, Smp_128380.1_pep, Smp_047370.1_pep, Smp_035270.2_pep, Smp_070860.1_pep, Smp_035270.1_pep, Smp_052060.1_pep, Smp_167330.1_pep, Smp_065060.1_pep
8	GO:0072350	tricarboxylic acid metabolic process	Biological Process	6.72	1.37	17	Smp_035270.2_pep, Smp_070860.1_pep, Smp_037910.1_pep, Smp_089640.3_pep, Smp_063090.1_pep, Smp_167330.1_pep, Smp_056200.1_pep, Smp_196160.1_pep, Smp_061230.1_pep, Smp_047370.1_pep, Smp_035270.1_pep, Smp_044970.1_pep, Smp_052060.1_pep, Smp_089640.2_pep, Smp_192960.1_pep, Smp_204770.1_pep, Smp_163050.1_pep
6	GO:1903046	meiotic cell cycle process	Biological Process	6.72	0.72	9	Smp_009580.1_pep, Smp_065840.1_pep, Smp_171710.1_pep, Smp_160680.1_pep, Smp_034670.1_pep, Smp_026560.1_pep, Smp_210740.1_pep, Smp_005670.1_pep, Smp_009600.1_pep
5	GO:0023056	positive regulation of signaling	Biological Process	6.71	1.45	18	Smp_165740.1_pep, Smp_005140.1_pep, Smp_009580.1_pep, Smp_125370.1_pep, Smp_132200.1_pep, Smp_122910.1_pep, Smp_073560.1_pep, Smp_034840.3_pep, Smp_135910.1_pep, Smp_138640.1_pep, Smp_154470.1_pep, Smp_050380.1_pep, Smp_137210.1_pep, Smp_091730.1_pep, Smp_095190.1_pep, Smp_155950.1_pep, Smp_084540.1_pep, Smp_176040.1_pep
10	GO:0000165	MAPK cascade	Biological Process	6.71	0.72	9	Smp_165740.1_pep, Smp_050380.1_pep, Smp_160850.1_pep, Smp_005140.1_pep, Smp_009580.1_pep, Smp_125370.1_pep, Smp_137910.1_pep, Smp_135910.1_pep, Smp_176040.1_pep
6	GO:0019751	polyol metabolic process	Biological Process	6.7	0.72	9	Smp_154470.1_pep, Smp_134070.1_pep, Smp_052810.1_pep, Smp_026560.1_pep, Smp_129310.1_pep, Smp_029060.1_pep, Smp_026560.2_pep, Smp_045860.1_pep, Smp_045860.2_pep
6	GO:0045786	negative regulation of cell cycle	Biological Process	6.68	0.88	11	Smp_154470.1_pep, Smp_160850.1_pep, Smp_005140.1_pep, Smp_065840.1_pep, Smp_009580.1_pep, Smp_071390.1_pep, Smp_138620.1_pep, Smp_136970.1_pep, Smp_012470.1_pep, Smp_002410.1_pep, Smp_009600.1_pep
6	GO:0034332	adherens junction organization	Biological Process	6.68	0.4	5	Smp_154470.1_pep, Smp_005140.1_pep, Smp_137910.1_pep, Smp_161930.1_pep, Smp_005670.1_pep
5	GO:0044089	positive regulation of cellular component biogenesis	Biological Process	6.67	0.96	12	Smp_000730.1_pep, Smp_050380.1_pep, Smp_032310.1_pep, Smp_072330.1_pep, Smp_160850.1_pep, Smp_072330.2_pep, Smp_010690.1_pep, Smp_141310.1_pep, Smp_210740.1_pep, Smp_122910.1_pep, Smp_073560.1_pep, Smp_133320.1_pep
5	GO:0061025	membrane fusion	Biological Process	6.66	0.4	5	Smp_141010.1_pep, Smp_095190.1_pep, Smp_165550.1_pep, Smp_176050.1_pep, Smp_005670.1_pep
9	GO:0052548	regulation of endopeptidase activity	Biological Process	6.62	0.72	9	Smp_138640.1_pep, Smp_005140.1_pep, Smp_131450.1_pep, Smp_095190.1_pep, Smp_006390.1_pep, Smp_150980.1_pep, Smp_124980.1_pep, Smp_034840.3_pep, Smp_089670.1_pep
12	GO:0032147	activation of protein kinase activity	Biological Process	6.6	0.4	5	Smp_050380.1_pep, Smp_005140.1_pep, Smp_009580.1_pep, Smp_125370.1_pep, Smp_135910.1_pep
10	GO:0016579	protein deubiquitination	Biological Process	6.6	0.48	6	Smp_089180.1_pep, Smp_083200.2_pep, Smp_021300.1_pep, Smp_044250.1_pep, Smp_083200.1_pep, Smp_070190.1_pep
8	GO:0051402	neuron apoptotic process	Biological Process	6.6	0.48	6	Smp_160850.1_pep, Smp_056440.1_pep, Smp_069130.1_pep, Smp_044250.1_pep, Smp_144050.1_pep, Smp_144970.1_pep
6	GO:0002262	myeloid cell homeostasis	Biological Process	6.57	0.4	5	Smp_144180.1_pep, Smp_136960.1_pep, Smp_095190.1_pep, Smp_053830.1_pep, Smp_129170.1_pep
8	GO:0006891	intra-Golgi vesicle-mediated transport	Biological Process	6.56	0.4	5	Smp_087940.2_pep, Smp_163580.1_pep, Smp_049990.1_pep, Smp_142910.1_pep, Smp_176050.1_pep
8	GO:0048705	skeletal system morphogenesis	Biological Process	6.56	0.48	6	Smp_144910.1_pep, Smp_135560.1_pep, Smp_005140.1_pep, Smp_123000.2_pep, Smp_158730.1_pep, Smp_145290.1_pep
6	GO:0035107	appendage morphogenesis	Biological Process	6.55	0.64	8	Smp_144910.1_pep, Smp_005790.1_pep, Smp_135560.1_pep, Smp_073940.1_pep, Smp_123000.2_pep, Smp_095190.1_pep, Smp_165620.1_pep, Smp_092580.1_pep
4	GO:0006790	sulfur compound metabolic process	Biological Process	6.53	1.12	14	Smp_154270.1_pep, Smp_057060.1_pep, Smp_167330.1_pep, Smp_091010.1_pep, Smp_172060.1_pep, Smp_103160.2_pep, Smp_028190.1_pep, Smp_056440.1_pep, Smp_002080.1_pep, Smp_052060.1_pep, Smp_147700.1_pep, Smp_103160.1_pep, Smp_142960.1_pep, Smp_002510.1_pep
5	GO:0007160	cell-matrix adhesion	Biological Process	6.52	0.32	4	Smp_154470.1_pep, Smp_005140.1_pep, Smp_196030.1_pep, Smp_154760.1_pep
6	GO:2000145	regulation of cell motility	Biological Process	6.47	0.48	6	Smp_050380.1_pep, Smp_154470.1_pep, Smp_005140.1_pep, Smp_196030.1_pep, Smp_155950.1_pep, Smp_176040.1_pep
11	GO:0031396	regulation of protein ubiquitination	Biological Process	6.46	0.64	8	Smp_154470.1_pep, Smp_160850.1_pep, Smp_009580.1_pep, Smp_148980.1_pep, Smp_012470.1_pep, Smp_092850.3_pep, Smp_049550.1_pep, Smp_009600.1_pep
7	GO:0042770	signal transduction in response to DNA damage	Biological Process	6.44	0.4	5	Smp_138640.1_pep, Smp_009580.1_pep, Smp_136970.1_pep, Smp_160680.1_pep, Smp_012470.1_pep
8	GO:0032006	regulation of TOR signaling	Biological Process	6.4	0.32	4	Smp_054820.1_pep, Smp_138640.1_pep, Smp_073560.1_pep, Smp_176040.1_pep
13	GO:0051091	positive regulation of sequence-specific DNA binding transcription factor activity	Biological Process	6.4	0.32	4	Smp_154470.1_pep, Smp_009580.1_pep, Smp_125370.1_pep, Smp_155950.1_pep
6	GO:0046847	filopodium assembly	Biological Process	6.4	0.32	4	Smp_000730.1_pep, Smp_196880.1_pep, Smp_026560.1_pep, Smp_210740.1_pep
11	GO:0021543	pallium development	Biological Process	6.36	0.56	7	Smp_154470.1_pep, Smp_144050.1_pep, Smp_034840.2_pep, Smp_044970.1_pep, Smp_192960.1_pep, Smp_034840.3_pep, Smp_053700.1_pep
5	GO:0010171	body morphogenesis	Biological Process	6.36	0.48	6	Smp_200180.1_pep, Smp_123000.2_pep, Smp_056760.1_pep, Smp_040680.1_pep, Smp_157020.1_pep, Smp_082240.1_pep
6	GO:0006733	oxidoreduction coenzyme metabolic process	Biological Process	6.34	2.33	29	Smp_056970.1_pep, Smp_156360.1_pep, Smp_035270.2_pep, Smp_052810.1_pep, Smp_018890.1_pep, Smp_029060.1_pep, Smp_065610.2_pep, Smp_070600.1_pep, Smp_056970.2_pep, Smp_022400.1_pep, Smp_038950.1_pep, Smp_038960.1_pep, Smp_043670.1_pep, Smp_096760.1_pep, Smp_024110.1_pep, Smp_042160.1_pep, Smp_003990.1_pep, Smp_187370.1_pep, Smp_001430.1_pep, Smp_134440.1_pep, Smp_043670.2_pep, Smp_042160.2_pep, Smp…
6	GO:0043414	macromolecule methylation	Biological Process	6.34	1.29	16	Smp_140390.1_pep, Smp_144180.1_pep, Smp_138030.1_pep, Smp_162620.1_pep, Smp_015440.1_pep, Smp_124220.1_pep, Smp_045040.1_pep, Smp_150850.1_pep, Smp_163580.1_pep, Smp_175410.1_pep, Smp_140390.2_pep, Smp_175950.1_pep, Smp_103090.1_pep, Smp_032180.1_pep, Smp_165220.1_pep, Smp_150850.2_pep
9	GO:0030832	regulation of actin filament length	Biological Process	6.34	1.29	16	Smp_000730.1_pep, Smp_008660.2_pep, Smp_003710.1_pep, Smp_122910.1_pep, Smp_073560.1_pep, Smp_123730.1_pep, Smp_100370.1_pep, Smp_118830.1_pep, Smp_050380.1_pep, Smp_032310.1_pep, Smp_135280.1_pep, Smp_010690.1_pep, Smp_008660.1_pep, Smp_170310.1_pep, Smp_018010.1_pep, Smp_210740.1_pep
5	GO:0010038	response to metal ion	Biological Process	6.34	0.72	9	Smp_005140.1_pep, Smp_170590.1_pep, Smp_008360.1_pep, Smp_056440.1_pep, Smp_169150.1_pep, Smp_026560.1_pep, Smp_032180.1_pep, Smp_144970.1_pep, Smp_026560.2_pep
5	GO:0006935	chemotaxis	Biological Process	6.34	1.2	15	Smp_165740.1_pep, Smp_005140.1_pep, Smp_127810.1_pep, Smp_162930.1_pep, Smp_126800.1_pep, Smp_026560.1_pep, Smp_159600.1_pep, Smp_020370.1_pep, Smp_123730.1_pep, Smp_094680.1_pep, Smp_170290.1_pep, Smp_002410.1_pep, Smp_155950.1_pep, Smp_199010.1_pep, Smp_161930.1_pep
11	GO:0000377	RNA splicing, via transesterification reactions with bulged adenosine as nucleophile	Biological Process	6.31	0.64	8	Smp_105700.1_pep, Smp_062720.3_pep, Smp_203590.1_pep, Smp_053940.1_pep, Smp_137430.1_pep, Smp_140890.1_pep, Smp_160140.1_pep, Smp_003660.1_pep
8	GO:0035220	wing disc development	Biological Process	6.3	0.4	5	Smp_091730.1_pep, Smp_073940.1_pep, Smp_002410.1_pep, Smp_092580.1_pep, Smp_137910.1_pep
6	GO:0014706	striated muscle tissue development	Biological Process	6.26	0.64	8	Smp_154470.1_pep, Smp_123000.2_pep, Smp_079230.1_pep, Smp_133210.1_pep, Smp_073470.2_pep, Smp_073470.1_pep, Smp_101990.1_pep, Smp_020340.1_pep
8	GO:1901990	regulation of mitotic cell cycle phase transition	Biological Process	6.25	0.56	7	Smp_154470.1_pep, Smp_160850.1_pep, Smp_009580.1_pep, Smp_136960.1_pep, Smp_012470.1_pep, Smp_002410.1_pep, Smp_009600.1_pep
5	GO:0051236	establishment of RNA localization	Biological Process	6.24	0.48	6	Smp_044550.4_pep, Smp_152020.1_pep, Smp_160850.1_pep, Smp_053940.1_pep, Smp_039400.1_pep, Smp_003660.1_pep
7	GO:0050657	nucleic acid transport	Biological Process	6.24	0.48	6	Smp_044550.4_pep, Smp_152020.1_pep, Smp_160850.1_pep, Smp_053940.1_pep, Smp_039400.1_pep, Smp_003660.1_pep
7	GO:0030162	regulation of proteolysis	Biological Process	6.24	1.61	20	Smp_087940.2_pep, Smp_005140.1_pep, Smp_009580.1_pep, Smp_131450.1_pep, Smp_006390.1_pep, Smp_148980.1_pep, Smp_150980.1_pep, Smp_034840.3_pep, Smp_089670.1_pep, Smp_061920.1_pep, Smp_154470.1_pep, Smp_087940.1_pep, Smp_138640.1_pep, Smp_160850.1_pep, Smp_136960.1_pep, Smp_095190.1_pep, Smp_012470.1_pep, Smp_124980.1_pep, Smp_061920.2_pep, Smp_009600.1_pep
9	GO:0018209	peptidyl-serine modification	Biological Process	6.24	0.64	8	Smp_050380.1_pep, Smp_137210.1_pep, Smp_095190.1_pep, Smp_155950.1_pep, Smp_211000.1_pep, Smp_125370.1_pep, Smp_122910.1_pep, Smp_009600.1_pep
7	GO:0043101	purine-containing compound salvage	Biological Process	6.24	0.56	7	Smp_103560.1_pep, Smp_028190.1_pep, Smp_008360.1_pep, Smp_054410.1_pep, Smp_148820.1_pep, Smp_054360.1_pep, Smp_049850.1_pep
5	GO:0045321	leukocyte activation	Biological Process	6.22	0.96	12	Smp_035470.1_pep, Smp_012930.1_pep, Smp_005140.1_pep, Smp_196030.1_pep, Smp_103560.1_pep, Smp_162930.1_pep, Smp_050470.1_pep, Smp_069130.1_pep, Smp_095190.1_pep, Smp_079230.1_pep, Smp_147970.2_pep, Smp_144970.1_pep
9	GO:0006611	protein export from nucleus	Biological Process	6.2	0.4	5	Smp_106130.1_pep, Smp_160850.1_pep, Smp_052790.1_pep, Smp_106130.2_pep, Smp_137090.1_pep
10	GO:0008286	insulin receptor signaling pathway	Biological Process	6.2	0.4	5	Smp_138640.1_pep, Smp_137210.1_pep, Smp_196030.1_pep, Smp_144050.1_pep, Smp_199010.1_pep
12	GO:0006098	pentose-phosphate shunt	Biological Process	6.2	0.4	5	Smp_070600.1_pep, Smp_052810.1_pep, Smp_003990.1_pep, Smp_071840.1_pep, Smp_199860.1_pep
9	GO:0016072	rRNA metabolic process	Biological Process	6.19	0.72	9	Smp_021140.1_pep, Smp_138640.1_pep, Smp_045040.1_pep, Smp_169750.1_pep, Smp_023660.1_pep, Smp_050470.1_pep, Smp_162620.1_pep, Smp_053830.1_pep, Smp_127120.1_pep
5	GO:0072524	pyridine-containing compound metabolic process	Biological Process	6.19	2.25	28	Smp_056970.1_pep, Smp_156360.1_pep, Smp_035270.2_pep, Smp_052810.1_pep, Smp_018890.1_pep, Smp_065610.2_pep, Smp_070600.1_pep, Smp_056970.2_pep, Smp_022400.1_pep, Smp_038950.1_pep, Smp_038960.1_pep, Smp_043670.1_pep, Smp_096760.1_pep, Smp_024110.1_pep, Smp_042160.1_pep, Smp_003990.1_pep, Smp_187370.1_pep, Smp_134440.1_pep, Smp_043670.2_pep, Smp_051550.1_pep, Smp_042160.2_pep, Smp_056970.3_pep, Smp…
11	GO:0042306	regulation of protein import into nucleus	Biological Process	6.17	0.64	8	Smp_138640.1_pep, Smp_160850.1_pep, Smp_072330.1_pep, Smp_005790.1_pep, Smp_072330.2_pep, Smp_148980.1_pep, Smp_026560.1_pep, Smp_122910.1_pep
9	GO:0006479	protein methylation	Biological Process	6.17	0.88	11	Smp_124220.1_pep, Smp_150850.1_pep, Smp_140390.1_pep, Smp_144180.1_pep, Smp_163580.1_pep, Smp_175410.1_pep, Smp_140390.2_pep, Smp_138030.1_pep, Smp_103090.1_pep, Smp_165220.1_pep, Smp_150850.2_pep
5	GO:0072527	pyrimidine-containing compound metabolic process	Biological Process	6.17	0.8	10	Smp_134300.1_pep, Smp_146210.1_pep, Smp_186670.1_pep, Smp_082420.1_pep, Smp_146030.1_pep, Smp_085110.3_pep, Smp_092750.1_pep, Smp_001360.1_pep, Smp_085110.1_pep, Smp_085110.2_pep
6	GO:0001666	response to hypoxia	Biological Process	6.16	0.32	4	Smp_138640.1_pep, Smp_005140.1_pep, Smp_009580.1_pep, Smp_122910.1_pep
5	GO:0034599	cellular response to oxidative stress	Biological Process	6.15	0.4	5	Smp_138640.1_pep, Smp_126490.1_pep, Smp_056440.1_pep, Smp_155950.1_pep, Smp_144970.1_pep
4	GO:1901615	organic hydroxy compound metabolic process	Biological Process	6.15	1.61	20	Smp_051550.1_pep, Smp_147940.2_pep, Smp_134070.1_pep, Smp_052810.1_pep, Smp_026560.1_pep, Smp_129310.1_pep, Smp_029060.1_pep, Smp_144970.1_pep, Smp_045860.2_pep, Smp_171820.2_pep, Smp_033970.1_pep, Smp_138640.1_pep, Smp_154470.1_pep, Smp_103560.1_pep, Smp_147940.1_pep, Smp_073470.2_pep, Smp_026560.2_pep, Smp_022960.1_pep, Smp_045860.1_pep, Smp_171820.1_pep
6	GO:0070085	glycosylation	Biological Process	6.14	1.04	13	Smp_146640.1_pep, Smp_035470.1_pep, Smp_151220.1_pep, Smp_133700.1_pep, Smp_057620.1_pep, Smp_210370.1_pep, Smp_144970.1_pep, Smp_105680.1_pep, Smp_135280.1_pep, Smp_018240.1_pep, Smp_032180.1_pep, Smp_032780.1_pep, Smp_105680.2_pep
6	GO:0050678	regulation of epithelial cell proliferation	Biological Process	6.12	0.64	8	Smp_154470.1_pep, Smp_084540.2_pep, Smp_005140.1_pep, Smp_073620.1_pep, Smp_160680.1_pep, Smp_155950.1_pep, Smp_002880.1_pep, Smp_122910.1_pep
6	GO:0032507	maintenance of protein location in cell	Biological Process	6.1	0.72	9	Smp_145700.1_pep, Smp_037860.1_pep, Smp_028070.1_pep, Smp_143620.1_pep, Smp_148980.1_pep, Smp_167010.1_pep, Smp_028070.2_pep, Smp_142630.1_pep, Smp_127440.1_pep
5	GO:0046209	nitric oxide metabolic process	Biological Process	6.08	0.4	5	Smp_072330.1_pep, Smp_072330.2_pep, Smp_056440.1_pep, Smp_026560.1_pep, Smp_026560.2_pep
6	GO:0008643	carbohydrate transport	Biological Process	6.08	0.48	6	Smp_156040.1_pep, Smp_178490.1_pep, Smp_196030.1_pep, Smp_105410.1_pep, Smp_156020.1_pep, Smp_012440.1_pep
9	GO:1903050	regulation of proteolysis involved in cellular protein catabolic process	Biological Process	6.07	0.88	11	Smp_154470.1_pep, Smp_087940.1_pep, Smp_087940.2_pep, Smp_160850.1_pep, Smp_009580.1_pep, Smp_136960.1_pep, Smp_148980.1_pep, Smp_012470.1_pep, Smp_061920.2_pep, Smp_009600.1_pep, Smp_061920.1_pep
11	GO:0051208	sequestering of calcium ion	Biological Process	6.06	0.32	4	Smp_079230.1_pep, Smp_026560.1_pep, Smp_126300.1_pep, Smp_026560.2_pep
7	GO:0034762	regulation of transmembrane transport	Biological Process	6.03	0.56	7	Smp_005140.1_pep, Smp_079230.1_pep, Smp_026560.1_pep, Smp_035180.1_pep, Smp_026560.2_pep, Smp_141510.1_pep, Smp_034840.3_pep
6	GO:0006662	glycerol ether metabolic process	Biological Process	6	0.48	6	Smp_079770.2_pep, Smp_037530.1_pep, Smp_008070.1_pep, Smp_056760.1_pep, Smp_172110.1_pep, Smp_079770.1_pep
9	GO:0005980	glycogen catabolic process	Biological Process	6	0.48	6	Smp_026560.1_pep, Smp_133210.1_pep, Smp_026560.2_pep, Smp_007640.1_pep, Smp_007650.1_pep, Smp_020340.1_pep
9	GO:0038095	Fc-epsilon receptor signaling pathway	Biological Process	6	0.48	6	Smp_154470.1_pep, Smp_009580.1_pep, Smp_196030.1_pep, Smp_026560.1_pep, Smp_199010.1_pep, Smp_026560.2_pep
7	GO:0030168	platelet activation	Biological Process	6	0.48	6	Smp_005140.1_pep, Smp_196030.1_pep, Smp_026560.1_pep, Smp_199010.1_pep, Smp_026560.2_pep, Smp_071250.1_pep
9	GO:0006814	sodium ion transport	Biological Process	6	0.48	6	Smp_170080.1_pep, Smp_015020.1_pep, Smp_146740.1_pep, Smp_130300.1_pep, Smp_175010.1_pep, Smp_033550.1_pep
9	GO:0006108	malate metabolic process	Biological Process	6	0.48	6	Smp_134440.1_pep, Smp_134440.2_pep, Smp_047370.1_pep, Smp_035270.2_pep, Smp_070860.1_pep, Smp_035270.1_pep
8	GO:0055065	metal ion homeostasis	Biological Process	6	0.96	12	Smp_087760.1_pep, Smp_170590.1_pep, Smp_047650.1_pep, Smp_056440.1_pep, Smp_095190.1_pep, Smp_079230.1_pep, Smp_169150.1_pep, Smp_026560.1_pep, Smp_126300.1_pep, Smp_163570.1_pep, Smp_144970.1_pep, Smp_026560.2_pep
7	GO:0048732	gland development	Biological Process	5.98	0.72	9	Smp_004780.3_pep, Smp_000730.1_pep, Smp_154470.1_pep, Smp_050470.1_pep, Smp_056440.1_pep, Smp_160680.1_pep, Smp_073470.2_pep, Smp_073470.1_pep, Smp_065610.2_pep
8	GO:0014902	myotube differentiation	Biological Process	5.96	0.4	5	Smp_041480.1_pep, Smp_041480.3_pep, Smp_123000.2_pep, Smp_041480.2_pep, Smp_122910.1_pep
10	GO:0021761	limbic system development	Biological Process	5.89	0.64	8	Smp_154470.1_pep, Smp_009580.1_pep, Smp_144050.1_pep, Smp_034840.2_pep, Smp_044970.1_pep, Smp_192960.1_pep, Smp_034840.3_pep, Smp_053700.1_pep
5	GO:0061448	connective tissue development	Biological Process	5.88	0.4	5	Smp_144910.1_pep, Smp_135560.1_pep, Smp_005140.1_pep, Smp_009580.1_pep, Smp_144970.1_pep
4	GO:0050673	epithelial cell proliferation	Biological Process	5.88	0.64	8	Smp_154470.1_pep, Smp_084540.2_pep, Smp_005140.1_pep, Smp_073620.1_pep, Smp_160680.1_pep, Smp_155950.1_pep, Smp_002880.1_pep, Smp_122910.1_pep
5	GO:0040017	positive regulation of locomotion	Biological Process	5.88	0.32	4	Smp_005140.1_pep, Smp_196030.1_pep, Smp_056760.1_pep, Smp_155950.1_pep
4	GO:0043062	extracellular structure organization	Biological Process	5.86	0.56	7	Smp_144910.1_pep, Smp_005140.1_pep, Smp_135560.1_pep, Smp_123650.1_pep, Smp_144050.1_pep, Smp_159600.1_pep, Smp_144970.1_pep
5	GO:0045137	development of primary sexual characteristics	Biological Process	5.83	0.48	6	Smp_138640.1_pep, Smp_200180.1_pep, Smp_009580.1_pep, Smp_160680.1_pep, Smp_170230.1_pep, Smp_040680.1_pep
8	GO:0030261	chromosome condensation	Biological Process	5.8	0.32	4	Smp_134850.1_pep, Smp_065840.1_pep, Smp_171710.1_pep, Smp_136970.1_pep
6	GO:0007062	sister chromatid cohesion	Biological Process	5.8	0.32	4	Smp_134850.1_pep, Smp_171710.1_pep, Smp_136970.1_pep, Smp_137790.1_pep
8	GO:0007200	phospholipase C-activating G-protein coupled receptor signaling pathway	Biological Process	5.8	0.32	4	Smp_005790.1_pep, Smp_028070.1_pep, Smp_128940.1_pep, Smp_028070.2_pep
8	GO:0007140	male meiosis	Biological Process	5.8	0.32	4	Smp_009580.1_pep, Smp_160680.1_pep, Smp_082240.1_pep, Smp_005670.1_pep
10	GO:0051298	centrosome duplication	Biological Process	5.8	0.32	4	Smp_156040.1_pep, Smp_160680.1_pep, Smp_026560.1_pep, Smp_140660.1_pep
5	GO:0008105	asymmetric protein localization	Biological Process	5.8	0.32	4	Smp_009780.1_pep, Smp_165620.1_pep, Smp_009780.2_pep, Smp_135640.1_pep
8	GO:0019827	stem cell maintenance	Biological Process	5.8	0.32	4	Smp_136970.1_pep, Smp_123000.2_pep, Smp_133320.1_pep, Smp_005670.1_pep
8	GO:0032508	DNA duplex unwinding	Biological Process	5.8	0.32	4	Smp_132670.1_pep, Smp_079560.1_pep, Smp_032500.1_pep, Smp_094140.1_pep
9	GO:0045727	positive regulation of translation	Biological Process	5.8	0.32	4	Smp_005140.1_pep, Smp_144860.1_pep, Smp_039400.1_pep, Smp_122910.1_pep
14	GO:0000187	activation of MAPK activity	Biological Process	5.8	0.32	4	Smp_050380.1_pep, Smp_005140.1_pep, Smp_009580.1_pep, Smp_135910.1_pep
8	GO:0043277	apoptotic cell clearance	Biological Process	5.8	0.32	4	Smp_005140.1_pep, Smp_200180.1_pep, Smp_026560.1_pep, Smp_040680.1_pep
14	GO:0048675	axon extension	Biological Process	5.8	0.32	4	Smp_145700.1_pep, Smp_104310.1_pep, Smp_173990.1_pep, Smp_005670.1_pep
5	GO:0006801	superoxide metabolic process	Biological Process	5.8	0.32	4	Smp_176200.1_pep, Smp_176200.2_pep, Smp_056440.1_pep, Smp_144970.1_pep
4	GO:0001101	response to acid chemical	Biological Process	5.8	0.32	4	Smp_079310.1_pep, Smp_073470.2_pep, Smp_073470.1_pep, Smp_122910.1_pep
7	GO:0040019	positive regulation of embryonic development	Biological Process	5.8	0.32	4	Smp_102040.2_pep, Smp_102040.3_pep, Smp_102040.1_pep, Smp_049550.1_pep
12	GO:0051568	histone H3-K4 methylation	Biological Process	5.8	0.32	4	Smp_140390.2_pep, Smp_144180.1_pep, Smp_175410.1_pep, Smp_138030.1_pep
7	GO:0040029	regulation of gene expression, epigenetic	Biological Process	5.79	0.64	8	Smp_138640.1_pep, Smp_152020.1_pep, Smp_144180.1_pep, Smp_179320.1_pep, Smp_081570.1_pep, Smp_061590.2_pep, Smp_032180.1_pep, Smp_165220.1_pep
5	GO:0032535	regulation of cellular component size	Biological Process	5.76	1.85	23	Smp_165740.1_pep, Smp_000730.1_pep, Smp_072330.1_pep, Smp_008660.2_pep, Smp_173990.1_pep, Smp_003710.1_pep, Smp_122910.1_pep, Smp_073560.1_pep, Smp_123730.1_pep, Smp_100370.1_pep, Smp_118830.1_pep, Smp_154470.1_pep, Smp_050380.1_pep, Smp_032310.1_pep, Smp_072330.2_pep, Smp_135280.1_pep, Smp_010690.1_pep, Smp_104310.1_pep, Smp_008660.1_pep, Smp_170310.1_pep, Smp_018010.1_pep, Smp_210740.1_pep, Smp…
8	GO:0023061	signal release	Biological Process	5.75	0.64	8	Smp_134590.1_pep, Smp_094680.1_pep, Smp_091730.1_pep, Smp_175900.1_pep, Smp_032180.1_pep, Smp_141310.1_pep, Smp_135640.1_pep, Smp_071250.1_pep
8	GO:0030850	prostate gland development	Biological Process	5.75	0.32	4	Smp_004780.3_pep, Smp_154470.1_pep, Smp_073470.2_pep, Smp_073470.1_pep
7	GO:0016331	morphogenesis of embryonic epithelium	Biological Process	5.75	0.72	9	Smp_021140.1_pep, Smp_123000.2_pep, Smp_148980.1_pep, Smp_129310.1_pep, Smp_070190.1_pep, Smp_137910.1_pep, Smp_135640.1_pep, Smp_005670.1_pep, Smp_125400.1_pep
6	GO:0001655	urogenital system development	Biological Process	5.74	0.72	9	Smp_132300.1_pep, Smp_004780.3_pep, Smp_154470.1_pep, Smp_049990.1_pep, Smp_079310.1_pep, Smp_073470.2_pep, Smp_073470.1_pep, Smp_059980.1_pep, Smp_176040.1_pep
7	GO:0051346	negative regulation of hydrolase activity	Biological Process	5.73	0.96	12	Smp_138640.1_pep, Smp_005140.1_pep, Smp_135280.1_pep, Smp_028070.1_pep, Smp_180740.1_pep, Smp_023660.1_pep, Smp_170290.1_pep, Smp_006390.1_pep, Smp_028070.2_pep, Smp_138850.1_pep, Smp_124980.1_pep, Smp_089670.1_pep
7	GO:0007050	cell cycle arrest	Biological Process	5.72	0.4	5	Smp_005140.1_pep, Smp_009580.1_pep, Smp_071390.1_pep, Smp_138620.1_pep, Smp_012470.1_pep
8	GO:0003009	skeletal muscle contraction	Biological Process	5.72	0.4	5	Smp_072330.1_pep, Smp_072330.2_pep, Smp_133210.1_pep, Smp_101990.1_pep, Smp_020340.1_pep
6	GO:0007009	plasma membrane organization	Biological Process	5.71	0.64	8	Smp_000730.1_pep, Smp_154470.1_pep, Smp_141010.1_pep, Smp_196030.1_pep, Smp_104310.1_pep, Smp_173990.1_pep, Smp_123730.1_pep, Smp_005670.1_pep
6	GO:0051172	negative regulation of nitrogen compound metabolic process	Biological Process	5.71	2.49	31	Smp_009580.1_pep, Smp_053940.1_pep, Smp_139710.1_pep, Smp_148980.1_pep, Smp_002160.1_pep, Smp_053830.1_pep, Smp_073470.1_pep, Smp_024900.1_pep, Smp_138640.1_pep, Smp_160850.1_pep, Smp_136970.1_pep, Smp_123000.2_pep, Smp_073470.2_pep, Smp_096750.1_pep, Smp_153770.1_pep, Smp_086270.1_pep, Smp_134510.1_pep, Smp_131450.1_pep, Smp_158610.2_pep, Smp_049990.1_pep, Smp_106930.1_pep, Smp_023010.1_pep, Smp…
5	GO:0035966	response to topologically incorrect protein	Biological Process	5.71	0.64	8	Smp_094680.1_pep, Smp_095190.1_pep, Smp_069130.1_pep, Smp_056760.1_pep, Smp_035200.1_pep, Smp_042400.1_pep, Smp_049550.1_pep, Smp_020920.2_pep
5	GO:0060341	regulation of cellular localization	Biological Process	5.69	1.85	23	Smp_000730.1_pep, Smp_072330.1_pep, Smp_071630.1_pep, Smp_005790.1_pep, Smp_196030.1_pep, Smp_148980.1_pep, Smp_026560.1_pep, Smp_137090.1_pep, Smp_122910.1_pep, Smp_034840.3_pep, Smp_071250.1_pep, Smp_138640.1_pep, Smp_154470.1_pep, Smp_160850.1_pep, Smp_072330.2_pep, Smp_091730.1_pep, Smp_095190.1_pep, Smp_169150.1_pep, Smp_026560.2_pep, Smp_135640.1_pep, Smp_153100.1_pep, Smp_176040.1_pep, Smp…
8	GO:0021915	neural tube development	Biological Process	5.66	0.56	7	Smp_132300.1_pep, Smp_021140.1_pep, Smp_123000.2_pep, Smp_148980.1_pep, Smp_129310.1_pep, Smp_070190.1_pep, Smp_135640.1_pep
7	GO:0043009	chordate embryonic development	Biological Process	5.65	1.04	13	Smp_132300.1_pep, Smp_054820.1_pep, Smp_021140.1_pep, Smp_148980.1_pep, Smp_158730.1_pep, Smp_129310.1_pep, Smp_125400.1_pep, Smp_144910.1_pep, Smp_135560.1_pep, Smp_160680.1_pep, Smp_123000.2_pep, Smp_070190.1_pep, Smp_135640.1_pep
6	GO:0060173	limb development	Biological Process	5.62	0.48	6	Smp_144910.1_pep, Smp_005790.1_pep, Smp_135560.1_pep, Smp_123000.2_pep, Smp_095190.1_pep, Smp_165620.1_pep
6	GO:0019058	viral life cycle	Biological Process	5.62	0.8	10	Smp_021140.1_pep, Smp_050380.1_pep, Smp_009580.1_pep, Smp_065840.1_pep, Smp_058720.1_pep, Smp_073880.1_pep, Smp_053830.1_pep, Smp_003660.1_pep, Smp_096750.1_pep, Smp_171570.1_pep
9	GO:0001838	embryonic epithelial tube formation	Biological Process	5.62	0.48	6	Smp_021140.1_pep, Smp_123000.2_pep, Smp_148980.1_pep, Smp_129310.1_pep, Smp_070190.1_pep, Smp_135640.1_pep
10	GO:0018394	peptidyl-lysine acetylation	Biological Process	5.61	0.72	9	Smp_138640.1_pep, Smp_166840.1_pep, Smp_144180.1_pep, Smp_097110.1_pep, Smp_002160.1_pep, Smp_070190.1_pep, Smp_057140.1_pep, Smp_176040.1_pep, Smp_105910.1_pep
12	GO:0001843	neural tube closure	Biological Process	5.6	0.4	5	Smp_021140.1_pep, Smp_123000.2_pep, Smp_148980.1_pep, Smp_070190.1_pep, Smp_135640.1_pep
10	GO:0005978	glycogen biosynthetic process	Biological Process	5.6	0.4	5	Smp_094880.1_pep, Smp_018260.1_pep, Smp_122910.1_pep, Smp_007640.1_pep, Smp_007650.1_pep
11	GO:0006166	purine ribonucleoside salvage	Biological Process	5.6	0.4	5	Smp_028190.1_pep, Smp_103560.1_pep, Smp_008360.1_pep, Smp_148820.1_pep, Smp_049850.1_pep
4	GO:0043207	response to external biotic stimulus	Biological Process	5.6	0.96	12	Smp_062720.3_pep, Smp_002930.1_pep, Smp_062720.5_pep, Smp_162930.1_pep, Smp_004910.1_pep, Smp_095190.1_pep, Smp_012800.1_pep, Smp_062720.1_pep, Smp_063420.1_pep, Smp_062720.2_pep, Smp_032180.1_pep, Smp_005670.1_pep
6	GO:0080135	regulation of cellular response to stress	Biological Process	5.59	0.64	8	Smp_138640.1_pep, Smp_050380.1_pep, Smp_131450.1_pep, Smp_095190.1_pep, Smp_026560.1_pep, Smp_137910.1_pep, Smp_122910.1_pep, Smp_135910.1_pep
5	GO:0009743	response to carbohydrate	Biological Process	5.58	0.4	5	Smp_134440.1_pep, Smp_134440.2_pep, Smp_005140.1_pep, Smp_092580.1_pep, Smp_210740.1_pep
8	GO:0021510	spinal cord development	Biological Process	5.58	0.32	4	Smp_165740.1_pep, Smp_148980.1_pep, Smp_144050.1_pep, Smp_165620.1_pep
5	GO:0071705	nitrogen compound transport	Biological Process	5.57	0.96	12	Smp_044550.4_pep, Smp_152020.1_pep, Smp_160850.1_pep, Smp_053940.1_pep, Smp_121920.1_pep, Smp_199260.1_pep, Smp_039400.1_pep, Smp_127000.1_pep, Smp_003660.1_pep, Smp_059980.1_pep, Smp_071250.1_pep, Smp_153100.1_pep
11	GO:0043408	regulation of MAPK cascade	Biological Process	5.57	0.64	8	Smp_165740.1_pep, Smp_050380.1_pep, Smp_005140.1_pep, Smp_009580.1_pep, Smp_125370.1_pep, Smp_137910.1_pep, Smp_135910.1_pep, Smp_176040.1_pep
12	GO:0042307	positive regulation of protein import into nucleus	Biological Process	5.56	0.32	4	Smp_160850.1_pep, Smp_072330.1_pep, Smp_072330.2_pep, Smp_026560.1_pep
8	GO:0051225	spindle assembly	Biological Process	5.56	0.32	4	Smp_151820.1_pep, Smp_160850.1_pep, Smp_035220.1_pep, Smp_079970.1_pep
9	GO:0017148	negative regulation of translation	Biological Process	5.56	0.32	4	Smp_160850.1_pep, Smp_179320.1_pep, Smp_138930.2_pep, Smp_138930.1_pep
14	GO:0051436	negative regulation of ubiquitin-protein ligase activity involved in mitotic cell cycle	Biological Process	5.56	0.32	4	Smp_160850.1_pep, Smp_009580.1_pep, Smp_012470.1_pep, Smp_009600.1_pep
6	GO:0050807	regulation of synapse organization	Biological Process	5.54	0.32	4	Smp_130900.1_pep, Smp_154470.1_pep, Smp_141310.1_pep, Smp_005670.1_pep
10	GO:0006613	cotranslational protein targeting to membrane	Biological Process	5.52	0.64	8	Smp_021140.1_pep, Smp_058720.1_pep, Smp_059540.1_pep, Smp_073880.1_pep, Smp_053830.1_pep, Smp_096750.1_pep, Smp_171570.1_pep, Smp_207010.1_pep
6	GO:0045995	regulation of embryonic development	Biological Process	5.52	0.64	8	Smp_102040.2_pep, Smp_102040.3_pep, Smp_102040.1_pep, Smp_080730.1_pep, Smp_148980.1_pep, Smp_049550.1_pep, Smp_135640.1_pep, Smp_005670.1_pep
9	GO:0045047	protein targeting to ER	Biological Process	5.52	0.64	8	Smp_021140.1_pep, Smp_058720.1_pep, Smp_059540.1_pep, Smp_073880.1_pep, Smp_053830.1_pep, Smp_096750.1_pep, Smp_171570.1_pep, Smp_207010.1_pep
11	GO:0045860	positive regulation of protein kinase activity	Biological Process	5.52	0.64	8	Smp_138640.1_pep, Smp_129670.1_pep, Smp_050380.1_pep, Smp_005140.1_pep, Smp_009580.1_pep, Smp_125370.1_pep, Smp_049550.1_pep, Smp_135910.1_pep
11	GO:0051403	stress-activated MAPK cascade	Biological Process	5.52	0.4	5	Smp_050380.1_pep, Smp_009580.1_pep, Smp_125370.1_pep, Smp_137910.1_pep, Smp_135910.1_pep
8	GO:0031333	negative regulation of protein complex assembly	Biological Process	5.5	0.72	9	Smp_004780.3_pep, Smp_100370.1_pep, Smp_118830.1_pep, Smp_135280.1_pep, Smp_008660.2_pep, Smp_008660.1_pep, Smp_170310.1_pep, Smp_003710.1_pep, Smp_123730.1_pep
8	GO:1900180	regulation of protein localization to nucleus	Biological Process	5.5	0.72	9	Smp_138640.1_pep, Smp_160850.1_pep, Smp_072330.1_pep, Smp_005790.1_pep, Smp_072330.2_pep, Smp_148980.1_pep, Smp_026560.1_pep, Smp_122910.1_pep, Smp_176040.1_pep
8	GO:0001822	kidney development	Biological Process	5.49	0.4	5	Smp_132300.1_pep, Smp_049990.1_pep, Smp_079310.1_pep, Smp_059980.1_pep, Smp_176040.1_pep
10	GO:0030098	lymphocyte differentiation	Biological Process	5.49	0.32	4	Smp_196030.1_pep, Smp_050470.1_pep, Smp_095190.1_pep, Smp_144970.1_pep
7	GO:0090150	establishment of protein localization to membrane	Biological Process	5.48	1.2	15	Smp_021140.1_pep, Smp_000730.1_pep, Smp_072330.1_pep, Smp_174130.1_pep, Smp_196030.1_pep, Smp_058720.1_pep, Smp_053830.1_pep, Smp_171570.1_pep, Smp_034840.3_pep, Smp_207010.1_pep, Smp_123730.1_pep, Smp_072330.2_pep, Smp_059540.1_pep, Smp_073880.1_pep, Smp_096750.1_pep
11	GO:0002221	pattern recognition receptor signaling pathway	Biological Process	5.47	0.16	2	Smp_000730.1_pep, Smp_009580.1_pep
4	GO:0031589	cell-substrate adhesion	Biological Process	5.47	0.4	5	Smp_154470.1_pep, Smp_005140.1_pep, Smp_010690.1_pep, Smp_196030.1_pep, Smp_154760.1_pep
4	GO:0051235	maintenance of location	Biological Process	5.46	1.29	16	Smp_037860.1_pep, Smp_143620.1_pep, Smp_079230.1_pep, Smp_148980.1_pep, Smp_026560.1_pep, Smp_126300.1_pep, Smp_028070.2_pep, Smp_142630.1_pep, Smp_020340.1_pep, Smp_145700.1_pep, Smp_028070.1_pep, Smp_167010.1_pep, Smp_133210.1_pep, Smp_032180.1_pep, Smp_127440.1_pep, Smp_026560.2_pep
8	GO:0030324	lung development	Biological Process	5.44	0.32	4	Smp_049990.1_pep, Smp_194030.1_pep, Smp_144970.1_pep, Smp_135640.1_pep
11	GO:0044784	metaphase/anaphase transition of cell cycle	Biological Process	5.43	0.4	5	Smp_148690.1_pep, Smp_154470.1_pep, Smp_160850.1_pep, Smp_136960.1_pep, Smp_009600.1_pep
7	GO:0097194	execution phase of apoptosis	Biological Process	5.42	0.32	4	Smp_065840.1_pep, Smp_005140.1_pep, Smp_131450.1_pep, Smp_073880.1_pep
7	GO:0050900	leukocyte migration	Biological Process	5.42	0.32	4	Smp_005140.1_pep, Smp_196030.1_pep, Smp_162930.1_pep, Smp_199010.1_pep
7	GO:0043254	regulation of protein complex assembly	Biological Process	5.41	1.37	17	Smp_000730.1_pep, Smp_008660.2_pep, Smp_003710.1_pep, Smp_122910.1_pep, Smp_073560.1_pep, Smp_123730.1_pep, Smp_004780.3_pep, Smp_100370.1_pep, Smp_118830.1_pep, Smp_050380.1_pep, Smp_032310.1_pep, Smp_160850.1_pep, Smp_135280.1_pep, Smp_010690.1_pep, Smp_008660.1_pep, Smp_170310.1_pep, Smp_210740.1_pep
6	GO:1901214	regulation of neuron death	Biological Process	5.4	0.48	6	Smp_160850.1_pep, Smp_056440.1_pep, Smp_069130.1_pep, Smp_044250.1_pep, Smp_144050.1_pep, Smp_144970.1_pep
11	GO:0006739	NADP metabolic process	Biological Process	5.4	0.56	7	Smp_134440.1_pep, Smp_134440.2_pep, Smp_070600.1_pep, Smp_052810.1_pep, Smp_003990.1_pep, Smp_071840.1_pep, Smp_199860.1_pep
8	GO:0006458	'de novo' protein folding	Biological Process	5.4	0.48	6	Smp_103790.1_pep, Smp_094680.1_pep, Smp_004990.1_pep, Smp_069130.1_pep, Smp_106930.1_pep, Smp_020920.2_pep
11	GO:0021879	forebrain neuron differentiation	Biological Process	5.4	0.48	6	Smp_005790.1_pep, Smp_009580.1_pep, Smp_044970.1_pep, Smp_192960.1_pep, Smp_144970.1_pep, Smp_053700.1_pep
12	GO:0021772	olfactory bulb development	Biological Process	5.4	0.24	3	Smp_123000.2_pep, Smp_044970.1_pep, Smp_192960.1_pep
8	GO:0045089	positive regulation of innate immune response	Biological Process	5.4	0.32	4	Smp_000730.1_pep, Smp_009580.1_pep, Smp_153760.1_pep, Smp_153760.2_pep
14	GO:0060314	regulation of ryanodine-sensitive calcium-release channel activity	Biological Process	5.4	0.24	3	Smp_079230.1_pep, Smp_026560.1_pep, Smp_026560.2_pep
10	GO:0060041	retina development in camera-type eye	Biological Process	5.36	0.4	5	Smp_157410.1_pep, Smp_012930.1_pep, Smp_141900.1_pep, Smp_123000.2_pep, Smp_176340.1_pep
8	GO:0007368	determination of left/right symmetry	Biological Process	5.36	0.4	5	Smp_132300.1_pep, Smp_148980.1_pep, Smp_165620.1_pep, Smp_032780.1_pep, Smp_096160.1_pep
5	GO:0008356	asymmetric cell division	Biological Process	5.33	0.32	4	Smp_009780.1_pep, Smp_009780.2_pep, Smp_211000.1_pep, Smp_210740.1_pep
8	GO:0009948	anterior/posterior axis specification	Biological Process	5.33	0.32	4	Smp_009780.1_pep, Smp_123000.2_pep, Smp_009780.2_pep, Smp_005670.1_pep
11	GO:0006469	negative regulation of protein kinase activity	Biological Process	5.3	0.32	4	Smp_154470.1_pep, Smp_138640.1_pep, Smp_005790.1_pep, Smp_009600.1_pep
14	GO:0030071	regulation of mitotic metaphase/anaphase transition	Biological Process	5.28	0.32	4	Smp_154470.1_pep, Smp_160850.1_pep, Smp_136960.1_pep, Smp_009600.1_pep
4	GO:0097164	ammonium ion metabolic process	Biological Process	5.28	0.48	6	Smp_103560.1_pep, Smp_147940.2_pep, Smp_147940.1_pep, Smp_144970.1_pep, Smp_171820.1_pep, Smp_171820.2_pep
7	GO:0007369	gastrulation	Biological Process	5.28	0.48	6	Smp_102040.2_pep, Smp_000730.1_pep, Smp_102040.3_pep, Smp_102040.1_pep, Smp_074510.1_pep, Smp_165930.1_pep
4	GO:0051186	cofactor metabolic process	Biological Process	5.27	3.13	39	Smp_056970.1_pep, Smp_156360.1_pep, Smp_079840.1_pep, Smp_035270.2_pep, Smp_052810.1_pep, Smp_018890.1_pep, Smp_029060.1_pep, Smp_057060.1_pep, Smp_167330.1_pep, Smp_065610.2_pep, Smp_103160.2_pep, Smp_070600.1_pep, Smp_056970.2_pep, Smp_022400.1_pep, Smp_038950.1_pep, Smp_038960.1_pep, Smp_043670.1_pep, Smp_096760.1_pep, Smp_024110.1_pep, Smp_042160.1_pep, Smp_003990.1_pep, Smp_187370.1_pep, Smp…
4	GO:0001505	regulation of neurotransmitter levels	Biological Process	5.26	0.56	7	Smp_134590.1_pep, Smp_094680.1_pep, Smp_175900.1_pep, Smp_032180.1_pep, Smp_141310.1_pep, Smp_022960.1_pep, Smp_135640.1_pep
8	GO:0030003	cellular cation homeostasis	Biological Process	5.22	1.04	13	Smp_047650.1_pep, Smp_079230.1_pep, Smp_147050.1_pep, Smp_026560.1_pep, Smp_126300.1_pep, Smp_144970.1_pep, Smp_087760.1_pep, Smp_170590.1_pep, Smp_095190.1_pep, Smp_169150.1_pep, Smp_029390.1_pep, Smp_163570.1_pep, Smp_026560.2_pep
12	GO:0043410	positive regulation of MAPK cascade	Biological Process	5.21	0.48	6	Smp_165740.1_pep, Smp_050380.1_pep, Smp_005140.1_pep, Smp_009580.1_pep, Smp_125370.1_pep, Smp_135910.1_pep
5	GO:0045216	cell-cell junction organization	Biological Process	5.21	0.48	6	Smp_154470.1_pep, Smp_005140.1_pep, Smp_137910.1_pep, Smp_176040.1_pep, Smp_005670.1_pep, Smp_161930.1_pep
8	GO:0051495	positive regulation of cytoskeleton organization	Biological Process	5.21	0.56	7	Smp_000730.1_pep, Smp_050380.1_pep, Smp_032310.1_pep, Smp_010690.1_pep, Smp_210740.1_pep, Smp_122910.1_pep, Smp_073560.1_pep
5	GO:0008344	adult locomotory behavior	Biological Process	5.2	0.32	4	Smp_006390.1_pep, Smp_082030.1_pep, Smp_146910.1_pep, Smp_165930.1_pep
9	GO:0046470	phosphatidylcholine metabolic process	Biological Process	5.2	0.32	4	Smp_147940.2_pep, Smp_147940.1_pep, Smp_171820.1_pep, Smp_171820.2_pep
4	GO:0007548	sex differentiation	Biological Process	5.2	0.64	8	Smp_004780.3_pep, Smp_138640.1_pep, Smp_200180.1_pep, Smp_009580.1_pep, Smp_160680.1_pep, Smp_170230.1_pep, Smp_095190.1_pep, Smp_040680.1_pep
10	GO:0006270	DNA replication initiation	Biological Process	5.2	0.32	4	Smp_145740.1_pep, Smp_079560.1_pep, Smp_032500.1_pep, Smp_094140.1_pep
14	GO:0051437	positive regulation of ubiquitin-protein ligase activity involved in regulation of mitotic cell cycle transition	Biological Process	5.2	0.32	4	Smp_154470.1_pep, Smp_009580.1_pep, Smp_012470.1_pep, Smp_009600.1_pep
10	GO:0018107	peptidyl-threonine phosphorylation	Biological Process	5.2	0.32	4	Smp_137210.1_pep, Smp_125370.1_pep, Smp_122910.1_pep, Smp_009600.1_pep
6	GO:0051592	response to calcium ion	Biological Process	5.2	0.32	4	Smp_005140.1_pep, Smp_169150.1_pep, Smp_026560.1_pep, Smp_026560.2_pep
7	GO:0019080	viral gene expression	Biological Process	5.16	0.64	8	Smp_021140.1_pep, Smp_050380.1_pep, Smp_009580.1_pep, Smp_058720.1_pep, Smp_073880.1_pep, Smp_053830.1_pep, Smp_096750.1_pep, Smp_171570.1_pep
7	GO:0038179	neurotrophin signaling pathway	Biological Process	5.16	0.64	8	Smp_154470.1_pep, Smp_009580.1_pep, Smp_196030.1_pep, Smp_144050.1_pep, Smp_026560.1_pep, Smp_199010.1_pep, Smp_026560.2_pep, Smp_034840.3_pep
7	GO:0043434	response to peptide hormone	Biological Process	5.16	0.48	6	Smp_138640.1_pep, Smp_137210.1_pep, Smp_196030.1_pep, Smp_144050.1_pep, Smp_199010.1_pep, Smp_122910.1_pep
9	GO:0018208	peptidyl-proline modification	Biological Process	5.16	0.72	9	Smp_004780.3_pep, Smp_004780.2_pep, Smp_079230.1_pep, Smp_056760.1_pep, Smp_004780.1_pep, Smp_169580.1_pep, Smp_040790.1_pep, Smp_142960.1_pep, Smp_040130.1_pep
8	GO:0008016	regulation of heart contraction	Biological Process	5.16	0.56	7	Smp_072330.1_pep, Smp_072330.2_pep, Smp_133210.1_pep, Smp_026560.1_pep, Smp_026560.2_pep, Smp_034840.3_pep, Smp_020340.1_pep
5	GO:0040013	negative regulation of locomotion	Biological Process	5.16	0.32	4	Smp_154470.1_pep, Smp_005140.1_pep, Smp_063640.1_pep, Smp_176040.1_pep
9	GO:1901879	regulation of protein depolymerization	Biological Process	5.14	0.64	8	Smp_100370.1_pep, Smp_118830.1_pep, Smp_008660.2_pep, Smp_008660.1_pep, Smp_018010.1_pep, Smp_170310.1_pep, Smp_003710.1_pep, Smp_123730.1_pep
8	GO:0043242	negative regulation of protein complex disassembly	Biological Process	5.14	0.64	8	Smp_100370.1_pep, Smp_118830.1_pep, Smp_008660.2_pep, Smp_008660.1_pep, Smp_018010.1_pep, Smp_170310.1_pep, Smp_003710.1_pep, Smp_123730.1_pep
6	GO:0045165	cell fate commitment	Biological Process	5.11	0.64	8	Smp_009780.1_pep, Smp_148980.1_pep, Smp_009780.2_pep, Smp_026560.1_pep, Smp_211000.1_pep, Smp_127340.1_pep, Smp_137910.1_pep, Smp_005670.1_pep
7	GO:2000379	positive regulation of reactive oxygen species metabolic process	Biological Process	5.08	0.32	4	Smp_072330.1_pep, Smp_005140.1_pep, Smp_072330.2_pep, Smp_056440.1_pep
8	GO:0006144	purine nucleobase metabolic process	Biological Process	5.08	0.32	4	Smp_012930.1_pep, Smp_103560.1_pep, Smp_054410.1_pep, Smp_054360.1_pep
8	GO:0038093	Fc receptor signaling pathway	Biological Process	5.04	0.72	9	Smp_154470.1_pep, Smp_009580.1_pep, Smp_196030.1_pep, Smp_150980.1_pep, Smp_026560.1_pep, Smp_199010.1_pep, Smp_026560.2_pep, Smp_210740.1_pep, Smp_161930.1_pep
7	GO:0010563	negative regulation of phosphorus metabolic process	Biological Process	5.04	1.2	15	Smp_005790.1_pep, Smp_134510.1_pep, Smp_079230.1_pep, Smp_034840.3_pep, Smp_154470.1_pep, Smp_138640.1_pep, Smp_023010.1_pep, Smp_180740.1_pep, Smp_023660.1_pep, Smp_170290.1_pep, Smp_095190.1_pep, Smp_034840.2_pep, Smp_138850.1_pep, Smp_176040.1_pep, Smp_009600.1_pep
8	GO:0000082	G1/S transition of mitotic cell cycle	Biological Process	5.03	0.32	4	Smp_154470.1_pep, Smp_009580.1_pep, Smp_012470.1_pep, Smp_122910.1_pep
5	GO:0080134	regulation of response to stress	Biological Process	5.03	1.12	14	Smp_000730.1_pep, Smp_009580.1_pep, Smp_005140.1_pep, Smp_131450.1_pep, Smp_026560.1_pep, Smp_122910.1_pep, Smp_135910.1_pep, Smp_153760.2_pep, Smp_138640.1_pep, Smp_050380.1_pep, Smp_135280.1_pep, Smp_095190.1_pep, Smp_153760.1_pep, Smp_137910.1_pep
8	GO:0000070	mitotic sister chromatid segregation	Biological Process	5.02	0.88	11	Smp_148690.1_pep, Smp_154470.1_pep, Smp_058680.1_pep, Smp_160850.1_pep, Smp_134850.1_pep, Smp_171710.1_pep, Smp_058680.2_pep, Smp_136970.1_pep, Smp_136960.1_pep, Smp_137790.1_pep, Smp_009600.1_pep
6	GO:2000114	regulation of establishment of cell polarity	Biological Process	5	0.4	5	Smp_102040.2_pep, Smp_102040.3_pep, Smp_135280.1_pep, Smp_102040.1_pep, Smp_071250.1_pep
5	GO:0032984	macromolecular complex disassembly	Biological Process	5	1.45	18	Smp_021140.1_pep, Smp_058720.1_pep, Smp_073940.1_pep, Smp_008660.2_pep, Smp_053830.1_pep, Smp_086590.1_pep, Smp_003710.1_pep, Smp_171570.1_pep, Smp_123730.1_pep, Smp_100370.1_pep, Smp_118830.1_pep, Smp_008660.1_pep, Smp_073880.1_pep, Smp_039400.1_pep, Smp_018010.1_pep, Smp_195080.1_pep, Smp_170310.1_pep, Smp_096750.1_pep
6	GO:0046716	muscle cell cellular homeostasis	Biological Process	5	0.4	5	Smp_146640.1_pep, Smp_026560.1_pep, Smp_133210.1_pep, Smp_101990.1_pep, Smp_020340.1_pep
5	GO:0050821	protein stabilization	Biological Process	5	0.4	5	Smp_154470.1_pep, Smp_005790.1_pep, Smp_049920.3_pep, Smp_091730.1_pep, Smp_049920.1_pep
8	GO:0035046	pronuclear migration	Biological Process	5	0.4	5	Smp_200180.1_pep, Smp_009780.1_pep, Smp_009780.2_pep, Smp_040680.1_pep, Smp_063640.1_pep
10	GO:0006165	nucleoside diphosphate phosphorylation	Biological Process	5	0.4	5	Smp_134300.1_pep, Smp_146210.1_pep, Smp_071390.1_pep, Smp_092750.1_pep, Smp_197230.1_pep
8	GO:0007605	sensory perception of sound	Biological Process	5	0.4	5	Smp_145700.1_pep, Smp_144910.1_pep, Smp_135560.1_pep, Smp_058720.1_pep, Smp_026560.1_pep
9	GO:0035335	peptidyl-tyrosine dephosphorylation	Biological Process	5	0.4	5	Smp_154470.1_pep, Smp_073620.1_pep, Smp_196570.1_pep, Smp_132370.1_pep, Smp_144050.1_pep
12	GO:0055010	ventricular cardiac muscle tissue morphogenesis	Biological Process	5	0.4	5	Smp_079230.1_pep, Smp_133210.1_pep, Smp_073470.2_pep, Smp_073470.1_pep, Smp_020340.1_pep
5	GO:0001508	action potential	Biological Process	4.96	0.32	4	Smp_005790.1_pep, Smp_035180.1_pep, Smp_101990.1_pep, Smp_034840.3_pep
7	GO:0032388	positive regulation of intracellular transport	Biological Process	4.93	0.56	7	Smp_160850.1_pep, Smp_072330.1_pep, Smp_072330.2_pep, Smp_095190.1_pep, Smp_169150.1_pep, Smp_026560.1_pep, Smp_034840.3_pep
7	GO:0098771	inorganic ion homeostasis	Biological Process	4.92	1.2	15	Smp_146740.1_pep, Smp_047650.1_pep, Smp_079230.1_pep, Smp_147050.1_pep, Smp_026560.1_pep, Smp_126300.1_pep, Smp_144970.1_pep, Smp_087760.1_pep, Smp_170590.1_pep, Smp_056440.1_pep, Smp_095190.1_pep, Smp_169150.1_pep, Smp_029390.1_pep, Smp_163570.1_pep, Smp_026560.2_pep
9	GO:0038127	ERBB signaling pathway	Biological Process	4.92	0.56	7	Smp_154470.1_pep, Smp_009580.1_pep, Smp_196030.1_pep, Smp_026560.1_pep, Smp_144050.1_pep, Smp_199010.1_pep, Smp_026560.2_pep
5	GO:0007569	cell aging	Biological Process	4.92	0.24	3	Smp_154470.1_pep, Smp_138640.1_pep, Smp_160680.1_pep
7	GO:0030518	intracellular steroid hormone receptor signaling pathway	Biological Process	4.92	0.64	8	Smp_035200.4_pep, Smp_004780.3_pep, Smp_138640.1_pep, Smp_035200.2_pep, Smp_035200.3_pep, Smp_035200.1_pep, Smp_147560.1_pep, Smp_133320.1_pep
7	GO:0055080	cation homeostasis	Biological Process	4.92	1.2	15	Smp_146740.1_pep, Smp_047650.1_pep, Smp_079230.1_pep, Smp_147050.1_pep, Smp_026560.1_pep, Smp_126300.1_pep, Smp_144970.1_pep, Smp_087760.1_pep, Smp_170590.1_pep, Smp_056440.1_pep, Smp_095190.1_pep, Smp_169150.1_pep, Smp_029390.1_pep, Smp_163570.1_pep, Smp_026560.2_pep
6	GO:0007600	sensory perception	Biological Process	4.9	0.88	11	Smp_145700.1_pep, Smp_144910.1_pep, Smp_172640.1_pep, Smp_135560.1_pep, Smp_059340.2_pep, Smp_058720.1_pep, Smp_175010.1_pep, Smp_206030.1_pep, Smp_026560.1_pep, Smp_059340.1_pep, Smp_092580.1_pep
10	GO:0006475	internal protein amino acid acetylation	Biological Process	4.87	0.64	8	Smp_166840.1_pep, Smp_144180.1_pep, Smp_097110.1_pep, Smp_002160.1_pep, Smp_070190.1_pep, Smp_057140.1_pep, Smp_176040.1_pep, Smp_105910.1_pep
5	GO:0051651	maintenance of location in cell	Biological Process	4.86	0.88	11	Smp_145700.1_pep, Smp_037860.1_pep, Smp_028070.1_pep, Smp_143620.1_pep, Smp_148980.1_pep, Smp_167010.1_pep, Smp_133210.1_pep, Smp_028070.2_pep, Smp_142630.1_pep, Smp_127440.1_pep, Smp_020340.1_pep
6	GO:0048545	response to steroid hormone	Biological Process	4.85	0.88	11	Smp_138640.1_pep, Smp_072330.1_pep, Smp_072330.2_pep, Smp_005140.1_pep, Smp_167770.1_pep, Smp_026560.1_pep, Smp_073470.2_pep, Smp_073470.1_pep, Smp_139200.1_pep, Smp_026560.2_pep, Smp_162710.1_pep
10	GO:0032273	positive regulation of protein polymerization	Biological Process	4.85	0.56	7	Smp_000730.1_pep, Smp_050380.1_pep, Smp_032310.1_pep, Smp_010690.1_pep, Smp_210740.1_pep, Smp_122910.1_pep, Smp_073560.1_pep
5	GO:0010212	response to ionizing radiation	Biological Process	4.8	0.48	6	Smp_138640.1_pep, Smp_141350.1_pep, Smp_056440.1_pep, Smp_160680.1_pep, Smp_095190.1_pep, Smp_135910.1_pep
11	GO:0015988	energy coupled proton transmembrane transport, against electrochemical gradient	Biological Process	4.8	0.64	8	Smp_040970.1_pep, Smp_171300.1_pep, Smp_085520.1_pep, Smp_147050.1_pep, Smp_029730.1_pep, Smp_029390.1_pep, Smp_002880.1_pep, Smp_038100.1_pep
7	GO:0001708	cell fate specification	Biological Process	4.79	0.32	4	Smp_009780.1_pep, Smp_148980.1_pep, Smp_009780.2_pep, Smp_137910.1_pep
8	GO:0046822	regulation of nucleocytoplasmic transport	Biological Process	4.78	0.72	9	Smp_138640.1_pep, Smp_160850.1_pep, Smp_072330.1_pep, Smp_005790.1_pep, Smp_072330.2_pep, Smp_148980.1_pep, Smp_026560.1_pep, Smp_137090.1_pep, Smp_122910.1_pep
5	GO:0071826	ribonucleoprotein complex subunit organization	Biological Process	4.75	0.96	12	Smp_105700.1_pep, Smp_028070.1_pep, Smp_058460.1_pep, Smp_058720.1_pep, Smp_000110.1_pep, Smp_053830.1_pep, Smp_028070.2_pep, Smp_003660.1_pep, Smp_012980.1_pep, Smp_133320.1_pep, Smp_179180.1_pep, Smp_176040.1_pep
6	GO:0008015	blood circulation	Biological Process	4.73	0.72	9	Smp_072330.1_pep, Smp_072330.2_pep, Smp_056440.1_pep, Smp_133210.1_pep, Smp_026560.1_pep, Smp_042400.1_pep, Smp_026560.2_pep, Smp_034840.3_pep, Smp_020340.1_pep
6	GO:0001894	tissue homeostasis	Biological Process	4.72	0.32	4	Smp_144910.1_pep, Smp_135560.1_pep, Smp_206030.1_pep, Smp_135910.1_pep
9	GO:0051028	mRNA transport	Biological Process	4.72	0.32	4	Smp_044550.4_pep, Smp_160850.1_pep, Smp_039400.1_pep, Smp_003660.1_pep
6	GO:0007584	response to nutrient	Biological Process	4.72	0.32	4	Smp_103160.2_pep, Smp_103160.1_pep, Smp_145290.1_pep, Smp_153100.1_pep
7	GO:0007611	learning or memory	Biological Process	4.72	0.32	4	Smp_154470.1_pep, Smp_026560.1_pep, Smp_002410.1_pep, Smp_092580.1_pep
10	GO:1903322	positive regulation of protein modification by small protein conjugation or removal	Biological Process	4.72	0.48	6	Smp_154470.1_pep, Smp_009580.1_pep, Smp_012470.1_pep, Smp_092850.3_pep, Smp_049550.1_pep, Smp_009600.1_pep
9	GO:0045840	positive regulation of mitotic nuclear division	Biological Process	4.72	0.32	4	Smp_154470.1_pep, Smp_137210.1_pep, Smp_162710.1_pep, Smp_009600.1_pep
11	GO:0010951	negative regulation of endopeptidase activity	Biological Process	4.72	0.32	4	Smp_005140.1_pep, Smp_006390.1_pep, Smp_124980.1_pep, Smp_089670.1_pep
5	GO:0033993	response to lipid	Biological Process	4.71	0.96	12	Smp_138640.1_pep, Smp_072330.1_pep, Smp_005140.1_pep, Smp_072330.2_pep, Smp_167770.1_pep, Smp_026560.1_pep, Smp_073470.2_pep, Smp_073470.1_pep, Smp_139200.1_pep, Smp_026560.2_pep, Smp_145290.1_pep, Smp_162710.1_pep
9	GO:0006402	mRNA catabolic process	Biological Process	4.68	0.96	12	Smp_021140.1_pep, Smp_179320.1_pep, Smp_058720.1_pep, Smp_061590.2_pep, Smp_147330.1_pep, Smp_061590.1_pep, Smp_073880.1_pep, Smp_053830.1_pep, Smp_180200.1_pep, Smp_171570.1_pep, Smp_133320.1_pep, Smp_096750.1_pep
3	GO:0044706	multi-multicellular organism process	Biological Process	4.68	0.8	10	Smp_004780.3_pep, Smp_154470.1_pep, Smp_164380.1_pep, Smp_103160.2_pep, Smp_026560.1_pep, Smp_073470.2_pep, Smp_103160.1_pep, Smp_073470.1_pep, Smp_140690.1_pep, Smp_063640.1_pep
8	GO:0046394	carboxylic acid biosynthetic process	Biological Process	4.68	0.8	10	Smp_138640.1_pep, Smp_072090.2_pep, Smp_079840.1_pep, Smp_072090.4_pep, Smp_128380.1_pep, Smp_028190.1_pep, Smp_072090.1_pep, Smp_167330.1_pep, Smp_065060.1_pep, Smp_065610.2_pep
6	GO:0007338	single fertilization	Biological Process	4.66	0.8	10	Smp_054340.2_pep, Smp_200180.1_pep, Smp_163580.1_pep, Smp_009780.1_pep, Smp_004990.1_pep, Smp_149900.1_pep, Smp_009780.2_pep, Smp_063420.1_pep, Smp_040680.1_pep, Smp_063640.1_pep
7	GO:0007422	peripheral nervous system development	Biological Process	4.65	0.32	4	Smp_134070.1_pep, Smp_123000.2_pep, Smp_020370.1_pep, Smp_125400.1_pep
4	GO:0002682	regulation of immune system process	Biological Process	4.64	1.61	20	Smp_053300.1_pep, Smp_000730.1_pep, Smp_005140.1_pep, Smp_009580.1_pep, Smp_196030.1_pep, Smp_162930.1_pep, Smp_069130.1_pep, Smp_150980.1_pep, Smp_026560.1_pep, Smp_153760.2_pep, Smp_154470.1_pep, Smp_138640.1_pep, Smp_053390.1_pep, Smp_194870.1_pep, Smp_199010.1_pep, Smp_026560.2_pep, Smp_210740.1_pep, Smp_153760.1_pep, Smp_176040.1_pep, Smp_161930.1_pep
13	GO:0046328	regulation of JNK cascade	Biological Process	4.63	0.24	3	Smp_050380.1_pep, Smp_137910.1_pep, Smp_135910.1_pep
9	GO:0044774	mitotic DNA integrity checkpoint	Biological Process	4.62	0.32	4	Smp_065840.1_pep, Smp_009580.1_pep, Smp_012470.1_pep, Smp_002410.1_pep
5	GO:0048878	chemical homeostasis	Biological Process	4.62	1.45	18	Smp_146740.1_pep, Smp_047650.1_pep, Smp_162930.1_pep, Smp_079230.1_pep, Smp_147050.1_pep, Smp_026560.1_pep, Smp_126300.1_pep, Smp_144970.1_pep, Smp_138640.1_pep, Smp_087760.1_pep, Smp_170590.1_pep, Smp_056440.1_pep, Smp_095190.1_pep, Smp_169150.1_pep, Smp_029390.1_pep, Smp_043030.1_pep, Smp_163570.1_pep, Smp_026560.2_pep
9	GO:0048749	compound eye development	Biological Process	4.62	0.32	4	Smp_171680.1_pep, Smp_026560.1_pep, Smp_032180.1_pep, Smp_005670.1_pep
8	GO:0030335	positive regulation of cell migration	Biological Process	4.61	0.24	3	Smp_005140.1_pep, Smp_196030.1_pep, Smp_155950.1_pep
2	GO:0048511	rhythmic process	Biological Process	4.61	0.4	5	Smp_154470.1_pep, Smp_138640.1_pep, Smp_002080.1_pep, Smp_146910.1_pep, Smp_153100.1_pep
7	GO:0030308	negative regulation of cell growth	Biological Process	4.6	0.32	4	Smp_165740.1_pep, Smp_138640.1_pep, Smp_105960.1_pep, Smp_176040.1_pep
7	GO:0045197	establishment or maintenance of epithelial cell apical/basal polarity	Biological Process	4.6	0.32	4	Smp_014170.2_pep, Smp_192580.1_pep, Smp_170290.1_pep, Smp_014170.1_pep
9	GO:0030178	negative regulation of Wnt signaling pathway	Biological Process	4.6	0.32	4	Smp_102040.2_pep, Smp_102040.3_pep, Smp_102040.1_pep, Smp_199430.1_pep
7	GO:0019221	cytokine-mediated signaling pathway	Biological Process	4.6	0.32	4	Smp_165740.1_pep, Smp_009580.1_pep, Smp_079230.1_pep, Smp_144050.1_pep
8	GO:0000723	telomere maintenance	Biological Process	4.6	0.32	4	Smp_053300.1_pep, Smp_053390.1_pep, Smp_194870.1_pep, Smp_153770.1_pep
14	GO:2000171	negative regulation of dendrite development	Biological Process	4.56	0.24	3	Smp_165740.1_pep, Smp_148690.1_pep, Smp_154470.1_pep
13	GO:0097202	activation of cysteine-type endopeptidase activity	Biological Process	4.56	0.24	3	Smp_131450.1_pep, Smp_095190.1_pep, Smp_150980.1_pep
6	GO:0098542	defense response to other organism	Biological Process	4.56	0.32	4	Smp_002930.1_pep, Smp_162930.1_pep, Smp_004910.1_pep, Smp_032180.1_pep
12	GO:0032784	regulation of DNA-templated transcription, elongation	Biological Process	4.56	0.24	3	Smp_088460.1_pep, Smp_180420.1_pep, Smp_135910.1_pep
11	GO:0006354	DNA-templated transcription, elongation	Biological Process	4.56	0.32	4	Smp_088460.1_pep, Smp_180420.1_pep, Smp_135910.1_pep, Smp_176960.1_pep
13	GO:0043280	positive regulation of cysteine-type endopeptidase activity involved in apoptotic process	Biological Process	4.56	0.24	3	Smp_138640.1_pep, Smp_131450.1_pep, Smp_095190.1_pep
8	GO:0033028	myeloid cell apoptotic process	Biological Process	4.56	0.24	3	Smp_000730.1_pep, Smp_138640.1_pep, Smp_154470.1_pep
9	GO:0008630	intrinsic apoptotic signaling pathway in response to DNA damage	Biological Process	4.56	0.24	3	Smp_138640.1_pep, Smp_160680.1_pep, Smp_135910.1_pep
9	GO:0042552	myelination	Biological Process	4.56	0.24	3	Smp_154470.1_pep, Smp_123000.2_pep, Smp_165550.1_pep
7	GO:0044344	cellular response to fibroblast growth factor stimulus	Biological Process	4.56	0.56	7	Smp_154470.1_pep, Smp_009580.1_pep, Smp_005140.1_pep, Smp_196030.1_pep, Smp_026560.1_pep, Smp_199010.1_pep, Smp_026560.2_pep
6	GO:1903827	regulation of cellular protein localization	Biological Process	4.55	1.04	13	Smp_000730.1_pep, Smp_072330.1_pep, Smp_005790.1_pep, Smp_196030.1_pep, Smp_148980.1_pep, Smp_026560.1_pep, Smp_137090.1_pep, Smp_122910.1_pep, Smp_034840.3_pep, Smp_138640.1_pep, Smp_160850.1_pep, Smp_072330.2_pep, Smp_176040.1_pep
6	GO:0071559	response to transforming growth factor beta	Biological Process	4.54	0.72	9	Smp_050380.1_pep, Smp_138640.1_pep, Smp_009580.1_pep, Smp_005140.1_pep, Smp_123000.2_pep, Smp_085910.1_pep, Smp_024900.1_pep, Smp_049550.1_pep, Smp_176040.1_pep
9	GO:0000041	transition metal ion transport	Biological Process	4.54	0.48	6	Smp_004780.3_pep, Smp_087760.1_pep, Smp_170590.1_pep, Smp_136960.1_pep, Smp_047650.1_pep, Smp_144970.1_pep
12	GO:2001056	positive regulation of cysteine-type endopeptidase activity	Biological Process	4.54	0.32	4	Smp_138640.1_pep, Smp_131450.1_pep, Smp_095190.1_pep, Smp_150980.1_pep
13	GO:0051439	regulation of ubiquitin-protein ligase activity involved in mitotic cell cycle	Biological Process	4.54	0.4	5	Smp_154470.1_pep, Smp_160850.1_pep, Smp_009580.1_pep, Smp_012470.1_pep, Smp_009600.1_pep
9	GO:0043010	camera-type eye development	Biological Process	4.54	0.56	7	Smp_157410.1_pep, Smp_050380.1_pep, Smp_012930.1_pep, Smp_141900.1_pep, Smp_095190.1_pep, Smp_123000.2_pep, Smp_176340.1_pep
8	GO:0051168	nuclear export	Biological Process	4.51	0.48	6	Smp_106130.1_pep, Smp_160850.1_pep, Smp_052790.1_pep, Smp_106130.2_pep, Smp_003660.1_pep, Smp_137090.1_pep
9	GO:0030099	myeloid cell differentiation	Biological Process	4.51	0.72	9	Smp_053300.1_pep, Smp_053390.1_pep, Smp_144180.1_pep, Smp_196030.1_pep, Smp_136960.1_pep, Smp_194870.1_pep, Smp_053830.1_pep, Smp_069670.1_pep, Smp_129170.1_pep
5	GO:0032886	regulation of microtubule-based process	Biological Process	4.48	0.48	6	Smp_004780.3_pep, Smp_100370.1_pep, Smp_160850.1_pep, Smp_069130.1_pep, Smp_018010.1_pep, Smp_162710.1_pep
6	GO:0050801	ion homeostasis	Biological Process	4.45	1.37	17	Smp_146740.1_pep, Smp_047650.1_pep, Smp_162930.1_pep, Smp_079230.1_pep, Smp_147050.1_pep, Smp_026560.1_pep, Smp_126300.1_pep, Smp_144970.1_pep, Smp_138640.1_pep, Smp_087760.1_pep, Smp_170590.1_pep, Smp_056440.1_pep, Smp_095190.1_pep, Smp_169150.1_pep, Smp_029390.1_pep, Smp_163570.1_pep, Smp_026560.2_pep
5	GO:0005976	polysaccharide metabolic process	Biological Process	4.45	0.88	11	Smp_094880.1_pep, Smp_018260.1_pep, Smp_026560.1_pep, Smp_133210.1_pep, Smp_026560.2_pep, Smp_161680.1_pep, Smp_187070.1_pep, Smp_122910.1_pep, Smp_007640.1_pep, Smp_007650.1_pep, Smp_020340.1_pep
5	GO:0097581	lamellipodium organization	Biological Process	4.44	0.4	5	Smp_100370.1_pep, Smp_072330.1_pep, Smp_072330.2_pep, Smp_210740.1_pep, Smp_122910.1_pep
9	GO:0090316	positive regulation of intracellular protein transport	Biological Process	4.42	0.32	4	Smp_160850.1_pep, Smp_072330.1_pep, Smp_072330.2_pep, Smp_026560.1_pep
8	GO:0019377	glycolipid catabolic process	Biological Process	4.42	0.24	3	Smp_155750.1_pep, Smp_179260.1_pep, Smp_187070.1_pep
8	GO:0072507	divalent inorganic cation homeostasis	Biological Process	4.41	0.64	8	Smp_170590.1_pep, Smp_095190.1_pep, Smp_079230.1_pep, Smp_169150.1_pep, Smp_026560.1_pep, Smp_126300.1_pep, Smp_163570.1_pep, Smp_026560.2_pep
9	GO:0006140	regulation of nucleotide metabolic process	Biological Process	4.4	0.64	8	Smp_134510.1_pep, Smp_141900.1_pep, Smp_023010.1_pep, Smp_026560.1_pep, Smp_092580.1_pep, Smp_026560.2_pep, Smp_144970.1_pep, Smp_176040.1_pep
4	GO:0022411	cellular component disassembly	Biological Process	4.39	1.77	22	Smp_021140.1_pep, Smp_058720.1_pep, Smp_073940.1_pep, Smp_008660.2_pep, Smp_012800.1_pep, Smp_159600.1_pep, Smp_053830.1_pep, Smp_141380.1_pep, Smp_086590.1_pep, Smp_003710.1_pep, Smp_171570.1_pep, Smp_123730.1_pep, Smp_100370.1_pep, Smp_118830.1_pep, Smp_065840.1_pep, Smp_008660.1_pep, Smp_073880.1_pep, Smp_039400.1_pep, Smp_018010.1_pep, Smp_195080.1_pep, Smp_170310.1_pep, Smp_096750.1_pep
5	GO:0048871	multicellular organismal homeostasis	Biological Process	4.39	0.48	6	Smp_144910.1_pep, Smp_135560.1_pep, Smp_009580.1_pep, Smp_206030.1_pep, Smp_135910.1_pep, Smp_176040.1_pep
6	GO:0050778	positive regulation of immune response	Biological Process	4.38	0.8	10	Smp_154470.1_pep, Smp_138640.1_pep, Smp_000730.1_pep, Smp_009580.1_pep, Smp_196030.1_pep, Smp_150980.1_pep, Smp_210740.1_pep, Smp_153760.1_pep, Smp_161930.1_pep, Smp_153760.2_pep
7	GO:0007444	imaginal disc development	Biological Process	4.38	0.48	6	Smp_091730.1_pep, Smp_073940.1_pep, Smp_147050.1_pep, Smp_002410.1_pep, Smp_092580.1_pep, Smp_137910.1_pep
5	GO:0060560	developmental growth involved in morphogenesis	Biological Process	4.37	0.56	7	Smp_165740.1_pep, Smp_145700.1_pep, Smp_005140.1_pep, Smp_104310.1_pep, Smp_074510.1_pep, Smp_173990.1_pep, Smp_005670.1_pep
10	GO:0006633	fatty acid biosynthetic process	Biological Process	4.36	0.32	4	Smp_138640.1_pep, Smp_072090.2_pep, Smp_072090.4_pep, Smp_072090.1_pep
8	GO:0008360	regulation of cell shape	Biological Process	4.36	0.32	4	Smp_144430.1_pep, Smp_032180.1_pep, Smp_082240.1_pep, Smp_005670.1_pep
5	GO:0044057	regulation of system process	Biological Process	4.36	0.8	10	Smp_154470.1_pep, Smp_072330.1_pep, Smp_072330.2_pep, Smp_133210.1_pep, Smp_026560.1_pep, Smp_179810.1_pep, Smp_026560.2_pep, Smp_059980.1_pep, Smp_034840.3_pep, Smp_020340.1_pep
10	GO:0030218	erythrocyte differentiation	Biological Process	4.36	0.32	4	Smp_144180.1_pep, Smp_136960.1_pep, Smp_053830.1_pep, Smp_129170.1_pep
5	GO:0060537	muscle tissue development	Biological Process	4.36	0.72	9	Smp_154470.1_pep, Smp_123000.2_pep, Smp_079230.1_pep, Smp_133210.1_pep, Smp_073470.2_pep, Smp_073470.1_pep, Smp_101990.1_pep, Smp_176040.1_pep, Smp_020340.1_pep
9	GO:0070489	T cell aggregation	Biological Process	4.35	0.48	6	Smp_035470.1_pep, Smp_196030.1_pep, Smp_069130.1_pep, Smp_079230.1_pep, Smp_147970.2_pep, Smp_144970.1_pep
10	GO:0050768	negative regulation of neurogenesis	Biological Process	4.34	0.4	5	Smp_165740.1_pep, Smp_148690.1_pep, Smp_171680.1_pep, Smp_154470.1_pep, Smp_123000.2_pep
11	GO:1901799	negative regulation of proteasomal protein catabolic process	Biological Process	4.34	0.32	4	Smp_087940.1_pep, Smp_087940.2_pep, Smp_160850.1_pep, Smp_009600.1_pep
7	GO:0009112	nucleobase metabolic process	Biological Process	4.34	0.64	8	Smp_012930.1_pep, Smp_186670.1_pep, Smp_103560.1_pep, Smp_054410.1_pep, Smp_054360.1_pep, Smp_085110.3_pep, Smp_085110.1_pep, Smp_085110.2_pep
4	GO:0007565	female pregnancy	Biological Process	4.32	0.48	6	Smp_004780.3_pep, Smp_103160.2_pep, Smp_073470.2_pep, Smp_103160.1_pep, Smp_073470.1_pep, Smp_140690.1_pep
7	GO:0061640	cytoskeleton-dependent cytokinesis	Biological Process	4.32	0.4	5	Smp_044250.1_pep, Smp_210740.1_pep, Smp_005670.1_pep, Smp_123730.1_pep, Smp_009600.1_pep
4	GO:0030534	adult behavior	Biological Process	4.32	0.48	6	Smp_006390.1_pep, Smp_128940.1_pep, Smp_092580.1_pep, Smp_082030.1_pep, Smp_146910.1_pep, Smp_165930.1_pep
9	GO:0043542	endothelial cell migration	Biological Process	4.3	0.24	3	Smp_154470.1_pep, Smp_005140.1_pep, Smp_155950.1_pep
8	GO:0061572	actin filament bundle organization	Biological Process	4.3	0.4	5	Smp_050380.1_pep, Smp_074510.1_pep, Smp_014780.2_pep, Smp_014780.1_pep, Smp_122910.1_pep
7	GO:2001020	regulation of response to DNA damage stimulus	Biological Process	4.3	0.24	3	Smp_138640.1_pep, Smp_131450.1_pep, Smp_026560.1_pep
13	GO:0010977	negative regulation of neuron projection development	Biological Process	4.3	0.24	3	Smp_165740.1_pep, Smp_148690.1_pep, Smp_154470.1_pep
6	GO:0003015	heart process	Biological Process	4.29	0.56	7	Smp_072330.1_pep, Smp_072330.2_pep, Smp_133210.1_pep, Smp_026560.1_pep, Smp_026560.2_pep, Smp_034840.3_pep, Smp_020340.1_pep
8	GO:0090596	sensory organ morphogenesis	Biological Process	4.26	0.96	12	Smp_171680.1_pep, Smp_157410.1_pep, Smp_144910.1_pep, Smp_135560.1_pep, Smp_058720.1_pep, Smp_123000.2_pep, Smp_095190.1_pep, Smp_026560.1_pep, Smp_133210.1_pep, Smp_135640.1_pep, Smp_020340.1_pep, Smp_005670.1_pep
[truncated: 1,556 more rows]

## Sheet: MF
Level	GO ID	Term	Type	NodeScore	%Seq	#Seqs	Sequences
[truncated: 674 more rows]

## Sheet: CC
Level	GO ID	Term	Type	NodeScore	%Seq	#Seqs	Sequences
[truncated: 473 more rows]

## Sheet: Fisher's exact test
GO-ID	Term	Category	FDR	P-Value	#Test	#Ref	#notAnnotTest	#notAnnotRef	Over/Under	TestSeqs	RefSeqs
[truncated: 60 more rows]

[truncated: 1 more sheets: KEGG]
